# Supplementary material for: Large Language Model–Based Virtual Patient Systems for History-Taking in Medical Education: Comprehensive Systematic Review
Source: JMIR Med Inform. 2026 Jan 2;14:e79039. doi: 10.2196/79039 (PMC12811743; doi:10.2196/79039)
Supplement: Multimedia Appendix 8 [file medinform_v14i1e79039_app8.zip]

Archive with 21 entries (21 files):
- 01 datasets/ACL.bib
- 01 datasets/acm.bib
- 01 datasets/Arxiv.bib
- 01 datasets/ERIC.bib
- 01 datasets/IEEE.bib
- 01 datasets/Medpub.bib
- 01 datasets/Scopus.bib
- 01 datasets/spinger2.bib
- 01 datasets/springer.bib
- 01 datasets/WOS.bib
- 2. Filter_and_merge.xlsx
- 3. Delete Duplicate.xlsx
- 4. Date collection.xlsx
- Appendix 1.docx
- Appendix 2.docx
- Appendix 3.docx
- Appendix 4.docx
- Appendix 5.docx
- Appendix6.docx
- Appendix7.docx
- checklist.pdf
