# Supplementary material for: Large Language Model–Based Virtual Patient Systems for History-Taking in Medical Education: Comprehensive Systematic Review
Source: JMIR Med Inform. 2026 Jan 2;14:e79039. doi: 10.2196/79039 (PMC12811743; doi:10.2196/79039)
Supplement: Multimedia Appendix 8 [file medinform_v14i1e79039_app8.zip › 01 datasets/ACL.bib]

@inproceedings{du_dflow_2025,
	location = {Vienna, Austria},
	title = {{DFLOW}: diverse dialogue flow simulation with large language models},
	url = {https://aclanthology.org/2025.realm-1.2},
	doi = {10.18653/v1/2025.realm-1.2},
	shorttitle = {Dflow},
	eventtitle = {Proceedings of the 1st Workshop for Research on Agent Language Models ({REALM} 2025)},
	pages = {17--32},
	booktitle = {Proceedings of the 1st Workshop for Research on Agent Language Models ({REALM} 2025)},
	publisher = {Association for Computational Linguistics},
	author = {Du, Wanyu and Feng, Song and Gung, James and Sun, Lijia and Zhang, Yi and Mansour, Saab and Qi, Yanjun},
	urldate = {2025-08-20},
	date = {2025},
	langid = {english},
	keywords = {{ccfInfo}: {CCF}-None {CORR}, {citationNumber}: 0},
}

@inproceedings{ong_towards_2025,
	location = {Albuquerque, New Mexico},
	title = {Towards Lifelong Dialogue Agents via Timeline-based Memory Management},
	url = {https://aclanthology.org/2025.naacl-long.435},
	doi = {10.18653/v1/2025.naacl-long.435},
	eventtitle = {Proceedings of the 2025 Conference of the Nations of the Americas Chapter of the Association for Computational Linguistics: Human Language Technologies (Volume 1: Long Papers)},
	pages = {8631--8661},
	booktitle = {Proceedings of the 2025 Conference of the Nations of the Americas Chapter of the Association for Computational Linguistics: Human Language Technologies (volume 1: Long Papers)},
	publisher = {Association for Computational Linguistics},
	author = {Ong, Kai Tzu-iunn and Kim, Namyoung and Gwak, Minju and Chae, Hyungjoo and Kwon, Taeyoon and Jo, Yohan and Hwang, Seung-won and Lee, Dongha and Yeo, Jinyoung},
	urldate = {2025-08-19},
	date = {2025},
	langid = {english},
	note = {{CCF}: B},
	keywords = {{citationNumber}: 0, {ccfInfo}: {CCF}-B {NAACL}},
}

@inproceedings{lee_adaptive-vp_2025,
	location = {Vienna, Austria},
	title = {Adaptive-{VP}: A Framework for {LLM}-Based Virtual Patients that Adapts to Trainees’ Dialogue to Facilitate Nurse Communication Training},
	url = {https://aclanthology.org/2025.findings-acl.118},
	doi = {10.18653/v1/2025.findings-acl.118},
	shorttitle = {Adaptive-{VP}},
	eventtitle = {Findings of the Association for Computational Linguistics: {ACL} 2025},
	pages = {2319--2352},
	booktitle = {Findings of the Association for Computational Linguistics: {ACL} 2025},
	publisher = {Association for Computational Linguistics},
	author = {Lee, Keyeun and Lee, Seolhee and Kim, Esther Hehsun and Ko, Yena and Eun, Jinsu and Kim, Dahee and Cho, Hyewon and Zhu, Haiyi and Kraut, Robert E. and Suh, Eunyoung E. and Kim, Eun-mee and Lim, Hajin},
	urldate = {2025-08-19},
	date = {2025},
	langid = {english},
	note = {{CCF}: B},
	keywords = {{citationNumber}: 0, {ccfInfo}: {CCF}-A {ACL}},
}

@inproceedings{tang_rise_2025,
	location = {Vienna, Austria},
	title = {The Rise of Darkness: Safety-Utility Trade-Offs in Role-Playing Dialogue Agents},
	url = {https://aclanthology.org/2025.findings-acl.839},
	doi = {10.18653/v1/2025.findings-acl.839},
	shorttitle = {The Rise of Darkness},
	eventtitle = {Findings of the Association for Computational Linguistics: {ACL} 2025},
	pages = {16313--16337},
	booktitle = {Findings of the Association for Computational Linguistics: {ACL} 2025},
	publisher = {Association for Computational Linguistics},
	author = {Tang, Yihong and Chen, Kehai and Bai, Xuefeng and Niu, Zheng-Yu and Wang, Bo and Liu, Jie and Zhang, Min},
	urldate = {2025-08-19},
	date = {2025},
	langid = {english},
	note = {{CCF}: B},
	keywords = {{citationNumber}: 0, {ccfInfo}: {CCF}-A {ACL}},
}

@inproceedings{lattimer_sparse_2025,
	location = {Vienna, Austria},
	title = {Sparse Rewards Can Self-Train Dialogue Agents},
	url = {https://aclanthology.org/2025.findings-acl.1302},
	doi = {10.18653/v1/2025.findings-acl.1302},
	eventtitle = {Findings of the Association for Computational Linguistics: {ACL} 2025},
	pages = {25395--25413},
	booktitle = {Findings of the Association for Computational Linguistics: {ACL} 2025},
	publisher = {Association for Computational Linguistics},
	author = {Lattimer, Barrett Martin and Gangal, Varun Prashant and {McDonald}, Ryan and Yang, Yi},
	urldate = {2025-08-19},
	date = {2025},
	langid = {english},
	note = {{CCF}: B},
	keywords = {{citationNumber}: 0, {ccfInfo}: {CCF}-A {ACL}},
}

@inproceedings{rezayi_automated_2025,
	location = {Vienna, Austria},
	title = {Automated Scoring of Communication Skills in Physician-Patient Interaction: Balancing Performance and Scalability},
	url = {https://aclanthology.org/2025.bea-1.66},
	doi = {10.18653/v1/2025.bea-1.66},
	shorttitle = {Automated Scoring of Communication Skills in Physician-Patient Interaction},
	eventtitle = {Proceedings of the 20th Workshop on Innovative Use of {NLP} for Building Educational Applications ({BEA} 2025)},
	pages = {891--897},
	booktitle = {Proceedings of the 20th Workshop on Innovative Use of {NLP} for Building Educational Applications ({BEA} 2025)},
	publisher = {Association for Computational Linguistics},
	author = {Rezayi, Saed and Ha, Le An and Zhou, Yiyun and Houriet, Andrew and D’Addario, Angelo and Baldwin, Peter and Harik, Polina and King, Ann and Yaneva, Victoria},
	urldate = {2025-08-19},
	date = {2025},
	langid = {english},
	keywords = {{ccfInfo}: Not Found, {citationNumber}: Not Found},
}

@inproceedings{wu_x-turing_2025,
	location = {Vienna, Austria},
	title = {X-{TURING}: Towards an Enhanced and Efficient Turing Test for Long-Term Dialogue Agents},
	url = {https://aclanthology.org/2025.acl-long.293},
	doi = {10.18653/v1/2025.acl-long.293},
	shorttitle = {X-{TURING}},
	eventtitle = {Proceedings of the 63rd Annual Meeting of the Association for Computational Linguistics (Volume 1: Long Papers)},
	pages = {5874--5889},
	booktitle = {Proceedings of the 63rd Annual Meeting of the Association for Computational Linguistics (volume 1: Long Papers)},
	publisher = {Association for Computational Linguistics},
	author = {Wu, Weiqi and Wu, Hongqiu and Zhao, Hai},
	urldate = {2025-08-19},
	date = {2025},
	langid = {english},
	note = {{CCF}: A},
	keywords = {{citationNumber}: 0, {ccfInfo}: {CCF}-A {ACL}},
}

@inproceedings{tan_prospect_2025,
	location = {Vienna, Austria},
	title = {In Prospect and Retrospect: Reflective Memory Management for Long-term Personalized Dialogue Agents},
	url = {https://aclanthology.org/2025.acl-long.413},
	doi = {10.18653/v1/2025.acl-long.413},
	shorttitle = {In Prospect and Retrospect},
	eventtitle = {Proceedings of the 63rd Annual Meeting of the Association for Computational Linguistics (Volume 1: Long Papers)},
	pages = {8416--8439},
	booktitle = {Proceedings of the 63rd Annual Meeting of the Association for Computational Linguistics (volume 1: Long Papers)},
	publisher = {Association for Computational Linguistics},
	author = {Tan, Zhen and Yan, Jun and Hsu, I-Hung and Han, Rujun and Wang, Zifeng and Le, Long and Song, Yiwen and Chen, Yanfei and Palangi, Hamid and Lee, George and Iyer, Anand Rajan and Chen, Tianlong and Liu, Huan and Lee, Chen-Yu and Pfister, Tomas},
	urldate = {2025-08-19},
	date = {2025},
	langid = {english},
	note = {{CCF}: A},
	keywords = {{citationNumber}: 0, {ccfInfo}: {CCF}-A {ACL}},
}

@inproceedings{li_chatsop_2025,
	location = {Vienna, Austria},
	title = {{ChatSOP}: An {SOP}-Guided {MCTS} Planning Framework for Controllable {LLM} Dialogue Agents},
	url = {https://aclanthology.org/2025.acl-long.863},
	doi = {10.18653/v1/2025.acl-long.863},
	shorttitle = {{ChatSOP}},
	eventtitle = {Proceedings of the 63rd Annual Meeting of the Association for Computational Linguistics (Volume 1: Long Papers)},
	pages = {17637--17659},
	booktitle = {Proceedings of the 63rd Annual Meeting of the Association for Computational Linguistics (volume 1: Long Papers)},
	publisher = {Association for Computational Linguistics},
	author = {Li, Zhigen and Peng, Jianxiang and Wang, Yanmeng and Cao, Yong and Shen, Tianhao and Zhang, Minghui and Su, Linxi and Wu, Shang and Wu, Yihang and Wang, {YuQian} and Wang, Ye and Hu, Wei and Li, Jianfeng and Wang, Shaojun and Xiao, Jing and Xiong, Deyi},
	urldate = {2025-08-19},
	date = {2025},
	langid = {english},
	note = {{CCF}: A},
	keywords = {{citationNumber}: 0, {ccfInfo}: {CCF}-A {ACL}},
}

@inproceedings{occhipinti_when_2025,
	location = {Vienna, Austria},
	title = {When Harry Meets Superman: The Role of The Interlocutor in Persona-Based Dialogue Generation},
	url = {https://aclanthology.org/2025.acl-long.879},
	doi = {10.18653/v1/2025.acl-long.879},
	shorttitle = {When Harry Meets Superman},
	eventtitle = {Proceedings of the 63rd Annual Meeting of the Association for Computational Linguistics (Volume 1: Long Papers)},
	pages = {17964--17985},
	booktitle = {Proceedings of the 63rd Annual Meeting of the Association for Computational Linguistics (volume 1: Long Papers)},
	publisher = {Association for Computational Linguistics},
	author = {Occhipinti, Daniela and Guerini, Marco and Nissim, Malvina},
	urldate = {2025-08-19},
	date = {2025},
	langid = {english},
	note = {{CCF}: A},
	keywords = {{citationNumber}: 0, {ccfInfo}: {CCF}-A {ACL}},
}

@inproceedings{zhan_going_2024,
	location = {Kyoto, Japan},
	title = {Going beyond Imagination! Enhancing Multi-modal Dialogue Agents with Synthetic Visual Descriptions},
	url = {https://aclanthology.org/2024.sigdial-1.36},
	doi = {10.18653/v1/2024.sigdial-1.36},
	eventtitle = {Proceedings of the 25th Annual Meeting of the Special Interest Group on Discourse and Dialogue},
	pages = {420--427},
	booktitle = {Proceedings of the 25th Annual Meeting of the Special Interest Group on Discourse and Dialogue},
	publisher = {Association for Computational Linguistics},
	author = {Zhan, Haolan and Maruf, Sameen and Zukerman, Ingrid and Haffari, Gholamreza},
	urldate = {2025-08-19},
	date = {2024},
	langid = {english},
	keywords = {{citationNumber}: 0, {ccfInfo}: {CCF}-None {SIGDIAL}},
}

@inproceedings{shi_when_2024,
	location = {Mexico City, Mexico},
	title = {When Life Gives You Lemons, Make Cherryade: Converting Feedback from Bad Responses into Good Labels},
	url = {https://aclanthology.org/2024.naacl-long.169},
	doi = {10.18653/v1/2024.naacl-long.169},
	shorttitle = {When Life Gives You Lemons, Make Cherryade},
	eventtitle = {Proceedings of the 2024 Conference of the North American Chapter of the Association for Computational Linguistics: Human Language Technologies (Volume 1: Long Papers)},
	pages = {3066--3082},
	booktitle = {Proceedings of the 2024 Conference of the North American Chapter of the Association for Computational Linguistics: Human Language Technologies (volume 1: Long Papers)},
	publisher = {Association for Computational Linguistics},
	author = {Shi, Weiyan and Dinan, Emily and Shuster, Kurt and Weston, Jason and Xu, Jing},
	urldate = {2025-08-19},
	date = {2024},
	langid = {english},
	note = {{CCF}: B},
	keywords = {{citationNumber}: 17, {ccfInfo}: {CCF}-B {NAACL}},
}

@inproceedings{kim_adversarial_2024,
	location = {Mexico City, Mexico},
	title = {Adversarial {DPO}: Harnessing Harmful Data for Reducing Toxicity with Minimal Impact on Coherence and Evasiveness in Dialogue Agents},
	url = {https://aclanthology.org/2024.findings-naacl.118},
	doi = {10.18653/v1/2024.findings-naacl.118},
	shorttitle = {Adversarial {DPO}},
	eventtitle = {Findings of the Association for Computational Linguistics: {NAACL} 2024},
	pages = {1821--1835},
	booktitle = {Findings of the Association for Computational Linguistics: {NAACL} 2024},
	publisher = {Association for Computational Linguistics},
	author = {Kim, San and Lee, Gary},
	urldate = {2025-08-19},
	date = {2024},
	langid = {english},
	note = {{CCF}: B},
	keywords = {{citationNumber}: 0, {ccfInfo}: {CCF}-B {NAACL}},
}

@inproceedings{occhipinti_prodigy_2024,
	location = {Mexico City, Mexico},
	title = {{PRODIGy}: a {PROfile}-based {DIalogue} Generation dataset},
	url = {https://aclanthology.org/2024.findings-naacl.222},
	doi = {10.18653/v1/2024.findings-naacl.222},
	shorttitle = {{PRODIGy}},
	eventtitle = {Findings of the Association for Computational Linguistics: {NAACL} 2024},
	pages = {3500--3514},
	booktitle = {Findings of the Association for Computational Linguistics: {NAACL} 2024},
	publisher = {Association for Computational Linguistics},
	author = {Occhipinti, Daniela and Tekiroglu, Serra and Guerini, Marco},
	urldate = {2025-08-19},
	date = {2024},
	langid = {english},
	note = {{CCF}: B},
	keywords = {{citationNumber}: 4, {ccfInfo}: {CCF}-B {NAACL}},
}

@inproceedings{ulmer_bootstrapping_2024,
	location = {Bangkok, Thailand and virtual meeting},
	title = {Bootstrapping {LLM}-based Task-Oriented Dialogue Agents via Self-Talk},
	url = {https://aclanthology.org/2024.findings-acl.566},
	doi = {10.18653/v1/2024.findings-acl.566},
	eventtitle = {Findings of the Association for Computational Linguistics {ACL} 2024},
	pages = {9500--9522},
	booktitle = {Findings of the Association for Computational Linguistics {ACL} 2024},
	publisher = {Association for Computational Linguistics},
	author = {Ulmer, Dennis and Mansimov, Elman and Lin, Kaixiang and Sun, Lijia and Gao, Xibin and Zhang, Yi},
	urldate = {2025-08-19},
	date = {2024},
	langid = {english},
	note = {{CCF}: B},
	keywords = {{ccfInfo}: {CCF}-A {ACL}, {citationNumber}: 25},
	file = {Submitted Version:C\:\\Users\\Administrator\\Zotero\\storage\\UH32QYVW\\Ulmer et al. - 2024 - Bootstrapping LLM-based task-oriented dialogue agents via self-talk.pdf:application/pdf},
}

@inproceedings{zhang_strength_2024,
	location = {Miami, Florida, {USA}},
	title = {Strength Lies in Differences! Improving Strategy Planning for Non-collaborative Dialogues via Diversified User Simulation},
	url = {https://aclanthology.org/2024.emnlp-main.26},
	doi = {10.18653/v1/2024.emnlp-main.26},
	eventtitle = {Proceedings of the 2024 Conference on Empirical Methods in Natural Language Processing},
	pages = {424--444},
	booktitle = {Proceedings of the 2024 Conference on Empirical Methods in Natural Language Processing},
	publisher = {Association for Computational Linguistics},
	author = {Zhang, Tong and Huang, Chen and Deng, Yang and Liang, Hongru and Liu, Jia and Wen, Zujie and Lei, Wenqiang and Chua, Tat-Seng},
	urldate = {2025-08-19},
	date = {2024},
	langid = {english},
	note = {{CCF}: B},
	keywords = {{ccfInfo}: {CCF}-B {EMNLP}, {citationNumber}: 3},
}

@inproceedings{louie_roleplay-doh_2024,
	location = {Miami, Florida, {USA}},
	title = {Roleplay-doh: Enabling Domain-Experts to Create {LLM}-simulated Patients via Eliciting and Adhering to Principles},
	url = {https://aclanthology.org/2024.emnlp-main.591},
	doi = {10.18653/v1/2024.emnlp-main.591},
	shorttitle = {Roleplay-doh},
	eventtitle = {Proceedings of the 2024 Conference on Empirical Methods in Natural Language Processing},
	pages = {10570--10603},
	booktitle = {Proceedings of the 2024 Conference on Empirical Methods in Natural Language Processing},
	publisher = {Association for Computational Linguistics},
	author = {Louie, Ryan and Nandi, Ananjan and Fang, William and Chang, Cheng and Brunskill, Emma and Yang, Diyi},
	urldate = {2025-08-19},
	date = {2024},
	langid = {english},
	note = {{CCF}: B},
	keywords = {{ccfInfo}: {CCF}-B {EMNLP}, {citationNumber}: 22},
	file = {Submitted Version:C\:\\Users\\Administrator\\Zotero\\storage\\W49ZBRJH\\Louie et al. - 2024 - Roleplay-doh Enabling domain-experts to create LLM-simulated patients via eliciting and adhering to.pdf:application/pdf},
}

@inproceedings{yu_neeko_2024,
	location = {Miami, Florida, {USA}},
	title = {Neeko: Leveraging Dynamic {LoRA} for Efficient Multi-Character Role-Playing Agent},
	url = {https://aclanthology.org/2024.emnlp-main.697},
	doi = {10.18653/v1/2024.emnlp-main.697},
	shorttitle = {Neeko},
	eventtitle = {Proceedings of the 2024 Conference on Empirical Methods in Natural Language Processing},
	pages = {12540--12557},
	booktitle = {Proceedings of the 2024 Conference on Empirical Methods in Natural Language Processing},
	publisher = {Association for Computational Linguistics},
	author = {Yu, Xiaoyan and Luo, Tongxu and Wei, Yifan and Lei, Fangyu and Huang, Yiming and Peng, Hao and Zhu, Liehuang},
	urldate = {2025-08-19},
	date = {2024},
	langid = {english},
	note = {{CCF}: B},
	keywords = {{ccfInfo}: {CCF}-B {EMNLP}, {citationNumber}: 15},
	file = {Submitted Version:C\:\\Users\\Administrator\\Zotero\\storage\\57S5HCSM\\Yu et al. - 2024 - Neeko Leveraging dynamic LoRA for efficient multi-character role-playing agent.pdf:application/pdf},
}

@inproceedings{lee_global_2024,
	location = {Miami, Florida, {USA}},
	title = {Global Reward to Local Rewards: Multimodal-Guided Decomposition for Improving Dialogue Agents},
	url = {https://aclanthology.org/2024.emnlp-main.881},
	doi = {10.18653/v1/2024.emnlp-main.881},
	shorttitle = {Global Reward to Local Rewards},
	eventtitle = {Proceedings of the 2024 Conference on Empirical Methods in Natural Language Processing},
	pages = {15737--15762},
	booktitle = {Proceedings of the 2024 Conference on Empirical Methods in Natural Language Processing},
	publisher = {Association for Computational Linguistics},
	author = {Lee, Dong Won and Park, Hae Won and Kim, Yoon and Breazeal, Cynthia and Morency, Louis-Philippe},
	urldate = {2025-08-19},
	date = {2024},
	langid = {english},
	note = {{CCF}: B},
	keywords = {{ccfInfo}: {CCF}-B {EMNLP}, {citationNumber}: 1},
}

@inproceedings{veluri_beyond_2024,
	location = {Miami, Florida, {USA}},
	title = {Beyond Turn-Based Interfaces: Synchronous {LLMs} as Full-Duplex Dialogue Agents},
	url = {https://aclanthology.org/2024.emnlp-main.1192},
	doi = {10.18653/v1/2024.emnlp-main.1192},
	shorttitle = {Beyond Turn-Based Interfaces},
	eventtitle = {Proceedings of the 2024 Conference on Empirical Methods in Natural Language Processing},
	pages = {21390--21402},
	booktitle = {Proceedings of the 2024 Conference on Empirical Methods in Natural Language Processing},
	publisher = {Association for Computational Linguistics},
	author = {Veluri, Bandhav and Peloquin, Benjamin N and Yu, Bokai and Gong, Hongyu and Gollakota, Shyamnath},
	urldate = {2025-08-19},
	date = {2024},
	langid = {english},
	note = {{CCF}: B},
	keywords = {{ccfInfo}: {CCF}-B {EMNLP}, {citationNumber}: 9},
	file = {Submitted Version:C\:\\Users\\Administrator\\Zotero\\storage\\9UZQ7STG\\Veluri et al. - 2024 - Beyond turn-based interfaces synchronous LLMs as full-duplex dialogue agents.pdf:application/pdf},
}

@inproceedings{wang_investigating_2024,
	location = {Miami, Florida, {US}},
	title = {Investigating the Personality Consistency in Quantized Role-Playing Dialogue Agents},
	url = {https://aclanthology.org/2024.emnlp-industry.19},
	doi = {10.18653/v1/2024.emnlp-industry.19},
	eventtitle = {Proceedings of the 2024 Conference on Empirical Methods in Natural Language Processing: Industry Track},
	pages = {239--255},
	booktitle = {Proceedings of the 2024 Conference on Empirical Methods in Natural Language Processing: Industry Track},
	publisher = {Association for Computational Linguistics},
	author = {Wang, Yixiao and Fashandi, Homa and Ferreira, Kevin},
	urldate = {2025-08-19},
	date = {2024},
	langid = {english},
	note = {{CCF}: B},
	keywords = {{ccfInfo}: {CCF}-B {EMNLP}, {citationNumber}: 1},
}

@inproceedings{wang_instruct_2024,
	location = {Bangkok, Thailand},
	title = {Instruct Once, Chat Consistently in Multiple Rounds: An Efficient Tuning Framework for Dialogue},
	url = {https://aclanthology.org/2024.acl-long.219},
	doi = {10.18653/v1/2024.acl-long.219},
	shorttitle = {Instruct Once, Chat Consistently in Multiple Rounds},
	eventtitle = {Proceedings of the 62nd Annual Meeting of the Association for Computational Linguistics (Volume 1: Long Papers)},
	pages = {3993--4010},
	booktitle = {Proceedings of the 62nd Annual Meeting of the Association for Computational Linguistics (volume 1: Long Papers)},
	publisher = {Association for Computational Linguistics},
	author = {Wang, Jian and Leong, Chak Tou and Wang, Jiashuo and Lin, Dongding and Li, Wenjie and Wei, Xiaoyong},
	urldate = {2025-08-19},
	date = {2024},
	langid = {english},
	note = {{CCF}: A},
	keywords = {{ccfInfo}: {CCF}-A {ACL}},
	file = {Submitted Version:C\:\\Users\\Administrator\\Zotero\\storage\\UFYKGWC8\\Wang et al. - 2024 - Instruct once, chat consistently in multiple rounds an efficient tuning framework for dialogue.pdf:application/pdf},
}

@inproceedings{han_personapkt_2023,
	location = {Toronto, Canada (Hybrid)},
	title = {{PersonaPKT}: Building Personalized Dialogue Agents via Parameter-efficient Knowledge Transfer},
	url = {https://aclanthology.org/2023.sustainlp-1.21},
	doi = {10.18653/v1/2023.sustainlp-1.21},
	shorttitle = {{PersonaPKT}},
	eventtitle = {Proceedings of The Fourth Workshop on Simple and Efficient Natural Language Processing ({SustaiNLP})},
	pages = {264--273},
	booktitle = {Proceedings of the Fourth Workshop on Simple and Efficient Natural Language Processing (sustainlp)},
	publisher = {Association for Computational Linguistics},
	author = {Han, Xu and Guo, Bin and Jung, Yoon and Yao, Benjamin and Zhang, Yu and Liu, Xiaohu and Guo, Chenlei},
	urldate = {2025-08-19},
	date = {2023},
	langid = {english},
	keywords = {{citationNumber}: 0, {ccfInfo}: {CCF}-None {SUSTAINLP}},
	file = {Full Text:C\:\\Users\\Administrator\\Zotero\\storage\\9KR4DKSA\\Han et al. - 2023 - PersonaPKT Building personalized dialogue agents via parameter-efficient knowledge transfer.pdf:application/pdf},
}

@inproceedings{zhou_learning_2023,
	location = {Toronto, Canada},
	title = {Learning to Predict Persona Information for Dialogue Personalization without Explicit Persona Description},
	url = {https://aclanthology.org/2023.findings-acl.186},
	doi = {10.18653/v1/2023.findings-acl.186},
	eventtitle = {Findings of the Association for Computational Linguistics: {ACL} 2023},
	pages = {2979--2991},
	booktitle = {Findings of the Association for Computational Linguistics: {ACL} 2023},
	publisher = {Association for Computational Linguistics},
	author = {Zhou, Wangchunshu and Li, Qifei and Li, Chenle},
	urldate = {2025-08-19},
	date = {2023},
	langid = {english},
	note = {{CCF}: B},
	keywords = {{citationNumber}: Not Found, {ccfInfo}: {CCF}-A {ACL}},
	file = {Full Text:C\:\\Users\\Administrator\\Zotero\\storage\\73CPK3RL\\Zhou et al. - 2023 - Learning to predict persona information for dialogue personalization without explicit persona descri.pdf:application/pdf},
}

@inproceedings{tan_guiding_2023,
	location = {Toronto, Canada},
	title = {Guiding Dialogue Agents to Complex Semantic Targets by Dynamically Completing Knowledge Graph},
	url = {https://aclanthology.org/2023.findings-acl.407},
	doi = {10.18653/v1/2023.findings-acl.407},
	eventtitle = {Findings of the Association for Computational Linguistics: {ACL} 2023},
	pages = {6506--6518},
	booktitle = {Findings of the Association for Computational Linguistics: {ACL} 2023},
	publisher = {Association for Computational Linguistics},
	author = {Tan, Yue and Wang, Bo and Liu, Anqi and Zhao, Dongming and Huang, Kun and He, Ruifang and Hou, Yuexian},
	urldate = {2025-08-19},
	date = {2023},
	langid = {english},
	note = {{CCF}: B},
	keywords = {{ccfInfo}: {CCF}-A {ACL}, {citationNumber}: 5},
	file = {Full Text:C\:\\Users\\Administrator\\Zotero\\storage\\E3J7H9QQ\\Tan et al. - 2023 - Guiding dialogue agents to complex semantic targets by dynamically completing knowledge graph.pdf:application/pdf},
}

@inproceedings{ahmad_ina_2023,
	location = {Singapore},
	title = {{INA}: An Integrative Approach for Enhancing Negotiation Strategies with Reward-Based Dialogue Agent},
	url = {https://aclanthology.org/2023.findings-emnlp.166},
	doi = {10.18653/v1/2023.findings-emnlp.166},
	shorttitle = {{INA}},
	eventtitle = {Findings of the Association for Computational Linguistics: {EMNLP} 2023},
	pages = {2536--2549},
	booktitle = {Findings of the Association for Computational Linguistics: {EMNLP} 2023},
	publisher = {Association for Computational Linguistics},
	author = {Ahmad, Zishan and Saurabh, Suman and Menon, Vaishakh and Ekbal, Asif and Ramnani, Roshni and Maitra, Anutosh},
	urldate = {2025-08-19},
	date = {2023},
	langid = {english},
	note = {{EI}: 是
{CCF}: B},
	keywords = {{ccfInfo}: {CCF}-B {EMNLP}, {citationNumber}: 5},
	file = {Full Text:C\:\\Users\\Administrator\\Zotero\\storage\\5HPYYYVG\\Ahmad et al. - 2023 - INA an integrative approach for enhancing negotiation strategies with reward-based dialogue agent.pdf:application/pdf},
}

@inproceedings{lim_beyond_2023,
	location = {Singapore},
	title = {Beyond Candidates : Adaptive Dialogue Agent Utilizing Persona and Knowledge},
	url = {https://aclanthology.org/2023.findings-emnlp.534},
	doi = {10.18653/v1/2023.findings-emnlp.534},
	shorttitle = {Beyond Candidates},
	eventtitle = {Findings of the Association for Computational Linguistics: {EMNLP} 2023},
	pages = {7950--7963},
	booktitle = {Findings of the Association for Computational Linguistics: {EMNLP} 2023},
	publisher = {Association for Computational Linguistics},
	author = {Lim, Jungwoo and Kang, Myunghoon and Kim, Jinsung and Kim, Jeongwook and Hur, Yuna and Lim, Heuiseok},
	urldate = {2025-08-19},
	date = {2023},
	langid = {english},
	note = {{EI}: 是
{CCF}: B},
	keywords = {{ccfInfo}: {CCF}-B {EMNLP}, {citationNumber}: 3},
	file = {Full Text:C\:\\Users\\Administrator\\Zotero\\storage\\P7DXF4PP\\Lim et al. - 2023 - Beyond Candidates  Adaptive Dialogue Agent Utilizing Persona and Knowledge.pdf:application/pdf},
}

@inproceedings{chen_large_2023,
	location = {Singapore},
	title = {Large Language Models Meet Harry Potter: A Dataset for Aligning Dialogue Agents with Characters},
	url = {https://aclanthology.org/2023.findings-emnlp.570},
	doi = {10.18653/v1/2023.findings-emnlp.570},
	shorttitle = {Large Language Models Meet Harry Potter},
	eventtitle = {Findings of the Association for Computational Linguistics: {EMNLP} 2023},
	pages = {8506--8520},
	booktitle = {Findings of the Association for Computational Linguistics: {EMNLP} 2023},
	publisher = {Association for Computational Linguistics},
	author = {Chen, Nuo and Wang, Yan and Jiang, Haiyun and Cai, Deng and Li, Yuhan and Chen, Ziyang and Wang, Longyue and Li, Jia},
	urldate = {2025-08-19},
	date = {2023},
	langid = {english},
	note = {{EI}: 是
{CCF}: B},
	keywords = {{ccfInfo}: {CCF}-B {EMNLP}, {citationNumber}: 49},
	file = {Full Text:C\:\\Users\\Administrator\\Zotero\\storage\\SX4LVSCK\\Chen et al. - 2023 - Large language models meet harry potter A dataset for aligning dialogue agents with characters.pdf:application/pdf},
}

@inproceedings{meade_using_2023,
	location = {Singapore},
	title = {Using In-Context Learning to Improve Dialogue Safety},
	url = {https://aclanthology.org/2023.findings-emnlp.796},
	doi = {10.18653/v1/2023.findings-emnlp.796},
	eventtitle = {Findings of the Association for Computational Linguistics: {EMNLP} 2023},
	pages = {11882--11910},
	booktitle = {Findings of the Association for Computational Linguistics: {EMNLP} 2023},
	publisher = {Association for Computational Linguistics},
	author = {Meade, Nicholas and Gella, Spandana and Hazarika, Devamanyu and Gupta, Prakhar and Jin, Di and Reddy, Siva and Liu, Yang and Hakkani-Tur, Dilek},
	urldate = {2025-08-19},
	date = {2023},
	langid = {english},
	note = {{EI}: 是
{CCF}: B},
	keywords = {{ccfInfo}: {CCF}-B {EMNLP}, {citationNumber}: 34},
	file = {Full Text:C\:\\Users\\Administrator\\Zotero\\storage\\UGCSLSKR\\Meade et al. - 2023 - Using In-context learning to improve dialogue safety.pdf:application/pdf},
}

@inproceedings{shea_building_2023,
	location = {Singapore},
	title = {Building Persona Consistent Dialogue Agents with Offline Reinforcement Learning},
	url = {https://aclanthology.org/2023.emnlp-main.110},
	doi = {10.18653/v1/2023.emnlp-main.110},
	eventtitle = {Proceedings of the 2023 Conference on Empirical Methods in Natural Language Processing},
	pages = {1778--1795},
	booktitle = {Proceedings of the 2023 Conference on Empirical Methods in Natural Language Processing},
	publisher = {Association for Computational Linguistics},
	author = {Shea, Ryan and Yu, Zhou},
	urldate = {2025-08-19},
	date = {2023},
	langid = {english},
	note = {{CCF}: B},
	keywords = {{ccfInfo}: {CCF}-B {EMNLP}, {citationNumber}: 7},
	file = {Full Text:C\:\\Users\\Administrator\\Zotero\\storage\\AXJZM3T4\\Shea and Yu - 2023 - Building persona consistent dialogue agents with offline reinforcement learning.pdf:application/pdf},
}

@inproceedings{zhao_orchid_2023,
	location = {Singapore},
	title = {{ORCHID}: A Chinese Debate Corpus for Target-Independent Stance Detection and Argumentative Dialogue Summarization},
	url = {https://aclanthology.org/2023.emnlp-main.582},
	doi = {10.18653/v1/2023.emnlp-main.582},
	shorttitle = {{ORCHID}},
	eventtitle = {Proceedings of the 2023 Conference on Empirical Methods in Natural Language Processing},
	pages = {9358--9375},
	booktitle = {Proceedings of the 2023 Conference on Empirical Methods in Natural Language Processing},
	publisher = {Association for Computational Linguistics},
	author = {Zhao, Xiutian and Wang, Ke and Peng, Wei},
	urldate = {2025-08-19},
	date = {2023},
	langid = {english},
	note = {{CCF}: B},
	keywords = {{ccfInfo}: {CCF}-B {EMNLP}, {citationNumber}: 2},
	file = {Full Text:C\:\\Users\\Administrator\\Zotero\\storage\\R7YS2QLF\\Zhao et al. - 2023 - ORCHID A Chinese debate corpus for target-independent stance detection and argumentative dialogue s.pdf:application/pdf},
}

@inproceedings{moradshahi_zero_2023,
	location = {Dubrovnik, Croatia},
	title = {Zero and Few-Shot Localization of Task-Oriented Dialogue Agents with a Distilled Representation},
	url = {https://aclanthology.org/2023.eacl-main.62},
	doi = {10.18653/v1/2023.eacl-main.62},
	eventtitle = {Proceedings of the 17th Conference of the European Chapter of the Association for Computational Linguistics},
	pages = {886--901},
	booktitle = {Proceedings of the 17th Conference of the European Chapter of the Association for Computational Linguistics},
	publisher = {Association for Computational Linguistics},
	author = {Moradshahi, Mehrad and Semnani, Sina and Lam, Monica},
	urldate = {2025-08-19},
	date = {2023},
	langid = {english},
	note = {{CCF}: B},
	keywords = {{citationNumber}: 1, {ccfInfo}: {CCF}-None {EACL}},
	file = {Full Text:C\:\\Users\\Administrator\\Zotero\\storage\\J9ERUCC5\\Moradshahi et al. - 2023 - Zero and few-shot localization of task-oriented dialogue agents with a distilled representation.pdf:application/pdf},
}

@inproceedings{ahn_mpchat_2023,
	location = {Toronto, Canada},
	title = {{MPCHAT}: Towards Multimodal Persona-Grounded Conversation},
	url = {https://aclanthology.org/2023.acl-long.189},
	doi = {10.18653/v1/2023.acl-long.189},
	shorttitle = {{MPCHAT}},
	eventtitle = {Proceedings of the 61st Annual Meeting of the Association for Computational Linguistics (Volume 1: Long Papers)},
	pages = {3354--3377},
	booktitle = {Proceedings of the 61st Annual Meeting of the Association for Computational Linguistics (volume 1: Long Papers)},
	publisher = {Association for Computational Linguistics},
	author = {Ahn, Jaewoo and Song, Yeda and Yun, Sangdoo and Kim, Gunhee},
	urldate = {2025-08-19},
	date = {2023},
	langid = {english},
	note = {{CCF}: A},
	keywords = {{ccfInfo}: {CCF}-A {ACL}, {citationNumber}: 24},
	file = {Full Text:C\:\\Users\\Administrator\\Zotero\\storage\\Y5RSW6V9\\Ahn et al. - 2023 - MPCHAT Towards multimodal persona-grounded conversation.pdf:application/pdf},
}

@inproceedings{tang_enhancing_2023,
	location = {Toronto, Canada},
	title = {Enhancing Personalized Dialogue Generation with Contrastive Latent Variables: Combining Sparse and Dense Persona},
	url = {https://aclanthology.org/2023.acl-long.299},
	doi = {10.18653/v1/2023.acl-long.299},
	shorttitle = {Enhancing Personalized Dialogue Generation with Contrastive Latent Variables},
	eventtitle = {Proceedings of the 61st Annual Meeting of the Association for Computational Linguistics (Volume 1: Long Papers)},
	pages = {5456--5468},
	booktitle = {Proceedings of the 61st Annual Meeting of the Association for Computational Linguistics (volume 1: Long Papers)},
	publisher = {Association for Computational Linguistics},
	author = {Tang, Yihong and Wang, Bo and Fang, Miao and Zhao, Dongming and Huang, Kun and He, Ruifang and Hou, Yuexian},
	urldate = {2025-08-19},
	date = {2023},
	langid = {english},
	note = {{CCF}: A},
	keywords = {{ccfInfo}: {CCF}-A {ACL}, {citationNumber}: 25},
	file = {Full Text:C\:\\Users\\Administrator\\Zotero\\storage\\VXUG2HPW\\Tang et al. - 2023 - Enhancing personalized dialogue generation with contrastive latent variables Combining sparse and d.pdf:application/pdf},
}

@inproceedings{gao_livechat_2023,
	location = {Toronto, Canada},
	title = {{LiveChat}: A Large-Scale Personalized Dialogue Dataset Automatically Constructed from Live Streaming},
	url = {https://aclanthology.org/2023.acl-long.858},
	doi = {10.18653/v1/2023.acl-long.858},
	shorttitle = {{LiveChat}},
	eventtitle = {Proceedings of the 61st Annual Meeting of the Association for Computational Linguistics (Volume 1: Long Papers)},
	pages = {15387--15405},
	booktitle = {Proceedings of the 61st Annual Meeting of the Association for Computational Linguistics (volume 1: Long Papers)},
	publisher = {Association for Computational Linguistics},
	author = {Gao, Jingsheng and Lian, Yixin and Zhou, Ziyi and Fu, Yuzhuo and Wang, Baoyuan},
	urldate = {2025-08-19},
	date = {2023},
	langid = {english},
	note = {{CCF}: A},
	keywords = {{citationNumber}: 18, {ccfInfo}: {CCF}-A {ACL}},
	file = {Full Text:C\:\\Users\\Administrator\\Zotero\\storage\\2X7TNXKW\\Gao et al. - 2023 - LiveChat A large-scale personalized dialogue dataset automatically constructed from live streaming.pdf:application/pdf},
}

@article{mielke_reducing_2022,
	title = {Reducing Conversational Agents’ Overconfidence Through Linguistic Calibration},
	volume = {10},
	issn = {2307-387X},
	url = {https://direct.mit.edu/tacl/article/doi/10.1162/tacl_a_00494/112606/Reducing-Conversational-Agents-Overconfidence},
	doi = {10.1162/tacl_a_00494},
	abstract = {Abstract
            While improving neural dialogue agents’ factual accuracy is the object of much research, another important aspect of communication, less studied in the setting of neural dialogue, is transparency about ignorance. In this work, we analyze to what extent state-of-the-art chit-chat models are linguistically calibrated in the sense that their verbalized expression of doubt (or confidence) matches the likelihood that the model’s responses are factually incorrect (or correct). We find that these models are poorly calibrated, yet we show that likelihood of correctness can accurately be predicted. By incorporating such metacognitive features into the training of a controllable generation model, we obtain a dialogue agent with greatly improved linguistic calibration.},
	pages = {857--872},
	journaltitle = {Transactions of the Association for Computational Linguistics},
	shortjournal = {Trans. Assoc. Comput. Linguist.},
	author = {Mielke, Sabrina J. and Szlam, Arthur and Dinan, Emily and Boureau, Y-Lan},
	urldate = {2025-08-19},
	date = {2022-08-12},
	langid = {english},
	note = {{JCR分区}: Q1
中科院分区升级版: 计算机科学2区
影响因子: 6.9
5年影响因子: 10.7
{EI}: 是
{CCF}: B},
	keywords = {{citationNumber}: 39, {ccfInfo}: {CCF}-B {TACL}},
	file = {Full Text:C\:\\Users\\Administrator\\Zotero\\storage\\DM2PGR4J\\Mielke et al. - 2022 - Reducing conversational agents’ overconfidence through linguistic calibration.pdf:application/pdf},
}

@inproceedings{li_when_2022,
	location = {Edinburgh, {UK}},
	title = {When can I Speak? Predicting initiation points for spoken dialogue agents},
	url = {https://aclanthology.org/2022.sigdial-1.22},
	doi = {10.18653/v1/2022.sigdial-1.22},
	shorttitle = {When can I Speak?},
	eventtitle = {Proceedings of the 23rd Annual Meeting of the Special Interest Group on Discourse and Dialogue},
	pages = {217--224},
	booktitle = {Proceedings of the 23rd Annual Meeting of the Special Interest Group on Discourse and Dialogue},
	publisher = {Association for Computational Linguistics},
	author = {Li, Siyan and Paranjape, Ashwin and Manning, Christopher},
	urldate = {2025-08-19},
	date = {2022},
	langid = {english},
	keywords = {{citationNumber}: 3, {ccfInfo}: {CCF}-None {SIGDIAL}},
	file = {Full Text:C\:\\Users\\Administrator\\Zotero\\storage\\9QXCJ9EP\\Li et al. - 2022 - When can I speak Predicting initiation points for spoken dialogue agents.pdf:application/pdf},
}

@inproceedings{huang_cmcc_2022,
	location = {Abu Dhabi, Beijing (Hybrid)},
	title = {{CMCC}: A Comprehensive and Large-Scale Human-Human Dataset for Dialogue Systems},
	url = {https://aclanthology.org/2022.seretod-1.7},
	doi = {10.18653/v1/2022.seretod-1.7},
	shorttitle = {{CMCC}},
	eventtitle = {Proceedings of the Towards Semi-Supervised and Reinforced Task-Oriented Dialog Systems ({SereTOD})},
	pages = {48--61},
	booktitle = {Proceedings of the Towards Semi-supervised and Reinforced Task-oriented Dialog Systems (seretod)},
	publisher = {Association for Computational Linguistics},
	author = {Huang, Yi and Wu, Xiaoting and Chen, Si and Hu, Wei and Zhu, Qing and Feng, Junlan and Deng, Chao and Ou, Zhijian and Zhao, Jiangjiang},
	urldate = {2025-08-19},
	date = {2022},
	langid = {english},
	keywords = {{ccfInfo}: Not Found, {citationNumber}: 0},
	file = {Full Text:C\:\\Users\\Administrator\\Zotero\\storage\\AL6CJZ5N\\Huang et al. - 2022 - CMCC a comprehensive and large-scale human-human dataset for dialogue systems.pdf:application/pdf},
}

@inproceedings{smith_human_2022,
	location = {Dublin, Ireland},
	title = {Human Evaluation of Conversations is an Open Problem: comparing the sensitivity of various methods for evaluating dialogue agents},
	url = {https://aclanthology.org/2022.nlp4convai-1.8},
	doi = {10.18653/v1/2022.nlp4convai-1.8},
	shorttitle = {Human Evaluation of Conversations is an Open Problem},
	eventtitle = {Proceedings of the 4th Workshop on {NLP} for Conversational {AI}},
	pages = {77--97},
	booktitle = {Proceedings of the 4th Workshop on {NLP} for Conversational {AI}},
	publisher = {Association for Computational Linguistics},
	author = {Smith, Eric and Hsu, Orion and Qian, Rebecca and Roller, Stephen and Boureau, Y-Lan and Weston, Jason},
	urldate = {2025-08-19},
	date = {2022},
	langid = {english},
	keywords = {{ccfInfo}: {CCF}-None {ACL}-{CONVAI}, {citationNumber}: 41},
	file = {Full Text:C\:\\Users\\Administrator\\Zotero\\storage\\AKALM7EB\\Smith et al. - 2022 - Human evaluation of conversations is an open problem Comparing the sensitivity of various methods f.pdf:application/pdf},
}

@inproceedings{sanders_towards_2022,
	location = {Seattle, United States},
	title = {Towards a Progression-Aware Autonomous Dialogue Agent},
	url = {https://aclanthology.org/2022.naacl-main.87},
	doi = {10.18653/v1/2022.naacl-main.87},
	eventtitle = {Proceedings of the 2022 Conference of the North American Chapter of the Association for Computational Linguistics: Human Language Technologies},
	pages = {1194--1212},
	booktitle = {Proceedings of the 2022 Conference of the North American Chapter of the Association for Computational Linguistics: Human Language Technologies},
	publisher = {Association for Computational Linguistics},
	author = {Sanders, Abraham and Strzalkowski, Tomek and Si, Mei and Chang, Albert and Dey, Deepanshu and Braasch, Jonas and Wang, Dakuo},
	urldate = {2025-08-19},
	date = {2022},
	langid = {english},
	note = {{CCF}: B},
	keywords = {{citationNumber}: 10, {ccfInfo}: {CCF}-B {NAACL}},
	file = {Full Text:C\:\\Users\\Administrator\\Zotero\\storage\\PSQJJXD3\\Sanders et al. - 2022 - Towards a progression-aware autonomous dialogue agent.pdf:application/pdf},
}

@inproceedings{dey_enriching_2022,
	location = {Abu Dhabi, United Arab Emirates (Hybrid)},
	title = {Enriching Deep Learning with Frame Semantics for Empathy Classification in Medical Narrative Essays},
	url = {https://aclanthology.org/2022.louhi-1.23},
	doi = {10.18653/v1/2022.louhi-1.23},
	eventtitle = {Proceedings of the 13th International Workshop on Health Text Mining and Information Analysis ({LOUHI})},
	pages = {207--217},
	booktitle = {Proceedings of the 13th International Workshop on Health Text Mining and Information Analysis ({LOUHI})},
	publisher = {Association for Computational Linguistics},
	author = {Dey, Priyanka and Girju, Roxana},
	urldate = {2025-08-19},
	date = {2022},
	langid = {english},
	keywords = {{citationNumber}: 1, {ccfInfo}: {CCF}-None {ACL}-{LOUHI}},
	file = {Full Text:C\:\\Users\\Administrator\\Zotero\\storage\\EJPLSZZC\\Dey and Girju - 2022 - Enriching deep learning with frame semantics for empathy classification in medical narrative essays.pdf:application/pdf},
}

@inproceedings{lu_controlling_2022,
	location = {Dublin, Ireland},
	title = {On Controlling Fallback Responses for Grounded Dialogue Generation},
	url = {https://aclanthology.org/2022.findings-acl.204},
	doi = {10.18653/v1/2022.findings-acl.204},
	eventtitle = {Findings of the Association for Computational Linguistics: {ACL} 2022},
	pages = {2591--2601},
	booktitle = {Findings of the Association for Computational Linguistics: {ACL} 2022},
	publisher = {Association for Computational Linguistics},
	author = {Lu, Hongyuan and Lam, Wai and Cheng, Hong and Meng, Helen},
	urldate = {2025-08-19},
	date = {2022},
	langid = {english},
	note = {{CCF}: B},
	keywords = {{citationNumber}: 3, {ccfInfo}: {CCF}-A {ACL}},
	file = {Full Text:C\:\\Users\\Administrator\\Zotero\\storage\\FRF4FQLI\\Lu et al. - 2022 - On controlling fallback responses for grounded dialogue generation.pdf:application/pdf},
}

@inproceedings{liu_think_2022,
	location = {Abu Dhabi, United Arab Emirates},
	title = {Think Beyond Words: Exploring Context-Relevant Visual Commonsense for Diverse Dialogue Generation},
	url = {https://aclanthology.org/2022.findings-emnlp.226},
	doi = {10.18653/v1/2022.findings-emnlp.226},
	shorttitle = {Think Beyond Words},
	eventtitle = {Findings of the Association for Computational Linguistics: {EMNLP} 2022},
	pages = {3106--3117},
	booktitle = {Findings of the Association for Computational Linguistics: {EMNLP} 2022},
	publisher = {Association for Computational Linguistics},
	author = {Liu, Yiting and Li, Liang and Zhang, Beichen and Huang, Qingming},
	urldate = {2025-08-19},
	date = {2022},
	langid = {english},
	note = {{EI}: 是
{CCF}: B},
	keywords = {{ccfInfo}: {CCF}-B {EMNLP}, {citationNumber}: 4},
	file = {Full Text:C\:\\Users\\Administrator\\Zotero\\storage\\U34ABDP7\\Liu et al. - 2022 - Think beyond words Exploring context-relevant visual commonsense for diverse dialogue generation.pdf:application/pdf},
}

@inproceedings{zhao_jddc_2022,
	location = {Abu Dhabi, United Arab Emirates},
	title = {{JDDC} 2.1: A Multimodal Chinese Dialogue Dataset with Joint Tasks of Query Rewriting, Response Generation, Discourse Parsing, and Summarization},
	url = {https://aclanthology.org/2022.emnlp-main.825},
	doi = {10.18653/v1/2022.emnlp-main.825},
	shorttitle = {{JDDC} 2.1},
	eventtitle = {Proceedings of the 2022 Conference on Empirical Methods in Natural Language Processing},
	pages = {12037--12051},
	booktitle = {Proceedings of the 2022 Conference on Empirical Methods in Natural Language Processing},
	publisher = {Association for Computational Linguistics},
	author = {Zhao, Nan and Li, Haoran and Wu, Youzheng and He, Xiaodong},
	urldate = {2025-08-19},
	date = {2022},
	langid = {english},
	note = {{CCF}: B},
	keywords = {{ccfInfo}: {CCF}-B {EMNLP}, {citationNumber}: 9},
	file = {Full Text:C\:\\Users\\Administrator\\Zotero\\storage\\2V8D3YTB\\Zhao et al. - 2022 - JDDC 2.1 A multimodal Chinese dialogue dataset with joint tasks of query rewriting, response genera.pdf:application/pdf},
}

@inproceedings{rabinovich_gaining_2022,
	location = {Abu Dhabi, {UAE}},
	title = {Gaining Insights into Unrecognized User Utterances in Task-Oriented Dialog Systems},
	url = {https://aclanthology.org/2022.emnlp-industry.22},
	doi = {10.18653/v1/2022.emnlp-industry.22},
	eventtitle = {Proceedings of the 2022 Conference on Empirical Methods in Natural Language Processing: Industry Track},
	pages = {218--225},
	booktitle = {Proceedings of the 2022 Conference on Empirical Methods in Natural Language Processing: Industry Track},
	publisher = {Association for Computational Linguistics},
	author = {Rabinovich, Ella and Vetzler, Matan and Boaz, David and Kumar, Vineet and Pandey, Gaurav and Anaby Tavor, Ateret},
	urldate = {2025-08-19},
	date = {2022},
	langid = {english},
	note = {{CCF}: B},
	keywords = {{ccfInfo}: {CCF}-B {EMNLP}, {citationNumber}: 7},
	file = {Full Text:C\:\\Users\\Administrator\\Zotero\\storage\\4823LJEY\\Rabinovich et al. - 2022 - Gaining insights into unrecognized user utterances in task-oriented dialog systems.pdf:application/pdf},
}

@inproceedings{cao_model-agnostic_2022,
	location = {Dublin, Ireland},
	title = {A Model-agnostic Data Manipulation Method for Persona-based Dialogue Generation},
	url = {https://aclanthology.org/2022.acl-long.550},
	doi = {10.18653/v1/2022.acl-long.550},
	eventtitle = {Proceedings of the 60th Annual Meeting of the Association for Computational Linguistics (Volume 1: Long Papers)},
	pages = {7984--8002},
	booktitle = {Proceedings of the 60th Annual Meeting of the Association for Computational Linguistics (volume 1: Long Papers)},
	publisher = {Association for Computational Linguistics},
	author = {Cao, Yu and Bi, Wei and Fang, Meng and Shi, Shuming and Tao, Dacheng},
	urldate = {2025-08-19},
	date = {2022},
	langid = {english},
	note = {{CCF}: A},
	keywords = {{ccfInfo}: {CCF}-A {ACL}, {citationNumber}: 48},
	file = {Full Text:C\:\\Users\\Administrator\\Zotero\\storage\\GZ4BY4ZZ\\Cao et al. - 2022 - A model-agnostic data manipulation method for persona-based dialogue generation.pdf:application/pdf},
}

@inproceedings{see_understanding_2021,
	location = {Singapore and Online},
	title = {Understanding and predicting user dissatisfaction in a neural generative chatbot},
	url = {https://aclanthology.org/2021.sigdial-1.1},
	doi = {10.18653/v1/2021.sigdial-1.1},
	eventtitle = {Proceedings of the 22nd Annual Meeting of the Special Interest Group on Discourse and Dialogue},
	pages = {1--12},
	booktitle = {Proceedings of the 22nd Annual Meeting of the Special Interest Group on Discourse and Dialogue},
	publisher = {Association for Computational Linguistics},
	author = {See, Abigail and Manning, Christopher},
	urldate = {2025-08-19},
	date = {2021},
	langid = {english},
	keywords = {{citationNumber}: 15, {ccfInfo}: {CCF}-None {SIGDIAL}},
	file = {Full Text:C\:\\Users\\Administrator\\Zotero\\storage\\8DGR8NY2\\See and Manning - 2021 - Understanding and predicting user dissatisfaction in a neural generative chatbot.pdf:application/pdf},
}

@inproceedings{li_large-scale_2021,
	location = {Singapore and Online},
	title = {Large-Scale Quantitative Evaluation of Dialogue Agents’ Response Strategies against Offensive Users},
	url = {https://aclanthology.org/2021.sigdial-1.58},
	doi = {10.18653/v1/2021.sigdial-1.58},
	eventtitle = {Proceedings of the 22nd Annual Meeting of the Special Interest Group on Discourse and Dialogue},
	pages = {556--561},
	booktitle = {Proceedings of the 22nd Annual Meeting of the Special Interest Group on Discourse and Dialogue},
	publisher = {Association for Computational Linguistics},
	author = {Li, Haojun and Soylu, Dilara and Manning, Christopher},
	urldate = {2025-08-19},
	date = {2021},
	langid = {english},
	keywords = {{citationNumber}: 6, {ccfInfo}: {CCF}-None {SIGDIAL}},
	file = {Full Text:C\:\\Users\\Administrator\\Zotero\\storage\\MBZEKS2H\\Li et al. - 2021 - Large-scale quantitative evaluation of dialogue agents’ response strategies against offensive users.pdf:application/pdf},
}

@inproceedings{lin_xpersona_2021,
	location = {Online},
	title = {{XPersona}: Evaluating Multilingual Personalized Chatbot},
	url = {https://aclanthology.org/2021.nlp4convai-1.10},
	doi = {10.18653/v1/2021.nlp4convai-1.10},
	shorttitle = {{XPersona}},
	eventtitle = {Proceedings of the 3rd Workshop on Natural Language Processing for Conversational {AI}},
	pages = {102--112},
	booktitle = {Proceedings of the 3rd Workshop on Natural Language Processing for Conversational {AI}},
	publisher = {Association for Computational Linguistics},
	author = {Lin, Zhaojiang and Liu, Zihan and Winata, Genta Indra and Cahyawijaya, Samuel and Madotto, Andrea and Bang, Yejin and Ishii, Etsuko and Fung, Pascale},
	urldate = {2025-08-19},
	date = {2021},
	langid = {english},
	keywords = {{ccfInfo}: {CCF}-None {CORR}, {citationNumber}: 38},
	file = {Full Text:C\:\\Users\\Administrator\\Zotero\\storage\\RPYKQB4W\\Lin et al. - 2021 - XPersona Evaluating multilingual personalized chatbot.pdf:application/pdf},
}

@inproceedings{paranjape_human-like_2021,
	location = {Online},
	title = {Human-like informative conversations: Better acknowledgements using conditional mutual information},
	url = {https://aclanthology.org/2021.naacl-main.61},
	doi = {10.18653/v1/2021.naacl-main.61},
	shorttitle = {Human-like informative conversations},
	eventtitle = {Proceedings of the 2021 Conference of the North American Chapter of the Association for Computational Linguistics: Human Language Technologies},
	pages = {768--781},
	booktitle = {Proceedings of the 2021 Conference of the North American Chapter of the Association for Computational Linguistics: Human Language Technologies},
	publisher = {Association for Computational Linguistics},
	author = {Paranjape, Ashwin and Manning, Christopher},
	urldate = {2025-08-19},
	date = {2021},
	langid = {english},
	note = {{CCF}: B},
	keywords = {{citationNumber}: 17, {ccfInfo}: {CCF}-B {NAACL}},
	file = {Full Text:C\:\\Users\\Administrator\\Zotero\\storage\\GGZQ9MEU\\Paranjape and Manning - 2021 - Human-like informative conversations Better acknowledgements using conditional mutual information.pdf:application/pdf},
}

@inproceedings{kim_how_2021,
	location = {Online},
	title = {How Robust are Fact Checking Systems on Colloquial Claims?},
	url = {https://aclanthology.org/2021.naacl-main.121},
	doi = {10.18653/v1/2021.naacl-main.121},
	eventtitle = {Proceedings of the 2021 Conference of the North American Chapter of the Association for Computational Linguistics: Human Language Technologies},
	pages = {1535--1548},
	booktitle = {Proceedings of the 2021 Conference of the North American Chapter of the Association for Computational Linguistics: Human Language Technologies},
	publisher = {Association for Computational Linguistics},
	author = {Kim, Byeongchang and Kim, Hyunwoo and Hong, Seokhee and Kim, Gunhee},
	urldate = {2025-08-19},
	date = {2021},
	langid = {english},
	note = {{CCF}: B},
	keywords = {{citationNumber}: 20, {ccfInfo}: {CCF}-B {NAACL}},
	file = {Full Text:C\:\\Users\\Administrator\\Zotero\\storage\\NYFFRP2J\\Kim et al. - 2021 - How robust are fact checking systems on colloquial claims.pdf:application/pdf},
}

@inproceedings{wu_clipping_2021,
	location = {Online},
	title = {Clipping Loops for Sample-Efficient Dialogue Policy Optimisation},
	url = {https://aclanthology.org/2021.naacl-main.267},
	doi = {10.18653/v1/2021.naacl-main.267},
	eventtitle = {Proceedings of the 2021 Conference of the North American Chapter of the Association for Computational Linguistics: Human Language Technologies},
	pages = {3420--3428},
	booktitle = {Proceedings of the 2021 Conference of the North American Chapter of the Association for Computational Linguistics: Human Language Technologies},
	publisher = {Association for Computational Linguistics},
	author = {Wu, Yen-Chen and Rasmussen, Carl Edward},
	urldate = {2025-08-19},
	date = {2021},
	langid = {english},
	note = {{CCF}: B},
	keywords = {{citationNumber}: 2, {ccfInfo}: {CCF}-B {NAACL}},
	file = {Full Text:C\:\\Users\\Administrator\\Zotero\\storage\\PQ6PKKS6\\Wu and Rasmussen - 2021 - Clipping loops for sample-efficient dialogue policy optimisation.pdf:application/pdf},
}

@inproceedings{arodi_textual_2021,
	location = {Punta Cana, Dominican Republic},
	title = {Textual Time Travel: A Temporally Informed Approach to Theory of Mind},
	url = {https://aclanthology.org/2021.findings-emnlp.351},
	doi = {10.18653/v1/2021.findings-emnlp.351},
	shorttitle = {Textual Time Travel},
	eventtitle = {Findings of the Association for Computational Linguistics: {EMNLP} 2021},
	pages = {4162--4172},
	booktitle = {Findings of the Association for Computational Linguistics: {EMNLP} 2021},
	publisher = {Association for Computational Linguistics},
	author = {Arodi, Akshatha and Cheung, Jackie Chi Kit},
	urldate = {2025-08-19},
	date = {2021},
	langid = {english},
	note = {{EI}: 是
{CCF}: B},
	keywords = {{ccfInfo}: {CCF}-B {EMNLP}, {citationNumber}: 8},
	file = {Full Text:C\:\\Users\\Administrator\\Zotero\\storage\\9HWQ5CW2\\Arodi and Cheung - 2021 - Textual time travel A temporally informed approach to theory of mind.pdf:application/pdf},
}

@inproceedings{song_bob_2021,
	location = {Online},
	title = {{BoB}: {BERT} Over {BERT} for Training Persona-based Dialogue Models from Limited Personalized Data},
	url = {https://aclanthology.org/2021.acl-long.14},
	doi = {10.18653/v1/2021.acl-long.14},
	shorttitle = {{BoB}},
	eventtitle = {Proceedings of the 59th Annual Meeting of the Association for Computational Linguistics and the 11th International Joint Conference on Natural Language Processing (Volume 1: Long Papers)},
	pages = {167--177},
	booktitle = {Proceedings of the 59th Annual Meeting of the Association for Computational Linguistics and the 11th International Joint Conference on Natural Language Processing (volume 1: Long Papers)},
	publisher = {Association for Computational Linguistics},
	author = {Song, Haoyu and Wang, Yan and Zhang, Kaiyan and Zhang, Wei-Nan and Liu, Ting},
	urldate = {2025-08-19},
	date = {2021},
	langid = {english},
	note = {{CCF}: A},
	keywords = {{ccfInfo}: {CCF}-A {ACL}, {citationNumber}: 138},
	file = {Full Text:C\:\\Users\\Administrator\\Zotero\\storage\\PXKCB8MV\\Song et al. - 2021 - BoB BERT over BERT for training persona-based dialogue models from limited personalized data.pdf:application/pdf},
}

@article{andreas_task-oriented_2020,
	title = {Task-Oriented Dialogue as Dataflow Synthesis},
	volume = {8},
	issn = {2307-387X},
	url = {https://direct.mit.edu/tacl/article/96470},
	doi = {10.1162/tacl_a_00333},
	abstract = {We describe an approach to task-oriented dialogue in which dialogue state is represented as a dataflow graph. A dialogue agent maps each user utterance to a program that extends this graph. Programs include metacomputation operators for reference and revision that reuse dataflow fragments from previous turns. Our graph-based state enables the expression and manipulation of complex user intents, and explicit metacomputation makes these intents easier for learned models to predict. We introduce a new dataset, {SMCalFlow}, featuring complex dialogues about events, weather, places, and people. Experiments show that dataflow graphs and metacomputation substantially improve representability and predictability in these natural dialogues. Additional experiments on the {MultiWOZ} dataset show that our dataflow representation enables an otherwise off-the-shelf sequence-to-sequence model to match the best existing task-specific state tracking model. The {SMCalFlow} dataset, code for replicating experiments, and a public leaderboard are available at https://www.microsoft.com/en-us/research/project/dataflow-based-dialogue-semantic-machines .},
	pages = {556--571},
	journaltitle = {Transactions of the Association for Computational Linguistics},
	shortjournal = {Transactions of the Association for Computational Linguistics},
	author = {Andreas, Jacob and Bufe, John and Burkett, David and Chen, Charles and Clausman, Josh and Crawford, Jean and Crim, Kate and {DeLoach}, Jordan and Dorner, Leah and Eisner, Jason and Fang, Hao and Guo, Alan and Hall, David and Hayes, Kristin and Hill, Kellie and Ho, Diana and Iwaszuk, Wendy and Jha, Smriti and Klein, Dan and Krishnamurthy, Jayant and Lanman, Theo and Liang, Percy and Lin, Christopher H. and Lintsbakh, Ilya and {McGovern}, Andy and Nisnevich, Aleksandr and Pauls, Adam and Petters, Dmitrij and Read, Brent and Roth, Dan and Roy, Subhro and Rusak, Jesse and Short, Beth and Slomin, Div and Snyder, Ben and Striplin, Stephon and Su, Yu and Tellman, Zachary and Thomson, Sam and Vorobev, Andrei and Witoszko, Izabela and Wolfe, Jason and Wray, Abby and Zhang, Yuchen and Zotov, Alexander},
	urldate = {2025-08-19},
	date = {2020-12},
	langid = {english},
	note = {{JCR分区}: Q1
中科院分区升级版: 计算机科学2区
影响因子: 6.9
5年影响因子: 10.7
{EI}: 是
{CCF}: B},
	keywords = {{citationNumber}: 111, {ccfInfo}: {CCF}-B {TACL}},
	file = {Full Text:C\:\\Users\\Administrator\\Zotero\\storage\\53JXY9S9\\Andreas et al. - 2020 - Task-oriented dialogue as dataflow synthesis.pdf:application/pdf},
}

@inproceedings{hewitt_case_2020,
	location = {1st virtual meeting},
	title = {A Case Study of User Communication Styles with Customer Service Agents versus Intelligent Virtual Agents},
	url = {https://aclanthology.org/2020.sigdial-1.11},
	doi = {10.18653/v1/2020.sigdial-1.11},
	eventtitle = {Proceedings of the 21th Annual Meeting of the Special Interest Group on Discourse and Dialogue},
	pages = {79--85},
	booktitle = {Proceedings of the 21th Annual Meeting of the Special Interest Group on Discourse and Dialogue},
	publisher = {Association for Computational Linguistics},
	author = {Hewitt, Timothy and Beaver, Ian},
	urldate = {2025-08-19},
	date = {2020},
	langid = {english},
	keywords = {{citationNumber}: 4, {ccfInfo}: {CCF}-None {SIGDIAL}},
	file = {Full Text:C\:\\Users\\Administrator\\Zotero\\storage\\G2B678SG\\Hewitt and Beaver - 2020 - A case study of user communication styles with customer service agents versus intelligent virtual ag.pdf:application/pdf},
}

@inproceedings{stiff_how_2020,
	location = {1st virtual meeting},
	title = {How Self-Attention Improves Rare Class Performance in a Question-Answering Dialogue Agent},
	url = {https://aclanthology.org/2020.sigdial-1.24},
	doi = {10.18653/v1/2020.sigdial-1.24},
	eventtitle = {Proceedings of the 21th Annual Meeting of the Special Interest Group on Discourse and Dialogue},
	pages = {196--202},
	booktitle = {Proceedings of the 21th Annual Meeting of the Special Interest Group on Discourse and Dialogue},
	publisher = {Association for Computational Linguistics},
	author = {Stiff, Adam and Song, Qi and Fosler-Lussier, Eric},
	urldate = {2025-08-19},
	date = {2020},
	langid = {english},
	keywords = {{citationNumber}: 6, {ccfInfo}: {CCF}-None {SIGDIAL}},
	file = {Full Text:C\:\\Users\\Administrator\\Zotero\\storage\\YUC95ICT\\Stiff et al. - 2020 - How self-attention improves rare class performance in a question-answering dialogue agent.pdf:application/pdf},
}

@inproceedings{kim_will_2020,
	location = {Online},
	title = {Will I Sound Like Me? Improving Persona Consistency in Dialogues through Pragmatic Self-Consciousness},
	url = {https://www.aclweb.org/anthology/2020.emnlp-main.65},
	doi = {10.18653/v1/2020.emnlp-main.65},
	shorttitle = {Will I Sound Like Me?},
	eventtitle = {Proceedings of the 2020 Conference on Empirical Methods in Natural Language Processing ({EMNLP})},
	pages = {904--916},
	booktitle = {Proceedings of the 2020 Conference on Empirical Methods in Natural Language Processing ({EMNLP})},
	publisher = {Association for Computational Linguistics},
	author = {Kim, Hyunwoo and Kim, Byeongchang and Kim, Gunhee},
	urldate = {2025-08-19},
	date = {2020},
	langid = {english},
	note = {{CCF}: B},
	keywords = {{ccfInfo}: {CCF}-B {EMNLP}, {citationNumber}: 65},
	file = {Submitted Version:C\:\\Users\\Administrator\\Zotero\\storage\\5C5KMUJ2\\Kim et al. - 2020 - Will I sound like me Improving persona consistency in dialogues through pragmatic self-consciousnes.pdf:application/pdf},
}

@inproceedings{akama_filtering_2020,
	location = {Online},
	title = {Filtering Noisy Dialogue Corpora by Connectivity and Content Relatedness},
	url = {https://www.aclweb.org/anthology/2020.emnlp-main.68},
	doi = {10.18653/v1/2020.emnlp-main.68},
	eventtitle = {Proceedings of the 2020 Conference on Empirical Methods in Natural Language Processing ({EMNLP})},
	pages = {941--958},
	booktitle = {Proceedings of the 2020 Conference on Empirical Methods in Natural Language Processing ({EMNLP})},
	publisher = {Association for Computational Linguistics},
	author = {Akama, Reina and Yokoi, Sho and Suzuki, Jun and Inui, Kentaro},
	urldate = {2025-08-19},
	date = {2020},
	langid = {english},
	note = {{CCF}: B},
	keywords = {{ccfInfo}: {CCF}-B {EMNLP}, {citationNumber}: 20},
	file = {Submitted Version:C\:\\Users\\Administrator\\Zotero\\storage\\QZMGXQ6J\\Akama et al. - 2020 - Filtering noisy dialogue corpora by connectivity and content relatedness.pdf:application/pdf},
}

@inproceedings{jia_multi-turn_2020,
	location = {Online},
	title = {Multi-turn Response Selection using Dialogue Dependency Relations},
	url = {https://www.aclweb.org/anthology/2020.emnlp-main.150},
	doi = {10.18653/v1/2020.emnlp-main.150},
	eventtitle = {Proceedings of the 2020 Conference on Empirical Methods in Natural Language Processing ({EMNLP})},
	pages = {1911--1920},
	booktitle = {Proceedings of the 2020 Conference on Empirical Methods in Natural Language Processing ({EMNLP})},
	publisher = {Association for Computational Linguistics},
	author = {Jia, Qi and Liu, Yizhu and Ren, Siyu and Zhu, Kenny and Tang, Haifeng},
	urldate = {2025-08-19},
	date = {2020},
	langid = {english},
	note = {{CCF}: B},
	keywords = {{ccfInfo}: {CCF}-B {EMNLP}, {citationNumber}: 43},
	file = {Full Text PDF:C\:\\Users\\Administrator\\Zotero\\storage\\L4JJ8BCG\\Jia et al. - 2020 - Multi-turn response selection using dialogue dependency relations.pdf:application/pdf},
}

@inproceedings{song_profile_2020,
	location = {Online},
	title = {Profile Consistency Identification for Open-domain Dialogue Agents},
	url = {https://www.aclweb.org/anthology/2020.emnlp-main.539},
	doi = {10.18653/v1/2020.emnlp-main.539},
	eventtitle = {Proceedings of the 2020 Conference on Empirical Methods in Natural Language Processing ({EMNLP})},
	pages = {6651--6662},
	booktitle = {Proceedings of the 2020 Conference on Empirical Methods in Natural Language Processing ({EMNLP})},
	publisher = {Association for Computational Linguistics},
	author = {Song, Haoyu and Wang, Yan and Zhang, Wei-Nan and Zhao, Zhengyu and Liu, Ting and Liu, Xiaojiang},
	urldate = {2025-08-19},
	date = {2020},
	langid = {english},
	note = {{CCF}: B},
	keywords = {{citationNumber}: 32, {ccfInfo}: Net Error: 0},
	file = {Full Text:C\:\\Users\\Administrator\\Zotero\\storage\\UK5AFIYJ\\Song et al. - 2020 - Profile consistency identification for open-domain dialogue agents.pdf:application/pdf},
}

@inproceedings{wang_learning_2020,
	location = {Online},
	title = {Learning Efficient Dialogue Policy from Demonstrations through Shaping},
	url = {https://www.aclweb.org/anthology/2020.acl-main.566},
	doi = {10.18653/v1/2020.acl-main.566},
	eventtitle = {Proceedings of the 58th Annual Meeting of the Association for Computational Linguistics},
	pages = {6355--6365},
	booktitle = {Proceedings of the 58th Annual Meeting of the Association for Computational Linguistics},
	publisher = {Association for Computational Linguistics},
	author = {Wang, Huimin and Peng, Baolin and Wong, Kam-Fai},
	urldate = {2025-08-19},
	date = {2020},
	langid = {english},
	note = {{CCF}: A},
	keywords = {{ccfInfo}: {CCF}-A {ACL}, {citationNumber}: 23},
	file = {Full Text:C\:\\Users\\Administrator\\Zotero\\storage\\KI5939US\\Wang et al. - 2020 - Learning efficient dialogue policy from demonstrations through shaping.pdf:application/pdf},
}

@article{arana_virtual_nodate,
	title = {A virtual patient dialogue system based on question-answering on clinical records},
	abstract = {In this work we present two datasets for the development of virtual patients and the first evaluation results. We firstly introduce a Spanish corpus of medical dialogue questions annotated with intents, built upon prior research in French. We also propose a second dataset of dialogues using a novel annotation approach that involves doctor questions, patient answers, and corresponding clinical records, organized as triples of the form (clinical report, question, patient answer). This way, the doctor-patient conversation is modeled as a question-answering system that tries to find responses to questions taking a clinical record as input. This approach can help to eliminate the need for manually structured patient records, as commonly used in previous studies, thereby expanding the pool of diverse virtual patients available. Leveraging these annotated corpora, we develop and assess an automatic system designed to answer medical dialogue questions posed by medical students to simulated patients in medical exams. Our approach demonstrates robust generalization, relying solely on medical records to generate new patient cases. The two datasets and the code will be freely available for the research community.},
	author = {Arana, Janire and Idoyaga, Mikel and Urruela, Maitane and Espina, Elisa and Salazar, Aitziber Atutxa and Gojenola, Koldo},
	langid = {english},
	keywords = {{citationNumber}: 0, {ccfInfo}: {CCF}-B {COLING}},
	file = {PDF:C\:\\Users\\Administrator\\Zotero\\storage\\PQ7HKGNQ\\Arana et al. - A Virtual Patient Dialogue System Based on Question-Answering on Clinical Records.pdf:application/pdf},
}

@misc{lechner_challenges_2023,
	title = {Challenges of {GPT}-3-based conversational agents for healthcare},
	url = {http://arxiv.org/abs/2308.14641},
	doi = {10.48550/arXiv.2308.14641},
	abstract = {The potential to provide patients with faster information access while allowing medical specialists to concentrate on critical tasks makes medical domain dialog agents appealing. However, the integration of large-language models ({LLMs}) into these agents presents certain limitations that may result in serious consequences. This paper investigates the challenges and risks of using {GPT}-3-based models for medical question-answering ({MedQA}). We perform several evaluations contextualized in terms of standard medical principles. We provide a procedure for manually designing patient queries to stress-test high-risk limitations of {LLMs} in {MedQA} systems. Our analysis reveals that {LLMs} fail to respond adequately to these queries, generating erroneous medical information, unsafe recommendations, and content that may be considered offensive.},
	number = {{arXiv}:2308.14641},
	publisher = {{arXiv}},
	author = {Lechner, Fabian and Lahnala, Allison and Welch, Charles and Flek, Lucie},
	urldate = {2025-08-19},
	date = {2023-08-29},
	langid = {english},
	eprinttype = {arxiv},
	eprint = {2308.14641 [cs]},
	keywords = {Computer Science - Computation and Language, {citationNumber}: 1, {ccfInfo}: {CCF}-None {RANLP}},
	file = {PDF:C\:\\Users\\Administrator\\Zotero\\storage\\FDPWEQP3\\Lechner et al. - 2023 - Challenges of GPT-3-based conversational agents for healthcare.pdf:application/pdf},
}

@article{noauthor_french_nodate,
	title = {A french medical conversations corpus annotated for a virtual patient dialogue system},
	abstract = {Data-driven approaches for creating virtual patient dialogue systems require the availability of large data speciﬁc to the language, domain and clinical cases studied. Based on the lack of dialogue corpora in French for medical education, we propose an annotated corpus of dialogues including medical consultation interactions between doctor and patient. In this work, we detail the building process of the proposed dialogue corpus, describe the annotation guidelines and also present the statistics of its contents. We then conducted a question categorization task to evaluate the beneﬁts of the proposed corpus that is made publicly available.},
	langid = {english},
	keywords = {{citationNumber}: 3, {ccfInfo}: {CCF}-None {LREC}},
	file = {PDF:C\:\\Users\\Administrator\\Zotero\\storage\\RZI4XMKJ\\A French Medical Conversations Corpus Annotated for a Virtual Patient Dialogue System.pdf:application/pdf},
}
