# Supplementary material for: Large Language Model–Based Virtual Patient Systems for History-Taking in Medical Education: Comprehensive Systematic Review
Source: JMIR Med Inform. 2026 Jan 2;14:e79039. doi: 10.2196/79039 (PMC12811743; doi:10.2196/79039)
Supplement: Multimedia Appendix 8 [file medinform_v14i1e79039_app8.zip › 01 datasets/acm.bib]

@article{chu_personality_2025,
	title = {Personality dialogue agent based on personality description and conversation history},
	volume = {43},
	issn = {1046-8188},
	url = {https://doi.org/10.1145/3731679},
	doi = {10.1145/3731679},
	abstract = {In the study of dialogue system, personalized dialogue mainly focuses on the semantic matching degree between response and role. However, various factors, such as semantic style, dialogue noise, and sparse personality information, can affect the performance of the model. For this purpose, we construct a novel personalized dialogue model. Based on the personality description information and conversation history, it uses the information enhancement algorithm to cluster the personality description text into a number of fine sparse categories, and uses the feature classifier to precisely select the features highly relevant to the current dialogue situation according to the input query content. At the same time, the history information selector will fine-filter the conversation history, retaining the parts that are valuable for generating replies. We combine the processed personality description text with the filtered historical context information, and send it to the decoder through the feature cue learning strategy for deep processing to generate personalized responses. Our model integrates the proposed algorithms, classifiers, selectors, and feature cue learning strategies to build a complete dialogue system. Experiments on two datasets show that our model is superior to other models in terms of consistency and coherence.},
	number = {4},
	journaltitle = {{ACM} Trans. Inf. Syst.},
	shortjournal = {{ACM} Trans, Inf, Syst,},
	author = {Chu, Yuxing and Sun, Mingxu and Huang, Ke and Geng, Haokun and Zhang, Yanyu and Zhang, Lili and Zhang, Menghua},
	date = {2025-06},
	langid = {english},
	note = {Place: New York, {NY}, {USA}
Publisher: Association for Computing Machinery
{JCR分区}: Q1
中科院分区升级版: 计算机科学2区
影响因子: 9.1
5年影响因子: 8.0
{EI}: 是},
	keywords = {conversational {AI}, based on generated chatbot, conversation generation, Personalized dialogue, {citationNumber}: Not Found, {ccfInfo}: {CCF}-A  {TOIS}},
}

@article{xu_agenttod_2025,
	title = {{AgentTOD}: A task-oriented dialogue agent with a flexible and adaptive {API} calling paradigm},
	volume = {43},
	issn = {1046-8188},
	url = {https://doi.org/10.1145/3745021},
	doi = {10.1145/3745021},
	abstract = {Task-oriented dialogue ({TOD}) systems play a vital role in numerous assistance and service scenarios, significantly improving people’s daily lives. Conventionally, a {TOD} system adheres to a fixed paradigm, where it must first extract user goals and query external databases before it can generate the final response. However, this fixed extract-and-query paradigm is not always optimal for all dialogue turns, which is redundant for the simple turns that do not need external information, and is inadequate for the complex turns that need to interact with the external world multiple times. To address the limitations, in this article, we propose {AgentTOD}, a novel {TOD} framework that uses a large language model ({LLM}) as the intelligent agent to achieve a flexible dialogue paradigm. {AgentTOD} deprecates the traditional modular architecture (including dialogue state tracking and dialogue policy) by utilizing an {LLM} as the controller brain to determine when and how to call the provided {APIs} to obtain external information. It can choose to call {APIs} any number of times with various parameters until it’s enough to reply to the user. Besides, to train {AgentTOD}, we construct a large and comprehensive {TOD} dataset, called {TrajsTOD} (Trajectories of {TODs}), which consists of 66k+ user-agent dialogue trajectories converted from eight popular {TOD} datasets covering 60 domains. {TrajsTOD} is constructed with minimal dialogue annotations where only the {API} calling logs are needed and can empower {AgentTOD} with the general ability to call {APIs} and generate responses according to the task definition. Extensive experimental results on the {MultiWOZ}-series and {SGD} datasets demonstrate {AgentTOD} has superior performance on {TODs} as well as a superior adaptability to new task scenarios.},
	number = {5},
	journaltitle = {{ACM} Trans. Inf. Syst.},
	shortjournal = {{ACM} Trans, Inf, Syst,},
	author = {Xu, Heng-Da and Mao, Xian-Ling and Sun, Fanshu and Che, Tian-Yi and Xu, Chun and Huang, Heyan},
	date = {2025-08},
	langid = {english},
	note = {Place: New York, {NY}, {USA}
Publisher: Association for Computing Machinery
{JCR分区}: Q1
中科院分区升级版: 计算机科学2区
影响因子: 9.1
5年影响因子: 8.0
{EI}: 是},
	keywords = {Large Language Models, {ccfInfo}: Not Found, {citationNumber}: 0, Intelligent Agents, Task-Oriented Dialogue},
}

@inproceedings{fang_keyword-driven_2023,
	location = {New York, {NY}, {USA}},
	title = {Keyword-driven conversational question generation in human-like dialog agent},
	isbn = {978-1-4503-9997-5},
	url = {https://doi.org/10.1145/3624288.3624297},
	doi = {10.1145/3624288.3624297},
	series = {{ICBDC} '23},
	abstract = {In daily human discourse, it is often observed that individuals disregard the correct grammatical structure while articulating their ideas. Instead, they tend to focus on brevity and providing only the essential information. Similarly, when posing questions, individuals often refrain from sharing all the relevant details of the honest answer. To address this issue, this paper introduces the "{KdCQG}" model. This model takes the "keywords" present in the answer as input rather than the entire answer sentence to generate conversational questions. {KdCQG} follows a sequence-to-sequence framework and relies on a language constraint mechanism and a coreference alignment mechanism to formulate questions based on the "keywords" present in the answer. Our analysis on the {CoQA} dataset shows that the {KdCQG} model effectively generates high-quality conversational questions even when only keywords are provided as input.},
	pages = {61--67},
	booktitle = {Proceedings of the 2023 8th International Conference on Big Data and Computing},
	publisher = {Association for Computing Machinery},
	author = {Fang, Zheng and Wang, Bo},
	date = {2023},
	langid = {english},
	note = {event-place: Shenzhen, China
{CCF}: C},
	keywords = {Dialog Agent, Keyword-driven, Question Generation, {citationNumber}: 0, {ccfInfo}: {CCF}-None {ICBDC}},
}

@article{wang_twin-gpt_2024,
	title = {{TWIN}-{GPT}: Digital twins for clinical trials via large language model},
	issn = {1551-6857},
	url = {https://doi.org/10.1145/3674838},
	doi = {10.1145/3674838},
	abstract = {Clinical trials are indispensable for medical research and the development of new treatments. However, clinical trials often involve thousands of participants and can span several years to complete, with a high probability of failure during the process. Recently, there has been a burgeoning interest in virtual clinical trials, which simulate real-world scenarios and hold the potential to significantly enhance patient safety, expedite development, reduce costs, and contribute to the broader scientific knowledge in healthcare. Existing research often focuses on leveraging electronic health records ({EHRs}) to support clinical trial outcome prediction. Yet, trained with limited clinical trial outcome data, existing approaches frequently struggle to perform accurate predictions. Some research has attempted to generate {EHRs} to augment model development but has fallen short in personalizing the generation for individual patient profiles. Recently, the emergence of large language models has illuminated new possibilities, as their embedded comprehensive clinical knowledge has proven beneficial in addressing medical issues. In this paper, we propose a large language model-based digital twin creation approach, called {TWIN}-{GPT}. {TWIN}-{GPT} can establish cross-dataset associations of medical information given limited data, generating unique personalized digital twins for different patients, thereby preserving individual patient characteristics. Comprehensive experiments show that using digital twins created by {TWIN}-{GPT} can boost the clinical trial outcome prediction, exceeding various previous prediction approaches. Besides, we also demonstrate that {TWIN}-{GPT} can generate high-fidelity trial data that closely approximates specific patients, aiding in more accurate result predictions in data-scarce situations. Moreover, our study provides practical evidence for the application of digital twins in healthcare, highlighting its potential significance.},
	journaltitle = {{ACM} Trans. Multimedia Comput. Commun. Appl.},
	shortjournal = {{ACM} Trans, Multimed. Comput, Commun, Appl,},
	author = {Wang, Yue and Fu, Tianfan and Xu, Yinlong and Ma, Zihan and Xu, Hongxia and Du, Bang and Lu, Yingzhou and Gao, Honghao and Wu, Jian and Chen, Jintai},
	date = {2024-07},
	langid = {english},
	note = {Place: New York, {NY}, {USA}
Publisher: Association for Computing Machinery
{JCR分区}: Q1
中科院分区升级版: 计算机科学3区
影响因子: 6.0
5年影响因子: 5.6
{EI}: 是},
	keywords = {Clinical Trial, Digital Twin, {EHR}, Electronic Health Record, Large Language Model, {ccfInfo}: {CCF}-None {CORR}, {citationNumber}: 3},
}

@inproceedings{holt-quick_establishing_2021,
	location = {New York, {NY}, {USA}},
	title = {Establishing a dialog agent policy using deep reinforcement learning in the psychotherapy domain},
	isbn = {978-1-4503-8956-3},
	url = {https://doi.org/10.1145/3437378.3437395},
	doi = {10.1145/3437378.3437395},
	series = {{ACSW} '21},
	abstract = {Recent years have seen a rise in the development and use of dialog agents (chatbots) including as personal friends, coaches and even counsellors (Virtual Counsellor, {VC}). Some of these [1] employ expert psychotherapy techniques, notably Cognitive Behavioural Therapy ({CBT}). The usually rule-based dialog policy of these chatbots requires significant authoring effort and can result in overly predictable dialog. This research examines the question of whether using deep reinforcement learning ({DRL}) to develop an agent dialog policy in the psychotherapy domain is feasible. A framework for {DRL} for this problem is established including the use of a user simulator that is configured through {CBT} manual transcript excerpts. It is found that a dialog policy conforming to transcript excerpts can be learned such that core {CBT} skills can be emulated. A hoped-for reduction in authoring effort is not seen, but a modest amount of local generalisation of the learned {CBT} skill can be observed which increases when the user simulator is configured with additional rule-based policies. Interesting use of a novel listening dialog move is observed by the trained {VC}.},
	booktitle = {Proceedings of the 2021 Australasian Computer Science Week Multiconference},
	publisher = {Association for Computing Machinery},
	author = {Holt-Quick, Chester and Warren, Jim},
	date = {2021},
	langid = {english},
	note = {event-place: Dunedin, New Zealand},
	keywords = {Dialog Agent, Cognitive Behaviour Therapy ({CBT}), Dialog Policy, Reinforcement Learning, Virtual Counsellor, {ccfInfo}: {CCF}-None {ACSW}, {citationNumber}: 2},
}

@inproceedings{rajashekar_human-algorithmic_2024,
	location = {New York, {NY}, {USA}},
	title = {Human-algorithmic interaction using a large language model-augmented artificial intelligence clinical decision support system},
	isbn = {979-8-4007-0330-0},
	url = {https://doi.org/10.1145/3613904.3642024},
	doi = {10.1145/3613904.3642024},
	series = {{CHI} '24},
	abstract = {Integration of artificial intelligence ({AI}) into clinical decision support systems ({CDSS}) poses a socio-technological challenge that is impacted by usability, trust, and human-computer interaction ({HCI}). {AI}-{CDSS} interventions have shown limited benefit in clinical outcomes, which may be due to insufficient understanding of how health-care providers interact with {AI} systems. Large language models ({LLMs}) have the potential to enhance {AI}-{CDSS}, but haven’t been studied in either simulated or real-world clinical scenarios. We present findings from a randomized controlled trial deploying {AI}-{CDSS} for the management of upper gastrointestinal bleeding ({UGIB}) with and without an {LLM} interface within realistic clinical simulations for physician and medical student participants. We find evidence that {LLM} augmentation improves ease-of-use, that {LLM}-generated responses with citations improve trust, and {HCI} varies based on clinical expertise. Qualitative themes from interviews suggest the perception of {LLM}-augmented {AI}-{CDSS} as a team-member used to confirm initial clinical intuitions and help evaluate borderline decisions.},
	booktitle = {Proceedings of the 2024 {CHI} Conference on Human Factors in Computing Systems},
	publisher = {Association for Computing Machinery},
	author = {Rajashekar, Niroop Channa and Shin, Yeo Eun and Pu, Yuan and Chung, Sunny and You, Kisung and Giuffre, Mauro and Chan, Colleen E and Saarinen, Theo and Hsiao, Allen and Sekhon, Jasjeet and Wong, Ambrose H and Evans, Leigh V and Kizilcec, Rene F. and Laine, Loren and Mccall, Terika and Shung, Dennis},
	date = {2024},
	langid = {english},
	note = {event-place: Honolulu, {HI}, {USA}
{CCF}: A},
	keywords = {Artificial Intelligence, Electronic Health Record, Clinical Decision Support Systems, Health-Clinical, Machine Learning, Medical: Nursing Homes/Hospitals, Qualitative Methods, Quantitative Methods, Workflows, {ccfInfo}: {CCF}-A {CHI}, {citationNumber}: 19},
}

@inproceedings{zhang_focus_2024,
	location = {New York, {NY}, {USA}},
	title = {Focus agent: {LLM}-powered virtual focus group},
	isbn = {979-8-4007-0625-7},
	url = {https://doi.org/10.1145/3652988.3673918},
	doi = {10.1145/3652988.3673918},
	series = {{IVA} '24},
	abstract = {In the domain of Human-Computer Interaction, focus groups represent a widely utilised yet resource-intensive methodology, often demanding the expertise of skilled moderators and meticulous preparatory efforts. This study introduces the “Focus Agent,” a Large Language Model ({LLM}) powered framework that simulates both the focus group (for data collection) and acts as a moderator in a focus group setting with human participants. To assess the data quality derived from the Focus Agent, we ran five focus group sessions with a total of 23 human participants as well as deploying the Focus Agent to simulate these discussions with {AI} participants. Quantitative analysis indicates that Focus Agent can generate opinions similar to those of human participants. Furthermore, the research exposes some improvements associated with {LLMs} acting as moderators in focus group discussions that include human participants.},
	booktitle = {Proceedings of the 24th {ACM} International Conference on Intelligent Virtual Agents},
	publisher = {Association for Computing Machinery},
	author = {Zhang, Taiyu and Zhang, Xuesong and Cools, Robbe and Simeone, Adalberto},
	date = {2024},
	langid = {english},
	note = {event-place: {GLASGOW}, United Kingdom},
	keywords = {Human-computer Interaction, Intelligent Virtual Agent, Multi Agent Simulation, Virtual Focus Group, {citationNumber}: 0, {ccfInfo}: {CCF}-None {IVA}},
}

@inproceedings{hale_pitfalls_2024,
	location = {New York, {NY}, {USA}},
	title = {Pitfalls of embodiment in human-agent experiment design},
	isbn = {979-8-4007-0625-7},
	url = {https://doi.org/10.1145/3652988.3673958},
	doi = {10.1145/3652988.3673958},
	series = {{IVA} '24},
	abstract = {The intelligent virtual agent community often works from the assumption that embodiment confers clear benefits to human-machine interaction. However, embodiment has potential drawbacks in highlighting the salience of social stereotypes such as those around race and gender. Indeed, theories of computer-mediated communication highlight that visual anonymity can sometimes enhance team outcomes. Negotiation is one domain where social perceptions can impact outcomes. For example, research suggests women perform worse in negotiations and find them more aversive, particularly when interacting with men opponents. Research with human participants makes it challenging to unpack whether these negative consequences stem from women’s perceptions of their partner or greater toughness on the part of these men opponents. We use a socially intelligent {AI} negotiation agent to begin to unpack these processes. We manipulate the perceived toughness of the {AI} by whether or not it expresses anger — a common tactic to extract concessions. Independently, we manipulate the activation of stereotypes by randomly setting whether the interaction has embodiment (as a male opponent) or has only text (where we obscure gender cues). We find a clear interaction between gender and embodiment. Specifically, women perform worse, and men perform better against an apparently male opponent compared to a disembodied agent – as measured by the subjective value they assign to their outcome. This highlights the potential disadvantages of embodiment in negotiation, though future research must rule out alternative mechanisms that might explain these results.},
	booktitle = {Proceedings of the 24th {ACM} International Conference on Intelligent Virtual Agents},
	publisher = {Association for Computing Machinery},
	author = {Hale, James and Schweitzer, Lindsey and Gratch, Jonathan},
	date = {2024},
	langid = {english},
	note = {event-place: {GLASGOW}, United Kingdom},
	keywords = {Embodiment, Bias, Gender, Negotiation, Large Language Model, {citationNumber}: 0, {ccfInfo}: {CCF}-None {IVA}},
}

@inproceedings{halperin_artificial_2024,
	location = {New York, {NY}, {USA}},
	title = {Artificial dreams: Surreal visual storytelling as inquiry into {AI} 'hallucination'},
	isbn = {979-8-4007-0583-0},
	url = {https://doi.org/10.1145/3643834.3660685},
	doi = {10.1145/3643834.3660685},
	series = {{DIS} '24},
	abstract = {What does it mean for stochastic artificial intelligence ({AI}) to “hallucinate” when performing a literary task as open-ended as creative visual storytelling? In this paper, we investigate {AI} “hallucination” by stress-testing a visual storytelling algorithm with different visual and textual inputs designed to probe dream logic inspired by cinematic surrealism. Following a close reading of 100 visual stories that we deem artificial dreams, we describe how {AI} “hallucination” in computational visual storytelling is the opposite of groundedness: literary expression that is ungrounded in the visual or textual inputs. We find that this lack of grounding can be a source of either creativity or harm entangled with bias and illusion. In turn, we disentangle these obscurities and discuss steps toward addressing the perils while harnessing the potentials for innocuous cases of {AI} “hallucination” to enhance the creativity of visual storytelling.},
	pages = {619--637},
	booktitle = {Proceedings of the 2024 {ACM} Designing Interactive Systems Conference},
	publisher = {Association for Computing Machinery},
	author = {Halperin, Brett A. and Lukin, Stephanie M},
	date = {2024},
	langid = {english},
	note = {event-place: Copenhagen, Denmark},
	keywords = {Large Language Models, Bias, Generative {AI}, {LLM}, Storytelling, {AI}, Automatic Story Generation, Computational Storytelling, Creativity, Dreams, Hallucination, Narrative Intelligence, Narrative System, Natural Language Generation, {NLG}, Surrealism, Visual Storytelling, {citationNumber}: 0, {ccfInfo}: {CCF}-C {DIS}},
}

@inproceedings{zalake_my_2025,
	location = {New York, {NY}, {USA}},
	title = {“my doctor didn't give me half of that privilege”: Incorporating black patients’ lived experiences in virtual patients for racial bias mitigation training},
	isbn = {979-8-4007-1394-1},
	url = {https://doi.org/10.1145/3706598.3713549},
	doi = {10.1145/3706598.3713549},
	series = {{CHI} '25},
	abstract = {Despite {HCI} research emphasizing the direct involvement of racial minorities in technology design, Black patients have been notably excluded when designing virtual patients intended to represent them in healthcare training applications. To address this gap, this paper describes an iterative user-centered design process to create a virtual patient prototype ({EQUITY}) that authentically reflects real-world racially biased encounters using narratives of Black patients’ lived experiences. {EQUITY} was developed using insights gathered from 6 focus groups with 33 Black patients (Study 1). {EQUITY} was evaluated with 25 doctors to assess its effectiveness in inducing disorienting experiences and facilitating self-reflection (Study 2). Findings suggest that incorporating patient narratives, particularly through virtual patients’ verbal and non-verbal behaviors and role-playing, significantly enhanced virtual patient’s authenticity and meaningful self-reflection among doctors. Our research contributes to {HCI} by identifying key virtual patient interface design features that align with Black patients’ lived experiences of racially biased encounters.},
	booktitle = {Proceedings of the 2025 {CHI} Conference on Human Factors in Computing Systems},
	publisher = {Association for Computing Machinery},
	author = {Zalake, Mohan and Swirsky, Eric S and Chisunkha, Blessings and Jindal, Monique},
	date = {2025},
	langid = {english},
	note = {{CCF}: A},
	keywords = {Medical Education, Racial Bias, Design Guidelines, Doctors, Lived Experiences, Participatory Design, Virtual Patient, {citationNumber}: 0, {ccfInfo}: {CCF}-A {CHI}},
}

@article{wu_resist_2025,
	title = {{RESIST}: Rationale-enhanced and reward model-based end-to-end social influence dialogue system},
	volume = {21},
	issn = {1551-6857},
	url = {https://doi.org/10.1145/3736580},
	doi = {10.1145/3736580},
	abstract = {Developing proactive social influence dialogue systems presents a significant challenge, particularly in non-cooperative scenarios where the system’s goals may conflict with those of the user. Traditional methods often focus on training models to plan dialogue strategies, but since human strategies are often sub-optimal, relying solely on manually collected data can be problematic. While Large Language Models ({LLMs}) facilitate the generation of high-quality synthetic dialogues, their effectiveness in strategic dialogue under zero-shot or few-shot conditions is inconsistent. To address these issues, we propose a training framework applicable to multiple social influence dialogue tasks, named Rationale-Enhanced and Reward Model-Based End-to-End Social Influence Dialogue System ({RESIST}). To streamline the dialogue system development, we first use existing datasets to prompt a teacher {LLM} for generating “chain-of-thought” rationales, which are then used to enrich the data and enable Supervised Fine-Tuning ({SFT}) of the model. Next, we train a reward model by ranking the fine-tuned model’s outputs, thereby deriving task-specific preferences without manually constructing scalar rewards. Finally, we apply reinforcement learning to further refine the system, optimizing dialogue strategies and responses according to specific tasks and conversational contexts. Experimental results on three social influence tasks demonstrate the effectiveness and adaptability of our training approach. In terms of task goal completion, {RESIST} outperforms baseline models and even exceeds the performance of {ChatGPT}-driven prompt-based policy planning methods in both efficiency and effectiveness. Additionally, we introduce strategic proactivity as a novel evaluation metric, enabling us to analyze how {RESIST} training influences the proactive traits of dialogue agents, with a particular focus on the personality tendencies of smaller-scale language models during task execution. Experimental findings indicate that {RESIST} enhances the strategic proactivity of language models, aligning them more closely with task requirements. The source code will be made publicly available upon publication.},
	number = {6},
	journaltitle = {{ACM} Trans. Multimedia Comput. Commun. Appl.},
	shortjournal = {{ACM} Trans, Multimed. Comput, Commun, Appl,},
	author = {Wu, Tong and Zhu, Jinhua and Zhou, Wengang and Li, Houqiang},
	date = {2025-07},
	langid = {english},
	note = {Place: New York, {NY}, {USA}
Publisher: Association for Computing Machinery
{JCR分区}: Q1
中科院分区升级版: 计算机科学3区
影响因子: 6.0
5年影响因子: 5.6
{EI}: 是},
	keywords = {Large language model, Reinforcement learning, {citationNumber}: Not Found, Proactive dialogue system, Social influence, {ccfInfo}: {CCF}-B {TOMCCAP}},
}

@inproceedings{pan_ellma-t_2025,
	location = {New York, {NY}, {USA}},
	title = {{ELLMA}-T: An embodied {LLM}-agent for supporting English language learning in social {VR}},
	isbn = {979-8-4007-1485-6},
	url = {https://doi.org/10.1145/3715336.3735786},
	doi = {10.1145/3715336.3735786},
	series = {{DIS} '25},
	abstract = {Many people struggle with learning a new language when moving to a new country, with traditional tools falling short in providing contextualized learning tailored to each learner’s needs. The recent development of large language models ({LLMs}) and embodied conversational agents ({ECAs}) in social virtual reality ({VR}) provides new opportunities to practice language learning in a contextualized and naturalistic way that takes into account the learner’s language level and needs. To explore this opportunity, we developed {ELLMA}-T, a design probe that integrates an {LLM} ({GPT}-4) with an {ECA} for English language learning in social {VR} ({VRChat}), informed by the situated learning framework. We conducted a feasibility study to explore the potential and challenges of {LLM}-based {ECAs} for language learning in social {VR}. Drawing on qualitative interviews (N=12), we reveal the potential of {ELLMA}-T to generate realistic, believable, and context-specific role plays for agent-learner interaction in {VR}, and {LLM}’s capability to provide initial language assessment and continuous feedback to learners. We provide four design implications for the future development of {LLM}-based language agents in social {VR}.},
	pages = {576--594},
	booktitle = {Proceedings of the 2025 {ACM} Designing Interactive Systems Conference},
	publisher = {Association for Computing Machinery},
	author = {Pan, Mengxu and Kitson, Alexandra and Wan, Hongyu and Prpa, Mirjana},
	date = {2025},
	langid = {english},
	keywords = {Large Language Models, {citationNumber}: 0, Embodied Conversational Agents, Language Learning, Social Virtual Reality, {ccfInfo}: {CCF}-C {DIS}},
}

@article{jin_integrating_2025,
	title = {Integrating {AI} planning with natural language processing:\&nbsp;a\&nbsp;combination of explicit and tacit knowledge},
	volume = {16},
	issn = {2157-6904},
	url = {https://doi.org/10.1145/3729236},
	doi = {10.1145/3729236},
	abstract = {Natural language processing ({NLP}) aims at investigating the interactions between agents and humans, which processes and analyzes large amounts of natural language data. Large-scale language models play an important role in current {NLP}. However, the challenges of explainability and complexity come along with the development of language models. One way is to introduce logical relations and rules into {NLP} models, such as making use of Automated Planning. Automated planning ({AI} planning) focuses on building symbolic domain models and synthesizing plans to transit initial states to goals based on domain models. Recently, there have been plenty of works related to those two fields, which have the abilities to generate explicit knowledge, e.g., preconditions and effects of action models, and learn from tacit knowledge, e.g., neural models, respectively. Integrating {AI} planning and {NLP} effectively improves the communication between human and intelligent agents. This article outlines the commons and relations between {AI} planning and {NLP}, and it argues that each of them can effectively impact the other one in six areas: (1) planning-based text understanding, (2) planning-based {NLP}, (3) text-based human–robot interaction, (4) planning-based explainability, (5) evaluation metrics, and (6) applications. We also explore some potential future issues between {AI} planning and {NLP}. To the best of our knowledge, this survey is the first that addresses the deep connections between {AI} planning and {NLP}.},
	number = {4},
	journaltitle = {{ACM} Trans. Intell. Syst. Technol.},
	shortjournal = {{ACM} Trans, Intell, Syst, Technol,},
	author = {Jin, Kebing and Zhuo, Hankz Hankui},
	date = {2025-08},
	langid = {english},
	note = {Place: New York, {NY}, {USA}
Publisher: Association for Computing Machinery
{JCR分区}: Q1
中科院分区升级版: 计算机科学3区
影响因子: 6.6
5年影响因子: 8.4
{EI}: 是},
	keywords = {Natural language understanding, Natural language processing, {AI} planning, Explainability, Human-robot interaction, {ccfInfo}: Not Found, {citationNumber}: Not Found},
}

@inproceedings{zhang_artificial_2025,
	location = {New York, {NY}, {USA}},
	title = {Artificial intelligence helps teachers personalise their teaching–take {ChatGPT} as an example},
	isbn = {979-8-4007-1746-8},
	url = {https://doi.org/10.1145/3711403.3711438},
	doi = {10.1145/3711403.3711438},
	series = {{ICETM} '24},
	abstract = {With the continuous development of science and technology, Artificial Intelligence ({AI}) has become an important driving force for innovation in the field of education, especially advanced {AI} language models such as {ChatGPT}, which shows great potential in assisting teachers to design, implement and evaluate personalised teaching due to its excellent language comprehension and generative ability. Nevertheless, how to use {ChatGPT} to help teachers carry out personalised teaching has yet to be explored. Therefore, this paper explores and analyses the ways in which {ChatGPT} can help teachers carry out personalised teaching based on the connotation of {ChatGPT} and personalised teaching, and discusses the challenges faced when using {ChatGPT} to assist teachers in carrying out personalised teaching, from the perspective of the three aspects of teaching: lesson planning, instruction, and evaluation and feedback. It also discusses the challenges faced when using {ChatGPT} to assist teachers in personalised teaching and proposes strategies to address them. The study shows that artificial intelligence can make teachers more scientific, precise, intelligent and diversified in the process of implementing personalised teaching.},
	pages = {200--205},
	booktitle = {Proceedings of the 2024 7th International Conference on Educational Technology Management},
	publisher = {Association for Computing Machinery},
	author = {Zhang, Shaojun and He, Xiangchun and Zhou, Yaxin and Jiang, Ruishuang and Han, Yuqi and Guo, Xue},
	date = {2025},
	langid = {english},
	keywords = {Artificial Intelligence, {ChatGPT}, Personalised Teaching, {ccfInfo}: Not Found, {citationNumber}: 0},
}

@inproceedings{yao_enhancing_2024,
	location = {New York, {NY}, {USA}},
	title = {Enhancing empathic communication in healthcare education through virtual conversations: Leveraging large language models for real-time feedback},
	isbn = {979-8-4007-0979-1},
	url = {https://doi.org/10.1145/3691573.3691600},
	doi = {10.1145/3691573.3691600},
	series = {{SVR} '24},
	abstract = {Virtual conversations are increasingly utilized in healthcare education to enhance verbal empathic communication skills through tailored feedback on trainees’ responses. These conversations, supported by modalities such as speech, animation, and gestures, are highly customizable and accessible via the internet, bypassing the need for head-mounted displays ({HMDs}). However, training models to accurately evaluate empathic responses and generate human-like language with actionable suggestions remains a challenge. The advent of large language models ({LLMs}) provides new solutions to these challenges. This paper examines the impact of {GPT}-4-generated feedback on the empathic expressions of health professions trainees during virtual conversations. We enrolled 72 students from nursing and dental disciplines in an Interprofessional Collaborative Care course at the University of Florida. Participants were randomly assigned to one of two groups: one received feedback and suggestions from {GPT}-4 during conversations, while the other did not. We collected data on the perceived accuracy and helpfulness of the feedback from the intervention group. Using the Empathic Communication Coding System ({ECCS}) and {GPT}-4 Turbo, we assessed and compared the empathy levels of participants between the two groups. A Mann-Whitney U test was used to determine differences in average empathy levels. Results showed that participants receiving {GPT}-4 feedback had significantly higher median empathy levels than those without feedback. Feedback’s accuracy and utility were also affirmed by the participants. This study highlights the effectiveness of integrating {LLMs} like {GPT}-4 into virtual conversations for enhancing training outcomes in healthcare education.},
	pages = {41--50},
	booktitle = {Proceedings of the 26th Symposium on Virtual and Augmented Reality},
	publisher = {Association for Computing Machinery},
	author = {Yao, Heng and Gomes de Siqueira, Alexandre and Johnson, Margeaux and Pileggi, Roberta and Blue, Amy and Bumbach, Michael D. and Love, Rene and Lok, Benjamin},
	date = {2024},
	langid = {english},
	note = {event-place: Manaus, Brazil},
	keywords = {large language models, verbal empathic communication training, virtual humans, {citationNumber}: 0, {ccfInfo}: {CCF}-None {SVR}},
}

@article{xu_scbg_2024,
	title = {{SCBG}: Semantic-constrained bidirectional generation for emotional support conversation},
	volume = {23},
	issn = {2375-4699},
	url = {https://doi.org/10.1145/3666090},
	doi = {10.1145/3666090},
	abstract = {The Emotional Support Conversation ({ESC}) task aims to deliver consolation, encouragement, and advice to individuals undergoing emotional distress, thereby assisting them in overcoming difficulties. In the context of emotional support dialogue systems, it is of utmost importance to generate user-relevant and diverse responses. However, previous methods failed to take into account these crucial aspects, resulting in a tendency to produce universal and safe responses (e.g., “I do not know” and “I am sorry to hear that”). To tackle this challenge, a semantic-constrained bidirectional generation ({SCBG}) framework is utilized for generating more diverse and user-relevant responses. Specifically, we commence by selecting keywords that encapsulate the ongoing dialogue topics based on the context. Subsequently, a bidirectional generator generates responses incorporating these keywords. Two distinct methodologies, namely, statistics-based and prompt-based methods, are employed for keyword extraction. Experimental results on the {ESConv} dataset demonstrate that the proposed {SCBG} framework improves response diversity and user relevance while ensuring response quality.},
	number = {7},
	journaltitle = {{ACM} Trans. Asian Low-resour. Lang. Inf. Process.},
	shortjournal = {{ACM} Trans, Asian Low-resour, Lang, Inf, Process,},
	author = {Xu, Yangyang and Zhao, Zhuoer and Sun, Xiao},
	date = {2024-06},
	langid = {english},
	note = {Place: New York, {NY}, {USA}
Publisher: Association for Computing Machinery
{JCR分区}: Q3
中科院分区升级版: 计算机科学4区
影响因子: 2.0
5年影响因子: 1.9
{EI}: 是},
	keywords = {bidirectional generation, dialogue system, Emotional support conversation, keyword extraction, {citationNumber}: 0, {ccfInfo}: {CCF}-C {TALLIP}},
}

@inproceedings{han_rethinking_2024,
	location = {New York, {NY}, {USA}},
	title = {Rethinking the role-play prompting in mathematical reasoning tasks},
	isbn = {979-8-4007-1191-6},
	url = {https://doi.org/10.1145/3688864.3689149},
	doi = {10.1145/3688864.3689149},
	series = {{ESGMFM} '24},
	abstract = {Prompt engineering has emerged as a key area of focus in natural language processing, with role-playing techniques gaining attention for their potential to enhance model interaction and generation. Despite this interest, there is limited research on how role-playing prompts influence mathematical reasoning tasks. This paper examines the use of role-playing prompts with language models and highlights significant limitations in their effectiveness. Our findings reveal unexpected and counterintuitive results: these role-playing prompts do not improve reasoning abilities and may even degrade performance. We attribute this degradation to a mismatch between the role assumed in the prompt and the problem-solving skills required, where the capabilities provided by the role do not align with the abilities needed to solve the problem. Our findings challenge prevailing assumptions and underscore the need for a more nuanced approach to prompt engineering, highlighting the importance of ensuring that role-based strategies are well-suited to the specific cognitive demands of reasoning tasks.},
	pages = {13--17},
	booktitle = {Proceedings of the 1st Workshop on Efficiency, Security, and Generalization of Multimedia Foundation Models},
	publisher = {Association for Computing Machinery},
	author = {Han, Zhiguang and Wang, Zijian},
	date = {2024},
	langid = {english},
	note = {event-place: Melbourne {VIC}, Australia},
	keywords = {prompt engineering, large language models, reasoning ability, role-play, {ccfInfo}: Not Found, {citationNumber}: 0},
}

@article{wei_enriching_2025,
	title = {Enriching responses with crowd-sourced knowledge for task-oriented conversational agents},
	volume = {16},
	issn = {2157-6904},
	url = {https://doi.org/10.1145/3714474},
	doi = {10.1145/3714474},
	abstract = {Task-oriented conversational agents strive to aid users across various tasks by concentrating on generating suitable responses to guarantee successful task accomplishment. Nonetheless, several factors have a substantial influence on user contentment beyond task fulfillment, requiring further investigation. Within this work, we aim to analyze diverse behavioral patterns of conversational agents with the goal of enhancing user satisfaction. Our findings lead to the exploration of three different enriched response generation schemes: {EnRG}-{ATT}, {EnRG}-{TIP}, and {EnRG}-{SIM}. Specifically, {EnRG}-{ATT} is designed to integrate the model's capabilities with a dual attention mechanism across two distinct modalities of external resources. It employs a pair of gates to regulate the utilization of such sources efficiently. More elegantly, we introduce {EnRG}-{TIP}, which simplifies response enrichment as a sequence prediction problem and exploits the pre-trained language model to capture user tips related to the conversation. Moreover, building on the efficiency of grounding on similar responses, {EnRG}-{SIM} further enhances response generation by inserting similar responses into the training sequences, to direct the pre-trained model's attention towards this additional knowledge. Our comprehensive experiments demonstrate that our three proposed methods not only achieve good task completion but also generate responses that yield higher user satisfaction.},
	number = {2},
	journaltitle = {{ACM} Trans. Intell. Syst. Technol.},
	shortjournal = {{ACM} Trans, Intell, Syst, Technol,},
	author = {Wei, Zhaohui and Liao, Lizi and Xiang, Xinguang and Du, Xiaoyu},
	date = {2025-04},
	langid = {english},
	note = {Place: New York, {NY}, {USA}
Publisher: Association for Computing Machinery
{JCR分区}: Q1
中科院分区升级版: 计算机科学3区
影响因子: 6.6
5年影响因子: 8.4
{EI}: 是},
	keywords = {response generation, task-oriented dialogue, user satisfaction, {citationNumber}: 0, {ccfInfo}: {CCF}-None {TIST}},
}

@article{bany_abdelnabi_usefulness_2025,
	title = {Usefulness of large language models ({LLMs}) for student feedback on H\&amp;P during clerkship: Artificial intelligence for personalized learning},
	url = {https://doi.org/10.1145/3712298},
	doi = {10.1145/3712298},
	abstract = {Large Language Models ({LLMs}) notably {GPT}-4, demonstrate exceptional language generation and comprehension abilities, and they have potential uses in clinical practice, learning, and medical research. In this study, we explore practical use of Large Language Models ({LLMs}) in enhancing case-based learning in medical education. The study employes a designed mixed-methods approach, combining quantitative metrics with qualitative feedback from 100 medical students, providing comprehensive insights into both the technical performance and educational value of {LLM}-based feedback systems. Our results indicate that {LLMs} can enhance medical students’ History and Physical (H\&amp;P) skills by providing personalized insights, fostering critical thinking, and improving their abilities to analyze, diagnose, and present clinical cases. This study has surfaced significant insights into the potential benefits and limitations of integrating {LLMs} into medical education. Our findings show the positive impact of {LLMs} on enhancing personalized learning experiences, critical thinking, and the effectiveness of case-based learning aids and highlighting its limitations.},
	journaltitle = {{ACM} Trans. Comput. Healthcare},
	shortjournal = {{ACM} Trans, Comput, Healthc.},
	author = {Bany Abdelnabi, Ahmad A and Soykan, Bulent and Bhatti, Danish and Rabadi, Ghaith},
	date = {2025-01},
	langid = {english},
	note = {Place: New York, {NY}, {USA}
Publisher: Association for Computing Machinery
影响因子: 8.0
5年影响因子: 6.5
{EI}: 是},
	keywords = {Large language models, medical education, chain of thought reasoning, history and physical examination, {ccfInfo}: Not Found, {citationNumber}: 0},
	file = {PDF:C\:\\Users\\Administrator\\Zotero\\storage\\ZAMF8DMH\\Bany Abdelnabi et al. - 2025 - Usefulness of large language models (LLMs) for student feedback on H&amp\;P during clerkship Artific.pdf:application/pdf},
}

@inproceedings{zhao_autograph_2024,
	location = {New York, {NY}, {USA}},
	title = {{AutoGraph}: Enabling visual context via graph alignment in open domain multi-modal dialogue generation},
	isbn = {979-8-4007-0686-8},
	url = {https://doi.org/10.1145/3664647.3681012},
	doi = {10.1145/3664647.3681012},
	series = {{MM} '24},
	abstract = {Open-domain multi-modal dialogue system heavily relies on visual information to generate contextually relevant responses. The existing open-domain multi-modal dialog generation methods ignore the complementary relationship between multiple modalities, and are difficult to integrate with {LLMs}. To tackle these challenges, we introduce {AutoGraph}, an innovative method for constructing visual context graphs automatically. We aim to structure complex information and seamlessly integrate it with large language models ({LLMs}), aligning information from multiple modalities at both semantic and structural levels. Specifically, we fully connect the text graphs and scene graphs, and then trim unnecessary edges via {LLMs} to automatically construct a visual context graph. Next, we design several graph sampling grammar for the first time to convert graph structures into sequence which is suitable for {LLMs}. Finally, we propose a two-stage fine-tuning strategy to allow {LLMs} to understand graph sampling grammar and generate responses. We validate our proposed method on text-based {LLMs}, and visual-based {LLMs}, respectively. Experimental results show that our proposed method achieves state-of-the-art performance on multiple public datasets.},
	pages = {2079--2088},
	booktitle = {Proceedings of the 32nd {ACM} International Conference on Multimedia},
	publisher = {Association for Computing Machinery},
	author = {Zhao, Deji and Han, Donghong and Yuan, Ye and Ning, Bo and Li, Mengxiang and He, Zhongjiang and Song, Shuangyong},
	date = {2024},
	langid = {english},
	note = {event-place: Melbourne {VIC}, Australia
{CCF}: A},
	keywords = {dialogue generation, dialogue graph, multi-modal alignment, {citationNumber}: 3, {ccfInfo}: {CCF}-A {ACM} {MM}},
}

@article{wang_enabling_2025,
	title = {Enabling harmonious human-machine interaction with visual-context augmented dialogue system: A review},
	volume = {43},
	issn = {1046-8188},
	url = {https://doi.org/10.1145/3715098},
	doi = {10.1145/3715098},
	abstract = {The intelligent dialogue system, aiming at communicating with humans harmoniously with natural language, is brilliant for promoting the advancement of human-machine interaction in the era of artificial intelligence. With the gradually complex human-computer interaction requirements, it is difficult for traditional text-based dialogue system to meet the demands for more vivid and convenient interaction. Consequently, Visual-Context Augmented Dialogue ({VAD}) System, which has the potential to communicate with humans by perceiving and understanding multimodal information (i.e., visual context in images or videos, textual dialogue history), has become a predominant research paradigm. Benefiting from the consistency and complementarity between visual and textual context, {VAD} possesses the potential to generate engaging and context-aware responses. To depict the development of {VAD}, we first characterize the concept model of {VAD} and then present its generic system architecture to illustrate the system workflow, followed by a summary of multimodal fusion techniques. Subsequently, several research challenges and representative works are investigated, followed by the summary of authoritative benchmarks and real-world application of {VAD}. We conclude this article by putting forward some open issues and promising research trends for {VAD}, e.g., the cognitive mechanisms of human-machine dialogue under cross-modal dialogue context, mobile and lightweight deployment of {VAD}.},
	number = {3},
	journaltitle = {{ACM} Trans. Inf. Syst.},
	shortjournal = {{ACM} Trans, Inf, Syst,},
	author = {Wang, Hao and Guo, Bin and Zeng, Yating and Chen, Mengqi and Ding, Yasan and Zhang, Ying and Yao, Lina and Yu, Zhiwen},
	date = {2025-03},
	langid = {english},
	note = {Place: New York, {NY}, {USA}
Publisher: Association for Computing Machinery
{JCR分区}: Q1
中科院分区升级版: 计算机科学2区
影响因子: 9.1
5年影响因子: 8.0
{EI}: 是},
	keywords = {large language models, dialogue system, Human-machine interaction, vision and language, visual context, {citationNumber}: 1, {ccfInfo}: {CCF}-A  {TOIS}},
}

@inproceedings{ni_beatrice_2023,
	location = {New York, {NY}, {USA}},
	title = {Beatrice: A chatbot for collecting psychoecological data and providing {QA} capabilities},
	isbn = {979-8-4007-0069-9},
	url = {https://doi.org/10.1145/3594806.3596580},
	doi = {10.1145/3594806.3596580},
	series = {{PETRA} '23},
	abstract = {In recent years, the continuous advancement of artificial intelligence technology has generated increasing interest in interactive psychological dialogue systems as a means of providing psychological health assistance based on {AI} technology. This paper introduces Beatrice, a chatbot specifically designed to address the challenge of obtaining psychological ecological data in intensive longitudinal designs ({ILDs}). Beatrice is a low-code interactive dialogue agent that can be seamlessly integrated into various software platforms and abstracts psychological scales. By leveraging large pre-trained language models and prompt learning, we have achieved a direct and effective psychological support system that enables natural interaction with a diverse range of participants, facilitating the acquisition of psychoecological data. Additionally, we conducted a small-scale system usability test and interviews based on the Technology Acceptance Model ({TAM}) framework, thereby providing an opportunity to investigate the emotional regulation mechanisms in Chinese adolescents. Through iterative processes and optimization, this tool aims to enhance the application of {ILDs} by providing improved support.},
	pages = {429--435},
	booktitle = {Proceedings of the 16th International Conference on Pervasive Technologies Related to Assistive Environments},
	publisher = {Association for Computing Machinery},
	author = {Ni, Yeming and Chen, Yuqing and Ding, Ruyi and Ni, Shiguang},
	date = {2023},
	langid = {english},
	note = {event-place: Corfu, Greece},
	keywords = {large language models, chatbots, conversational interfaces, intensive longitudinal design, usability, {citationNumber}: 0, {ccfInfo}: {CCF}-None {PETRA}},
}

@inproceedings{pielage_interactive_2025,
	location = {New York, {NY}, {USA}},
	title = {Interactive high-quality skin lesion generation using diffusion models for {VR}-based dermatological education},
	isbn = {979-8-4007-1306-4},
	url = {https://doi.org/10.1145/3708359.3712101},
	doi = {10.1145/3708359.3712101},
	series = {{IUI} '25},
	abstract = {Malignant melanoma is one of the most lethal forms of cancer when not detected early. As a result, cancer screening programs have been implemented internationally, all of which require visual inspection of skin lesions. Early melanoma detection is a crucial competence in medical and dermatological education, and it is primarily trained using 2D imagery. However, given the intrinsic 3D nature of skin lesions and the importance of incorporating additional contextual information about the patient (e.g., skin type, nearby lesions, etc.), this approach falls short of providing a comprehensive and scalable learning experience. A potential solution is the use of Virtual Reality ({VR}) scenarios, which can offer an effective strategy to train skin cancer screenings in a realistic 3D setting, thereby enhancing medical students’ awareness of early melanoma detection. In this paper, we present a comprehensive pipeline and models for generating malignant melanomas and benign nevi, which can be utilized in {VR}-based medical training. We use diffusion models for the generation of skin lesions, which we have enhanced with various guiding strategies to give educators maximum flexibility in designing scenarios and seamlessly placing lesions on virtual agents. Additionally, we have developed a tool which comprises a graphical user interface ({GUI}) enabling the generation of new lesions and adapting existing ones using an intuitive and interactive inpainting strategy. The tool also offers a novel custom upsampling strategy to achieve a sufficient resolution required for diagnostic purposes. The generated skin lesions have been validated in a user study with trained dermatologists, confirming the overall high quality of the generated lesions and the utility for educational purposes.},
	pages = {878--897},
	booktitle = {Proceedings of the 30th International Conference on Intelligent User Interfaces},
	publisher = {Association for Computing Machinery},
	author = {Pielage, Leon and Schmidle, Paul and Marschall, Bernhard and Risse, Benjamin},
	date = {2025},
	langid = {english},
	note = {{CCF}: B},
	keywords = {Medical Education, Generative {AI}, Simulation Training, Virtual Reality, Deep Learning, Diffusion Models, Guidance Strategies, Image Generation, Inpainting, Interactive Generation, Upsampling, {citationNumber}: 0, {ccfInfo}: {CCF}-B {IUI}},
}

@inproceedings{steenstra_scaffolding_2025,
	location = {New York, {NY}, {USA}},
	title = {Scaffolding empathy: Training counselors with simulated patients and utterance-level performance visualizations},
	isbn = {979-8-4007-1394-1},
	url = {https://doi.org/10.1145/3706598.3714014},
	doi = {10.1145/3706598.3714014},
	series = {{CHI} '25},
	abstract = {Learning therapeutic counseling involves significant role-play experience with mock patients, with current manual training methods providing only intermittent granular feedback. We seek to accelerate and optimize counselor training by providing frequent, detailed feedback to trainees as they interact with a simulated patient. Our first application domain involves training motivational interviewing skills for counselors. Motivational interviewing is a collaborative counseling style in which patients are guided to talk about changing their behavior, with empathetic counseling an essential ingredient. We developed and evaluated an {LLM}-powered training system that features a simulated patient and visualizations of turn-by-turn performance feedback tailored to the needs of counselors learning motivational interviewing. We conducted an evaluation study with professional and student counselors, demonstrating high usability and satisfaction with the system. We present design implications for the development of automated systems that train users in counseling skills and their generalizability to other types of social skills training.},
	booktitle = {Proceedings of the 2025 {CHI} Conference on Human Factors in Computing Systems},
	publisher = {Association for Computing Machinery},
	author = {Steenstra, Ian and Nouraei, Farnaz and Bickmore, Timothy},
	date = {2025},
	langid = {english},
	note = {{CCF}: A},
	keywords = {Large Language Models, Cognitive Modeling, Health Counseling, Simulated Patients, Substance Misuse, Training Systems, {citationNumber}: 0, {ccfInfo}: {CCF}-A {CHI}},
}

@article{rohmatillah_hierarchical_2023,
	title = {Hierarchical reinforcement learning with guidance for multi-domain dialogue policy},
	volume = {31},
	issn = {2329-9290},
	url = {https://doi.org/10.1109/TASLP.2023.3235202},
	doi = {10.1109/TASLP.2023.3235202},
	abstract = {Achieving high performance in a multi-domain dialogue system with low computation is undoubtedly challenging. Previous works applying an end-to-end approach have been very successful. However, the computational cost remains a major issue since the large-sized language model using {GPT}-2 is required. Meanwhile, the optimization for individual components in the dialogue system has not shown promising result, especially for the component of dialogue management due to the complexity of multi-domain state and action representation. To cope with these issues, this article presents an efficient guidance learning where the imitation learning and the hierarchical reinforcement learning ({HRL}) with human-in-the-loop are performed to achieve high performance via an inexpensive dialogue agent. The behavior cloning with auxiliary tasks is exploited to identify the important features in latent representation. In particular, the proposed {HRL} is designed to treat each goal of a dialogue with the corresponding sub-policy so as to provide efficient dialogue policy learning by utilizing the guidance from human through action pruning and action evaluation, as well as the reward obtained from the interaction with the simulated user in the environment. Experimental results on {ConvLab}-2 framework show that the proposed method achieves state-of-the-art performance in dialogue policy optimization and outperforms the {GPT}-2 based solutions in end-to-end system evaluation.},
	pages = {748--761},
	journaltitle = {{IEEE}/{ACM} Trans. Audio, Speech and Lang. Proc.},
	shortjournal = {{IEEE}/{ACM} Trans, Audio Speech Lang, Proc,},
	author = {Rohmatillah, Mahdin and Chien, Jen-Tzung},
	date = {2023-01},
	langid = {english},
	note = {Publisher: {IEEE} Press},
	keywords = {{citationNumber}: 10, {ccfInfo}: {CCF}-B {TASLP}},
}

@article{mughal_mai_2025,
	title = {Mai: A transformer based domain specific chatbot for menstrual health},
	volume = {2},
	url = {https://doi.org/10.1145/3711711},
	doi = {10.1145/3711711},
	abstract = {Traditional health-seeking behaviors, particularly in menstrual health, are deeply rooted in local languages, sociocultural norms, and religious beliefs. These factors significantly influence women in South Asia and other developing regions, often proving detrimental to their physical and psychological health. Recognizing the multifaceted nature of these challenges, this article investigates the role of generative domain-specific chatbots as a supportive mechanism to enhance menstrual health-seeking behaviors among South-Asian women. Specifically, it aims to create and assess Mai, a conversational agent, which utilizes Roman-Urdu and English models to provide accurate information, thereby contributing to the broader effort of empowering women with knowledge and resources.Due to a lack of conversational data in this domain, our research involves creating a dataset from existing English sources and translating it into Roman Urdu, presenting its own set of challenges. These datasets, specifically curated for this research, addressed a wide range of menstrual health topics. Despite being an English monolingual model, {DialoGPT}’s transformer architecture produced favorable results when fine-tuned on a Roman Urdu dataset. While the Roman Urdu version occasionally faced challenges with contextual understanding, both models achieved promising results. Automatic evaluation metrics indicated strong performance for Mai compared to baseline models. Likewise, user evaluations yielded average ratings of 4.2 and 4.3 (out of 5) for the Roman Urdu and English chatbots, respectively, and more than half of the medical professionals surveyed expressed willingness to recommend the dialogue system. Overall, our findings highlight the transformative potential of domain-specific dialogue systems in health education, with room for improvement in overcoming cultural and linguistic barriers to women’s health information access.},
	number = {1},
	journaltitle = {{ACM} J. Responsib. Comput.},
	shortjournal = {{ACM} J. Responsib, Comput,},
	author = {Mughal, Shafaq Fatima and Aamir, Shayan and Samad, Abdul and Zehra, Umema and Syed, Ayesha Asif},
	date = {2025-02},
	langid = {english},
	note = {Place: New York, {NY}, {USA}
Publisher: Association for Computing Machinery},
	keywords = {conversational agent, machine learning, dataset creation, domain-specific chatbot, generative {AI}, health chatbots in South Asia, low-resource languages, Menstrual health education ({MHE}), menstrual hygiene, multi-lingual chatbot, natural language processing ({NLP}), Roman Urdu chatbot, stigma reduction in healthcare, transformer models, {ccfInfo}: Not Found, {citationNumber}: 0},
}

@inproceedings{olafsson_accomodating_2023,
	location = {New York, {NY}, {USA}},
	title = {Accomodating user expressivity while maintaining safety for a virtual alcohol misuse counselor},
	isbn = {978-1-4503-9994-4},
	url = {https://doi.org/10.1145/3570945.3607361},
	doi = {10.1145/3570945.3607361},
	series = {{IVA} '23},
	abstract = {Client-centered counseling, in which individuals are prompted to talk about their behavior, is the standard treatment for Alcohol misuse. However, open-ended conversations with virtual agent counselor raise potential safety concerns if the agent misunderstands and provides erroneous advice. Thus, while generative machine learning models have been successful for language understanding and generation tasks, these approaches may not be effective or safe for counseling. We present a hybrid dialog system that uses a machine-learning model to generate responses to individual client speech combined with a rule-based approach to transition through structured counseling sessions. The dialog system is used to drive a virtual agent alcohol misuse counselor. We evaluated this hybrid system by comparing it to a functionally equivalent system in which the dialog is driven by fully-constraining user utterances via multiple-choice menus among individuals with problematic drinking. Participants who interacted with the agent using the hybrid dialog system reported a higher degree of readiness to change their drinking habits compared to the system using constrained input. Additionally, the outputs of the models used by the system were judged to be safe and appropriate for the task by expert counselors.},
	booktitle = {Proceedings of the 23rd {ACM} International Conference on Intelligent Virtual Agents},
	publisher = {Association for Computing Machinery},
	author = {Olafsson, Stefan and Pedrelli, Paola and Wallace, Byron C. and Bickmore, Timothy},
	date = {2023},
	langid = {english},
	note = {event-place: Würzburg, Germany},
	keywords = {natural language processing, neural networks, alcohol use disorder, counseling, dialog system, experiment, virtual agents, {citationNumber}: 0, {ccfInfo}: {CCF}-None {IVA}},
}

@inproceedings{viswanathan_interaction_2025,
	location = {New York, {NY}, {USA}},
	title = {The interaction layer: An exploration for co-designing user-{LLM} interactions in parental wellbeing support systems},
	isbn = {979-8-4007-1394-1},
	url = {https://doi.org/10.1145/3706598.3714088},
	doi = {10.1145/3706598.3714088},
	series = {{CHI} '25},
	abstract = {Parenting brings emotional and physical challenges, from balancing work, childcare, and finances to coping with exhaustion and limited personal time. Yet, one in three parents never seek support. {AI} systems potentially offer stigma-free, accessible, and affordable solutions. Yet, user adoption often fails due to issues with explainability and reliability. To see if these issues could be solved using a co-design approach, we developed and tested {NurtureBot}, a wellbeing support assistant for new parents. 32 parents co-designed the system through Asynchronous Remote Communities method, identifying the key challenge as achieving a “successful chat.” As part of co-design, parents role-played as {NurtureBot}, rewriting its dialogues to improve user understanding, control, and outcomes. The refined prototype, featuring an Interaction Layer, was evaluated by 32 initial and 46 new parents, showing improved user experience and usability, with final {CUQ} score of 91.3/100, demonstrating successful interaction patterns. Our process revealed useful interaction design lessons for effective {AI} parenting support.},
	booktitle = {Proceedings of the 2025 {CHI} Conference on Human Factors in Computing Systems},
	publisher = {Association for Computing Machinery},
	author = {Viswanathan, Sruthi and Ibrahim, Seray and Shankar, Ravi and Binns, Reuben and Van Kleek, Max and Slovak, Petr},
	date = {2025},
	langid = {english},
	note = {{CCF}: A},
	keywords = {Human-Centred {AI}, Interaction Design, {LLMs}, Parental Wellbeing, Perinatal Support, {citationNumber}: 0, {ccfInfo}: {CCF}-A {CHI}},
}

@inproceedings{doherty_piecing_2025,
	location = {New York, {NY}, {USA}},
	title = {Piecing together teamwork: A responsible approach to an {LLM}-based educational jigsaw agent},
	isbn = {979-8-4007-1394-1},
	url = {https://doi.org/10.1145/3706598.3713349},
	doi = {10.1145/3706598.3713349},
	series = {{CHI} '25},
	abstract = {Conversational agents have been used to support student learning for some time, but the emergence of Large Language Models ({LLMs}) poses a novel opportunity to enhance their capabilities in collaborative settings. {LLM}-powered agents can provide timely interventions in collaborative conversations when a teacher is unable to assist the students. However, the use of {LLMs} in such tools raises many ethical questions and concerns, especially for use with young, impressionable populations. In this work, we present the human-centered design and evaluation of an {LLM}-based agent aimed to facilitate small group collaboration in middle- and high-school classrooms. Fifty-eight groups of dyads and triads (145 participants), aged 12-17, collaborated in a jigsaw activity and were assigned to be assisted by our agent or not. The results showed decreased self-reported ratings of social loafing and increased use of language related to respectful collaboration in interactions with the agent compared to those without.},
	booktitle = {Proceedings of the 2025 {CHI} Conference on Human Factors in Computing Systems},
	publisher = {Association for Computing Machinery},
	author = {Doherty, Emily and Perkoff, E. Margaret and von Bayern, Sean and Zhang, Rui and Dey, Indrani and Bodzianowski, Michal and Puntambekar, Sadhana and Hirshfield, Leanne},
	date = {2025},
	langid = {english},
	note = {{CCF}: A},
	keywords = {Artificial Intelligence, Education, Conversational Agent, Jigsaw, System Design, {citationNumber}: 0, {ccfInfo}: {CCF}-A {CHI}},
}

@article{cooper_constraining_2025,
	title = {Constraining participation: Affordances of feedback features in interfaces to large language models},
	url = {https://doi.org/10.1145/3748516},
	doi = {10.1145/3748516},
	abstract = {Large language models ({LLMs}) are now accessible to anyone with a computer, a web browser, and an internet connection via browser-based interfaces, shifting the dynamics of participation in {AI} development. This paper examines how interactive feedback features in {ChatGPT}’s interface afford user participation in {LLM} iteration. Drawing on a survey of early {ChatGPT} users and applying the mechanisms and conditions framework of affordances, we analyse how these features shape user input. Our analysis indicates that these features encourage simple, frequent, and performance-focused feedback while discouraging collective input and discussions among users. Drawing on participatory design literature, we argue such constraints, if replicated across broader user bases, risk reinforcing power imbalances between users, the public, and companies developing {LLMs}. Our analysis contributes to the growing literature on participatory {AI} by critically examining the limitations of existing feedback processes and proposing directions for redesign. Rather than focusing solely on aligning model outputs with specific user preferences, we advocate for creating infrastructure that supports sustained dialogue about the purpose and applications of {LLMs}. This approach requires attention to the ongoing work of “infrastructuring”—creating and sustaining the social, technical, and institutional structures necessary to address matters of concern to stakeholders impacted by {LLM} development and deployment.},
	journaltitle = {{ACM} J. Responsib. Comput.},
	shortjournal = {{ACM} J. Responsib, Comput,},
	author = {Cooper, Ned and Zafiroglu, Alexandra},
	date = {2025-07},
	langid = {english},
	note = {Place: New York, {NY}, {USA}
Publisher: Association for Computing Machinery},
	keywords = {Large Language Models, {ccfInfo}: {CCF}-None {CORR}, {citationNumber}: 0, Human-{AI} Interaction, Participatory {AI}, User Feedback},
}

@inproceedings{xu_cosplay_2022,
	location = {New York, {NY}, {USA}},
	title = {{COSPLAY}: Concept set guided personalized dialogue generation across both party personas},
	isbn = {978-1-4503-8732-3},
	url = {https://doi.org/10.1145/3477495.3531957},
	doi = {10.1145/3477495.3531957},
	series = {{SIGIR} '22},
	abstract = {Maintaining a consistent persona is essential for building a human-like conversational model. However, the lack of attention to the partner makes the model more egocentric: they tend to show their persona by all means such as twisting the topic stiffly, pulling the conversation to their own interests regardless, and rambling their persona with little curiosity to the partner. In this work, we propose {COSPLAY}({COncept} Set guided {PersonaLized} dialogue generation Across both {partY} personas) that considers both parties as a "team": expressing self-persona while keeping curiosity toward the partner, leading responses around mutual personas, and finding the common ground. Specifically, we first represent self-persona, partner persona and mutual dialogue all in the concept sets. Then, we propose the Concept Set framework with a suite of knowledge-enhanced operations to process them such as set algebras, set expansion, and set distance. Based on these operations as medium, we train the model by utilizing 1) concepts of both party personas, 2) concept relationship between them, and 3) their relationship to the future dialogue. Extensive experiments on a large public dataset, Persona-Chat, demonstrate that our model outperforms state-of-the-art baselines for generating less egocentric, more human-like, and higher quality responses in both automatic and human evaluations.},
	pages = {201--211},
	booktitle = {Proceedings of the 45th International {ACM} {SIGIR} Conference on Research and Development in Information Retrieval},
	publisher = {Association for Computing Machinery},
	author = {Xu, Chen and Li, Piji and Wang, Wei and Yang, Haoran and Wang, Siyun and Xiao, Chuangbai},
	date = {2022},
	langid = {english},
	note = {event-place: Madrid, Spain
{CCF}: A},
	keywords = {common ground modeling, knowledge concept set, mutual benefit, personalized dialogue generation, reinforcement learning., {citationNumber}: 33, {ccfInfo}: {CCF}-A {SIGIR}},
}

@inproceedings{zheng_visual_2022,
	location = {New York, {NY}, {USA}},
	title = {Visual dialog for spotting the differences between pairs of similar images},
	isbn = {978-1-4503-9203-7},
	url = {https://doi.org/10.1145/3503161.3548170},
	doi = {10.1145/3503161.3548170},
	series = {{MM} '22},
	abstract = {Visual dialog has witnessed great progress after introducing various vision-oriented goals into the conversation. Much of previous work focuses on tasks where only one image can be accessed by two interlocutors, such as {VisDial} and {GuessWhat}. The work on situations where two interlocutors access different images has received less attention. Those situations are common in real world and bring some different challenges compared with one-image tasks. The lack of such types of dialog tasks and corresponding large-scale datasets makes it impossible to carry out in-depth research. This paper therefore first proposes a new visual dialog task named Dial-the-Diff, where two interlocutors accessing two similar images respectively try to spot the difference between the images through conversing in natural language. The task raises new challenges to the dialog strategy and the ability of categorizing objects. We then build a large-scale multi-modal dataset for the task, named {DialDiff}, which contains 87k Virtual Reality images and 78k dialogs. Some details of the data are given and analyzed to highlight the challenges behind the task. Finally, we propose benchmark models for this task, and conduct extensive experiments to evaluate their performance as well as its problems remained.},
	pages = {5698--5709},
	booktitle = {Proceedings of the 30th {ACM} International Conference on Multimedia},
	publisher = {Association for Computing Machinery},
	author = {Zheng, Duo and Meng, Fandong and Si, Qingyi and Fan, Hairun and Xu, Zipeng and Zhou, Jie and Feng, Fangxiang and Wang, Xiaojie},
	date = {2022},
	langid = {english},
	note = {event-place: Lisboa, Portugal
{CCF}: A},
	keywords = {categorization, dataset, visual dialog, {citationNumber}: 2, {ccfInfo}: {CCF}-A {ACM} {MM}},
}

@inproceedings{kaponis_case_2023,
	location = {New York, {NY}, {USA}},
	title = {Case study analysis of medical and pharmaceutical chatbots in digital marketing and proposal to create a reliable chatbot with summary extraction based on users' keywords},
	isbn = {979-8-4007-0069-9},
	url = {https://doi.org/10.1145/3594806.3604765},
	doi = {10.1145/3594806.3604765},
	series = {{PETRA} '23},
	abstract = {With the recent advances of {AI} and its current adoption in healthcare, the associated social and ethical issues of its impact are of utmost importance. We study the current state of the art of chatbots and virtual assistants in the domain of medicine and pharmacology and propose the framework for a more-advanced solution which is based on a chatbot that supports dialogue flow about disease factors, connected to heterogeneous data assets and tools like publications lists, summarization components, entity extractors, sentiment identifiers, etc. The novelty of the proposed work lies to the fact that it copes with disinformation, which is a crucial success factor of virtual assistants, particularly in the health universe. Our chatbot was designed and deployed using the pandorabots platform an open source framework.},
	pages = {357--363},
	booktitle = {Proceedings of the 16th International Conference on Pervasive Technologies Related to Assistive Environments},
	publisher = {Association for Computing Machinery},
	author = {Kaponis, Alexios and Kaponis, Alexios A. and Maragoudakis, Manolis},
	date = {2023},
	langid = {english},
	note = {event-place: Corfu, Greece},
	keywords = {Artificial intelligence, Healthcare, Chatbots, Medical, {AIML}, Digital Marketing, {NLP} technology, Pharma, Summary, {citationNumber}: 1, {ccfInfo}: {CCF}-None {PETRA}},
}

@inproceedings{he_simulating_2025,
	location = {New York, {NY}, {USA}},
	title = {Simulating before planning: Constructing intrinsic user world model for user-tailored dialogue policy planning},
	isbn = {979-8-4007-1592-1},
	url = {https://doi.org/10.1145/3726302.3730084},
	doi = {10.1145/3726302.3730084},
	series = {{SIGIR} '25},
	abstract = {Recent advancements in dialogue policy planning have focused on optimizing system agent policies to achieve predefined goals, emphasizing strategy design, trajectory acquisition, and training efficiency. However, these approaches often overlook the critical role of user characteristics, which are essential in real-world scenarios like conversational search and recommendation, where interactions must adapt to individual user traits such as personality, preferences, and goals. To address this gap, we conduct a comprehensive study using task-specific user personas to evaluate dialogue policy planning under diverse user behaviors. Our analysis, based on these user profiles, reveals significant shortcomings in existing approaches, underscoring the necessity for user-tailored dialogue policies. Building on these insights, we propose the User-Tailored Dialogue Policy Planning ({UDP}) framework, which integrates an Intrinsic User World Model to capture user traits and feedback. {UDP} operates in three stages: (1) User Persona Portraying, employing a diffusion model to dynamically infer user profiles; (2) User Feedback Anticipating, using a Brownian Bridge-inspired mechanism to predict user reactions; and (3) User-Tailored Policy Planning, synthesizing these elements to optimize response strategies. To enhance robustness, we introduce an active learning approach that prioritizes challenging user personas during training. Extensive experiments across benchmarks, including both collaborative and non-collaborative settings, demonstrate {UDP}'s effectiveness in learning user-specific dialogue strategies. Results confirm the framework's utility, highlighting its robustness, adaptability, and potential to advance user-centric dialogue systems.},
	pages = {645--655},
	booktitle = {Proceedings of the 48th International {ACM} {SIGIR} Conference on Research and Development in Information Retrieval},
	publisher = {Association for Computing Machinery},
	author = {He, Tao and Liao, Lizi and Liu, Ming and Qin, Bing},
	date = {2025},
	langid = {english},
	note = {event-place: Padua, Italy
{CCF}: A},
	keywords = {{citationNumber}: 0, {ccfInfo}: {CCF}-A {SIGIR}, llm-based dialogue agents, user-tailored dialogue policy planning},
}

@article{ma_policy-driven_2023,
	title = {Policy-driven knowledge selection and response generation for document-grounded dialogue},
	volume = {42},
	issn = {1046-8188},
	url = {https://doi.org/10.1145/3617829},
	doi = {10.1145/3617829},
	abstract = {Document-grounded dialogue ({DGD}) uses documents as external knowledge for dialogue generation. Correctly understanding the dialogue context is crucial for selecting knowledge from the document and generating proper responses. In this article, we propose using a dialogue policy to help the dialogue understanding in {DGD}. Our dialogue policy consists of two kinds of guiding signals: utterance function and topic transfer intent. The utterance function reflects the purpose and style of an utterance, and the topic transfer intent reflects the topic and content of an utterance. We propose a novel framework exploiting our dialogue policy for two core tasks in {DGD}, namely, knowledge selection ({KS}) and response generation ({RG}). The framework consists of two modules: the policy planner leverages policy-aware dialogue representation to select knowledge and predict the policy of the response; the generator uses policy/knowledge-aware dialogue representation for response generation. Our policy-driven model gets state-of-the-art performance on three public benchmarks, and we provide a detailed analysis of the experimental results. Our code/data will be released on {GitHub}.},
	number = {2},
	journaltitle = {{ACM} Trans. Inf. Syst.},
	shortjournal = {{ACM} Trans, Inf, Syst,},
	author = {Ma, Longxuan and Li, Jiapeng and Li, Mingda and Zhang, Wei-Nan and Liu, Ting},
	date = {2023-11},
	langid = {english},
	note = {Place: New York, {NY}, {USA}
Publisher: Association for Computing Machinery
{JCR分区}: Q1
中科院分区升级版: 计算机科学2区
影响因子: 9.1
5年影响因子: 8.0
{EI}: 是},
	keywords = {response generation, Document-grounded dialogue, knowledge selection, {citationNumber}: 0, {ccfInfo}: {CCF}-A  {TOIS}},
}

@article{li_bridging_2021,
	title = {Bridging text and video: A universal multimodal transformer for audio-visual scene-aware dialog},
	volume = {29},
	issn = {2329-9290},
	url = {https://doi.org/10.1109/TASLP.2021.3065823},
	doi = {10.1109/TASLP.2021.3065823},
	abstract = {Audio-Visual Scene-Aware Dialog ({AVSD}) is a task to generate responses when chatting about a given video, which is organized as a track of the 8th Dialog System Technology Challenge ({DSTC}8). There are two challenges in this task: 1) making effective interaction among different modalities; 2) better understanding dialogues and generating informative responses. To tackle the challenges, we propose a universal multimodal transformer and introduce the multi-task learning method to learn joint representations among different modalities as well as generate informative and fluent responses by leveraging the pre-trained language model. Our method extends the natural language generation pre-trained model to multimodal dialogue generation task, which allows fine-tuning language models to capture information across both visual and textual modalities. Our system achieves the best performance in the objective evaluation in both {DSTC}7-{AVSD} and {DSTC}8-{AVSD} dataset and achieves an impressive 98.4\% of the human performance based on human ratings in the {DSTC}8-{AVSD} challenge.},
	pages = {2476--2483},
	journaltitle = {{IEEE}/{ACM} Trans. Audio, Speech and Lang. Proc.},
	shortjournal = {{IEEE}/{ACM} Trans, Audio Speech Lang, Proc,},
	author = {Li, Zekang and Li, Zongjia and Zhang, Jinchao and Feng, Yang and Zhou, Jie},
	date = {2021-03},
	langid = {english},
	note = {Publisher: {IEEE} Press},
	keywords = {{ccfInfo}: {CCF}-B {TASLP}, {citationNumber}: 69},
}

@article{huang_challenges_2020,
	title = {Challenges in building intelligent open-domain dialog systems},
	volume = {38},
	issn = {1046-8188},
	url = {https://doi.org/10.1145/3383123},
	doi = {10.1145/3383123},
	abstract = {There is a resurgent interest in developing intelligent open-domain dialog systems due to the availability of large amounts of conversational data and the recent progress on neural approaches to conversational {AI} [33]. Unlike traditional task-oriented bots, an open-domain dialog system aims to establish long-term connections with users by satisfying the human need for communication, affection, and social belonging. This article reviews the recent work on neural approaches that are devoted to addressing three challenges in developing such systems: semantics, consistency, and interactiveness. Semantics requires a dialog system to not only understand the content of the dialog but also identify users’ emotional and social needs during the conversation. Consistency requires the system to demonstrate a consistent personality to win users’ trust and gain their long-term confidence. Interactiveness refers to the system’s ability to generate interpersonal responses to achieve particular social goals such as entertainment and conforming. The studies we select to present in this survey are based on our unique views and are by no means complete. Nevertheless, we hope that the discussion will inspire new research in developing more intelligent open-domain dialog systems.},
	number = {3},
	journaltitle = {{ACM} Trans. Inf. Syst.},
	shortjournal = {{ACM} Trans, Inf, Syst,},
	author = {Huang, Minlie and Zhu, Xiaoyan and Gao, Jianfeng},
	date = {2020-04},
	langid = {english},
	note = {Place: New York, {NY}, {USA}
Publisher: Association for Computing Machinery
{JCR分区}: Q1
中科院分区升级版: 计算机科学2区
影响因子: 9.1
5年影响因子: 8.0
{EI}: 是},
	keywords = {conversational {AI}, conversation generation, response generation, chatbot, Dialog system, social bot, {ccfInfo}: {CCF}-A  {TOIS}, {citationNumber}: 316},
}

@inproceedings{gourabathina_medium_2025,
	location = {New York, {NY}, {USA}},
	title = {The medium is the message: How non-clinical information shapes clinical decisions in {LLMs}},
	isbn = {979-8-4007-1482-5},
	url = {https://doi.org/10.1145/3715275.3732121},
	doi = {10.1145/3715275.3732121},
	series = {{FAccT} '25},
	abstract = {The integration of large language models ({LLMs}) into clinical diagnostics necessitates a careful understanding of how clinically irrelevant aspects of user inputs directly influence generated treatment recommendations and, consequently, clinical outcomes for end-users. Building on prior research that examines the impact of demographic attributes on clinical {LLM} reasoning, this study explores how non-clinically relevant attributes shape clinical decision-making by {LLMs}. Through the perturbation of patient messages, we evaluate whether {LLM} behavior remains consistent, accurate, and unbiased when non-clinical information is altered. These perturbations assess the brittleness of clinical {LLM} reasoning by replicating structural errors that may occur during electronic data processing patient questions and simulating interactions between patient-{AI} systems in diverse, vulnerable patient groups. Our findings reveal notable inconsistencies in {LLM} treatment recommendations and significant degradation of clinical accuracy in ways that reduce care allocation to patients. Additionally, there are significant disparities in treatment recommendations between gender subgroups as well as between model-inferred gender subgroups. We also apply our perturbation framework to a conversational clinical dataset to find that even in conversation, {LLM} clinical accuracy decreases post-perturbation, and disparities exist in how perturbations impact gender subgroups. By analyzing {LLM} outputs in response to realistic yet modified clinical contexts, our work deepens understanding of the sensitivity, inaccuracy, and biases inherent in medical {LLMs}, offering critical insights for the deployment of patient-{AI} systems. Our code is available here .},
	pages = {1805--1828},
	booktitle = {Proceedings of the 2025 {ACM} Conference on Fairness, Accountability, and Transparency},
	publisher = {Association for Computing Machinery},
	author = {Gourabathina, Abinitha and Gerych, Walter and Pan, Eileen and Ghassemi, Marzyeh},
	date = {2025},
	langid = {english},
	keywords = {clinical reasoning, {citationNumber}: 0, Auditing {LLMs}, fairness of {LLM}-based applications, language bias, subgroup analysis, {ccfInfo}: {CCF}-None {FAT}},
}

@article{shanahan_talking_2024,
	title = {Talking about large language models},
	volume = {67},
	issn = {0001-0782},
	url = {https://doi.org/10.1145/3624724},
	doi = {10.1145/3624724},
	abstract = {Interacting with a contemporary {LLM}-based conversational agent can create an illusion of being in the presence of a thinking creature. Yet, in their very nature, such systems are fundamentally not like us.},
	pages = {68--79},
	number = {2},
	journaltitle = {Commun. {ACM}},
	shortjournal = {Commun, {ACM}},
	author = {Shanahan, Murray},
	date = {2024-01},
	langid = {english},
	note = {Place: New York, {NY}, {USA}
Publisher: Association for Computing Machinery
{JCR分区}: Q1
中科院分区升级版: 计算机科学3区
影响因子: 12.2
5年影响因子: 20.3
{EI}: 是},
	keywords = {{ccfInfo}: {CCF}-None {CACM}, {citationNumber}: 557},
}

@article{mishra_ltitalicgtplease_2024,
	title = {\&lt;italic\&gt;please donate to save a life\&lt;/italic\&gt;: Inducing politeness to handle resistance in persuasive dialogue agents},
	volume = {32},
	issn = {2329-9290},
	url = {https://doi.org/10.1109/TASLP.2024.3357032},
	doi = {10.1109/TASLP.2024.3357032},
	abstract = {In a persuasive conversation for \&lt;italic\&gt;social good\&lt;/italic\&gt;, even the most compelling and persuasive argument may fail to persuade a persuadee resisting the persuasion. Whereas use of polite tone, apologetic expressions, or deferential modes of reference such as, ‘thank you’, ‘Please’ etc. can make the conversation more interesting, engaging, and persuading to the persuadee. We propose a resistance handling polite persuasive dialogue system (\&lt;bold\&gt;Re-Po-{PDS}\&lt;/bold\&gt;), harnessing an efficient reward function consisting of persuasiveness, politeness, coherence, and non-repetitiveness rewards in a reinforcement learning framework and a politeness transfer model. Due to the lack of polite annotated persuasive data, we first annotate the \&lt;sc\&gt;{PersuaionForGood}\&lt;/sc\&gt; dataset with different politeness labels and name it as {PP}4G dataset. Then we train two transformer-based persuasive and politeness classifiers to receive persuasive and politeness feedback for our {RL}-agent. Further, we train a politeness transfer model which is used at the inference time as per persuadee's resistive strategy encountered to form a more polite response. Our experimental results confirm that our proposed model increases the rate of generating polite persuasive responses as compared to the available state-of-the-art dialogue models while also making the dialogues more engaging and retaining.},
	pages = {2202--2212},
	journaltitle = {{IEEE}/{ACM} Trans. Audio, Speech and Lang. Proc.},
	shortjournal = {{IEEE}/{ACM} Trans, Audio Speech Lang, Proc,},
	author = {Mishra, Kshitij and Firdaus, Mauajama and Ekbal, Asif},
	date = {2024-02},
	langid = {english},
	note = {Publisher: {IEEE} Press},
	keywords = {{ccfInfo}: Not Found, {citationNumber}: Not Found},
}

@inproceedings{le_multimedia_2024,
	location = {New York, {NY}, {USA}},
	title = {Multimedia learning analytics feedback in simulation-based training: A brief review},
	isbn = {979-8-4007-0547-2},
	url = {https://doi.org/10.1145/3643479.3662053},
	doi = {10.1145/3643479.3662053},
	series = {{AIQAM} '24},
	abstract = {Learning analytics has gained significant attention in recent years, particularly in the healthcare field. This area of research offers valuable insights to educators, students, and researchers to enhance the quality of education. One area of focus in learning analytics is how stakeholders provide feedback to each other during training in operating theatres. With the availability of diverse multimedia elements, such as text, images, and spoken language, as data, employing effective feedback methods can bring substantial benefits to teachers, students, and researchers. This study synthesizes various approaches that apply multimedia to provide feedback in teaching, comparing and exploring their potential application in simulation-based medical training. The feasibility of input data, the effectiveness of feedback on recipients, and the {AI} method of generating or synthesizing feedback using existing data efficiency are also discussed in line with ethical standards. Finally, a multimedia feedback framework is proposed, which utilizes diverse multimedia formats and can be effectively implemented in various real-world scenarios.},
	pages = {25--30},
	booktitle = {Proceedings of the 1st {ACM} Workshop on Ai-powered Q\&amp;a Systems for Multimedia},
	publisher = {Association for Computing Machinery},
	author = {Le, Lai Hoang and Nguyen, Hoang D. and Crane, Martin and Mai, Tai Tan},
	date = {2024},
	langid = {english},
	note = {event-place: Phuket, Thailand},
	keywords = {Learning analytics, Multimedia feedback, Simulation-based learning, {citationNumber}: 1, {ccfInfo}: {CCF}-None {AIQAM}},
}

@inproceedings{tran_how_2022,
	location = {New York, {NY}, {USA}},
	title = {How to ask for donations? Learning user-specific persuasive dialogue policies through online interactions},
	isbn = {978-1-4503-9207-5},
	url = {https://doi.org/10.1145/3503252.3531313},
	doi = {10.1145/3503252.3531313},
	series = {{UMAP} '22},
	abstract = {Persuasive conversations are more effective when they are custom-tailored for the intended audience. Current persuasive dialogue systems rely heavily on advice-giving or focus on different framing policies in a constrained and less dynamic/flexible manner. In this paper, we argue for a new approach, in which the system can identify optimal persuasive strategies in context and persuade users through online interactions. We study two main questions (1) can a reinforcement-learning-based dialogue framework learn to exercise user-specific communicative strategies for persuading users? (2) How can we leverage the crowd-sourcing platforms to collect data for training, and evaluating such frameworks for human-{AI}(/machine) conversations? We describe a prototype system that interacts with users with the goal of persuading them to donate to a charity and use experiments with crowd workers and analyses of our learned policies to document that our approach leads to learning context-sensitive persuasive strategies that focus on user’s reactions towards donation and contribute to increasing dialogue success.},
	pages = {12--22},
	booktitle = {Proceedings of the 30th {ACM} Conference on User Modeling, Adaptation and Personalization},
	publisher = {Association for Computing Machinery},
	author = {Tran, Nhat and Alikhani, Malihe and Litman, Diane},
	date = {2022},
	langid = {english},
	note = {event-place: Barcelona, Spain},
	keywords = {reinforcement learning, dialogue, persuasion, {citationNumber}: 4, {ccfInfo}: {CCF}-None {UM}},
}

@inproceedings{li_eyesee_2025,
	location = {New York, {NY}, {USA}},
	title = {{EyeSee}: Enhancing art appreciation through anthropomorphic interpretations from multiple perspectives},
	isbn = {979-8-4007-1394-1},
	url = {https://doi.org/10.1145/3706598.3714042},
	doi = {10.1145/3706598.3714042},
	series = {{CHI} '25},
	abstract = {Art appreciation serves as a crucial medium for emotional communication and sociocultural dialogue. In the digital era, fostering deep user engagement on online art appreciation platforms remains a challenge. Leveraging large language models ({LLMs}), we present {EyeSee}, a system designed to engage users through anthropomorphic characters. We implemented and evaluated three modes– Narrator, Artist, and In-Situ–acting as a third-person narrator, a first-person creator, and first-person created objects, respectively, across two sessions: Narrative and Recommendation. We conducted a within-subject study with 24 participants. In the Narrative session, we found that the In-Situ and Artist modes had higher aesthetic appeal than the Narrator mode, although the Artist mode showed lower perceived usability. Additionally, from the Narrative to the Recommendation session, we found that the user-perceived relatability and believability were sustained, but the user-perceived consistency and stereotypicality changed. Our findings suggest novel implications for anthropomorphic character design in enhancing user engagement.},
	booktitle = {Proceedings of the 2025 {CHI} Conference on Human Factors in Computing Systems},
	publisher = {Association for Computing Machinery},
	author = {Li, Yongming and Zhang, Hangyue and Cui, Andrea Yaoyun and Ma, Zisong and Song, Yunpeng and Cai, Zhongmin and Huang, Yun},
	date = {2025},
	langid = {english},
	note = {{CCF}: A},
	keywords = {Anthropomorphic, Character Design, Cognitive Engagement, Emotional Engagement, Online Art Appreciation, {citationNumber}: 0, {ccfInfo}: {CCF}-A {CHI}},
}

@inproceedings{zheng_application_2025,
	location = {New York, {NY}, {USA}},
	title = {The application of the “virtual-real integration” teaching model in diagnostic training course},
	isbn = {979-8-4007-1324-8},
	url = {https://doi.org/10.1145/3732299.3732314},
	doi = {10.1145/3732299.3732314},
	series = {{DEIT} '25},
	abstract = {Diagnostics, as a crucial clinical bridge discipline, demands that students master both theoretical knowledge and practical skills. However, with the increasing popularity of medical education and the escalating demand for clinical services, traditional clinical practice resources are becoming increasingly scarce, failing to meet the needs of all students. With the continuous development of educational technology, the rapid development of virtual simulation technology provides a new solution for medical education. By simulating real clinical environments and diagnostic processes, we provide students with a safe and controllable practical environment, aiming to enhance their diagnostic abilities and clinical thinking. The teaching mode of combining virtual and reality not only alleviates the tension of clinical resources, but also effectively improves students' practical ability and comprehensive quality. This paper aims to explore the application of this model in diagnostics training courses, analyzing its social background, influencing factors, implementation methods and share corresponding experiences and suggestions, hoping to provide references for educational reform.},
	pages = {74--77},
	booktitle = {Proceedings of the 2025 International Conference on Digital Education and Information Technology},
	publisher = {Association for Computing Machinery},
	author = {Zheng, Xing and Wang, Xiaoyan},
	date = {2025},
	langid = {english},
	keywords = {Artificial intelligence, Medical education, {ccfInfo}: Not Found, {citationNumber}: Not Found, Diagnostics, Virtual simulation technology},
}

@inproceedings{gilbert_reward_2023,
	location = {New York, {NY}, {USA}},
	title = {Reward reports for reinforcement learning},
	isbn = {979-8-4007-0231-0},
	url = {https://doi.org/10.1145/3600211.3604698},
	doi = {10.1145/3600211.3604698},
	series = {{AIES} '23},
	abstract = {Building systems that are good for society in the face of complex societal effects requires a dynamic approach. Recent approaches to machine learning ({ML}) documentation have demonstrated the promise of discursive frameworks for deliberation about these complexities. However, these developments have been grounded in a static {ML} paradigm, leaving the role of feedback and post-deployment performance unexamined. Meanwhile, recent work in reinforcement learning has shown that the effects of feedback and optimization objectives on system behavior can be wide-ranging and unpredictable. In this paper we sketch a framework for documenting deployed and iteratively updated learning systems, which we call Reward Reports. Taking inspiration from technical concepts in reinforcement learning, we outline Reward Reports as living documents that track updates to design choices and assumptions behind what a particular automated system is optimizing for. They are intended to track dynamic phenomena arising from system deployment, rather than merely static properties of models or data. After presenting the elements of a Reward Report, we discuss a concrete example: Meta’s {BlenderBot} 3 chatbot. Several others for game-playing ({DeepMind}’s {MuZero}), content recommendation ({MovieLens}), and traffic control (Project Flow) are included in the appendix.},
	pages = {84--130},
	booktitle = {Proceedings of the 2023 {AAAI}/{ACM} Conference on {AI}, Ethics, and Society},
	publisher = {Association for Computing Machinery},
	author = {Gilbert, Thomas Krendl and Lambert, Nathan and Dean, Sarah and Zick, Tom and Snoswell, Aaron and Mehta, Soham},
	date = {2023},
	langid = {english},
	note = {event-place: Montréal, {QC}, Canada},
	keywords = {documentation, disaggregated evaluation, ethical considerations, reporting, Reward function, {citationNumber}: 6, {ccfInfo}: {CCF}-None {AIES}},
}

@article{geishauser_learning_2024,
	title = {Learning with an open horizon in ever-changing dialogue circumstances},
	volume = {32},
	issn = {2329-9290},
	url = {https://doi.org/10.1109/TASLP.2024.3385289},
	doi = {10.1109/TASLP.2024.3385289},
	abstract = {Task-orienteddialogue systems aid users in achieving their goals for specific tasks, e.g., booking a hotel room or managing a schedule. The systems experience various changes during their lifetime such as new tasks emerging or varying user behaviours and task requests, which requires the ability of continually learning throughout their lifetime. Current dialogue systems either perform no continual learning or do it in an unrealistic way that mostly focuses on avoiding catastrophic forgetting. Unlike current dialogue systems, humans learn in such a way that it benefits their present and future, while adapting their behaviour to current circumstances. In order to equip dialogue systems with the capability of learning for the future, we propose the usage of lifetime return in the reinforcement learning ({RL}) objective of dialogue policies. Moreover, we enable dynamic adaptation of hyperparameters of the underlying {RL} algorithm used for training the dialogue policy by employing meta-gradient reinforcement learning. We furthermore propose a more general and challenging continual learning environment in order to approximate how dialogue systems can learn in the ever-changing real world. Extensive experiments demonstrate that lifetime return and meta-gradient {RL} lead to more robust and improved results in continuously changing circumstances. The results warrant further development of dialogue systems that evolve throughout their lifetime.},
	pages = {2352--2366},
	journaltitle = {{IEEE}/{ACM} Trans. Audio, Speech and Lang. Proc.},
	shortjournal = {{IEEE}/{ACM} Trans, Audio Speech Lang, Proc,},
	author = {Geishauser, Christian and van Niekerk, Carel and Lubis, Nurul and Lin, Hsien-chin and Heck, Michael and Feng, Shutong and Ruppik, Benjamin and Vukovic, Renato and Gašić, Milica},
	date = {2024-04},
	langid = {english},
	note = {Publisher: {IEEE} Press},
	keywords = {{citationNumber}: 0, {ccfInfo}: {CCF}-B {TASLP}},
}

@inproceedings{li_topic_2020,
	location = {New York, {NY}, {USA}},
	title = {Topic adaptation and prototype encoding for few-shot visual storytelling},
	isbn = {978-1-4503-7988-5},
	url = {https://doi.org/10.1145/3394171.3413886},
	doi = {10.1145/3394171.3413886},
	series = {{MM} '20},
	abstract = {Visual Storytelling ({VIST}) is a task to tell a narrative story about a certain topic according to the given photo stream. The existing studies focus on designing complex models, which rely on a huge amount of human-annotated data. However, the annotation of {VIST} is extremely costly and many topics cannot be covered in the training dataset due to the long-tail topic distribution. In this paper, we focus on enhancing the generalization ability of the {VIST} model by considering the few-shot setting. Inspired by the way humans tell a story, we propose a topic adaptive storyteller to model the ability of inter-topic generalization. In practice, we apply the gradient-based meta-learning algorithm on multi-modal seq2seq models to endow the model the ability to adapt quickly from topic to topic. Besides, We further propose a prototype encoding structure to model the ability of intra-topic derivation. Specifically, we encode and restore the few training story text to serve as a reference to guide the generation at inference time. Experimental results show that topic adaptation and prototype encoding structure mutually bring benefit to the few-shot model on {BLEU} and {METEOR} metric. The further case study shows that the stories generated after few-shot adaptation are more relative and expressive.},
	pages = {4208--4216},
	booktitle = {Proceedings of the 28th {ACM} International Conference on Multimedia},
	publisher = {Association for Computing Machinery},
	author = {Li, Jiacheng and Tang, Siliang and Li, Juncheng and Xiao, Jun and Wu, Fei and Pu, Shiliang and Zhuang, Yueting},
	date = {2020},
	langid = {english},
	note = {event-place: Seattle, {WA}, {USA}
{CCF}: A},
	keywords = {meta-learning, prototype, visual storytelling, {citationNumber}: 17, {ccfInfo}: {CCF}-A {ACM} {MM}},
}

@inproceedings{rohmatillah_corrective_2021,
	location = {New York, {NY}, {USA}},
	title = {Corrective guidance and learning for dialogue management},
	isbn = {978-1-4503-8446-9},
	url = {https://doi.org/10.1145/3459637.3482333},
	doi = {10.1145/3459637.3482333},
	series = {{CIKM} '21},
	abstract = {Establishing robust dialogue policy with low computation cost is challenging, especially for multi-domain task-oriented dialogue management due to the high complexity in state and action spaces. The previous works mostly using the deterministic policy optimization only attain moderate performance. Meanwhile, state-of-the-art result that uses end-to-end approach is computationally demanding since it utilizes a large-scaled language model based on the generative pre-trained transformer-2 ({GPT}-2). In this study, a new learning procedure consisting of three learning stages is presented to improve multi-domain dialogue management with corrective guidance. Firstly, the behavior cloning with an auxiliary task is developed to build a robust pre-trained model by mitigating the causal confusion problem in imitation learning. Next, the pre-trained model is rectified by using reinforcement learning via the proximal policy optimization. Lastly, human-in-the-loop learning strategy is fulfilled to enhance the agent performance by directly providing corrective feedback from rule-based agent so that the agent is prevented to trap in confounded states. The experiments on end-to-end evaluation show that the proposed learning method achieves state-of-the-art result by performing nearly identical to the rule-based agent. This method outperforms the second place of 9th dialog system technology challenge ({DSTC}9) track 2 that uses {GPT}-2 as the core model in dialogue management.},
	pages = {1548--1557},
	booktitle = {Proceedings of the 30th {ACM} International Conference on Information \&amp; Knowledge Management},
	publisher = {Association for Computing Machinery},
	author = {Rohmatillah, Mahdin and Chien, Jen-Tzung},
	date = {2021},
	langid = {english},
	note = {event-place: Virtual Event, Queensland, Australia},
	keywords = {reinforcement learning, policy optimization, behavior cloning, dialogue management, human-in-the-loop, imitation learning, {citationNumber}: 8, {ccfInfo}: {CCF}-B {CIKM}},
}

@inproceedings{liu_unified_2023,
	location = {New York, {NY}, {USA}},
	title = {Unified conversational models with system-initiated transitions between chit-chat and task-oriented dialogues},
	isbn = {979-8-4007-0014-9},
	url = {https://doi.org/10.1145/3571884.3597125},
	doi = {10.1145/3571884.3597125},
	series = {{CUI} '23},
	abstract = {Spoken dialogue systems ({SDSs}) have been separately developed under two different categories, task-oriented and chit-chat. The former focuses on achieving functional goals and the latter aims at creating engaging social conversations without special goals. Creating a unified conversational model that can engage in both chit-chat and task-oriented dialogue is a promising research topic in recent years. However, the potential “initiative” that occurs when there is a change between dialogue modes in one dialogue has rarely been explored. In this work, we investigate two kinds of dialogue scenarios, one starts from chit-chat implicitly involving task-related topics and finally switching to task-oriented requests; the other starts from task-oriented interaction and eventually changes to casual chat after all requested information is provided. We contribute two efficient prompt models which can proactively generate a transition sentence to trigger system-initiated transitions in a unified dialogue model. One is a discrete prompt model trained with two discrete tokens, the other one is a continuous prompt model using continuous prompt embeddings automatically generated by a classifier. We furthermore show that the continuous prompt model can also be used to guide the proactive transitions between particular domains in a multi-domain task-oriented setting.},
	booktitle = {Proceedings of the 5th International Conference on Conversational User Interfaces},
	publisher = {Association for Computing Machinery},
	author = {Liu, Ye and Ultes, Stefan and Minker, Wolfgang and Maier, Wolfgang},
	date = {2023},
	langid = {english},
	note = {event-place: Eindhoven, Netherlands},
	keywords = {chit-chat, system-initiated transitions, task-oriented, unified dialogue system, {citationNumber}: 3, {ccfInfo}: {CCF}-None {CUI}},
}

@inproceedings{weber_gaze_2024,
	location = {New York, {NY}, {USA}},
	title = {A gaze into argumentative chatbots: Exploring the influence of challenger arguments on reflection and attention},
	isbn = {979-8-4007-0625-7},
	url = {https://doi.org/10.1145/3652988.3673935},
	doi = {10.1145/3652988.3673935},
	series = {{IVA} '24},
	abstract = {A natural way to resolve different points of view and form opinions is through exchanging arguments and knowledge. Facing the vast amount of available information on the internet, people tend to focus on information consistent with their beliefs. To support a fair and unbiased opinion-building process, we propose an intelligent agent in the form of a chatbot that engages in a deliberative dialogue with a human. In contrast to persuasive systems, the chatbot aims to provide a diverse and representative overview - embedded in a conversation with the user. To account for a reflective and unbiased exploration of the topic, we enable the system to intervene if the user is too focused on their pre-existing opinion. To achieve that, the agent employs a metric to assess the user’s focus on challenger arguments. We report on a user study with 45 participants showing that the intervention significantly affects the user’s focus on challenger arguments. We further report significant main effects of intervention on the user’s attention to crucial areas of the system, and report on multiple interaction effects of user characteristics.},
	booktitle = {Proceedings of the 24th {ACM} International Conference on Intelligent Virtual Agents},
	publisher = {Association for Computing Machinery},
	author = {Weber, Klaus and Hogh, Natalie and Conati, Cristina and Andre, Elisabeth},
	date = {2024},
	langid = {english},
	note = {event-place: {GLASGOW}, United Kingdom},
	keywords = {Argumentation, Reflective Engagement, Reflective Thinking, {citationNumber}: 0, {ccfInfo}: {CCF}-None {IVA}},
}

@inproceedings{li_beyond_2024,
	location = {New York, {NY}, {USA}},
	title = {Beyond the waiting room: Patient's perspectives on the conversational nuances of pre-consultation chatbots},
	isbn = {979-8-4007-0330-0},
	url = {https://doi.org/10.1145/3613904.3641913},
	doi = {10.1145/3613904.3641913},
	series = {{CHI} '24},
	abstract = {Pre-consultation serves as a critical information exchange between healthcare providers and patients, streamlining visits and supporting patient-centered care. Human-led pre-consultations offer many benefits, yet they require significant time and energy from clinical staff. In this work, we identify design goals for pre-consultation chatbots given their potential to carry out human-like conversations and autonomously adapt their line of questioning. We conducted a study with 33 walk-in clinic patients to elicit design considerations for pre-consultation chatbots. Participants were exposed to one of two study conditions: an {LLM}-powered {AI} agent and a Wizard-of-Oz agent simulated by medical professionals. Our study found that both conditions were equally well-received and demonstrated comparable conversational capabilities. However, the extent of the follow-up questions and the amount of empathy impacted the chatbot’s perceived thoroughness and sincerity. Patients also highlighted the importance of setting expectations for the chatbot before and after the pre-consultation experience.},
	booktitle = {Proceedings of the 2024 {CHI} Conference on Human Factors in Computing Systems},
	publisher = {Association for Computing Machinery},
	author = {Li, Brenna and Gross, Ofek and Crampton, Noah and Kapoor, Mamta and Tauseef, Saba and Jain, Mohit and Truong, Khai N. and Mariakakis, Alex},
	date = {2024},
	langid = {english},
	note = {event-place: Honolulu, {HI}, {USA}
{CCF}: A},
	keywords = {chatbots, {LLMs}, information gathering, patient intake, primary care, {ccfInfo}: {CCF}-A {CHI}, {citationNumber}: 8},
}

@inproceedings{lim_virtual_2024,
	location = {New York, {NY}, {USA}},
	title = {Virtual reality “space agent” as a socially interactive design partner: A study investigating users’ perception of and interaction with socially interactive virtual environment ({SIVE}) as a design partner},
	isbn = {979-8-4007-1178-7},
	url = {https://doi.org/10.1145/3687272.3688295},
	doi = {10.1145/3687272.3688295},
	series = {{HAI} '24},
	abstract = {“Socially Interactive Virtual Environment” ({SIVE}) refers to a reconfigurable virtual environment that is perceived and interacted with as a socially intelligent agent. {SIVE} is a subset of “Space Agents”, which refers to intelligent or interactive agents that are both environmental (i.e. capable of reconfiguring virtual or physical spaces/environments) and human-like in (at least some of) their behavior. In this paper, we first proposed the concept of {SIVE}, and then explored the intricate human-{SIVE} interactions in the context of design partnership through empirical studies. More specifically, through the empirical studies, we aim to gain a preliminary understanding of how users perceive {SIVE}'s social and environmental communications when {SIVE} is trying to play the role of a design partner, and how such user perceptions may shape the human-{SIVE} design partnership. Harnessing Unreal Engine, we designed and developed a virtual environment that used various visual and auditory modalities to interact with users and employed the Wizard-of-Oz ({WoZ}) technique to conduct in-lab experiments with 10 participants. The participants' perspectives and interactions were video recorded, and then carefully reviewed and analyzed by multiple researchers. A semi-structured interview was also conducted with each participant after the {WoZ} experiment, with the transcripts analyzed through the grounded theory coding technique. The findings of this study contribute to a preliminary understanding of the potential benefits and challenges associated with integrating {SIVE} into collaborative design practices and have the potential to shape the future of human- “intelligent agent” design partnerships and co-creations, offering guidance for designers, developers, and researchers seeking to leverage the social expressiveness of a virtual space agent as a design partner.},
	pages = {1--10},
	booktitle = {Proceedings of the 12th International Conference on Human-agent Interaction},
	publisher = {Association for Computing Machinery},
	author = {Lim, Sharmayne and Ho, Daryl and Yu, Jiaze and Wang, Yixiao},
	date = {2024},
	langid = {english},
	note = {event-place: Swansea, United Kingdom},
	keywords = {{citationNumber}: 0, {ccfInfo}: {CCF}-None {HAI}},
}

@inproceedings{chen_research_2025,
	location = {New York, {NY}, {USA}},
	title = {Research on the model construction and innovative path of smart education empowering medical education reform},
	isbn = {979-8-4007-1506-8},
	url = {https://doi.org/10.1145/3744367.3744417},
	doi = {10.1145/3744367.3744417},
	series = {{ICAIES} '25},
	abstract = {With the rapid development of medical technology and knowledge, the shortcomings of traditional medical education have gradually emerged, and it is difficult to meet the requirements of cultivating modern medical talents. Smart education uses artificial intelligence, big data, virtual reality, cloud computing and other technical means to improve the teaching process, improve the teaching quality, and open up new horizons for medical education innovation. This article first explains the connotation and characteristics of smart education, and then analyzes the forms and innovations of the integration of the new generation of information technology, constructs an innovative medical teaching model based on smart education, and proposes corresponding practical strategies and methods. The study also interprets the difficulties and possible solutions faced by the application of smart education in medical teaching. Taking a medical school as an example, it conducts practical exploration, integrates virtual reality and artificial intelligence into the “three-stage” teaching design, and improves the anatomical teaching method. The data shows that the innovative teaching model of applying smart education has improved students' knowledge mastery, operational skills and learning satisfaction.},
	pages = {310--317},
	booktitle = {Proceedings of the 2025 International Conference on Artificial Intelligence and Educational Systems},
	publisher = {Association for Computing Machinery},
	author = {Chen, Chen and Wang, Yue and Zhang, Wenli and Wang, Jinxiu and Li, Qidong and Sha, Kun},
	date = {2025},
	langid = {english},
	keywords = {Medical Education, {ccfInfo}: Not Found, {citationNumber}: Not Found, Model Construction, Practical Application, Smart Education, Technological Innovation},
}

@article{guo_conditional_2021,
	title = {Conditional text generation for harmonious human-machine interaction},
	volume = {12},
	issn = {2157-6904},
	url = {https://doi.org/10.1145/3439816},
	doi = {10.1145/3439816},
	abstract = {In recent years, with the development of deep learning, text-generation technology has undergone great changes and provided many kinds of services for human beings, such as restaurant reservation and daily communication. The automatically generated text is becoming more and more fluent so researchers begin to consider more anthropomorphic text-generation technology, that is, the conditional text generation, including emotional text generation, personalized text generation, and so on. Conditional Text Generation ({CTG}) has thus become a research hotspot. As a promising research field, we find that much attention has been paid to exploring it. Therefore, we aim to give a comprehensive review of the new research trends of {CTG}. We first summarize several key techniques and illustrate the technical evolution route in the field of neural text generation, based on the concept model of {CTG}. We further make an investigation of existing {CTG} fields and propose several general learning models for {CTG}. Finally, we discuss the open issues and promising research directions of {CTG}.},
	number = {2},
	journaltitle = {{ACM} Trans. Intell. Syst. Technol.},
	shortjournal = {{ACM} Trans, Intell, Syst, Technol,},
	author = {Guo, Bin and Wang, Hao and Ding, Yasan and Wu, Wei and Hao, Shaoyang and Sun, Yueqi and Yu, Zhiwen},
	date = {2021-02},
	langid = {english},
	note = {Place: New York, {NY}, {USA}
Publisher: Association for Computing Machinery
{JCR分区}: Q1
中科院分区升级版: 计算机科学3区
影响因子: 6.6
5年影响因子: 8.4
{EI}: 是},
	keywords = {deep learning, conditional text generation, dialog systems, Human-computer interaction, personalization, {citationNumber}: 17, {ccfInfo}: {CCF}-None {TIST}},
}

@inproceedings{shen_text_2021,
	location = {New York, {NY}, {USA}},
	title = {Text is {NOT} enough: Integrating visual impressions into open-domain dialogue generation},
	isbn = {978-1-4503-8651-7},
	url = {https://doi.org/10.1145/3474085.3475568},
	doi = {10.1145/3474085.3475568},
	series = {{MM} '21},
	abstract = {Open-domain dialogue generation in natural language processing ({NLP}) is by default a pure-language task, which aims to satisfy human need for daily communication on open-ended topics by producing related and informative responses. In this paper, we point out that hidden images, named as visual impressions ({VIs}), can be explored from the text-only data to enhance dialogue understanding and help generate better responses. Besides, the semantic dependency between an dialogue post and its response is complicated, e.g., few word alignments and some topic transitions. Therefore, the visual impressions of them are not shared, and it is more reasonable to integrate the response visual impressions ({RVIs}) into the decoder, rather than the post visual impressions ({PVIs}). However, both the response and its {RVIs} are not given directly in the test process. To handle the above issues, we propose a framework to explicitly construct {VIs} based on pure-language dialogue datasets and utilize them for better dialogue understanding and generation. Specifically, we obtain a group of images ({PVIs}) for each post based on a pre-trained word-image mapping model. These {PVIs} are used in a co-attention encoder to get a post representation with both visual and textual information. Since the {RVIs} are not provided during testing, we design a cascade decoder that consists of two sub-decoders. The first sub-decoder predicts the content words in response, and applies the word-image mapping model to get corresponding {RVIs}. Then, the second sub-decoder generates the response based on the post and {RVIs}. Experimental results on two open-domain dialogue datasets show that our proposed approach achieves superior performance over competitive baselines in terms of fluency, relatedness, and diversity.},
	pages = {4287--4296},
	booktitle = {Proceedings of the 29th {ACM} International Conference on Multimedia},
	publisher = {Association for Computing Machinery},
	author = {Shen, Lei and Zhan, Haolan and Shen, Xin and Song, Yonghao and Zhao, Xiaofang},
	date = {2021},
	langid = {english},
	note = {event-place: Virtual Event, China
{CCF}: A},
	keywords = {dialogue generation, open-domain dialogue, visual impressions, {citationNumber}: Not Found, {ccfInfo}: {CCF}-A {ACM} {MM}},
}

@article{bai_kinet_2023,
	title = {{KINet}: Incorporating relevant facts into knowledge-grounded dialog generation},
	volume = {31},
	issn = {2329-9290},
	url = {https://doi.org/10.1109/TASLP.2023.3240654},
	doi = {10.1109/TASLP.2023.3240654},
	abstract = {Knowledge-grounded conversation has led to great progress in producing informative dialog responses by leveraging external knowledge. This work focuses on two affiliated knowledge grounded conversation tasks: \&lt;italic\&gt;Knowledge Selection\&lt;/italic\&gt; and \&lt;italic\&gt;Response Generation\&lt;/italic\&gt;. Previous work followed the paradigm of selecting the most optimal knowledge piece to guide the conversation towards generating the proper response. However, some knowledge pieces, which are not recognized as optimal, may still benefit response generation. How to effectively leverage these relevant knowledge pieces for response generation still remain a tricky issue. To address this problem, we propose \&lt;sc\&gt;\&lt;bold\&gt;{KINet}\&lt;/bold\&gt;\&lt;/sc\&gt;, a \&lt;bold\&gt;K\&lt;/bold\&gt;nowledge \&lt;bold\&gt;I\&lt;/bold\&gt;ncorporation \&lt;bold\&gt;Net\&lt;/bold\&gt;work, which deals with the problem by boosting both the knowledge selection and the response generation. The proposed model contains a negative enhanced knowledge approximator which improves knowledge selection by enhancing the dense representation of knowledge pieces, and a curriculum knowledge sampler which improves generated responses by incorporating more relevant knowledge pieces in an easy-to-hard manner. We conduct the experiment on two datasets of knowledge-grounded conversations, the results show that the proposed model significantly outperforms state-of-the-art methods in terms of both automatic and human evaluations.},
	pages = {1213--1222},
	journaltitle = {{IEEE}/{ACM} Trans. Audio, Speech and Lang. Proc.},
	shortjournal = {{IEEE}/{ACM} Trans, Audio Speech Lang, Proc,},
	author = {Bai, Jiaqi and Yang, Ze and Yang, Jian and Guo, Hongcheng and Li, Zhoujun},
	date = {2023-01},
	langid = {english},
	note = {Publisher: {IEEE} Press},
	keywords = {{citationNumber}: 5, {ccfInfo}: {CCF}-B {TASLP}},
}

@inproceedings{zhang_attentive_2021,
	location = {New York, {NY}, {USA}},
	title = {Attentive goal-based dialogue system for {ADHD} behavior treatment},
	isbn = {978-1-4503-8843-6},
	url = {https://doi.org/10.1145/3445815.3445816},
	doi = {10.1145/3445815.3445816},
	series = {{CSAI} '20},
	abstract = {Atentive deficit and Hyperactivity disorder ({ADHD}) is one of the most common behavior disorders in children. The treatment methods of {ADHD} mainly include drug therapy, psychobehavioral therapy, family therapy, Electroencephalogram ({EEG}) biofeedback, etc. Family therapy requires parents to understand the behavior disorder and to improve the behavior of children with appropriate methods. Parents can get behavioral training advises by consulting therapists in medical institutions. However, it cannot assure the timeliness of guidance and requires therapists of some amount of repetitive work. Therefore, in this paper, we construct a data set for {ADHD} behavioral training, which is extracted from real-life dialogues between parents of {ADHD} children and therapists. Then, a dialogue system is developed for helping parents to deal with {ADHD} children. It incorporates self-attention mechanism in natural language understanding module to improve the accuracy of semantic analysis. It also adopts deep reinforcement learning in dialogue policy learning module, exploring the effective strategy. Experimental results show that the proposed dialogue system leads to significant improvement on task success rate and reduction in dialogue length comparing to rule-based training model.},
	pages = {1--7},
	booktitle = {Proceedings of the 2020 4th International Conference on Computer Science and Artificial Intelligence},
	publisher = {Association for Computing Machinery},
	author = {Zhang, Liguo and Jin, Rize},
	date = {2021},
	langid = {english},
	note = {event-place: Zhuhai, China},
	keywords = {Reinforcement Learning, Attention Mechanism, Children with {ADHD}, Dialogue System, Parents Management Training, {citationNumber}: 0, {ccfInfo}: {CCF}-None {CSAI}},
}

@inproceedings{ichida_modeling_2023,
	location = {New York, {NY}, {USA}},
	title = {Modeling a conversational agent using {BDI} framework},
	isbn = {978-1-4503-9517-5},
	url = {https://doi.org/10.1145/3555776.3577657},
	doi = {10.1145/3555776.3577657},
	series = {{SAC} '23},
	abstract = {Building conversational agents to help humans in domain-specific tasks is challenging since the agent needs to understand the natural language and act over it while accessing domain expert knowledge. Modern natural language processing techniques led to an expansion of conversational agents, with recent pretrained language models achieving increasingly accurate language recognition results using ever-larger open datasets. However, the black-box nature of such pretrained language models obscures the agent's reasoning and its motivations when responding, leading to unexplained dialogues. We develop a belief-desire-intention ({BDI}) agent as a task-oriented dialogue system to introduce mental attitudes similar to humans describing their behavior during a dialogue. We compare the resulting model with a pipeline dialogue model by leveraging existing components from dialogue systems and developing the agent's intention selection as a dialogue policy. We show that combining traditional agent modelling approaches, such as {BDI}, with more recent learning techniques can result in efficient and scrutable dialogue systems.},
	pages = {856--863},
	booktitle = {Proceedings of the 38th {ACM}/{SIGAPP} Symposium on Applied Computing},
	publisher = {Association for Computing Machinery},
	author = {Ichida, Alexandre Yukio and Meneguzzi, Felipe},
	date = {2023},
	langid = {english},
	note = {event-place: Tallinn, Estonia},
	keywords = {machine learning, autonomous agent, belief-desire-intention, task-oriented dialogue systems, {citationNumber}: 0, {ccfInfo}: {CCF}-None {SAC}},
}

@article{li_opera_2024,
	title = {{OPERA}: Harmonizing task-oriented dialogs and information seeking experience},
	volume = {18},
	issn = {1559-1131},
	url = {https://doi.org/10.1145/3623381},
	doi = {10.1145/3623381},
	abstract = {Existing studies in conversational {AI} mostly treat task-oriented dialog ({TOD}) and question answering ({QA}) as separate tasks. Towards the goal of constructing a conversational agent that can complete user tasks and support information seeking, it is important to develop a system that can handle both {TOD} and {QA} with access to various external knowledge sources. In this work, we propose a new task, Open-Book {TOD} ({OB}-{TOD}), which combines {TOD} with {QA} and expands the external knowledge sources to include both explicit sources (e.g., the web) and implicit sources (e.g., pre-trained language models). We create a new dataset {OB}-{MultiWOZ}, where we enrich {TOD} sessions with {QA}-like information-seeking experience grounded on external knowledge. We propose a unified model {OPERA} (Open-book End-to-end Task-oriented Dialog) which can appropriately access explicit and implicit external knowledge to tackle the {OB}-{TOD} task. Experimental results show that {OPERA} outperforms closed-book baselines, highlighting the value of both types of knowledge.1},
	number = {4},
	journaltitle = {{ACM} Trans. Web},
	shortjournal = {{ACM} Trans, Web},
	author = {Li, Miaoran and Peng, Baolin and Gao, Jianfeng and Zhang, Zhu},
	date = {2024-10},
	langid = {english},
	note = {Place: New York, {NY}, {USA}
Publisher: Association for Computing Machinery
{JCR分区}: Q1
中科院分区升级版: 计算机科学4区
影响因子: 4.1
5年影响因子: 3.6
{EI}: 是},
	keywords = {language models, task-oriented dialog systems, Web search, {citationNumber}: 7, {ccfInfo}: {CCF}-B {TWEB}},
}

@inproceedings{detjen_who_2025,
	location = {New York, {NY}, {USA}},
	title = {Who is trusted for a second opinion? Comparing collective advice from a medical {AI} and physicians in biopsy decisions after mammography screening},
	isbn = {979-8-4007-1394-1},
	url = {https://doi.org/10.1145/3706598.3713898},
	doi = {10.1145/3706598.3713898},
	series = {{CHI} '25},
	abstract = {Artificial Intelligence ({AI}) is increasingly integrated into clinical practice, but its influence on patient decision-making, particularly when {AI} and physicians disagree, remains unclear. To examine collective advice, we investigated a breast cancer screening scenario using (1) a qualitative interview study (N=9) and (2) a quantitative experiment (N=339) where participants received either consistent or conflicting biopsy recommendations. Qualitative findings include the need for empathetic care, the importance of patient autonomy, and a desire for a four-eyes principle. Quantitative findings accordingly show that patients generally trust physicians more than {AI} but still tend to follow {AI} recommendations due to risk aversion. When both advised a biopsy, 99\% adhered; if both advised against it, 25\% still proceeded. In conflicting scenarios, 97\% followed the physician’s advice, whereas 66\% followed the {AI} if it recommended the biopsy. These results underscore the need for careful interaction design of collective healthcare advice to prevent unnecessary healthcare procedures.},
	booktitle = {Proceedings of the 2025 {CHI} Conference on Human Factors in Computing Systems},
	publisher = {Association for Computing Machinery},
	author = {Detjen, Henrik H.J. and Densky, Lars and von Kalckreuth, Niklas and Kopka, Marvin},
	date = {2025},
	langid = {english},
	note = {{CCF}: A},
	keywords = {{AI} Acceptance, Algorithm Aversion, Breast Cancer, Cognitive Dissonance, Compliance, Decision-Making, Healthcare Workflow, Human-{AI} Collaboration, Mammography Screening, Medical {AI}, Multi-Stakeholder Dynamics, Second Opinion, Trust in Automation, {citationNumber}: 0, {ccfInfo}: {CCF}-A {CHI}},
}

@inproceedings{wu_memory_2021,
	location = {New York, {NY}, {USA}},
	title = {Memory network based knowledge driven model for response generation in dialog system},
	isbn = {978-1-4503-8808-5},
	url = {https://doi.org/10.1145/3440840.3440844},
	doi = {10.1145/3440840.3440844},
	series = {{CIIS} '20},
	abstract = {Human-machine conversation is one of the most important topics in artificial intelligence ({AI}) and has received much attention across academia and industry in recent years. Currently dialogue system is still in its infancy, which usually converses passively and utters their words more as a matter of response rather than on their own initiatives, which is different from human-human conversation. This paper tackles the problem of generating informative responses by integrating knowledge base into the dialogue system’s response generation process, in an end-to-end way. A novel architecture is proposed, namely Memory network based Knowledge Driven Model ({MKDM}), which can integrate knowledge base by memory manager, and generate knowledge grounded responses. By conducting comparative experiments on automatic metrics demonstrate the effectiveness and usefulness of our model.},
	pages = {64--68},
	booktitle = {Proceedings of the 2020 3rd International Conference on Computational Intelligence and Intelligent Systems},
	publisher = {Association for Computing Machinery},
	author = {Wu, Wansen and Li, Xinmeng and Yin, Quanjun},
	date = {2021},
	langid = {english},
	note = {event-place: Tokyo, Japan},
	keywords = {dialogue system, knowledge base, memory network, {citationNumber}: 0, {ccfInfo}: {CCF}-None {CIIS}},
}

@inproceedings{uhl_choosing_2024,
	location = {New York, {NY}, {USA}},
	title = {Choosing the right reality: A comparative analysis of tangibility in immersive trauma simulations},
	isbn = {979-8-4007-0330-0},
	url = {https://doi.org/10.1145/3613904.3641912},
	doi = {10.1145/3613904.3641912},
	series = {{CHI} '24},
	abstract = {In the field of medical first responder training, the choice of training modality is crucial for skill retention and real-world application. This study introduces the Green Manikin, an advanced Mixed Reality ({MR}) tool, conceptually combining the immersiveness of Virtual Reality ({VR}) with the tangibility of real-world training, and compares it against traditional real-world simulations and {VR} training. Our findings indicate that {MR} and real-world settings excel in Self and Social Presence, and in intention to use, offering heightened psychological presence suitable for complex training scenarios. Effort expectancy was highest in real-world environments, suggesting their ease of use for basic skill acquisition. This nuanced understanding allows for better tailoring of training modalities to specific educational objectives. Our research validates the utility of {MR} and offers a framework for selecting the most effective training environment for different learning outcomes in medical first responder training.},
	booktitle = {Proceedings of the 2024 {CHI} Conference on Human Factors in Computing Systems},
	publisher = {Association for Computing Machinery},
	author = {Uhl, Jakob Carl and Gutierrez, Rodrigo and Regal, Georg and Schrom-Feiertag, Helmut and Schuster, Benjamin and Tscheligi, Manfred},
	date = {2024},
	langid = {english},
	note = {event-place: Honolulu, {HI}, {USA}
{CCF}: A},
	keywords = {comparative study, training, chroma-key, medical first responder, mixed reality, modality, {ccfInfo}: {CCF}-A {CHI}, {citationNumber}: 2},
}

@article{xiang_robust_2021,
	title = {Robust cross-lingual task-oriented dialogue},
	volume = {20},
	issn = {2375-4699},
	url = {https://doi.org/10.1145/3457571},
	doi = {10.1145/3457571},
	abstract = {Cross-lingual dialogue systems are increasingly important in e-commerce and customer service due to the rapid progress of globalization. In real-world system deployment, machine translation ({MT}) services are often used before and after the dialogue system to bridge different languages. However, noises and errors introduced in the {MT} process will result in the dialogue system's low robustness, making the system's performance far from satisfactory. In this article, we propose a novel {MT}-oriented noise enhanced framework that exploits multi-granularity {MT} noises and injects such noises into the dialogue system to improve the dialogue system's robustness. Specifically, we first design a method to automatically construct multi-granularity {MT}-oriented noises and multi-granularity adversarial examples, which contain abundant noise knowledge oriented to {MT}. Then, we propose two strategies to incorporate the noise knowledge: (i) Utterance-level adversarial learning and (ii) Knowledge-level guided method. The former adopts adversarial learning to learn a perturbation-invariant encoder, guiding the dialogue system to learn noise-independent hidden representations. The latter explicitly incorporates the multi-granularity noises, which contain the noise tokens and their possible correct forms, into the training and inference process, thus improving the dialogue system's robustness. Experimental results on three dialogue models, two dialogue datasets, and two language pairs have shown that the proposed framework significantly improves the performance of the cross-lingual dialogue system.},
	number = {6},
	journaltitle = {{ACM} Trans. Asian Low-resour. Lang. Inf. Process.},
	shortjournal = {{ACM} Trans, Asian Low-resour, Lang, Inf, Process,},
	author = {Xiang, Lu and Zhu, Junnan and Zhao, Yang and Zhou, Yu and Zong, Chengqing},
	date = {2021-08},
	langid = {english},
	note = {Place: New York, {NY}, {USA}
Publisher: Association for Computing Machinery
{JCR分区}: Q3
中科院分区升级版: 计算机科学4区
影响因子: 2.0
5年影响因子: 1.9
{EI}: 是},
	keywords = {adversarial learning, dialogue system, Cross-lingual, knowledge, robustness, {citationNumber}: 5, {ccfInfo}: {CCF}-C {TALLIP}},
}

@inproceedings{lei_interacting_2022,
	location = {New York, {NY}, {USA}},
	title = {Interacting with non-cooperative user: A new paradigm for proactive dialogue policy},
	isbn = {978-1-4503-8732-3},
	url = {https://doi.org/10.1145/3477495.3532001},
	doi = {10.1145/3477495.3532001},
	series = {{SIGIR} '22},
	abstract = {Proactive dialogue system is able to lead the conversation to a goal topic and has advantaged potential in bargain, persuasion, and negotiation. Current corpus-based learning manner limits its practical application in real-world scenarios. To this end, we contribute to advancing the study of the proactive dialogue policy to a more natural and challenging setting, i.e., interacting dynamically with users. Further, we call attention to the non-cooperative user behavior - the user talks about off-path topics when he/she is not satisfied with the previous topics introduced by the agent. We argue that the targets of reaching the goal topic quickly and maintaining a high user satisfaction are not always converged, because the topics close to the goal and the topics user preferred may not be the same. Towards this issue, we propose a new solution named I-Pro that can learn Proactive policy in the Interactive setting. Specifically, we learn the trade-off via a learned goal weight, which consists of four factors (dialogue turn, goal completion difficulty, user satisfaction estimation, and cooperative degree). The experimental results demonstrate I-Pro significantly outperforms baselines in terms of effectiveness and interpretability.},
	pages = {212--222},
	booktitle = {Proceedings of the 45th International {ACM} {SIGIR} Conference on Research and Development in Information Retrieval},
	publisher = {Association for Computing Machinery},
	author = {Lei, Wenqiang and Zhang, Yao and Song, Feifan and Liang, Hongru and Mao, Jiaxin and Lv, Jiancheng and Yang, Zhenglu and Chua, Tat-Seng},
	date = {2022},
	langid = {english},
	note = {event-place: Madrid, Spain
{CCF}: A},
	keywords = {dynamic interaction, non-cooperative user behavior, proactive dialogue policy, {citationNumber}: 21, {ccfInfo}: {CCF}-A {SIGIR}},
}

@article{tang_re-classification_2022,
	title = {A re-classification of information seeking tasks and their computational solutions},
	volume = {40},
	issn = {1046-8188},
	url = {https://doi.org/10.1145/3497875},
	doi = {10.1145/3497875},
	abstract = {This article presents a re-classification of information seeking ({IS}) tasks, concepts, and algorithms. The proposed taxonomy provides new dimensions to look into information seeking tasks and methods. The new dimensions include number of search iterations, search goal types, and procedures to reach these goals. Differences along these dimensions for the information seeking tasks call for suitable computational solutions. The article then reviews machine learning solutions that match each new category. The article ends with a review of evaluation campaigns for {IS} systems.},
	number = {4},
	journaltitle = {{ACM} Trans. Inf. Syst.},
	shortjournal = {{ACM} Trans, Inf, Syst,},
	author = {Tang, Zhiwen and Yang, Grace Hui},
	date = {2022-03},
	langid = {english},
	note = {Place: New York, {NY}, {USA}
Publisher: Association for Computing Machinery
{JCR分区}: Q1
中科院分区升级版: 计算机科学2区
影响因子: 9.1
5年影响因子: 8.0
{EI}: 是},
	keywords = {reinforcement learning, dynamic search, Information seeking, interactive search, {citationNumber}: 7, {ccfInfo}: {CCF}-A  {TOIS}},
}

@inproceedings{wolf_how_2025,
	location = {New York, {NY}, {USA}},
	title = {How a clinical decision support system changed the diagnosis process: Insights from an experimental mixed-method study in a full-scale anesthesiology simulation},
	isbn = {979-8-4007-1394-1},
	url = {https://doi.org/10.1145/3706598.3713372},
	doi = {10.1145/3706598.3713372},
	series = {{CHI} '25},
	abstract = {Recent advancements in artificial intelligence have sparked discussions on how clinical decision-making can be supported. New clinical decision support systems ({CDSSs}) have been developed and evaluated through workshops and interviews. However, limited research exists on how {CDSSs} affect decision-making as it unfolds, particularly in settings such as acute care, where decisions are made collaboratively under time pressure and uncertainty. Using a mixed-method study, we explored the impact of a {CDSS} on decision-making in anesthetic teams during simulated operating room crises. Fourteen anesthetic teams participated in high-fidelity simulations, half using a {CDSS} prototype for comparative analysis. Qualitative findings from conversation analysis and quantitative results on decision-making efficiency and workload revealed that the {CDSS} changed team structure, communication, and diagnostic processes. It homogenized decision-making, empowered nursing staff, and introduced friction between analytical and intuitive thinking. We discuss whether these changes are beneficial or detrimental and offer insights to guide future {CDSS} design.},
	booktitle = {Proceedings of the 2025 {CHI} Conference on Human Factors in Computing Systems},
	publisher = {Association for Computing Machinery},
	author = {Wolf, Sara and Grundgeiger, Tobias and Zähringer, Raphael and Shishkova, Lora and Maas, Franzisca and Dilling, Christina and Happel, Oliver},
	date = {2025},
	langid = {english},
	note = {{CCF}: A},
	keywords = {artificial intelligence, anesthesiology, acute care, Clinical decision support system, conversation analysis, decision-making process, high-fidelity simulation, teamwork, {citationNumber}: 0, {ccfInfo}: {CCF}-A {CHI}},
}

@inproceedings{malhotra_speaker_2022,
	location = {New York, {NY}, {USA}},
	title = {Speaker and time-aware joint contextual learning for dialogue-act classification in counselling conversations},
	isbn = {978-1-4503-9132-0},
	url = {https://doi.org/10.1145/3488560.3498509},
	doi = {10.1145/3488560.3498509},
	series = {{WSDM} '22},
	abstract = {The onset of the {COVID}-19 pandemic has brought the mental health of people under risk. Social counselling has gained remarkable significance in this environment. Unlike general goal-oriented dialogues, a conversation between a patient and a therapist is considerably implicit, though the objective of the conversation is quite apparent. In such a case, understanding the intent of the patient is imperative in providing effective counselling in therapy sessions, and the same applies to a dialogue system as well. In this work, we take forward a small but an important step in the development of an automated dialogue system for mental-health counselling. We develop a novel dataset, named {HOPE}, to provide a platform for the dialogue-act classification in counselling conversations. We identify the requirement of such conversation and propose twelve domain-specific dialogue-act ({DAC}) labels. We collect 12.9K utterances from publicly-available counselling session videos on {YouTube}, extract their transcripts, clean, and annotate them with {DAC} labels. Further, we propose {SPARTA}, a transformer-based architecture with a novel speaker- and time-aware contextual learning for the dialogue-act classification. Our evaluation shows convincing performance over several baselines, achieving state-of-the-art on {HOPE}. We also supplement our experiments with extensive empirical and qualitative analyses of {SPARTA}.},
	pages = {735--745},
	booktitle = {Proceedings of the Fifteenth {ACM} International Conference on Web Search and Data Mining},
	publisher = {Association for Computing Machinery},
	author = {Malhotra, Ganeshan and Waheed, Abdul and Srivastava, Aseem and Akhtar, Md Shad and Chakraborty, Tanmoy},
	date = {2022},
	langid = {english},
	note = {event-place: Virtual Event, {AZ}, {USA}
{CCF}: B},
	keywords = {dialogue-act classification, mental-health counselling, {citationNumber}: 47, {ccfInfo}: {CCF}-B {WSDM}},
}

@article{zheng_building_2023,
	title = {Building conventional “experts” with a dialogue logic programming language},
	volume = {31},
	issn = {2329-9290},
	url = {https://doi.org/10.1109/TASLP.2023.3271119},
	doi = {10.1109/TASLP.2023.3271119},
	abstract = {We describe {DiaProlog}, a dialogue logic programming language that extends the vanilla Prolog with the features to facilitate the integration of reasoning capabilities into task-oriented dialogue systems. The extended language combines the expressive power of Horn rule and description logic with uncertainty and allows us to describe the specifications for both problem solving and dialogue management in a declarative programming manner. The systems incorporated with {DiaProlog} are capable of asking appropriate questions when necessary and collecting the answers to direct the line of reasoning and guide the conversation toward the correct solution. Besides, an explanation facility is provided to explain the reasoning behind its conclusion. We also describe a dialogue management framework built upon {DiaProlog}, which has been validated in multiple implementations providing legal consulting, financial advising, and medical guidance services where many questions require complex inferences about knowledge.},
	pages = {1784--1796},
	journaltitle = {{IEEE}/{ACM} Trans. Audio, Speech and Lang. Proc.},
	shortjournal = {{IEEE}/{ACM} Trans, Audio Speech Lang, Proc,},
	author = {Zheng, Xiaoqing},
	date = {2023-04},
	langid = {english},
	note = {Publisher: {IEEE} Press},
	keywords = {{citationNumber}: 0, {ccfInfo}: {CCF}-B {TASLP}},
}

@inproceedings{wang_exact_2025,
	location = {New York, {NY}, {USA}},
	title = {{EXACT}: A meta-learning framework for precise exercise segmentation in physical therapy},
	isbn = {979-8-4007-1498-6},
	url = {https://doi.org/10.1145/3716550.3722027},
	doi = {10.1145/3716550.3722027},
	series = {{ICCPS} '25},
	abstract = {Wearable sensor technology has significantly enhanced healthcare quality, including physical therapy. However, due to the design of current deep learning models, existing works often ignore the unique variations of rest intervals between repetitions and variations in individual user progress, potentially hindering effective therapy outcomes. To address these limitations, we introduce {EXACT}, a novel framework designed to improve exercise segmentation and differentiate between exercise variations and rest intervals in {PT} applications. {EXACT} leverages a unique combination of a U-Net architecture integrated with Model-Agnostic Meta-Learning ({MAML}), enhanced with residual connections and attention mechanisms to capture subtle variations in exercise patterns and rest intervals. This approach addresses key challenges in segmenting dense, multivariate {IMU} data, providing a robust solution that adapts to new tasks with minimal retraining. {EXACT} achieves up to 20\% improvement in segmentation Dice score over state-of-the-art U-Net models, demonstrating superior performance in distinguishing queried exercises from other exercises and rest intervals and handling variability in patient movements. Through rigorous evaluation and ablation studies, we demonstrate that attention and residual connections are essential for propagating relevant feature information and maintaining generalizability across varied exercise contexts. {EXACT}'s adaptability and precision make it a valuable tool for real-time monitoring in {PT}, offering enhanced insights into patient progress and exercise quality in rehabilitation tracking. The code for our project is available at the {EXACT} Codebase1.},
	booktitle = {Proceedings of the {ACM}/{IEEE} 16th International Conference on Cyber-physical Systems (with Cps-iot Week 2025)},
	publisher = {Association for Computing Machinery},
	author = {Wang, Hanchen David and Bae, Siwoo and Sun, Xutong and Thatigotla, Yashvitha and Ma, Meiyi},
	date = {2025},
	langid = {english},
	note = {event-place: Irvine, {CA}, {USA}},
	keywords = {{citationNumber}: 0, {HAR}, Meta Learning, Mobile Application, Physical Therapy ({PT}), Segmentation, Wearable, {ccfInfo}: {CCF}-None {ICCPS}},
}

@article{saha_unified_2021,
	title = {A unified dialogue management strategy for multi-intent dialogue conversations in multiple languages},
	volume = {20},
	issn = {2375-4699},
	url = {https://doi.org/10.1145/3461763},
	doi = {10.1145/3461763},
	abstract = {Building Virtual Agents capable of carrying out complex queries of the user involving multiple intents of a domain is quite a challenge, because it demands that the agent manages several subtasks simultaneously. This article presents a universal Deep Reinforcement Learning framework that can synthesize dialogue managers capable of working in a task-oriented dialogue system encompassing various intents pertaining to a domain. The conversation between agent and user is broken down into hierarchies, to segregate subtasks pertinent to different intents. The concept of Hierarchical Reinforcement Learning, particularly options, is used to learn policies in different hierarchies that operates in distinct time steps to fulfill the user query successfully. The dialogue manager comprises top-level intent meta-policy to select among subtasks or options and a low-level controller policy to pick primitive actions to communicate with the user to complete the subtask provided to it by the top-level policy in varying intents of a domain. The proposed dialogue management module has been trained in a way such that it can be reused for any language for which it has been developed with little to no supervision. The developed system has been demonstrated for “Air Travel” and “Restaurant” domain in English and Hindi languages. Empirical results determine the robustness and efficacy of the learned dialogue policy as it outperforms several baselines and a state-of-the-art system.},
	number = {6},
	journaltitle = {{ACM} Trans. Asian Low-resour. Lang. Inf. Process.},
	shortjournal = {{ACM} Trans, Asian Low-resour, Lang, Inf, Process,},
	author = {Saha, Tulika and Gupta, Dhawal and Saha, Sriparna and Bhattacharyya, Pushpak},
	date = {2021-09},
	langid = {english},
	note = {Place: New York, {NY}, {USA}
Publisher: Association for Computing Machinery
{JCR分区}: Q3
中科院分区升级版: 计算机科学4区
影响因子: 2.0
5年影响因子: 1.9
{EI}: 是},
	keywords = {hierarchical reinforcement learning, Dialogue management, hierarchies, multi-intent, options, {citationNumber}: 2, {ccfInfo}: {CCF}-C {TALLIP}},
}

@article{malviya_hdrs_2021,
	title = {{HDRS}: Hindi dialogue restaurant search corpus for dialogue state tracking in task-oriented environment},
	volume = {29},
	issn = {2329-9290},
	url = {https://doi.org/10.1109/TASLP.2021.3065833},
	doi = {10.1109/TASLP.2021.3065833},
	abstract = {Due to the rapid increase in the development of Task-oriented dialogue systems, the need for labelled dialogue corpus has become inevitable. For the Hindi language, there is no such dialogue corpus yet available. As a first attempt, we release a Hindi Dialogue Restaurant Search ({HDRS}) corpus and compare various state-of-the-art dialogue state tracking ({DST}) models on it. The corpus consists of 1.4\&nbsp;k human-to-human typed dialogues collected using Wizard-of-Oz paradigm. The paper starts with a brief description of the corpus by providing the details of features, corpus collection process and statistical analysis, then the performance of baseline {NLU} and {DST} models are investigated. Further, we experimented two categories of state-of-the-art belief state trackers: (1) Non-contextual pre-trained word embedding based {DST} models; (2) Contextual pre-trained {BERT} based {DST} models. All belief trackers follow a three-layered generic architecture. The category-1 models use the static domain ontology, while category-2 models have the capability to handle the dynamic ontology. The {DST} models are compared on joint-goal and turn-request accuracy. Global encoder and Slot-{ATtentive} decoders ({GSAT}) outperforms all the models with 83.25\% joint-goal accuracy, followed by {SUMBT}.},
	pages = {2517--2528},
	journaltitle = {{IEEE}/{ACM} Trans. Audio, Speech and Lang. Proc.},
	shortjournal = {{IEEE}/{ACM} Trans, Audio Speech Lang, Proc,},
	author = {Malviya, Shrikant and Mishra, Rohit and Barnwal, Santosh Kumar and Tiwary, Uma Shanker},
	date = {2021-03},
	langid = {english},
	note = {Publisher: {IEEE} Press},
	keywords = {{citationNumber}: 4, {ccfInfo}: {CCF}-B {TASLP}},
}

@article{lin_predict-then-decide_2021,
	title = {Predict-then-decide: A predictive approach for wait or answer task in dialogue systems},
	volume = {29},
	issn = {2329-9290},
	url = {https://doi.org/10.1109/TASLP.2021.3110145},
	doi = {10.1109/TASLP.2021.3110145},
	abstract = {Different people have different habits of describing their intents in conversations. Some people tend to deliberate their intents in several successive utterances, i.e., they use several consistent messages for readability instead of a long sentence to express their question. This creates a predicament faced by the application of dialogue systems, especially in real-world industry scenarios, in which the dialogue system is unsure whether it should answer the query of user immediately or wait for further supplementary input. Motivated by such an interesting predicament, we define a novel \&lt;bold\&gt;Wait-or-Answer\&lt;/bold\&gt; task for dialogue systems. We shed light on a new research topic about how the dialogue system can be more intelligent to behave in this Wait-or-Answer quandary. Further, we propose a predictive approach named \&lt;bold\&gt;Predict-then-Decide\&nbsp;({PTD})\&lt;/bold\&gt; to tackle this \&lt;italic\&gt;Wait-or-Answer\&lt;/italic\&gt; task. More specifically, we take advantage of a \&lt;italic\&gt;decision\&lt;/italic\&gt; model to help the dialogue system decide whether to wait or answer. The decision of decision model is made with the assistance of two ancillary prediction models: a user prediction and an agent prediction. The user prediction model tries to predict what the user would supplement and uses its prediction to persuade the decision model that the user has some information to add, so the dialogue system should wait. The agent prediction model tries to predict the answer of the dialogue system and convince the decision model that it is a superior choice to answer the query of user immediately since the input of user has come to an end. We conduct our experiments on two real-life scenarios and three public datasets. Experimental results on five datasets show our proposed {PTD} approach significantly outperforms the existing models in solving this Wait-or-Answer problem.},
	pages = {3012--3024},
	journaltitle = {{IEEE}/{ACM} Trans. Audio, Speech and Lang. Proc.},
	shortjournal = {{IEEE}/{ACM} Trans, Audio Speech Lang, Proc,},
	author = {Lin, Zehao and Cui, Shaobo and Li, Guodun and Kang, Xiaoming and Ji, Feng and Li, Fenglin and Zhao, Zhongzhou and Chen, Haiqing and Zhang, Yin},
	date = {2021-09},
	langid = {english},
	note = {Publisher: {IEEE} Press},
	keywords = {{citationNumber}: 2, {ccfInfo}: {CCF}-B {TASLP}},
}

@inproceedings{sosnowski_probabilistic_2020,
	location = {New York, {NY}, {USA}},
	title = {A probabilistic conversational agent for intelligent tutoring systems},
	isbn = {978-1-4503-7773-7},
	url = {https://doi.org/10.1145/3389189.3397978},
	doi = {10.1145/3389189.3397978},
	series = {{PETRA} '20},
	abstract = {The paper proposes a novel approach for a Conversational Intelligent Tutoring System, which combines Natural Language Processing techniques with dynamic Bayesian Inference for probabilistic student state estimation. Our aim is to develop and implement the probabilistic model for the discourse between the user and the Conversational Agent. Most of the already proposed tutoring systems interacting with the user via natural language use rather simple pattern matching rules to carry on the conversation. Even when the fuzzy pattern matching is employed, already existing approaches use these fuzzy values only to find a single best-matching rule, thus immediately discretising the result. Our proposed approach differs in this regard, as we would like to use the fuzzy values resulting from pattern matching as inputs for our probabilistic model. To be more precise, we would like to treat these values as observations for the state estimation in the dynamic Bayesian Network. Our approach is, not coincidentally, similar to the methods typical for state and action recognition. This paper focuses on the Natural Language processing aspect, while the probabilistic model is described in a separate work.},
	booktitle = {Proceedings of the 13th {ACM} International Conference on Pervasive Technologies Related to Assistive Environments},
	publisher = {Association for Computing Machinery},
	author = {Sosnowski, Tomasz and Yordanova, Kristina},
	date = {2020},
	langid = {english},
	note = {event-place: Corfu, Greece},
	keywords = {natural language processing, conversational agent, computational state space models, dynamic bayesian inference, intelligent tutoring system, markov chain, natural language understanding, semantic similarity, sentence similarity, text similarity, {citationNumber}: 1, {ccfInfo}: {CCF}-None {PETRA}},
}

@article{dennis_conference_2023,
	title = {Conference reports},
	volume = {8},
	url = {https://doi.org/10.1145/3583770.3583772},
	doi = {10.1145/3583770.3583772},
	abstract = {This section is compiled from reports of recent events sponsored or run in cooperation with {ACM} {SIGAI}. In general these reports were written and submitted by the conference organisers.},
	pages = {4--7},
	number = {4},
	journaltitle = {{AI} Matters},
	shortjournal = {{AI} Matters},
	author = {Dennis, Louise A.},
	date = {2023-02},
	langid = {english},
	note = {Place: New York, {NY}, {USA}
Publisher: Association for Computing Machinery},
	keywords = {{ccfInfo}: {CCF}-None {ROBOTICA}},
}

@article{malviya_experience_2022,
	title = {Experience replay-based deep reinforcement learning for dialogue management optimisation},
	issn = {2375-4699},
	url = {https://doi.org/10.1145/3539223},
	doi = {10.1145/3539223},
	abstract = {Dialogue policy is a crucial component in task-oriented Spoken Dialogue Systems ({SDSs}). As a decision function, it takes the current dialogue state as input and generates appropriate system’s response. In this paper, we explore the reinforcement learning approaches to solve this problem in an Indic language scenario. Recently, Deep Reinforcement Learning ({DRL}) has been used to optimise the dialogue policy. However, many {DRL} approaches are not sample-efficient. Hence, particular attention is given to actor-critic methods based on off-policy reinforcement learning that utilise the Experience Replay ({ER}) technique for reducing the bias and variance to achieve high sample efficiency. {ER} based actor-critic methods, such as Advantage Actor-Critic Experience Replay (A2CER) are proven to deliver competitive results in gaming environments that are fully observable and have a very small action-set. While, in {SDSs}, the states are not fully observable and often have to deal with the large action space. Describing the limitations of traditional methods, i.e., value-based and policy-based methods, such as high variance, low sample-efficiency, and often converging to local optima, we firstly explore the use of A2CER in dialogue policy learning. It is shown to beat the current state-of-the-art deep learning methods for {SDS}. Secondly, to handle the issues of early-stage performance, we utilise a demonstration corpus to pre-train the models prior to on-line policy learning. We thus experiment with the A2CER on a larger action space and find it significantly faster than the current state-of-the-art. Combining both approaches, we present a novel {DRL} based dialogue policy optimisation method, A2CER and its effectiveness for a task-oriented {SDS} in the Indic language.},
	journaltitle = {{ACM} Trans. Asian Low-resour. Lang. Inf. Process.},
	shortjournal = {{ACM} Trans, Asian Low-resour, Lang, Inf, Process,},
	author = {Malviya, Shrikant and Kumar, Piyush and Namasudra, Suyel and Tiwary, Uma Shanker},
	date = {2022-05},
	langid = {english},
	note = {Place: New York, {NY}, {USA}
Publisher: Association for Computing Machinery
{JCR分区}: Q3
中科院分区升级版: 计算机科学4区
影响因子: 2.0
5年影响因子: 1.9
{EI}: 是},
	keywords = {dialogue management, deep reinforcement learning, Spoken dialogue systems, {ccfInfo}: Not Found, {citationNumber}: 21},
}

@inproceedings{echeverria_teamvision_2025,
	location = {New York, {NY}, {USA}},
	title = {{TeamVision}: An {AI}-powered learning analytics system for supporting reflection in team-based healthcare simulation},
	isbn = {979-8-4007-1394-1},
	url = {https://doi.org/10.1145/3706598.3713395},
	doi = {10.1145/3706598.3713395},
	series = {{CHI} '25},
	abstract = {Healthcare simulations help learners develop teamwork and clinical skills in a risk-free setting, promoting reflection on real-world practices through structured debriefs. However, despite video’s potential, it is hard to use, leaving a gap in providing concise, data-driven summaries for supporting effective debriefing. Addressing this, we present {TeamVision}, an {AI}-powered multimodal learning analytics ({MMLA}) system that captures voice presence, automated transcriptions, body rotation, and positioning data, offering educators a dashboard to guide debriefs immediately after simulations. We conducted an in-the-wild study with 56 teams (221 students) and recorded debriefs led by six teachers using {TeamVision}. Follow-up interviews with 15 students and five teachers explored perceptions of its usefulness, accuracy, and trustworthiness. This paper examines: i) how {TeamVision} was used in debriefing, ii) what educators found valuable/challenging, and iii) perceptions of its effectiveness. Results suggest {TeamVision} enables flexible debriefing and highlights the challenges and implications of using {AI}-powered systems in healthcare simulation.},
	booktitle = {Proceedings of the 2025 {CHI} Conference on Human Factors in Computing Systems},
	publisher = {Association for Computing Machinery},
	author = {Echeverria, Vanessa and Zhao, Linxuan and Alfredo, Riordan and Milesi, Mikaela E and Jin, Yueqiao and Abel, Sophie and Fan, Jie Xiang and Yan, Lixiang and Dix, Samantha and Wotherspoon, Rosie and Li, Xinyu and Jaggard, Hollie A and Osborne, Abra and Buckingham Shum, Simon and Gasevic, Dragan and Martinez-Maldonado, Roberto},
	date = {2025},
	langid = {english},
	note = {{CCF}: A},
	keywords = {{AI}, teamwork, healthcare, large-language models, learning analytics, sensors, {citationNumber}: 0, {ccfInfo}: {CCF}-A {CHI}},
}

@inproceedings{gu_partner_2021,
	location = {New York, {NY}, {USA}},
	title = {Partner matters! An empirical study on fusing personas for personalized response selection in retrieval-based chatbots},
	isbn = {978-1-4503-8037-9},
	url = {https://doi.org/10.1145/3404835.3462858},
	doi = {10.1145/3404835.3462858},
	series = {{SIGIR} '21},
	abstract = {Persona can function as the prior knowledge for maintaining the consistency of dialogue systems. Most of previous studies adopted the self persona in dialogue whose response was about to be selected from a set of candidates or directly generated, but few have noticed the role of partner in dialogue. This paper makes an attempt to thoroughly explore the impact of utilizing personas that describe either self or partner speakers on the task of response selection in retrieval-based chatbots. Four persona fusion strategies are designed, which assume personas interact with contexts or responses in different ways. These strategies are implemented into three representative models for response selection, which are based on the Hierarchical Recurrent Encoder ({HRE}), Interactive Matching Network ({IMN}) and Bidirectional Encoder Representations from Transformers ({BERT}) respectively. Empirical studies on the Persona-Chat dataset show that the partner personas neglected in previous studies can improve the accuracy of response selection in the {IMN}- and {BERT}-based models. Besides, our {BERT}-based model implemented with the context-response-aware persona fusion strategy outperforms previous methods by margins larger than 2.7\% on original personas and 4.6\% on revised personas in terms of hits@1 (top-1 accuracy), achieving a new state-of-the-art performance on the Persona-Chat dataset.},
	pages = {565--574},
	booktitle = {Proceedings of the 44th International {ACM} {SIGIR} Conference on Research and Development in Information Retrieval},
	publisher = {Association for Computing Machinery},
	author = {Gu, Jia-Chen and Liu, Hui and Ling, Zhen-Hua and Liu, Quan and Chen, Zhigang and Zhu, Xiaodan},
	date = {2021},
	langid = {english},
	note = {event-place: Virtual Event, Canada
{CCF}: A},
	keywords = {retrieval-based chatbot, multi-turn response selection, persona fusion, self and partner speakers, {citationNumber}: 25, {ccfInfo}: {CCF}-A {SIGIR}},
}

@inproceedings{velichkov_ai-driven_2021,
	location = {New York, {NY}, {USA}},
	title = {{AI}-driven approach for automatic synthetic patient status corpus generation},
	isbn = {978-1-4503-8799-6},
	url = {https://doi.org/10.1145/3439133.3439141},
	doi = {10.1145/3439133.3439141},
	series = {{AIVR}2020},
	abstract = {Medical data for patients is sensitive personal information and therefore to be used in the original form is unacceptable. On the other hand, in order to be able to do various studies and analysis, we need such data. In many cases, such data even anonymized, by removing the personal identifiers, which are not suitable to be shared. Therefore we decided to create a corpus of synthetic statuses of patients that {GPs} place when performing a general examination. Each status consists of several sentences, each sentence describing the condition of an organ, system or part of the patient's body. We divided the status into its constituent sentences and then each sentence was classified based on the organ it refers to. We build a gold standard of manually classified sentences into list of human body organs and systems. Then we use it to train a neural network classifier of sentences that reaches almost 99\% accuracy. Finally, from the all classified sentences we generate synthetic statuses, composed according to statistics in the available real statuses and medical domain constrains. The proposed approach can be easily adapted to other languages.},
	pages = {29--35},
	booktitle = {2020 4th International Conference on Artificial Intelligence and Virtual Reality},
	publisher = {Association for Computing Machinery},
	author = {Velichkov, Boris and Ivanova, Kristina and Hristov, Valeri and Borisov, Ivan and Peychev, Alexander and Koychev, Ivan and Boytcheva, Svetla},
	date = {2021},
	langid = {english},
	note = {event-place: Kumamoto, Japan},
	keywords = {Machine Learning, {AI} technologies, Big Data, Corpus creation, Health Informatics, Synthetic Data, Text Generation, {citationNumber}: 1, {ccfInfo}: {CCF}-None {AIVR}2},
}

@inproceedings{yang_harnessing_2023,
	location = {New York, {NY}, {USA}},
	title = {Harnessing biomedical literature to calibrate clinicians’ trust in {AI} decision support systems},
	isbn = {978-1-4503-9421-5},
	url = {https://doi.org/10.1145/3544548.3581393},
	doi = {10.1145/3544548.3581393},
	series = {{CHI} '23},
	abstract = {Clinical decision support tools ({DSTs}), powered by Artificial Intelligence ({AI}), promise to improve clinicians’ diagnostic and treatment decision-making. However, no {AI} model is always correct. {DSTs} must enable clinicians to validate each {AI} suggestion, convincing them to take the correct suggestions while rejecting its errors. While prior work often tried to do so by explaining {AI}’s inner workings or performance, we chose a different approach: We investigated how clinicians validated each other’s suggestions in practice (often by referencing scientific literature) and designed a new {DST} that embraces these naturalistic interactions. This design uses {GPT}-3 to draw literature evidence that shows the {AI} suggestions’ robustness and applicability (or the lack thereof). A prototyping study with clinicians from three disease areas proved this approach promising. Clinicians’ interactions with the prototype also revealed new design and research opportunities around (1) harnessing the complementary strengths of literature-based and predictive decision supports; (2) mitigating risks of de-skilling clinicians; and (3) offering low-data decision support with literature.},
	booktitle = {Proceedings of the 2023 {CHI} Conference on Human Factors in Computing Systems},
	publisher = {Association for Computing Machinery},
	author = {Yang, Qian and Hao, Yuexing and Quan, Kexin and Yang, Stephen and Zhao, Yiran and Kuleshov, Volodymyr and Wang, Fei},
	date = {2023},
	langid = {english},
	note = {event-place: Hamburg, Germany
{CCF}: A},
	keywords = {Biomedical Literature, Clinical {AI}, Qualitative Method, {XAI}, {ccfInfo}: {CCF}-A {CHI}, {citationNumber}: 70},
}

@inproceedings{santos_cube_2023,
	location = {New York, {NY}, {USA}},
	title = {{CUBE}: Conversational user-interface-based embodiment: developing a digital humans embodiment for conversational agents: design, implementation, and integration challenges},
	isbn = {978-1-4503-9994-4},
	url = {https://doi.org/10.1145/3570945.3607331},
	doi = {10.1145/3570945.3607331},
	series = {{IVA} '23},
	abstract = {Our study introduces an open general-purpose platform for the embodiment of conversational {AI} systems. Conversational User-interface Based Embodiment ({CUBE}) is designed to streamline the integration of embodied solutions into text-based dialog managers, providing flexibility for customization depending on the specific use case and application. {CUBE} is responsible for naturally interacting with users by listening, observing, and responding to them.A detailed account of the design and implementation of the solution is provided, as well as a thorough examination of how it can be integrated by developers and {AI} dialogue manager integrators. Through interviews with developers, insight was gained into the advantages of such systems. Additionally, key areas that require further research were identified in the current challenges in achieving natural interaction between the user and the embodiments. {CUBE} bridges some of the gaps by providing controls to further develop natural non-verbal communication.},
	booktitle = {Proceedings of the 23rd {ACM} International Conference on Intelligent Virtual Agents},
	publisher = {Association for Computing Machinery},
	author = {Santos, Carlos Pereira and de Groot, Phil and Hagen, Jens and Boudry, Agathe and Mayer, Igor},
	date = {2023},
	langid = {english},
	note = {event-place: Würzburg, Germany},
	keywords = {Artificial Intelligence, Digital Embodiment, User Interface, Virtual Human, {citationNumber}: Not Found, {ccfInfo}: {CCF}-None {IVA}},
}

@article{ma_unstructured_2021,
	title = {Unstructured text enhanced open-domain dialogue system: A systematic survey},
	volume = {40},
	issn = {1046-8188},
	url = {https://doi.org/10.1145/3464377},
	doi = {10.1145/3464377},
	abstract = {Incorporating external knowledge into dialogue generation has been proven to benefit the performance of an open-domain Dialogue System ({DS}), such as generating informative or stylized responses, controlling conversation topics. In this article, we study the open-domain {DS} that uses unstructured text as external knowledge sources (Unstructured Text Enhanced Dialogue System ({UTEDS})). The existence of unstructured text entails distinctions between {UTEDS} and traditional data-driven {DS} and we aim at analyzing these differences. We first give the definition of the {UTEDS} related concepts, then summarize the recently released datasets and models. We categorize {UTEDS} into Retrieval and Generative models and introduce them from the perspective of model components. The retrieval models consist of Fusion, Matching, and Ranking modules, while the generative models comprise Dialogue and Knowledge Encoding, Knowledge Selection ({KS}), and Response Generation modules. We further summarize the evaluation methods utilized in {UTEDS} and analyze the current models’ performance. At last, we discuss the future development trends of {UTEDS}, hoping to inspire new research in this field.},
	number = {1},
	journaltitle = {{ACM} Trans. Inf. Syst.},
	shortjournal = {{ACM} Trans, Inf, Syst,},
	author = {Ma, Longxuan and Li, Mingda and Zhang, Wei-Nan and Li, Jiapeng and Liu, Ting},
	date = {2021-09},
	langid = {english},
	note = {Place: New York, {NY}, {USA}
Publisher: Association for Computing Machinery
{JCR分区}: Q1
中科院分区升级版: 计算机科学2区
影响因子: 9.1
5年影响因子: 8.0
{EI}: 是},
	keywords = {knowledge selection, open-domain dialogue, knowledge grounded, Unstructured text, {citationNumber}: 15, {ccfInfo}: {CCF}-A  {TOIS}},
}

@article{guimaraes_authors_2025,
	title = {The author’s journey—understanding and improving the authoring process of theory-driven socially intelligent agents},
	volume = {15},
	issn = {2160-6455},
	url = {https://doi.org/10.1145/3711672},
	doi = {10.1145/3711672},
	abstract = {State-of-the-art agent-modelling tools support the creation of powerful Socially Intelligent Agents ({SIAs}) capable of engaging in social interactions with participants in various roles and environments. However, their deployment demands a labourious authoring task as it is necessary to manually define behaviour rules and create content for different interaction scenarios.While Socially Intelligent Agents ({SIAs}) research has centred on the user experience, we shift focus to the authors. To understand the challenges faced by authors who create these agents, we performed an innovative analysis of the authoring experience in modern agent modelling tools. One key finding is that, while {SIA} concepts are generally understandable, emotional-based concepts are not as easily comprehended or used by authors. We propose a hybrid solution approach that culminated in the development of Authoring-Assisted {FAtiMA}-Toolkit. The augmented agent modelling tool incorporates a data-driven Authoring Assistant to boost author productivity while promoting transparency and authorial control. To evaluate the impact of this framework on the authoring experience, we conducted a user study. Results showed that authors using the Authoring-Assisted {FAtiMA}-Toolkit were on average able to create more {SIA}-related content in less time.Our findings suggest that data-augmented, theory-grounded agent modelling tools can support the development of affective social agents by reducing the authoring burden without sacrificing the framework’s clarity or the authors’ control over the content.},
	number = {2},
	journaltitle = {{ACM} Trans. Interact. Intell. Syst.},
	shortjournal = {{ACM} Trans, Interact, Intell, Syst,},
	author = {Guimarães, Manuel and Campos, Joana and Santos, Pedro A. and Dias, João and Prada, Rui},
	date = {2025-04},
	langid = {english},
	note = {Place: New York, {NY}, {USA}
Publisher: Association for Computing Machinery
{JCR分区}: Q2
中科院分区升级版: 计算机科学4区
影响因子: 4.8
5年影响因子: 5.1
{EI}: 是},
	keywords = {affective computing, cognitive architecture, emotions, intelligent agents, social robots, {citationNumber}: 0, {ccfInfo}: {CCF}-C {TIIS}},
}

@inproceedings{hussain_development_2024,
	location = {New York, {NY}, {USA}},
	title = {Development and translation of human-{AI} interaction models into working prototypes for clinical decision-making},
	isbn = {979-8-4007-0583-0},
	url = {https://doi.org/10.1145/3643834.3660697},
	doi = {10.1145/3643834.3660697},
	series = {{DIS} '24},
	abstract = {In the standard interaction model of clinical decision support systems, the system makes a recommendation, and the clinician decides whether to act on it. However, this model can compromise the patient-centeredness of care and the level of clinician involvement. There is scope to develop alternative interaction models, but we need methods for exploring and comparing these to assess how they may impact clinical decision-making. Through collaborating with clinical, {AI} safety, and {HCI} experts, and patient representatives, we co-designed a number of alternative human-{AI} interaction models for clinical decision-making. We then translated these models into ‘Wizard of Oz’ prototypes, where we created clinical scenarios and designed user interfaces with different types of {AI} output. In this paper, we present alternative models of human-{AI} interaction and illustrate how we used a co-design approach to translate them into functional prototypes that can be tested with users to explore potential impacts on clinical decision-making.},
	pages = {1607--1619},
	booktitle = {Proceedings of the 2024 {ACM} Designing Interactive Systems Conference},
	publisher = {Association for Computing Machinery},
	author = {Hussain, Muhammad and Iacovides, Ioanna and Lawton, Tom and Sharma, Vishal and Porter, Zoe and Cunningham, Alice and Habli, Ibrahim and Hickey, Shireen and Jia, Yan and Morgan, Phillip and Wong, Nee Ling},
	date = {2024},
	langid = {english},
	note = {event-place: Copenhagen, Denmark},
	keywords = {healthcare, decision-making, Human-{AI} interaction, prototyping, Wizard-of-{OZ}, {citationNumber}: 0, {ccfInfo}: {CCF}-C {DIS}},
}

@inproceedings{monteiro_investigating_2024,
	location = {New York, {NY}, {USA}},
	title = {Investigating politeness strategies in chatbots through the lens of conversation analysis},
	isbn = {979-8-4007-1715-4},
	url = {https://doi.org/10.1145/3638067.3638068},
	doi = {10.1145/3638067.3638068},
	series = {{IHC} '23},
	abstract = {Despite gaining popularity in recent years, chatbots frequently fall short of meeting user expectations. These interaction challenges arise from the limitations of chatbots, including their capacity to accurately understand user queries, deliver appropriate responses, and engage in natural conversation. Previous studies have investigated the effective employment of various linguistic strategies in conversational interfaces, particularly focusing on the use of politeness, to significantly enhance user perception and overall experience. This study focuses on exploring the variation of politeness in conversational design, specifically analyzing the role of indirectness in human-chatbot mockup dialogues created by Brazilian teenage students in a workshop. The analysis considers conversational features such as tone, structure, and intent to identify the conversational profiles associated with different politeness strategies. The findings reveal distinct conversational profiles and a prevalence of indirectness during the opening phase of conversations. Additionally, the study extends the analysis to electronic government chatbots from different countries, showing similar strategies. The study contributes by introducing analytical categories, identifying culturally-grounded politeness strategies, and proposing a visualization approach for analyzing conversational data. This research provides valuable insights and methodologies for designing culturally-informed politeness in chatbots, advancing the field of conversational design, and enhancing user experiences.},
	booktitle = {Proceedings of the {XXII} Brazilian Symposium on Human Factors in Computing Systems},
	publisher = {Association for Computing Machinery},
	author = {Monteiro, Mateus de Souza and Pereira, Vinícius Carvalho and Salgado, Luciana Cardoso de Castro},
	date = {2024},
	langid = {english},
	note = {event-place: Maceió, Brazil},
	keywords = {chatbot, conversation analysis, culture, indirectness, politeness, {citationNumber}: 0, {ccfInfo}: {CCF}-None {IHC}},
}

@article{liu_understanding_2023,
	title = {Understanding in-situ programming for smart home automation},
	volume = {7},
	url = {https://doi.org/10.1145/3596254},
	doi = {10.1145/3596254},
	abstract = {Programming a smart home is an iterative process in which users configure and test the automation during the in-situ experience with {IoT} space. However, current end-user programming mechanisms are primarily preset configurations on {GUI} and fail to leverage in-situ behaviors and context. This paper proposed in-situ programming ({ISP}) as a novel programming paradigm for {AIoT} automation that extensively leverages users' natural in-situ interaction with the smart environment. We built a Wizard-of-Oz system and conducted a user-enactment study to explore users' behavior models in this paradigm. We identified a dynamic programming flow in which participants iteratively configure and confirm through query, control, edit, and test. We especially identified a novel method "snapshot" for automation configuration and a novel method "simulation" for automation testing, in which participants leverage ambient responses and in-situ interaction. Based on our findings, we proposed design spaces on dynamic programming flow, coherency and clarity of interface, and state and scene management to build an ideal in-situ programming experience.},
	number = {2},
	journaltitle = {Proc. {ACM} Interact. Mob. Wearable Ubiquitous Technol.},
	shortjournal = {Proc, {ACM} Interact, Mob, Wearable Ubiquitous Technol,},
	author = {Liu, Xiaoyi and Shi, Yingtian and Yu, Chun and Gao, Cheng and Yang, Tianao and Liang, Chen and Shi, Yuanchun},
	date = {2023-06},
	langid = {english},
	note = {Place: New York, {NY}, {USA}
Publisher: Association for Computing Machinery
中科院分区升级版: 计算机科学3区
{EI}: 是
{CCF}: A},
	keywords = {automation, Internet of things, End-User-Programming, Smart Home, {ccfInfo}: {CCF}-A {IMWUT}, {citationNumber}: 7},
}
