# Supplementary material for: Large Language Model–Based Virtual Patient Systems for History-Taking in Medical Education: Comprehensive Systematic Review
Source: JMIR Med Inform. 2026 Jan 2;14:e79039. doi: 10.2196/79039 (PMC12811743; doi:10.2196/79039)
Supplement: Multimedia Appendix 8 [file medinform_v14i1e79039_app8.zip › 01 datasets/Arxiv.bib]

@article{li_aloha_2020,
	title = {{ALOHA}: Artificial Learning of Human Attributes for Dialogue Agents},
	volume = {34},
	issn = {2374-3468, 2159-5399},
	url = {https://ojs.aaai.org/index.php/AAAI/article/view/6328},
	doi = {10.1609/AAAI.V34I05.6328},
	abstract = {For conversational {AI} and virtual assistants to communicate with humans in a realistic way, they must exhibit human characteristics such as expression of emotion and personality. Current attempts toward constructing human-like dialogue agents have presented significant difficulties. We propose Human Level Attributes ({HLAs}) based on tropes as the basis of a method for learning dialogue agents that can imitate the personalities of fictional characters. Tropes are characteristics of fictional personalities that are observed recurrently and determined by viewers' impressions. By combining detailed {HLA} data with dialogue data for specific characters, we present a dataset, {HLA}-Chat, that models character profiles and gives dialogue agents the ability to learn characters' language styles through their {HLAs}. We then introduce a three-component system, {ALOHA} (which stands for Artificial Learning of Human Attributes), that combines character space mapping, character community detection, and language style retrieval to build a character (or personality) specific language model. Our preliminary experiments demonstrate that two variations of {ALOHA}, combined with our proposed dataset, can outperform baseline models at identifying the correct dialogue responses of chosen target characters, and are stable regardless of the character's identity, the genre of the show, and the context of the dialogue.},
	pages = {8155--8163},
	number = {5},
	journaltitle = {Proceedings of the {AAAI} Conference on Artificial Intelligence},
	shortjournal = {{AAAI}},
	author = {Li, Aaron W. and Jiang, Veronica and Feng, Steven Y. and Sprague, Julia and Zhou, Wei and Hoey, Jesse},
	date = {2020-04-03},
	langid = {english},
	note = {{ISBN}: 9781577358350
Publisher: {AAAI} press
{EI}: 是
{CCF}: A},
	keywords = {{citationNumber}: 36, {ccfInfo}: {CCF}-A {AAAI}},
}

@article{dai_multiple_2019,
	title = {Multiple generative models ensemble for knowledge-driven proactive human-computer dialogue agent},
	url = {https://arxiv.org/pdf/1907.03590},
	abstract = {Multiple sequence to sequence models were used to establish an end-to-end multi-turns proactive dialogue generation agent, with the aid of data augmentation techniques and variant encoder-decoder structure designs. A rank-based ensemble approach was developed for boosting performance. Results indicate that our single model, in average, makes an obvious improvement in the terms of F1-score and {BLEU} over the baseline by 18.67\% on the {DuConv} dataset. In particular, the ensemble methods further significantly outperform the baseline by 35.85\%.},
	author = {Dai, Zelin and Liu, Weitang and Zhan, Guanhua},
	date = {2019-07},
	langid = {english},
	keywords = {{ccfInfo}: {CCF}-None {CORR}, {citationNumber}: 1},
}

@article{prabhumoye_i_2020,
	title = {I love your chain mail! Making knights smile in a fantasy game world: Open-domain goal-oriented dialogue agents},
	url = {https://arxiv.org/pdf/2002.02878},
	abstract = {Dialogue research tends to distinguish between chit-chat and goal-oriented tasks. While the former is arguably more naturalistic and has a wider use of language, the latter has clearer metrics and a straightforward learning signal. Humans effortlessly combine the two, for example engaging in chit-chat with the goal of exchanging information or eliciting a specific response. Here, we bridge the divide between these two domains in the setting of a rich multi-player text-based fantasy environment where agents and humans engage in both actions and dialogue. Specifically, we train a goal-oriented model with reinforcement learning against an imitation-learned “chit-chat” model with two approaches: the policy either learns to pick a topic or learns to pick an utterance given the top-K utterances from the chit-chat model. We show that both models outperform an inverse model baseline and can converse naturally with their dialogue partner in order to achieve goals.},
	author = {Prabhumoye, Shrimai and Li, Margaret and Urbanek, Jack and Dinan, Emily and Kiela, Douwe and Weston, Jason and Szlam, Arthur},
	date = {2020-02},
	langid = {english},
	keywords = {{ccfInfo}: {CCF}-None {CORR}, {citationNumber}: 13},
}

@article{song_weakly-supervised_2020,
	title = {Weakly-supervised neural response selection from an ensemble of task-specialised dialogue agents},
	url = {https://arxiv.org/pdf/2005.03066},
	abstract = {Dialogue engines that incorporate different types of agents to converse with humans are popular. However, conversations are dynamic in the sense that a selected response will change the conversation on-the-fly, influencing the subsequent utterances in the conversation, which makes the response selection a challenging problem. We model the problem of selecting the best response from a set of responses generated by a heterogeneous set of dialogue agents by taking into account the conversational history, and propose a {\textbackslash}emph\{Neural Response Selection\} method. The proposed method is trained to predict a coherent set of responses within a single conversation, considering its own predictions via a curriculum training mechanism. Our experimental results show that the proposed method can accurately select the most appropriate responses, thereby significantly improving the user experience in dialogue systems.},
	author = {Song, Haoyu and Wang, Yan and Zhang, Wei-Nan and Zhao, Zhengyu and Liu, Ting and Liu, Xiaojiang},
	date = {2020-05},
	langid = {english},
	keywords = {{ccfInfo}: {CCF}-None {CORR}, {citationNumber}: 0},
}

@article{song_profile_2020,
	title = {Profile Consistency Identification for Open-domain Dialogue Agents},
	url = {https://www.aclweb.org/anthology/2020.emnlp-main.539},
	doi = {10.18653/V1/2020.EMNLP-MAIN.539},
	abstract = {Maintaining a consistent attribute profile is crucial for dialogue agents to naturally converse with humans. Existing studies on improving attribute consistency mainly explored how to incorporate attribute information in the responses, but few efforts have been made to identify the consistency relations between response and attribute profile. To facilitate the study of profile consistency identification, we create a large-scale human-annotated dataset with over 110K single-turn conversations and their key-value attribute profiles. Explicit relation between response and profile is manually labeled. We also propose a key-value structure information enriched {BERT} model to identify the profile consistency, and it gained improvements over strong baselines. Further evaluations on downstream tasks demonstrate that the profile consistency identification model is conducive for improving dialogue consistency.},
	pages = {6651--6662},
	journaltitle = {Proceedings of the 2020 Conference on Empirical Methods in Natural Language Processing ({EMNLP})},
	shortjournal = {{EMNLP} 2020 - 2020 Conf. Empir. Methods Nat. Lang. Process. Proc. Conf.},
	author = {Song, Haoyu and Wang, Yan and Zhang, Wei-Nan and Zhao, Zhengyu and Liu, Ting and Liu, Xiaojiang},
	date = {2020},
	langid = {english},
	note = {{ISBN}: 9781952148606
Publisher: Association for Computational Linguistics ({ACL})
{EI}: 是
{CCF}: B},
	keywords = {{ccfInfo}: {CCF}-B {EMNLP}, {citationNumber}: 32},
}

@article{jones_physiologically_2021,
	title = {A physiologically realistic virtual patient database for the study of arterial haemodynamics},
	volume = {37},
	issn = {2040-7939, 2040-7947},
	url = {https://onlinelibrary.wiley.com/doi/10.1002/cnm.3497},
	doi = {10.1002/CNM.3497},
	abstract = {Abstract
            This study creates a physiologically realistic virtual patient database ({VPD}), representing the human arterial system, for the primary purpose of studying the effects of arterial disease on haemodynamics. A low dimensional representation of an anatomically detailed arterial network is outlined, and a physiologically realistic posterior distribution for its parameters constructed through the use of a Bayesian approach. This approach combines both physiological/geometrical constraints and the available measurements reported in the literature. A key contribution of this work is to present a framework for including all such available information for the creation of virtual patients ({VPs}). The Markov Chain Monte Carlo ({MCMC}) method is used to sample random {VPs} from this posterior distribution, and the pressure and flow‐rate profiles associated with each {VP} computed through a physics based model of pulse wave propagation. This combination of the arterial network parameters (representing a virtual patient) and the haemodynamics waveforms of pressure and flow‐rates at various locations (representing functional response and potential measurements that can be acquired in the virtual patient) makes up the {VPD}. While 75,000 {VPs} are sampled from the posterior distribution, 10,000 are discarded as the initial burn‐in period of the {MCMC} sampler. A further 12,857 {VPs} are subsequently removed due to the presence of negative average flow‐rate, reducing the {VPD} to 52,143. Due to undesirable behaviour observed in some {VPs}—asymmetric under‐ and over‐damped pressure and flow‐rate profiles in left and right sides of the arterial system—a filter is proposed to remove {VPs} showing such behaviour. Post application of the filter, the {VPD} has 28,868 subjects. It is shown that the methodology is appropriate by comparing the {VPD} statistics to those reported in literature across real populations. Generally, a good agreement between the two is found while respecting physiological/geometrical constraints.},
	pages = {e3497},
	number = {10},
	journaltitle = {International Journal for Numerical Methods in Biomedical Engineering},
	shortjournal = {Numer Methods Biomed Eng},
	author = {Jones, Gareth and Parr, Jim and Nithiarasu, Perumal and Pant, Sanjay},
	date = {2021-10},
	langid = {english},
	pmid = {33973397},
	note = {Publisher: John Wiley and Sons Inc
{JCR分区}: Q2
中科院分区升级版: 医学4区
影响因子: 2.4
5年影响因子: 2.4
{EI}: 是},
	keywords = {aneurysm, {MCMC}, pulse wave haemodynamics, screening, stenosis, virtual patient database, virtual patients, {ccfInfo}: Not Found, {citationNumber}: 14},
}

@article{mascarenhas_fatima_2021,
	title = {{FAtiMA} toolkit – toward an effective and accessible tool for the development of intelligent virtual agents and social robots},
	url = {https://arxiv.org/pdf/2103.03020},
	abstract = {More than a decade has passed since the development of {FearNot}!, an application designed to help children deal with bullying through role-playing with virtual characters. It was also the application that led to the creation of {FAtiMA}, an affective agent architecture for creating autonomous characters that can evoke empathic responses. In this paper, we describe {FAtiMA} Toolkit, a collection of open-source tools that is designed to help researchers, game developers and roboticists incorporate a computational model of emotion and decision-making in their work. The toolkit was developed with the goal of making {FAtiMA} more accessible, easier to incorporate into different projects and more flexible in its capabilities for human-agent interaction, based upon the experience gathered over the years across different virtual environments and human-robot interaction scenarios. As a result, this work makes several different contributions to the field of Agent-Based Architectures. More precisely, {FAtiMA} Toolkit's library based design allows developers to easily integrate it with other frameworks, its meta-cognitive model affords different internal reasoners and affective components and its explicit dialogue structure gives control to the author even within highly complex scenarios. To demonstrate the use of {FAtiMA} Toolkit, several different use cases where the toolkit was successfully applied are described and discussed.},
	author = {Mascarenhas, Samuel and Guimarães, Manuel and Santos, Pedro A. and Dias, João and Prada, Rui and Paiva, Ana},
	date = {2021-03},
	langid = {english},
	keywords = {Affective Computing, {ccfInfo}: {CCF}-None {CORR}, {citationNumber}: 5, Cognitive Architecture, Embodied Agents, Emotions, Social Robots},
}

@article{jones_machine_2021,
	title = {Machine learning for detection of stenoses and aneurysms: application in a physiologically realistic virtual patient database},
	volume = {20},
	issn = {1617-7959, 1617-7940},
	url = {https://link.springer.com/10.1007/s10237-021-01497-7},
	doi = {10.1007/S10237-021-01497-7},
	abstract = {Abstract
            
              This study presents an application of machine learning ({ML}) methods for detecting the presence of stenoses and aneurysms in the human arterial system. Four major forms of arterial disease—carotid artery stenosis ({CAS}), subclavian artery stenosis ({SAS}), peripheral arterial disease ({PAD}), and abdominal aortic aneurysms ({AAA})—are considered. The {ML} methods are trained and tested on a physiologically realistic virtual patient database ({VPD}) containing 28,868 healthy subjects, adapted from the authors previous work and augmented to include disease. It is found that the tree-based methods of Random Forest and Gradient Boosting outperform other approaches. The performance of {ML} methods is quantified through the
              
                
                  \$\$F\_1\$\$
                  
                    
                      F
                      1
                    
                  
                
              
              score and computation of sensitivities and specificities. When using six haemodynamic measurements (pressure in the common carotid, brachial, and radial arteries; and flow-rate in the common carotid, brachial, and femoral arteries), it is found that maximum
              
                
                  \$\$F\_1\$\$
                  
                    
                      F
                      1
                    
                  
                
              
              scores larger than 0.9 are achieved for {CAS} and {PAD}, larger than 0.85 for {SAS}, and larger than 0.98 for both low- and high-severity {AAAs}. Corresponding sensitivities and specificities are larger than 90\% for {CAS} and {PAD}, larger than 85\% for {SAS}, and larger than 98\% for both low- and high-severity {AAAs}. When reducing the number of measurements, performance is degraded by less than 5\% when three measurements are used, and less than 10\% when only two measurements are used for classification. For {AAA}, it is shown that
              
                
                  \$\$F\_1\$\$
                  
                    
                      F
                      1
                    
                  
                
              
              scores larger than 0.85 and corresponding sensitivities and specificities larger than 85\% are achievable when using only a single measurement. The results are encouraging to pursue {AAA} monitoring and screening through wearable devices which can reliably measure pressure or flow-rates.},
	pages = {2097--2146},
	number = {6},
	journaltitle = {Biomechanics and Modeling in Mechanobiology},
	shortjournal = {Biomech Model Mechanobiol},
	author = {Jones, G. and Parr, J. and Nithiarasu, P. and Pant, S.},
	date = {2021-12},
	langid = {english},
	pmid = {34333696},
	note = {Publisher: Springer Science and Business Media Deutschland {GmbH}
{JCR分区}: Q2
中科院分区升级版: 医学3区
影响因子: 2.7
5年影响因子: 3.2
{EI}: 是},
	keywords = {Aneurysm, Machine learning, Pulse wave haemodynamics, Screening, Stenosis, Virtual patients, {ccfInfo}: {CCF}-None {CORR}, {citationNumber}: 22},
}

@article{shaghaghi_training_2021,
	title = {Training Medical Communication Skills with Virtual Patients: Literature Review and Directions for Future Research},
	volume = {377},
	issn = {1867822X},
	url = {https://link.springer.com/10.1007/978-3-030-76426-5_14},
	doi = {10.1007/978-3-030-76426-5_14},
	abstract = {Effective communication is a crucial skill for healthcare providers since it leads to better patient health, satisfaction and avoids malpractice claims. In standard medical education, students’ communication skills are trained with role-playing and Standardized Patients ({SPs}), i.e., actors. However, {SPs} are difficult to standardize, and are very resource consuming. Virtual Patients ({VPs}) are interactive computer-based systems that represent a valuable alternative to {SPs}. {VPs} are capable of portraying patients in realistic clinical scenarios and engage learners in realistic conversations. Approaching medical communication skill training with {VPs} has been an active research area in the last ten years. As a result, the number of works in this field has grown significantly. The objective of this work is to survey the recent literature, assessing the state of the art of this technology with a specific focus on the instructional and technical design of {VP} simulations. After having classified and analysed the {VPs} selected for our research, we identified several areas that require further investigation, and we drafted practical recommendations for {VP} developers on design aspects that, based on our findings, are pivotal to create novel and effective {VP} simulations or improve existing ones.},
	pages = {207--226},
	journaltitle = {Lecture Notes of the Institute for Computer Sciences, Social-informatics and Telecommunications Engineering, {LNICST}},
	shortjournal = {Lect. Notes Inst. Comput. Sci. Soc.-inform. Telecommun. Eng. {LNICST}},
	author = {Battegazzorre, Edoardo and Bottino, Andrea and Lamberti, Fabrizio},
	editor = {Shaghaghi, Navid and Lamberti, Fabrizio and Beams, Brian and Shariatmadari, Reza and Amer, Ahmed},
	date = {2021},
	langid = {english},
	note = {{ISBN}: 9783030764258
Publisher: Springer Science and Business Media Deutschland {GmbH}
{EI}: 是},
	keywords = {Embodied conversational agent, Instructional design, Provider-patient communication, Technical design, Virtual patient, {citationNumber}: 3, Embodied, Instructional, Patient, Patient ·, Provider-, Technical, Virtual, {ccfInfo}: {CCF}-None {INTETAIN}},
}

@article{liu_how_2016,
	title = {How {NOT} To Evaluate Your Dialogue System: An Empirical Study of Unsupervised Evaluation Metrics for Dialogue Response Generation},
	url = {http://aclweb.org/anthology/D16-1230},
	doi = {10.18653/v1/d16-1230},
	abstract = {We investigate evaluation metrics for dialogue response generation systems where supervised labels, such as task completion, are not available. Recent works in response generation have adopted metrics from machine translation to compare a model's generated response to a single target response. We show that these metrics correlate very weakly with human judgements in the non-technical Twitter domain, and not at all in the technical Ubuntu domain. We provide quantitative and qualitative results highlighting specific weaknesses in existing metrics, and provide recommendations for future development of better automatic evaluation metrics for dialogue systems.},
	pages = {2122--2132},
	journaltitle = {Proceedings of the 2016 Conference on Empirical Methods in Natural           Language Processing},
	shortjournal = {{EMNLP} 2016 - Conf. Empir. Methods Nat. Lang. Process. Proc.},
	author = {Liu, Chia-Wei and Lowe, Ryan and Serban, Iulian and Noseworthy, Mike and Charlin, Laurent and Pineau, Joelle},
	date = {2016},
	langid = {english},
	note = {{ISBN}: 9781945626258
Publisher: Association for Computational Linguistics ({ACL})
{EI}: 是
{CCF}: B},
	keywords = {{ccfInfo}: {CCF}-B {EMNLP}, {citationNumber}: 1644},
}

@article{smith_human_2022,
	title = {Human evaluation of conversations is an open problem: Comparing the sensitivity of various methods for evaluating dialogue agents},
	issn = {0736587X},
	url = {https://aclanthology.org/2022.nlp4convai-1.8},
	doi = {10.18653/v1/2022.nlp4convai-1.8},
	abstract = {At the heart of improving conversational {AI} is the open problem of how to evaluate conversations. Issues with automatic metrics are well known (Liu et al., 2016), with human evaluations still considered the gold standard. Unfortunately, how to perform human evaluations is also an open problem: differing data collection methods have varying levels of human agreement and statistical sensitivity, resulting in differing amounts of human annotation hours and labor costs. In this work we compare five different crowdworker-based human evaluation methods and find that different methods are best depending on the types of models compared, with no clear winner across the board. While this highlights the open problems in the area, our analysis leads to advice of when to use which one, and possible future directions.},
	pages = {77--97},
	journaltitle = {Proceedings of the 4th Workshop on {NLP} for Conversational {AI}},
	shortjournal = {Proc. Annu. Meet. Assoc. Comput. Linguist.},
	author = {Smith, Eric and Hsu, Orion and Qian, Rebecca and Roller, Stephen and Boureau, Y-Lan and Weston, Jason},
	date = {2022},
	langid = {english},
	note = {{ISBN}: 9781955917469
Publisher: Association for Computational Linguistics ({ACL})
{EI}: 是
{CCF}: A},
	keywords = {{ccfInfo}: {CCF}-None {ACL}-{CONVAI}, {citationNumber}: 41},
}

@article{lee_improving_2022,
	title = {Improving contextual coherence in variational personalized and empathetic dialogue agents},
	volume = {2022-May},
	issn = {15206149},
	url = {https://ieeexplore.ieee.org/document/9747458/},
	doi = {10.1109/ICASSP43922.2022.9747458},
	abstract = {In recent years, latent variable models, such as the Conditional Variational Auto Encoder ({CVAE}), have been applied to both personalized and empathetic dialogue generation. Prior work have largely focused on generating diverse dialogue responses that exhibit persona consistency and empathy. However, when it comes to the contextual coherence of the generated responses, there is still room for improvement. Hence, to improve the contextual coherence, we propose a novel Uncertainty Aware {CVAE} ({UA}-{CVAE}) framework. The {UA}-{CVAE} framework involves approximating and incorporating the aleatoric uncertainty during response generation. We apply our framework to both personalized and empathetic dialogue generation. Empirical results show that our framework significantly improves the contextual coherence of the generated response. Additionally, we introduce a novel automatic metric for measuring contextual coherence, which was found to correlate positively with human judgement.},
	pages = {7052--7056},
	journaltitle = {{ICASSP} 2022 - 2022 {IEEE} International Conference on Acoustics, Speech and Signal Processing ({ICASSP})},
	shortjournal = {{ICASSP} {IEEE} Int. Conf. Acoust. Speech Signal Process. - Proc.},
	author = {Lee, Jing Yang and Aik Lee, Kong and Gan, Woon Seng},
	date = {2022-05-23},
	langid = {english},
	note = {{ISBN}: 9781665405409
Publisher: Institute of Electrical and Electronics Engineers Inc.
{EI}: 是
{CCF}: B},
	keywords = {Artificial Intelligence, Dialogue Generation, Latent Variables, Uncertainty Estimation, {citationNumber}: 16, {ccfInfo}: {CCF}-B {ICASSP}},
}

@article{tang_building_2022,
	title = {Building an {ASR} error robust spoken virtual patient system in a highly class-imbalanced scenario without speech data},
	url = {https://arxiv.org/pdf/2204.05183},
	abstract = {A Virtual Patient ({VP}) is a powerful tool for training medical students to take patient histories, where responding to a diverse set of spoken questions is essential to simulate natural conversations with a student. The performance of such a Spoken Language Understanding system ({SLU}) can be adversely affected by both the presence of Automatic Speech Recognition ({ASR}) errors in the test data and a high degree of class imbalance in the {SLU} training data. While these two issues have been addressed separately in prior work, we develop a novel two-step training methodology that tackles both these issues effectively in a single dialog agent. As it is difficult to collect spoken data from users without a functioning {SLU} system, our method does not rely on spoken data for training, rather we use an {ASR} error predictor to "speechify" the text data. Our method shows significant improvements over strong baselines on the {VP} intent classification task at various word error rate settings.},
	author = {Tang, Yihong and Chen, Kehai and Bai, Xuefeng and Niu, Zhengyu and Wang, Bo and Liu, Jie and Zhang, Min},
	date = {2022},
	langid = {english},
	keywords = {{ccfInfo}: {CCF}-None {CORR}, {citationNumber}: 1, Index Terms, spoken language understanding},
}

@article{sanders_towards_2022,
	title = {Towards a progression-aware autonomous dialogue agent},
	url = {https://aclanthology.org/2022.naacl-main.87},
	doi = {10.18653/v1/2022.naacl-main.87},
	abstract = {Recent advances in large-scale language modeling and generation have enabled the creation of dialogue agents that exhibit human-like responses in a wide range of conversational scenarios spanning a diverse set of tasks, from general chit-chat to focused goal-oriented discourse. While these agents excel at generating high-quality responses that are relevant to prior context, they suffer from a lack of awareness of the overall direction in which the conversation is headed, and the likelihood of task success inherent therein. Thus, we propose a framework in which dialogue agents can evaluate the progression of a conversation toward or away from desired outcomes, and use this signal to inform planning for subsequent responses. Our framework is composed of three key elements: (1) the notion of a "global" dialogue state ({GDS}) space, (2) a task-specific progression function ({PF}) computed in terms of a conversation's trajectory through this space, and (3) a planning mechanism based on dialogue rollouts by which an agent may use progression signals to select its next response.},
	pages = {1194--1212},
	journaltitle = {Proceedings of the 2022 Conference of the North American Chapter of the Association for Computational Linguistics: Human Language Technologies},
	shortjournal = {{NAACL} 2022 - 2022 Conf. N. Am. Chapter Assoc. Comput. Linguist.: Hum. Lang. Technol. Proc. Conf.},
	author = {Sanders, Abraham and Strzalkowski, Tomek and Si, Mei and Chang, Albert and Dey, Deepanshu and Braasch, Jonas and Wang, Dakuo},
	date = {2022},
	langid = {english},
	note = {{ISBN}: 9781955917711
Publisher: Association for Computational Linguistics ({ACL})
{EI}: 是
{CCF}: B},
	keywords = {Design, {citationNumber}: 10, {ccfInfo}: {CCF}-B {NAACL}, Embodied, Instructional, Patient, Patient ·, Provider-, Technical, Virtual, Agent ·, Communication ·, Conversational, Design ·},
}

@article{glaese_improving_2022,
	title = {Improving alignment of dialogue agents via targeted human judgements},
	url = {https://arxiv.org/pdf/2209.14375},
	abstract = {We present Sparrow, an information-seeking dialogue agent trained to be more helpful, correct, and harmless compared to prompted language model baselines. We use reinforcement learning from human feedback to train our models with two new additions to help human raters judge agent behaviour. First, to make our agent more helpful and harmless, we break down the requirements for good dialogue into natural language rules the agent should follow, and ask raters about each rule separately. We demonstrate that this breakdown enables us to collect more targeted human judgements of agent behaviour and allows for more efficient rule-conditional reward models. Second, our agent provides evidence from sources supporting factual claims when collecting preference judgements over model statements. For factual questions, evidence provided by Sparrow supports the sampled response 78\% of the time. Sparrow is preferred more often than baselines while being more resilient to adversarial probing by humans, violating our rules only 8\% of the time when probed. Finally, we conduct extensive analyses showing that though our model learns to follow our rules it can exhibit distributional biases.},
	pages = {2022--2031},
	author = {Glaese, Amelia and {McAleese}, Nat and Trębacz, Maja and Aslanides, John and Firoiu, Vlad and Ewalds, Timo and Rauh, Maribeth and Weidinger, Laura and Chadwick, Martin and Thacker, Phoebe and Campbell-Gillingham, Lucy and Uesato, Jonathan and Huang, Po-Sen and Comanescu, Ramona and Yang, Fan and See, Abigail and Dathathri, Sumanth and Greig, Rory and Chen, Charlie and Fritz, Doug and Elias, Jaume Sanchez and Green, Richard and Mokrá, Soňa and Fernando, Nicholas and Wu, Boxi and Foley, Rachel and Young, Susannah and Gabriel, Iason and Isaac, William and Mellor, John and Hassabis, Demis and Kavukcuoglu, Koray and Hendricks, Lisa Anne and Irving, Geoffrey},
	date = {2022-09},
	langid = {english},
	keywords = {{ccfInfo}: {CCF}-None {CORR}, {citationNumber}: 563},
}

@article{chi_neural_2022,
	title = {Neural generation meets real people: Building a social, informative open-domain dialogue agent},
	url = {https://aclanthology.org/2022.sigdial-1.37},
	doi = {10.18653/v1/2022.sigdial-1.37},
	abstract = {We present Chirpy Cardinal, an open-domain social chatbot. Aiming to be both informative and conversational, our bot chats with users in an authentic, emotionally intelligent way. By integrating controlled neural generation with scaffolded, hand-written dialogue, we let both the user and bot take turns driving the conversation, producing an engaging and socially fluent experience. Deployed in the fourth iteration of the Alexa Prize Socialbot Grand Challenge, Chirpy Cardinal handled thousands of conversations per day, placing second out of nine bots with an average user rating of 3.58/5.},
	pages = {376--395},
	journaltitle = {Proceedings of the 23rd Annual Meeting of the Special Interest Group on Discourse and Dialogue},
	shortjournal = {{SIGDIAL} 2022 - 23rd Annu. Meet. Spec. Interest Group Discourse Dialogue Proc. Conf.},
	author = {Chi, Ethan A. and Paranjape, Ashwin and See, Abigail and Chiam, Caleb and Chang, Trenton and Kenealy, Kathleen and Lim, Swee Kiat and Hardy, Amelia and Rastogi, Chetanya and Li, Haojun and Iyabor, Alexander and He, Yutong and Sowrirajan, Hari and Qi, Peng and Sadagopan, Kaushik Ram and Minh Phu, Nguyet and Soylu, Dilara and Tang, Jillian and Narayan, Avanika and Campagna, Giovanni and Manning, Christopher},
	date = {2022},
	langid = {english},
	note = {{ISBN}: 9781955917667
Publisher: Association for Computational Linguistics ({ACL})
{EI}: 是},
	keywords = {{citationNumber}: 4, {ccfInfo}: {CCF}-None {SIGDIAL}},
}

@article{schmidtova_dialoguescript_2022,
	title = {{DialogueScript}: Using dialogue agents to produce a script},
	url = {https://arxiv.org/pdf/2206.08425},
	abstract = {We present a novel approach to generating scripts by using agents with different personality types. To manage character interaction in the script, we employ simulated dramatic networks. Automatic and human evaluation on multiple criteria shows that our approach outperforms a vanilla-{GPT}2-based baseline. We further introduce a new metric to evaluate dialogue consistency based on natural language inference and demonstrate its validity.},
	author = {Schmidtová, Patrícia and Javorský, Dávid and Mikláš, Christián and Musil, Tomáš and Rosa, Rudolf and Dušek, Ondřej},
	date = {2022-06},
	langid = {english},
	keywords = {{ccfInfo}: {CCF}-None {CORR}, {citationNumber}: 1},
}

@article{li_when_2022,
	title = {When can I speak? Predicting initiation points for spoken dialogue agents},
	url = {https://aclanthology.org/2022.sigdial-1.22},
	doi = {10.18653/v1/2022.sigdial-1.22},
	abstract = {Current spoken dialogue systems initiate their turns after a long period of silence (700-1000ms), which leads to little real-time feedback, sluggish responses, and an overall stilted conversational flow. Humans typically respond within 200ms and successfully predicting initiation points in advance would allow spoken dialogue agents to do the same. In this work, we predict the lead-time to initiation using prosodic features from a pre-trained speech representation model (wav2vec 1.0) operating on user audio and word features from a pre-trained language model ({GPT}-2) operating on incremental transcriptions. To evaluate errors, we propose two metrics w.r.t. predicted and true lead times. We train and evaluate the models on the Switchboard Corpus and find that our method outperforms features from prior work on both metrics and vastly outperforms the common approach of waiting for 700ms of silence.},
	pages = {217--224},
	journaltitle = {Proceedings of the 23rd Annual Meeting of the Special Interest Group on Discourse and Dialogue},
	shortjournal = {{SIGDIAL} 2022 - 23rd Annu. Meet. Spec. Interest Group Discourse Dialogue Proc. Conf.},
	author = {Li, Siyan and Paranjape, Ashwin and Manning, Christopher},
	date = {2022},
	langid = {english},
	note = {{ISBN}: 9781955917667
Publisher: Association for Computational Linguistics ({ACL})
{EI}: 是},
	keywords = {{citationNumber}: 3, {ccfInfo}: {CCF}-None {SIGDIAL}, cs.{CL}},
}

@article{chen_large_2023,
	title = {Large language models meet harry potter: A dataset for aligning dialogue agents with characters},
	url = {https://aclanthology.org/2023.findings-emnlp.570},
	doi = {10.18653/v1/2023.findings-emnlp.570},
	abstract = {In recent years, Dialogue-style Large Language Models ({LLMs}) such as {ChatGPT} and {GPT}4 have demonstrated immense potential in constructing open-domain dialogue agents. However, aligning these agents with specific characters or individuals remains a considerable challenge due to the complexities of character representation and the lack of comprehensive annotations. In this paper, we introduce the Harry Potter Dialogue ({HPD}) dataset, designed to advance the study of dialogue agents and character alignment. The dataset encompasses all dialogue sessions (in both English and Chinese) from the Harry Potter series and is annotated with vital background information, including dialogue scenes, speakers, character relationships, and attributes. These extensive annotations may empower {LLMs} to unlock character-driven dialogue capabilities. Furthermore, it can serve as a universal benchmark for evaluating how well can a {LLM} aligning with a specific character. We benchmark {LLMs} on {HPD} using both fine-tuning and in-context learning settings. Evaluation results reveal that although there is substantial room for improvement in generating high-quality, character-aligned responses, the proposed dataset is valuable in guiding models toward responses that better align with the character of Harry Potter.},
	pages = {8506--8520},
	journaltitle = {Findings of the Association for Computational Linguistics: {EMNLP} 2023},
	shortjournal = {Find. Assoc. Comput. Linguist.: {EMNLP} 2023},
	author = {Chen, Nuo and Wang, Yan and Jiang, Haiyun and Cai, Deng and Li, Yuhan and Chen, Ziyang and Wang, Longyue and Li, Jia},
	date = {2023},
	langid = {english},
	note = {{ISBN}: 9798891760615
Publisher: Association for Computational Linguistics ({ACL})
{EI}: 是
{CCF}: B},
	keywords = {{ccfInfo}: Not Found, {citationNumber}: Not Found},
}

@article{pham_svmorph_2022,
	title = {{svMorph}: Interactive geometry-editing tools for virtual patient-specific vascular anatomies},
	url = {https://arxiv.org/pdf/2210.07087},
	abstract = {We propose {svMorph}, a framework for interactive virtual sculpting of patient-specific vascular anatomic models. Our framework includes three tools for the creation of tortuosity, aneurysms, and stenoses in tubular vascular geometries. These shape edits are performed via geometric operations on the surface mesh and vessel centerline curves of the input model. The tortuosity tool also uses the physics-based Oriented Particles method, coupled with linear blend skinning, to achieve smooth, elastic-like deformations. Our tools can be applied separately or in combination to produce simulation-suitable morphed models. They are also compatible with popular vascular modeling software, such as {SimVascular}. To illustrate our tools, we morph several image-based, patient-specific models to create a range of shape changes and simulate the resulting hemodynamics via three-dimensional, computational fluid dynamics. We also demonstrate the ability to quickly estimate the hemodynamic effects of the shape changes via automated generation of associated zero-dimensional lumped-parameter models.},
	author = {Pham, Jonathan and Wyetzner, Sofia and Pfaller, Martin R. and Parker, David W. and James, Doug L. and Marsden, Alison L.},
	date = {2022-10},
	langid = {english},
	keywords = {{ccfInfo}: {CCF}-None {CORR}, {citationNumber}: 9},
}

@article{wingate_prompt_2022,
	title = {Prompt compression and contrastive conditioning for controllability and toxicity reduction in language models},
	url = {https://aclanthology.org/2022.findings-emnlp.412},
	doi = {10.18653/v1/2022.findings-emnlp.412},
	abstract = {To build a conversational agent that interacts fluently with humans, previous studies blend knowledge or personal profile into the pre-trained language model. However, the model that considers knowledge and persona at the same time is still limited, leading to hallucination and a passive way of using personas. We propose an effective dialogue agent that grounds external knowledge and persona simultaneously. The agent selects the proper knowledge and persona to use for generating the answers with our candidate scoring implemented with a poly-encoder. Then, our model generates the utterance with lesser hallucination and more engagingness utilizing retrieval augmented generation with knowledge-persona enhanced query. We conduct experiments on the persona-knowledge chat and achieve state-of-the-art performance in grounding and generation tasks on the automatic metrics. Moreover, we validate the answers from the models regarding hallucination and engagingness through human evaluation and qualitative results. We show our retriever's effectiveness in extracting relevant documents compared to the other previous retrievers, along with the comparison of multiple candidate scoring methods. Code is available at https://github.com/dlawjddn803/{INFO}.},
	pages = {5621--5634},
	journaltitle = {Findings of the Association for Computational Linguistics: {EMNLP} 2022},
	shortjournal = {Find. Assoc. Comput. Linguist.: {EMNLP} 2022},
	author = {Wingate, David and Shoeybi, Mohammad and Sorensen, Taylor},
	date = {2022},
	langid = {english},
	note = {{ISBN}: 9781959429432
Publisher: Association for Computational Linguistics ({ACL})
{EI}: 是
{CCF}: B},
	keywords = {{ccfInfo}: {CCF}-None {CORR}, {citationNumber}: 14},
}

@article{si_spokenwoz_2023,
	title = {{SpokenWOZ}: A large-scale speech-text benchmark for spoken task-oriented dialogue agents},
	volume = {36},
	issn = {10495258},
	url = {https://arxiv.org/pdf/2305.13040},
	abstract = {Task-oriented dialogue ({TOD}) models have made significant progress in recent years.However, previous studies primarily focus on datasets written by annotators, which has resulted in a gap between academic research and real-world spoken conversation scenarios.While several small-scale spoken {TOD} datasets are proposed to address robustness issues such as {ASR} errors, they ignore the unique challenges in spoken conversation.To tackle the limitations, we introduce {SpokenWOZ}, a large-scale speech-text dataset for spoken {TOD}, containing 8 domains, 203k turns, 5.7k dialogues and 249 hours of audios from human-to-human spoken conversations.{SpokenWOZ} further incorporates common spoken characteristics such as word-by-word processing and reasoning in spoken language.Based on these characteristics, we present cross-turn slot and reasoning slot detection as new challenges.We conduct experiments on various baselines, including text-modal models, newly proposed dual-modal models, and {LLMs}, e.g., {ChatGPT}.The results show that the current models still have substantial room for improvement in spoken conversation, where the most advanced dialogue state tracker only achieves 25.65\% in joint goal accuracy and the {SOTA} end-to-end model only correctly completes the user request in 52.1\% of dialogues.Our dataset, code, and leaderboard are available at https://spokenwoz.github.io/{SpokenWOZ}-github.io/.},
	journaltitle = {Advances in Neural Information Processing Systems},
	shortjournal = {Adv. Neural Inf. Process. Syst.},
	author = {Si, Shuzheng and Ma, Wentao and Gao, Haoyu and Wu, Yuchuan and Lin, Ting En and Dai, Yinpei and Li, Hangyu and Yan, Rui and Huang, Fei and Li, Yongbin},
	date = {2023},
	langid = {english},
	note = {{ISBN}: 9781713899921
Publisher: Neural information processing systems foundation
{EI}: 是
{CCF}: A},
	keywords = {{ccfInfo}: {CCF}-A {NeurIPS}, {citationNumber}: 30},
}

@article{moradshahi_zero_2023,
	title = {Zero and few-shot localization of task-oriented dialogue agents with a distilled representation},
	url = {https://arxiv.org/pdf/2302.09424},
	abstract = {Task-oriented Dialogue ({ToD}) agents are mostly limited to a few widely-spoken languages, mainly due to the high cost of acquiring training data for each language. Existing low-cost approaches that rely on cross-lingual embeddings or naive machine translation sacrifice a lot of accuracy for data efficiency, and largely fail in creating a usable dialogue agent. We propose automatic methods that use {ToD} training data in a source language to build a high-quality functioning dialogue agent in another target language that has no training data (i.e. zero-shot) or a small training set (i.e. few-shot). Unlike most prior work in cross-lingual {ToD} that only focuses on Dialogue State Tracking ({DST}), we build an end-to-end agent. We show that our approach closes the accuracy gap between few-shot and existing full-shot methods for {ToD} agents. We achieve this by (1) improving the dialogue data representation, (2) improving entity-aware machine translation, and (3) automatic filtering of noisy translations. We evaluate our approach on the recent bilingual dialogue dataset {BiToD}. In Chinese to English transfer, in the zero-shot setting, our method achieves 46.7\% and 22.0\% in Task Success Rate ({TSR}) and Dialogue Success Rate ({DSR}) respectively. In the few-shot setting where 10\% of the data in the target language is used, we improve the state-of-the-art by 15.2\% and 14.0\%, coming within 5\% of full-shot training.},
	author = {Moradshahi, Mehrad and Semnani, Sina J. and Lam, Monica S.},
	date = {2023-02},
	langid = {english},
	keywords = {{citationNumber}: 1, {ccfInfo}: {CCF}-None {EACL}},
}

@article{ma_towards_2023,
	title = {Towards an architectural framework for intelligent virtual agents using probabilistic programming},
	volume = {1},
	url = {https://arxiv.org/pdf/2307.10693},
	abstract = {We present a new framework called {KorraAI} for conceiving and building embodied conversational agents ({ECAs}). Our framework models {ECAs}' behavior considering contextual information, for example, about environment and interaction time, and uncertain information provided by the human interaction partner. Moreover, agents built with {KorraAI} can show proactive behavior, as they can initiate interactions with human partners. For these purposes, {KorraAI} exploits probabilistic programming. Probabilistic models in {KorraAI} are used to model its behavior and interactions with the user. They enable adaptation to the user's preferences and a certain degree of indeterminism in the {ECAs} to achieve more natural behavior. Human-like internal states, such as moods, preferences, and emotions (e.g., surprise), can be modeled in {KorraAI} with distributions and Bayesian networks. These models can evolve over time, even without interaction with the user. {ECA} models are implemented as plugins and share a common interface. This enables {ECA} designers to focus more on the character they are modeling and less on the technical details, as well as to store and exchange {ECA} models. Several applications of {KorraAI} {ECAs} are possible, such as virtual sales agents, customer service agents, virtual companions, entertainers, or tutors.},
	number = {1},
	author = {Ma, Xinyao and Zhu, Rui and Wang, Zihao and Camp, L. Jean and Lucila, ; and Xiong, Jingwei and Chen, Qingyu and Tang, Haixu and Ohno-Machado, Lucila and Ohno, Lucila},
	date = {2023},
	langid = {english},
	note = {{ISBN}: 2501.06964v1},
	keywords = {Large Language Models, {ChatGPT}, Discharge Summary, Role-playing, {ccfInfo}: {CCF}-None {CORR}, {citationNumber}: 0, probabilistic programming, probabilistic programming language, virtual actor, virtual agent, virtual assistant, virtual human},
}

@article{han_personapkt_2023,
	title = {{PersonaPKT}: Building personalized dialogue agents via parameter-efficient knowledge transfer},
	issn = {0736587X},
	url = {https://aclanthology.org/2023.sustainlp-1.21},
	doi = {10.18653/v1/2023.sustainlp-1.21},
	abstract = {Personalized dialogue agents ({DAs}) powered by large pre-trained language models ({PLMs}) often rely on explicit persona descriptions to maintain personality consistency. However, such descriptions may not always be available or may pose privacy concerns. To tackle this bottleneck, we introduce {PersonaPKT}, a lightweight transfer learning approach that can build persona-consistent dialogue models without explicit persona descriptions. By representing each persona as a continuous vector, {PersonaPKT} learns implicit persona-specific features directly from a small number of dialogue samples produced by the same persona, adding less than 0.1\% trainable parameters for each persona on top of the {PLM} backbone. Empirical results demonstrate that {PersonaPKT} effectively builds personalized {DAs} with high storage efficiency, outperforming various baselines in terms of persona consistency while maintaining good response generation quality. In addition, it enhances privacy protection by avoiding explicit persona descriptions. Overall, {PersonaPKT} is an effective solution for creating personalized {DAs} that respect user privacy.},
	pages = {264--273},
	journaltitle = {Proceedings of The Fourth Workshop on Simple and Efficient Natural Language Processing ({SustaiNLP})},
	shortjournal = {Proc. Annu. Meet. Assoc. Comput. Linguist.},
	author = {Han, Xu and Guo, Bin and Jung, Yoon and Yao, Benjamin and Zhang, Yu and Liu, Xiaohu and Guo, Chenlei},
	date = {2023},
	langid = {english},
	note = {{ISBN}: 9781959429791
Publisher: Association for Computational Linguistics ({ACL})
{EI}: 是
{CCF}: A},
	keywords = {{citationNumber}: 0, {ccfInfo}: {CCF}-None {SUSTAINLP}},
}

@article{kumar_dialogue_2025,
	title = {Dialogue agents 101: A beginner’s guide to critical ingredients for designing effective conversational systems},
	volume = {31},
	issn = {2977-0424},
	url = {https://www.cambridge.org/core/product/identifier/S2977042424000426/type/journal_article},
	doi = {10.1017/nlp.2024.42},
	abstract = {Abstract
            
              Sharing ideas through communication with peers is the primary mode of human interaction. Consequently, extensive research has been conducted in the area of conversational {AI}, leading to an increase in the availability and diversity of conversational tasks, datasets, and methods. However, with numerous tasks being explored simultaneously, the current landscape of conversational {AI} has become fragmented. Consequently, initiating a well-thought-out model for a dialogue agent can pose significant challenges for a practitioner. Toward highlighting the critical ingredients needed for a practitioner to design a dialogue agent from scratch, the current study provides a comprehensive overview of the primary characteristics of a dialogue agent, the supporting tasks, their corresponding open-domain datasets, and the methods used to benchmark these datasets. We observe that different methods have been used to tackle distinct dialogue tasks. However, building separate models for each task is costly and does not leverage the correlation among the several tasks of a dialogue agent. As a result, recent trends suggest a shift toward building unified foundation models. To this end, we propose
              Unit
              , a Unified dialogue dataset constructed from conversations of varying datasets for different dialogue tasks capturing the nuances for each of them. We then train a Unified dialogue foundation model, {GPT}-2
              
                
                  
                  \${\textasciicircum}\{{\textbackslash}textrm\{U\}\}\$
                
              
              and present a concise comparative performance of {GPT}-2
              
                
                  
                  \${\textasciicircum}\{{\textbackslash}textrm\{U\}\}\$
                
              
              against existing large language models. We also examine the evaluation strategies used to measure the performance of dialogue agents and highlight the scope for future research in the area of conversational {AI} with a thorough discussion of popular models such as {ChatGPT}.},
	pages = {874--912},
	number = {3},
	journaltitle = {Natural Language Processing},
	shortjournal = {Nat. lang. process.},
	author = {Kumar, Shivani and Bhatia, Sumit and Aggarwal, Milan and Chakraborty, Tanmoy},
	date = {2025-05},
	langid = {english},
	note = {Publisher: Cambridge University Press ({CUP})
{JCR分区}: N/A
影响因子: N/A
5年影响因子: N/A
{EI}: 是},
	keywords = {{ccfInfo}: {CCF}-None {CORR}, {citationNumber}: 1},
}

@article{shea_building_2023,
	title = {Building persona consistent dialogue agents with offline reinforcement learning},
	url = {https://aclanthology.org/2023.emnlp-main.110},
	doi = {10.18653/v1/2023.emnlp-main.110},
	abstract = {Maintaining a consistent persona is a key quality for any open domain dialogue system. Current state-of-the-art systems do this by training agents with supervised learning or online reinforcement learning ({RL}). However, systems trained with supervised learning often lack consistency as they are never punished for uttering contradictions. Additional training with {RL} can alleviate some of these issues, however the training process is expensive. Instead, we propose an offline {RL} framework to improve the persona consistency of dialogue systems. Our framework allows us to combine the advantages of previous methods as we can inexpensively train our model on existing data as in supervised learning, while punishing and rewarding specific utterances as in {RL}. We also introduce a simple importance sampling method to reduce the variance of importance weights in offline {RL} training which we call Variance-Reducing {MLE}-Initialized ({VaRMI}) importance sampling. Our automatic and human evaluations show that our framework improves both the persona consistency and dialogue quality of a state-of-the-art social chatbot.},
	pages = {1778--1795},
	journaltitle = {Proceedings of the 2023 Conference on Empirical Methods in Natural Language Processing},
	shortjournal = {{EMNLP} 2023 - 2023 Conf. Empir. Methods Nat. Lang. Process. Proc.},
	author = {Shea, Ryan and Yu, Zhou},
	date = {2023},
	langid = {english},
	note = {{ISBN}: 9798891760608
Publisher: Association for Computational Linguistics ({ACL})
{EI}: 是
{CCF}: B},
	keywords = {{ccfInfo}: {CCF}-B {EMNLP}, {citationNumber}: 7},
}

@article{deng_plug-and-play_2024,
	title = {Plug-and-play policy planner for large language model powered dialogue agents},
	url = {https://arxiv.org/pdf/2311.00262},
	abstract = {Proactive dialogues serve as a practical yet challenging dialogue problem in the era of large language models ({LLMs}), where the dialogue policy planning is the key to improving the proactivity of {LLMs}. Most existing studies enable the dialogue policy planning of {LLMs} using various prompting schemes or iteratively enhance this capability in handling the given case with verbal {AI} feedback. However, these approaches are either bounded by the policy planning capability of the frozen {LLMs} or hard to be transferred to new cases. In this work, we introduce a new dialogue policy planning paradigm to strategize {LLMs} for proactive dialogue problems with a tunable language model plug-in as a plug-and-play dialogue policy planner, named {PPDPP}. Specifically, we develop a novel training framework to facilitate supervised fine-tuning over available human-annotated data as well as reinforcement learning from goal-oriented {AI} feedback with dynamic interaction data collected by the {LLM}-based self-play simulation. In this manner, the {LLM}-powered dialogue agent can not only be generalized to different cases after the training, but also be applicable to different applications by just substituting the learned plug-in. In addition, we propose to evaluate the policy planning capability of dialogue systems under the interactive setting. Experimental results demonstrate that {PPDPP} consistently and substantially outperforms existing approaches on three different proactive dialogue applications, including negotiation, emotional support, and tutoring dialogues.},
	journaltitle = {12th International Conference on Learning Representations, {ICLR} 2024},
	shortjournal = {12th Int. Conf. Learn. Represent. {ICLR} 2024},
	author = {Deng, Yang and Zhang, Wenxuan and Lam, Wai and Ng, See Kiong and Chua, Tat Seng},
	date = {2024},
	langid = {english},
	note = {Publisher: International Conference on Learning Representations, {ICLR}
{EI}: 是},
	keywords = {{ccfInfo}: {CCF}-None {ICLR}, {citationNumber}: 33},
}

@article{ulmer_bootstrapping_2024,
	title = {Bootstrapping {LLM}-based task-oriented dialogue agents via self-talk},
	issn = {0736587X},
	url = {https://aclanthology.org/2024.findings-acl.566},
	doi = {10.18653/v1/2024.findings-acl.566},
	abstract = {Large language models ({LLMs}) are powerful dialogue agents, but specializing them towards fulfilling a specific function can be challenging. Instructing tuning, i.e. tuning models on instruction and sample responses generated by humans (Ouyang et al., 2022), has proven as an effective method to do so, yet requires a number of data samples that a) might not be available or b) costly to generate. Furthermore, this cost increases when the goal is to make the {LLM} follow a specific workflow within a dialogue instead of single instructions. Inspired by the self-play technique in reinforcement learning and the use of {LLMs} to simulate human agents, we propose a more effective method for data collection through {LLMs} engaging in a conversation in various roles. This approach generates a training data via "self-talk" of {LLMs} that can be refined and utilized for supervised fine-tuning. We introduce an automated way to measure the (partial) success of a dialogue. This metric is used to filter the generated conversational data that is fed back in {LLM} for training. Based on our automated and human evaluations of conversation quality, we demonstrate that such self-talk data improves results. In addition, we examine the various characteristics that showcase the quality of generated dialogues and how they can be connected to their potential utility as training data.},
	pages = {9500--9522},
	journaltitle = {Findings of the Association for Computational Linguistics {ACL} 2024},
	shortjournal = {Proc. Annu. Meet. Assoc. Comput. Linguist.},
	author = {Ulmer, Dennis and Mansimov, Elman and Lin, Kaixiang and Sun, Lijia and Gao, Xibin and Zhang, Yi},
	date = {2024},
	langid = {english},
	note = {{ISBN}: 9798891760998
Publisher: Association for Computational Linguistics ({ACL})
{EI}: 是
{CCF}: A},
	keywords = {{ccfInfo}: {CCF}-A {ACL}, {citationNumber}: 25},
}

@article{cao_bridging_2024,
	title = {Bridging cultural nuances in dialogue agents through cultural value surveys},
	url = {https://arxiv.org/pdf/2401.10352},
	abstract = {The cultural landscape of interactions with dialogue agents is a compelling yet relatively unexplored territory. It's clear that various sociocultural aspects – from communication styles and beliefs to shared metaphors and knowledge – profoundly impact these interactions. To delve deeper into this dynamic, we introduce {cuDialog}, a first-of-its-kind benchmark for dialogue generation with a cultural lens. We also develop baseline models capable of extracting cultural attributes from dialogue exchanges, with the goal of enhancing the predictive accuracy and quality of dialogue agents. To effectively co-learn cultural understanding and multi-turn dialogue predictions, we propose to incorporate cultural dimensions with dialogue encoding features. Our experimental findings highlight that incorporating cultural value surveys boosts alignment with references and cultural markers, demonstrating its considerable influence on personalization and dialogue quality. To facilitate further exploration in this exciting domain, we publish our benchmark publicly accessible at https://github.com/yongcaoplus/{cuDialog}.},
	author = {Cao, Yong and Chen, Min and Hershcovich, Daniel},
	date = {2024-02},
	langid = {english},
	keywords = {{citationNumber}: 0, {ccfInfo}: {CCF}-None {EACL}},
}

@article{wang_virtual_2024,
	title = {From virtual patients to digital twins in immuno-oncology: Lessons learned from mechanistic quantitative systems pharmacology modeling},
	url = {https://arxiv.org/pdf/2403.03335},
	abstract = {Virtual patients and digital patients/twins are two similar concepts gaining increasing attention in health care with goals to accelerate drug development and improve patients' survival, but with their own limitations. Although methods have been proposed to generate virtual patient populations using mechanistic models, there are limited number of applications in immuno-oncology research. Furthermore, due to the stricter requirements of digital twins, they are often generated in a study-specific manner with models customized to particular clinical settings (e.g., treatment, cancer, and data types). Here, we discuss the challenges for virtual patient generation in immuno-oncology with our most recent experiences, initiatives to develop digital twins, and how research on these two concepts can inform each other.},
	author = {Wang, Hanwen and Arulraj, Theinmozhi and Ippolito, Alberto and Popel, Aleksander S.},
	date = {2024-06},
	langid = {english},
	keywords = {{citationNumber}: 1, {ccfInfo}: {CCF}-None {NPJDM}, probabilistic programming, probabilistic programming language, virtual actor, virtual agent, virtual assistant, virtual human, embodied conversational agent, {HCI}, intelligent virtual assistant, probabilistic models},
}

@article{chen_future_2025,
	title = {The future of cognitive strategy-enhanced persuasive dialogue agents: New perspectives and trends},
	volume = {19},
	issn = {2095-2228, 2095-2236},
	url = {https://link.springer.com/10.1007/s11704-024-40057-x},
	doi = {10.1007/s11704-024-40057-x},
	abstract = {Abstract
            
              Persuasion, as one of the crucial abilities in human communication, has garnered extensive attention from researchers within the field of intelligent dialogue systems. Developing dialogue agents that can persuade others to accept certain standpoints is essential to achieving truly intelligent and anthropomorphic dialogue systems. Benefiting from the substantial progress of Large Language Models ({LLMs}), dialogue agents have acquired an exceptional capability in context understanding and response generation. However, as a typical and complicated cognitive psychological system, persuasive dialogue agents also require knowledge from the domain of cognitive psychology to attain a level of human-like persuasion. Consequently, the cognitive strategy-enhanced persuasive dialogue agent (defined as
              {CogAgent}
              ), which incorporates cognitive strategies to achieve persuasive targets through conversation, has become a predominant research paradigm. To depict the research trends of {CogAgent}, in this paper, we first present several fundamental cognitive psychology theories and give the formalized definition of three typical cognitive strategies, including the persuasion strategy, the topic path planning strategy, and the argument structure prediction strategy. Then we propose a new system architecture by incorporating the formalized definition to lay the foundation of {CogAgent}. Representative works are detailed and investigated according to the combined cognitive strategy, followed by the summary of authoritative benchmarks and evaluation metrics. Finally, we summarize our insights on open issues and future directions of {CogAgent} for upcoming researchers.},
	pages = {195315},
	number = {5},
	journaltitle = {Frontiers of Computer Science},
	shortjournal = {Front. Comput. Sci.},
	author = {Chen, Mengqi and Guo, Bin and Wang, Hao and Li, Haoyu and Zhao, Qian and Liu, Jingqi and Ding, Yasan and Pan, Yan and Yu, Zhiwen},
	date = {2025-05},
	langid = {english},
	note = {Publisher: Higher Education Press Limited Company
{JCR分区}: Q1
中科院分区升级版: 计算机科学2区
影响因子: 4.6
5年影响因子: 3.9
{EI}: 是},
	keywords = {cognitive psychology, persuasion strategy, {citationNumber}: 0, {ccfInfo}: {CCF}-B {FCS}, cognitive strategy, persuasive dialogue},
}

@article{akdeniz_deep_2023,
	title = {Deep learning for multi-level detection and localization of myocardial scars based on regional strain validated on virtual patients},
	volume = {11},
	issn = {2169-3536},
	url = {https://ieeexplore.ieee.org/document/10040656/},
	doi = {10.1109/ACCESS.2023.3243254},
	abstract = {How well the heart is functioning can be quantified through measurements of myocardial deformation via echocardiography. Clinical assessment of cardiac function is generally focused on global indices of relative shortening; however, segmental strain indices have been shown to be abnormal in regions of myocardial disease such as scarring. In this work, we propose a single framework to predict myocardial scars at global, territorial, and segmental levels using regional myocardial strain traces as input to a convolutional neural network ({CNN}). An anatomically meaningful representation of the input data from the clinically standard bullseye representation to a multi-channel 2D image is proposed, thus enabling the use of state-of-the-art neural network configurations. A Fully Convolutional Network ({FCN}) is trained to detect and localize myocardial scar from regional left ventricular ({LV}) strain traces. Simulated regional strain data from a controlled dataset of virtual patients with varying degrees and locations of myocardial scar is used for training and validation. The proposed method successfully detects and localizes the scars on 98\% of the 5490 left ventricle ({LV}) segments of the 305 patients in the test set using strain traces only. Due to the sparse existence of scar in the dataset, only 10\% of the {LV} segments are scarred. Taking the imbalance into account, the class balanced accuracy is calculated as 95\%. The proposed method proves successful on the strain traces of the virtual cohort and offers the potential to solve the regional myocardial scar detection problem on the strain traces of the real patient cohorts.},
	pages = {15788--15798},
	journaltitle = {{IEEE} Access},
	shortjournal = {{IEEE} Access},
	author = {Akdeniz, Mujde and Manetti, Claudia Alessandra and Koopsen, Tijmen and Mirar, Hani Nozari and Snare, Sten Roar and Aase, Svein Arne and Lumens, Joost and Sprem, Jurica and {McLeod}, Kristin Sarah},
	date = {2023},
	langid = {english},
	note = {Publisher: Institute of Electrical and Electronics Engineers Inc.
{JCR分区}: Q2
中科院分区升级版: 计算机科学4区
影响因子: 3.6
5年影响因子: 3.9
{EI}: 是},
	keywords = {Deep learning, echocardiography, fully convolutional network, myocardial scar, strain, {citationNumber}: 1, {ccfInfo}: {CCF}-None {ACCESS}},
}

@article{glaese_improving_2024,
	title = {Improving dialogue agents by decomposing one global explicit annotation with local implicit multimodal feedback},
	url = {https://arxiv.org/pdf/2403.11330},
	abstract = {We describe an approach for aligning an {LLM}-based dialogue agent based on global (i.e., dialogue-level) rewards, while also taking into account naturally-occurring multimodal signals. At a high level, our approach (dubbed {GELI}) learns a local, turn-level reward model by decomposing the human-provided Global Explicit ({GE}) session-level reward, using Local Implicit ({LI}) multimodal reward signals to crossmodally shape the reward decomposition step. This decomposed reward model is then used as part of the standard {RHLF} pipeline improve an {LLM}-based dialog agent. We run quantitative and qualitative human studies to evaluate the performance of our {GELI} approach, and find that it shows consistent improvements across various conversational metrics compared to baseline methods.},
	pages = {2022--2031},
	author = {Glaese, Amelia and {McAleese}, Nat and Trebacz, Maja and Aslanides, John and Firoiu, Vlad and Ewalds, Timo and Rauh, Maribeth and Weidinger, Laura and Chadwick, Martin and Thacker, Phoebe and Campbell-Gillingham, Lucy and Uesato, Jonathan and Huang, Po-Sen and Comanescu, Ramona and Yang, Fan and See, Abigail and Dathathri, Sumanth and Greig, Rory and Chen, Charlie and Fritz, Doug and Elias, Jaume Sanchez and Green, Richard and Mokrá, Soňa and Fernando, Nicholas and Wu, Boxi and Foley, Rachel and Young, Susannah and Gabriel, Iason and Isaac, William and Mellor, John and Hassabis, Demis and Kavukcuoglu, Koray and Hendricks, Lisa Anne and Irving, Geoffrey},
	date = {2024-03},
	langid = {english},
	keywords = {{ccfInfo}: {CCF}-None {CORR}, {citationNumber}: 0},
}

@article{kim_adversarial_2024,
	title = {Adversarial {DPO}: Harnessing harmful data for reducing toxicity with minimal impact on coherence and evasiveness in dialogue agents},
	url = {https://arxiv.org/pdf/2405.12900},
	abstract = {Recent advancements in open-domain dialogue systems have been propelled by the emergence of high-quality large language models ({LLMs}) and various effective training methodologies. Nevertheless, the presence of toxicity within these models presents a significant challenge that can potentially diminish the user experience. In this study, we introduce an innovative training algorithm, an improvement upon direct preference optimization ({DPO}), called adversarial {DPO} ({ADPO}). The {ADPO} algorithm is designed to train models to assign higher probability distributions to preferred responses and lower distributions to unsafe responses, which are self-generated using the toxic control token. We demonstrate that {ADPO} enhances the model's resilience against harmful conversations while minimizing performance degradation. Furthermore, we illustrate that {ADPO} offers a more stable training procedure compared to the traditional {DPO}. To the best of our knowledge, this is the first adaptation of the {DPO} algorithm that directly incorporates harmful data into the generative model, thereby reducing the need to artificially create safe dialogue data.},
	author = {Kim, San and Postech, Gsai and Lee, Gary Geunbae and Postech, Cse},
	date = {2024-05},
	langid = {english},
	keywords = {{citationNumber}: 0, {ccfInfo}: {CCF}-B {NAACL}},
}

@article{lee_benchmarks_2024,
	title = {Benchmarks underestimate the readiness of multi-lingual dialogue agents},
	url = {https://arxiv.org/pdf/2405.17840},
	abstract = {Creating multilingual task-oriented dialogue ({TOD}) agents is challenging due to the high cost of training data acquisition. Following the research trend of improving training data efficiency, we show for the first time, that in-context learning is sufficient to tackle multilingual {TOD}. To handle the challenging dialogue state tracking ({DST}) subtask, we break it down to simpler steps that are more compatible with in-context learning where only a handful of few-shot examples are used. We test our approach on the multilingual {TOD} dataset X-{RiSAWOZ}, which has 12 domains in Chinese, English, French, Korean, Hindi, and code-mixed Hindi-English. Our turn-by-turn {DST} accuracy on the 6 languages range from 55.6\% to 80.3\%, seemingly worse than the {SOTA} results from fine-tuned models that achieve from 60.7\% to 82.8\%; our {BLEU} scores in the response generation ({RG}) subtask are also significantly lower than {SOTA}. However, after manual evaluation of the validation set, we find that by correcting gold label errors and improving dataset annotation schema, {GPT}-4 with our prompts can achieve (1) 89.6\%-96.8\% accuracy in {DST}, and (2) more than 99\% correct response generation across different languages. This leads us to conclude that current automatic metrics heavily underestimate the effectiveness of in-context learning.},
	author = {Lee, Andrew H. and Semnani, Sina J. and Castillo-López, Galo and Chalendar, Gäel de and Choudhury, Monojit and Dua, Ashna and Kavitha, Kapil Rajesh and Kim, Sungkyun and Kodali, Prashant and Kumaraguru, Ponnurangam and Lombard, Alexis and Moradshahi, Mehrad and Park, Gihyun and Semmar, Nasredine and Seo, Jiwon and Shen, Tianhao and Shrivastava, Manish and Xiong, Deyi and Lam, Monica S.},
	date = {2024},
	langid = {english},
	keywords = {{ccfInfo}: Not Found, {citationNumber}: 0},
}

@article{li_leveraging_2024,
	title = {Leveraging large language model as simulated patients for clinical education},
	url = {https://arxiv.org/pdf/2404.13066},
	abstract = {Simulated Patients ({SPs}) play a crucial role in clinical medical education by providing realistic scenarios for student practice. However, the high cost of training and hiring qualified {SPs}, along with the heavy workload and potential risks they face in consistently portraying actual patients, limit students' access to this type of clinical training. Consequently, the integration of computer program-based simulated patients has emerged as a valuable educational tool in recent years. With the rapid development of Large Language Models ({LLMs}), their exceptional capabilities in conversational artificial intelligence and role-playing have been demonstrated, making them a feasible option for implementing Virtual Simulated Patient ({VSP}). In this paper, we present an integrated model-agnostic framework called {CureFun} that harnesses the potential of {LLMs} in clinical medical education. This framework facilitates natural conversations between students and simulated patients, evaluates their dialogue, and provides suggestions to enhance students' clinical inquiry skills. Through comprehensive evaluations, our approach demonstrates more authentic and professional {SP}-scenario dialogue flows compared to other {LLM}-based chatbots, thus proving its proficiency in simulating patients. Additionally, leveraging {CureFun}'s evaluation ability, we assess several medical {LLMs} and discuss the possibilities and limitations of using {LLMs} as virtual doctors from the perspective of their diagnostic abilities.},
	author = {Li, Yanzeng and Zeng, Cheng and Zhong, Jialun and Zhang, Ruoyu and Zhang, Minhao and Zou, Lei},
	date = {2024-04},
	langid = {english},
	keywords = {{ccfInfo}: {CCF}-None {CORR}, {citationNumber}: 0},
}

@article{wang_patient-_2024,
	title = {{PATIENT}-𝜓: Using large language models to simulate patients for training mental health professionals},
	url = {https://aclanthology.org/2024.emnlp-main.711},
	doi = {10.18653/v1/2024.emnlp-main.711},
	abstract = {Mental illness remains one of the most critical public health issues. Despite its importance, many mental health professionals highlight a disconnect between their training and actual real-world patient practice. To help bridge this gap, we propose {PATIENT}-Ψ, a novel patient simulation framework for cognitive behavior therapy ({CBT}) training. To build {PATIENT}-Ψ, we construct diverse patient cognitive models based on {CBT} principles and use large language models ({LLMs}) programmed with these cognitive models to act as a simulated therapy patient. We propose an interactive training scheme, {PATIENT}-Ψ-{TRAINER}, for mental health trainees to practice a key skill in {CBT} - formulating the cognitive model of the patient - through role-playing a therapy session with {PATIENT}-Ψ. To evaluate {PATIENT}-Ψ, we conducted a comprehensive user study of 13 mental health trainees and 20 experts. The results demonstrate that practice using {PATIENT}-Ψ-{TRAINER} enhances the perceived skill acquisition and confidence of the trainees beyond existing forms of training such as textbooks, videos, and role-play with non-patients. Based on the experts' perceptions, {PATIENT}-Ψ is perceived to be closer to real patient interactions than {GPT}-4, and {PATIENT}-Ψ-{TRAINER} holds strong promise to improve trainee competencies.},
	pages = {12772--12797},
	journaltitle = {Proceedings of the 2024 Conference on Empirical Methods in Natural Language Processing},
	shortjournal = {{EMNLP} 2024 - 2024 Conf. Empir. Methods Nat. Lang. Process. Proc. Conf.},
	author = {Wang, Ruiyi and Milani, Stephanie and Chiu, Jamie C. and Zhi, Jiayin and Eack, Shaun M. and Labrum, Travis and Murphy, Samuel M and Jones, Nev and Hardy, Kate V and Shen, Hong and Fang, Fei and Chen, Zhiyu},
	date = {2024},
	langid = {english},
	note = {{ISBN}: 9798891761643
Publisher: Association for Computational Linguistics ({ACL})
{EI}: 是
{CCF}: B},
	keywords = {{ccfInfo}: {CCF}-B {EMNLP}, {citationNumber}: 29},
	file = {PDF:C\:\\Users\\Administrator\\Zotero\\storage\\328ZBQ9Z\\Wang et al. - 2024 - PATIENT- Using large language models to simulate patients for training mental health professional.pdf:application/pdf},
}

@article{louie_roleplay-doh_2024,
	title = {Roleplay-doh: Enabling domain-experts to create {LLM}-simulated patients via eliciting and adhering to principles},
	url = {https://aclanthology.org/2024.emnlp-main.591},
	doi = {10.18653/v1/2024.emnlp-main.591},
	abstract = {Recent works leverage {LLMs} to roleplay realistic social scenarios, aiding novices in practicing their social skills. However, simulating sensitive interactions, such as in the domain of mental health, is challenging. Privacy concerns restrict data access, and collecting expert feedback, although vital, is laborious. To address this, we develop Roleplay-doh, a novel human-{LLM} collaboration pipeline that elicits qualitative feedback from a domain-expert, which is transformed into a set of principles, or natural language rules, that govern an {LLM}-prompted roleplay. We apply this pipeline to enable senior mental health supporters to create customized {AI} patients as simulated practice partners for novice counselors. After uncovering issues with basic {GPT}-4 simulations not adhering to expert-defined principles, we also introduce a novel principle-adherence prompting pipeline which shows a 30\% improvement in response quality and principle following for the downstream task. Through a user study with 25 counseling experts, we demonstrate that the pipeline makes it easy and effective to create {AI} patients that more faithfully resemble real patients, as judged by both creators and third-party counselors. We provide access to the code and data on our project website.},
	pages = {10570--10603},
	journaltitle = {Proceedings of the 2024 Conference on Empirical Methods in Natural Language Processing},
	shortjournal = {{EMNLP} 2024 - 2024 Conf. Empir. Methods Nat. Lang. Process. Proc. Conf.},
	author = {Louie, Ryan and Nandi, Ananjan and Fang, William and Chang, Cheng and Brunskill, Emma and Yang, Diyi},
	date = {2024},
	langid = {english},
	note = {{ISBN}: 9798891761643
Publisher: Association for Computational Linguistics ({ACL})
{EI}: 是
{CCF}: B},
	keywords = {{ccfInfo}: {CCF}-B {EMNLP}, {citationNumber}: 22},
}

@article{ong_towards_2024,
	title = {Towards lifelong dialogue agents via relation-aware memory construction and timeline-augmented response generation},
	url = {https://arxiv.org/pdf/2406.10996},
	abstract = {To achieve lifelong human-agent interaction, dialogue agents need to constantly memorize perceived information and properly retrieve it for response generation ({RG}). While prior work focuses on getting rid of outdated memories to improve retrieval quality, we argue that such memories provide rich, important contextual cues for {RG} (e.g., changes in user behaviors) in long-term conversations. We present Theanine, a framework for {LLM}-based lifelong dialogue agents. Theanine discards memory removal and manages large-scale memories by linking them based on their temporal and cause-effect relation. Enabled by this linking structure, Theanine augments {RG} with memory timelines - series of memories representing the evolution or causality of relevant past events. Along with Theanine, we introduce {TeaFarm}, a counterfactual-driven evaluation scheme, addressing the limitation of G-Eval and human efforts in measuring memory-augmented dialogue agents. A supplementary video for Theanine and data for {TeaFarm} are at https://huggingface.co/spaces/{ResearcherScholar}/Theanine.},
	author = {Ong, Kai Tzu-iunn and Kim, Namyoung and Gwak, Minju and Chae, Hyungjoo and Kwon, Taeyoon and Jo, Yohan and Hwang, Seung-won and Lee, Dongha and Yeo, Jinyoung},
	date = {2024-06},
	langid = {english},
	keywords = {{ccfInfo}: Not Found, {citationNumber}: Not Found},
}

@article{lee_self-directed_2024,
	title = {Self-directed turing test for large language models},
	url = {https://arxiv.org/pdf/2408.09853},
	abstract = {The Turing test examines whether {AIs} can exhibit human-like behaviour in natural language conversations. Traditional Turing tests adopt a rigid dialogue format where each participant sends only one message each time and require continuous human involvement to direct the entire interaction with the test subject. This fails to reflect a natural conversational style and hinders the evaluation of Large Language Models ({LLMs}) in complex and prolonged dialogues. This paper proposes the Self-Directed Turing Test, which extends the original test with a burst dialogue format, allowing more dynamic exchanges by multiple consecutive messages. It further efficiently reduces human workload by having the {LLM} self-direct the majority of the test process, iteratively generating dialogues that simulate its interaction with humans. With the pseudo-dialogue history, the model then engages in a shorter dialogue with a human, which is paired with a human-human conversation on the same topic to be judged using questionnaires. We introduce the X-Turn Pass-Rate metric to assess the human likeness of {LLMs} across varying durations. While {LLMs} like {GPT}-4 initially perform well, achieving pass rates of 51.9\% and 38.9\% during 3 turns and 10 turns of dialogues respectively, their performance drops as the dialogue progresses, which underscores the difficulty in maintaining consistency in the long term.},
	author = {Lee, Andrew H. and Semnani, Sina J. and Castillo-López, Galo and Chalendar, Gäel De and Choudhury, Monojit and Dua, Ashna and Kavitha, Kapil Rajesh and Kim, Sungkyun and Kodali, Prashant and Kumaraguru, Ponnurangam and Lombard, Alexis and Moradshahi, Mehrad and Park, Gihyun and Semmar, Nasredine and Seo, Jiwon and Shen, Tianhao and Shrivastava, Manish and Xiong, Deyi and Lam, Monica S.},
	date = {2024-08},
	langid = {english},
	keywords = {{ccfInfo}: {CCF}-None {CORR}, {citationNumber}: Not Found},
}

@article{li_planning_2024,
	title = {Planning with large language models for conversational agents},
	url = {https://arxiv.org/pdf/2407.03884},
	abstract = {Controllability and proactivity are crucial properties of autonomous conversational agents ({CAs}). Controllability requires the {CAs} to follow the standard operating procedures ({SOPs}), such as verifying identity before activating credit cards. Proactivity requires the {CAs} to guide the conversation towards the goal during user uncooperation, such as persuasive dialogue. Existing research cannot be unified with controllability, proactivity, and low manual annotation. To bridge this gap, we propose a new framework for planning-based conversational agents ({PCA}) powered by large language models ({LLMs}), which only requires humans to define tasks and goals for the {LLMs}. Before conversation, {LLM} plans the core and necessary {SOP} for dialogue offline. During the conversation, {LLM} plans the best action path online referring to the {SOP}, and generates responses to achieve process controllability. Subsequently, we propose a semi-automatic dialogue data creation framework and curate a high-quality dialogue dataset ({PCA}-D). Meanwhile, we develop multiple variants and evaluation metrics for {PCA}, e.g., planning with Monte Carlo Tree Search ({PCA}-M), which searches for the optimal dialogue action while satisfying {SOP} constraints and achieving the proactive of the dialogue. Experiment results show that {LLMs} finetuned on {PCA}-D can significantly improve the performance and generalize to unseen domains. {PCA}-M outperforms other {CoT} and {ToT} baselines in terms of conversation controllability, proactivity, task success rate, and overall logical coherence, and is applicable in industry dialogue scenarios. The dataset and codes are available at {XXXX}.},
	author = {Li, Zhigen and Peng, Jianxiang and Wang, Yanmeng and Shen, Tianhao and Zhang, Minghui and Su, Linxi and Wu, Shang and Wu, Yihang and Wang, Yuqian and Wang, Ye and Hu, Wei and Li, Jianfeng and Wang, Shaojun and Xiao, Jing and Xiong, Deyi},
	date = {2024-07},
	langid = {english},
	keywords = {{ccfInfo}: {CCF}-None {CORR}, {citationNumber}: 0},
}

@article{santamaria_knowledge_2024,
	title = {Knowledge acquisition for dialogue agents using reinforcement learning on graph representations},
	url = {https://arxiv.org/pdf/2406.19500},
	abstract = {We develop an artificial agent motivated to augment its knowledge base beyond its initial training. The agent actively participates in dialogues with other agents, strategically acquiring new information. The agent models its knowledge as an {RDF} knowledge graph, integrating new beliefs acquired through conversation. Responses in dialogue are generated by identifying graph patterns around these new integrated beliefs. We show that policies can be learned using reinforcement learning to select effective graph patterns during an interaction, without relying on explicit user feedback. Within this context, our study is a proof of concept for leveraging users as effective sources of information.},
	author = {Santamaria, Selene Baez and Wang, Shihan and Vossen, Piek},
	date = {2024-06},
	langid = {english},
	keywords = {{ccfInfo}: {CCF}-None {CORR}, {citationNumber}: 0},
}

@article{li_meddit_2024,
	title = {{MedDiT}: A knowledge-controlled diffusion transformer framework for dynamic medical image generation in virtual simulated patient},
	url = {https://arxiv.org/pdf/2408.12236},
	abstract = {Medical education relies heavily on Simulated Patients ({SPs}) to provide a safe environment for students to practice clinical skills, including medical image analysis. However, the high cost of recruiting qualified {SPs} and the lack of diverse medical imaging datasets have presented significant challenges. To address these issues, this paper introduces {MedDiT}, a novel knowledge-controlled conversational framework that can dynamically generate plausible medical images aligned with simulated patient symptoms, enabling diverse diagnostic skill training. Specifically, {MedDiT} integrates various patient Knowledge Graphs ({KGs}), which describe the attributes and symptoms of patients, to dynamically prompt Large Language Models' ({LLMs}) behavior and control the patient characteristics, mitigating hallucination during medical conversation. Additionally, a well-tuned Diffusion Transformer ({DiT}) model is incorporated to generate medical images according to the specified patient attributes in the {KG}. In this paper, we present the capabilities of {MedDiT} through a practical demonstration, showcasing its ability to act in diverse simulated patient cases and generate the corresponding medical images. This can provide an abundant and interactive learning experience for students, advancing medical education by offering an immersive simulation platform for future healthcare professionals. The work sheds light on the feasibility of incorporating advanced technologies like {LLM}, {KG}, and {DiT} in education applications, highlighting their potential to address the challenges faced in simulated patient-based medical education.},
	author = {Li, Yanzeng and Zeng, Cheng and Zhang, Jinchao and Zhou, Jie and Zou, Lei},
	date = {2024-08},
	langid = {english},
	keywords = {{ccfInfo}: {CCF}-None {CORR}, {citationNumber}: 0},
}

@article{yu_aipatient_2024,
	title = {{AIPatient}: Simulating patients with {EHRs} and {LLM} powered agentic workflow},
	url = {https://arxiv.org/pdf/2409.18924},
	abstract = {Simulated patient systems play a crucial role in modern medical education and research, providing safe, integrative learning environments and enabling clinical decision-making simulations. Large Language Models ({LLM}) could advance simulated patient systems by replicating medical conditions and patient-doctor interactions with high fidelity and low cost. However, ensuring the effectiveness and trustworthiness of these systems remains a challenge, as they require a large, diverse, and precise patient knowledgebase, along with a robust and stable knowledge diffusion to users. Here, we developed {AIPatient}, an advanced simulated patient system with {AIPatient} Knowledge Graph ({AIPatient} {KG}) as the input and the Reasoning Retrieval-Augmented Generation (Reasoning {RAG}) agentic workflow as the generation backbone. {AIPatient} {KG} samples data from Electronic Health Records ({EHRs}) in the Medical Information Mart for Intensive Care ({MIMIC})-{III} database, producing a clinically diverse and relevant cohort of 1,495 patients with high knowledgebase validity (F1 0.89). Reasoning {RAG} leverages six {LLM} powered agents spanning tasks including retrieval, {KG} query generation, abstraction, checker, rewrite, and summarization. This agentic framework reaches an overall accuracy of 94.15\% in {EHR}-based medical Question Answering ({QA}), outperforming benchmarks that use either no agent or only partial agent integration. Our system also presents high readability (median Flesch Reading Ease 77.23; median Flesch Kincaid Grade 5.6), robustness ({ANOVA} F-value 0.6126, p{\textgreater}0.1), and stability ({ANOVA} F-value 0.782, p{\textgreater}0.1). The promising performance of the {AIPatient} system highlights its potential to support a wide range of applications, including medical education, model evaluation, and system integration.},
	author = {Yu, Huizi and Zhou, Jiayan and Li, Lingyao and Chen, Shan and Gallifant, Jack and Shi, Anye and Li, Xiang and Hua, Wenyue and Jin, Mingyu and Chen, Guang and Zhou, Yang and Li, Zhao and Gupte, Trisha and Chen, Ming-Li and Azizi, Zahra and Zhang, Yongfeng and Assimes, Themistocles L. and Ma, Xin and Bitterman, Danielle S. and Lu, Lin and Fan, Lizhou},
	date = {2024-09},
	langid = {english},
	keywords = {{ccfInfo}: {CCF}-None {CORR}, {citationNumber}: 0},
}

@article{lattimer_sparse_2025,
	title = {Sparse rewards can self-train dialogue agents},
	url = {https://aclanthology.org/2025.findings-acl.1302},
	doi = {10.18653/v1/2025.findings-acl.1302},
	abstract = {Recent advancements in state-of-the-art ({SOTA}) Large Language Model ({LLM}) agents, especially in multi-turn dialogue tasks, have been primarily driven by supervised fine-tuning and high-quality human feedback. However, as base {LLM} models continue to improve, acquiring meaningful human feedback has become increasingly challenging and costly. In certain domains, base {LLM} agents may eventually exceed human capabilities, making traditional feedback-driven methods impractical. In this paper, we introduce a novel self-improvement paradigm that empowers {LLM} agents to autonomously enhance their performance without external human feedback. Our method, Juxtaposed Outcomes for Simulation Harvesting ({JOSH}), is a self-alignment algorithm that leverages a sparse reward simulation environment to extract ideal behaviors and further train the {LLM} on its own outputs. We present {ToolWOZ}, a sparse reward tool-calling simulation environment derived from {MultiWOZ}. We demonstrate that models trained with {JOSH}, both small and frontier, significantly improve tool-based interactions while preserving general model capabilities across diverse benchmarks. Our code and data are publicly available on {GitHub} at https://github.com/asappresearch/josh-llm-simulation-training},
	pages = {25395--25413},
	journaltitle = {Findings of the Association for Computational Linguistics: {ACL} 2025},
	author = {Lattimer, Barrett Martin and Gangal, Varun Prashant and {McDonald}, Ryan and Yang, Yi},
	date = {2025},
	langid = {english},
	note = {Publisher: Association for Computational Linguistics ({ACL})
{CCF}: B},
	keywords = {{citationNumber}: 0, {ccfInfo}: {CCF}-A {ACL}},
}

@article{veluri_beyond_2024,
	title = {Beyond turn-based interfaces: Synchronous {LLMs} as full-duplex dialogue agents},
	url = {https://aclanthology.org/2024.emnlp-main.1192},
	doi = {10.18653/v1/2024.emnlp-main.1192},
	abstract = {Despite broad interest in modeling spoken dialogue agents, most approaches are inherently “half-duplex” - restricted to turn-based interaction with responses requiring explicit prompting by the user or implicit tracking of interruption or silence events. Human dialogue, by contrast, is “full-duplex” allowing for rich synchronicity in the form of quick and dynamic turn-taking, overlapping speech, and backchanneling. Technically, the challenge of achieving full-duplex dialogue with {LLMs} lies in modeling synchrony as pre-trained {LLMs} do not have a sense of “time”. To bridge this gap, we propose Synchronous {LLMs} for full-duplex spoken dialogue modeling. We design a novel mechanism to integrate time information into Llama3-8b so that they run synchronously with the real-world clock. We also introduce a training recipe that uses 212k hours of synthetic spoken dialogue data generated from text dialogue data to create a model that generates meaningful and natural spoken dialogue, with just 2k hours of real-world spoken dialogue data. Synchronous {LLMs} outperform state-of-the-art in dialogue meaningfulness while maintaining naturalness. Finally, we demonstrate the model's ability to participate in full-duplex dialogue by simulating interaction between two agents trained on different datasets, while considering Internet-scale latencies of up to 240ms. Webpage: https://syncllm.cs.washington.edu/.},
	pages = {21390--21402},
	journaltitle = {Proceedings of the 2024 Conference on Empirical Methods in Natural Language Processing},
	shortjournal = {{EMNLP} 2024 - 2024 Conf. Empir. Methods Nat. Lang. Process. Proc. Conf.},
	author = {Veluri, Bandhav and Peloquin, Benjamin N and Yu, Bokai and Gong, Hongyu and Gollakota, Shyamnath},
	date = {2024},
	langid = {english},
	note = {{ISBN}: 9798891761643
Publisher: Association for Computational Linguistics ({ACL})
{CCF}: B},
	keywords = {{ccfInfo}: {CCF}-B {EMNLP}, {citationNumber}: 9},
}

@article{shen_interactive_2024,
	title = {Interactive dialogue agents via reinforcement learning on hindsight regenerations},
	volume = {1},
	url = {https://arxiv.org/pdf/2411.05194},
	abstract = {Recent progress on large language models ({LLMs}) has enabled dialogue agents to generate highly naturalistic and plausible text. However, current {LLM} language generation focuses on responding accurately to questions and requests with a single effective response. In reality, many real dialogues are interactive, meaning an agent's utterances will influence their conversational partner, elicit information, or change their opinion. Accounting for how an agent can effectively steer a conversation is a crucial ability in many dialogue tasks, from healthcare to preference elicitation. Existing methods for fine-tuning dialogue agents to accomplish such tasks would rely on curating some amount of expert data. However, doing so often requires understanding the underlying cognitive processes of the conversational partner, which is a skill neither humans nor {LLMs} trained on human data can reliably do. Our key insight is that while {LLMs} may not be adept at identifying effective strategies for steering conversations a priori, or in the middle of an ongoing conversation, they can do so post-hoc, or in hindsight, after seeing how their conversational partner responds. We use this fact to rewrite and augment existing suboptimal data, and train via offline reinforcement learning ({RL}) an agent that outperforms both prompting and learning from unaltered human demonstrations. We apply our approach to two domains that require understanding human mental state, intelligent interaction, and persuasion: mental health support, and soliciting charitable donations. Our results in a user study with real humans show that our approach greatly outperforms existing state-of-the-art dialogue agents.},
	journaltitle = {Proceedings of {ACM} Conference (conference'17)},
	shortjournal = {Proc. {ACM} Conf. (conf.)},
	author = {Shen, Wei and Zhang, Chuheng and Zhang, China Xuyun and Xu, Xiaolong and Dou, Wanchun},
	date = {2024},
	langid = {english},
	keywords = {{ccfInfo}: {CCF}-None {CORR}, {citationNumber}: 0},
}

@article{ma_enhancing_2025,
	title = {Enhancing patient-centric communication: Leveraging {LLMs} to simulate patient perspectives},
	url = {https://arxiv.org/pdf/2501.06964},
	abstract = {Large Language Models ({LLMs}) have demonstrated impressive capabilities in role-playing scenarios, particularly in simulating domain-specific experts using tailored prompts. This ability enables {LLMs} to adopt the persona of individuals with specific backgrounds, offering a cost-effective and efficient alternative to traditional, resource-intensive user studies. By mimicking human behavior, {LLMs} can anticipate responses based on concrete demographic or professional profiles. In this paper, we evaluate the effectiveness of {LLMs} in simulating individuals with diverse backgrounds and analyze the consistency of these simulated behaviors compared to real-world outcomes. In particular, we explore the potential of {LLMs} to interpret and respond to discharge summaries provided to patients leaving the Intensive Care Unit ({ICU}). We evaluate and compare with human responses the comprehensibility of discharge summaries among individuals with varying educational backgrounds, using this analysis to assess the strengths and limitations of {LLM}-driven simulations. Notably, when {LLMs} are primed with educational background information, they deliver accurate and actionable medical guidance 88\% of the time. However, when other information is provided, performance significantly drops, falling below random chance levels. This preliminary study shows the potential benefits and pitfalls of automatically generating patient-specific health information from diverse populations. While {LLMs} show promise in simulating health personas, our results highlight critical gaps that must be addressed before they can be reliably used in clinical settings. Our findings suggest that a straightforward query-response model could outperform a more tailored approach in delivering health information. This is a crucial first step in understanding how {LLMs} can be optimized for personalized health communication while maintaining accuracy.},
	author = {Ma, Xinyao and Zhu, Rui and Wang, Zihao and Xiong, Jingwei and Chen, Qingyu and Tang, Haixu and Camp, L. Jean and Ohno-Machado, Lucila},
	date = {2025-01},
	langid = {english},
	keywords = {{ccfInfo}: {CCF}-None {CORR}, {citationNumber}: 0},
}

@article{tan_prospect_2025,
	title = {In prospect and retrospect: Reflective memory management for long-term personalized dialogue agents},
	volume = {1},
	url = {https://aclanthology.org/2025.acl-long.413},
	doi = {10.18653/v1/2025.acl-long.413},
	abstract = {Large Language Models ({LLMs}) have made significant progress in open-ended dialogue, yet their inability to retain and retrieve relevant information from long-term interactions limits their effectiveness in applications requiring sustained personalization. External memory mechanisms have been proposed to address this limitation, enabling {LLMs} to maintain conversational continuity. However, existing approaches struggle with two key challenges. First, rigid memory granularity fails to capture the natural semantic structure of conversations, leading to fragmented and incomplete representations. Second, fixed retrieval mechanisms cannot adapt to diverse dialogue contexts and user interaction patterns. In this work, we propose Reflective Memory Management ({RMM}), a novel mechanism for long-term dialogue agents, integrating forward- and backward-looking reflections: (1) Prospective Reflection, which dynamically summarizes interactions across granularities-utterances, turns, and sessions-into a personalized memory bank for effective future retrieval, and (2) Retrospective Reflection, which iteratively refines the retrieval in an online reinforcement learning ({RL}) manner based on {LLMs}' cited evidence. Experiments show that {RMM} demonstrates consistent improvement across various metrics and benchmarks. For example, {RMM} shows more than 10\% accuracy improvement over the baseline without memory management on the {LongMemEval} dataset.},
	pages = {8416--8439},
	journaltitle = {Proceedings of the 63rd Annual Meeting of the Association for Computational Linguistics (Volume 1: Long Papers)},
	shortjournal = {Proc. {ACM} Conf. (conf.)},
	author = {Tan, Zhen and Yan, Jun and Hsu, I-Hung and Han, Rujun and Wang, Zifeng and Le, Long and Song, Yiwen and Chen, Yanfei and Palangi, Hamid and Lee, George and Iyer, Anand Rajan and Chen, Tianlong and Liu, Huan and Lee, Chen-Yu and Pfister, Tomas},
	date = {2025},
	langid = {english},
	note = {Publisher: Association for Computational Linguistics ({ACL})
{CCF}: A},
	keywords = {{citationNumber}: 0, {ccfInfo}: {CCF}-A {ACL}},
}

@article{ma_volumetric_2025,
	title = {Volumetric modulated arc therapy or step-shoot {IMRT}? A 4D dosimetry study of motion effect in lung {SBRT} using a dynamic virtual patient model},
	url = {https://arxiv.org/pdf/2501.18153},
	abstract = {Purpose: To investigate the impact of delivery techniques and planning parameters on interplay effect in lung {SBRT}. Methods: A dynamic virtual patient model containing normal structures and a tumor with adjustable sizes, locations, and 3D breathing motion was utilized. {SBRT} plans were developed using both step-and-shoot {IMRT} and {VMAT} with different planning parameters (energy, isocenter location, {PTV} margin, and {PTV} dose heterogeneity). 4D doses were calculated by simulating synchronized delivery of {SBRT} to the virtual patient model with random initial positions of tumor motion. The expected dose (average) and the standard deviation of the 4D doses were obtained. The relative difference between the expected {GTV} minimal/mean ({GTVMin}/{GTVMean}) dose and the planned {ITVMin}/{ITVMean} dose (denoted by \%E/P), and between the {GTVMin} and the prescription dose ({DRx}) were computed. Results: The \%E/P for {GTVMean} was significantly lower for {IMRT} than {VMAT} (0.5\% +/- 7.7\% v.s. 3.5\% +/- 5.0\%, p=0.04). The expected {GTVMin} was lower than {DRx} in 9.4\% of all {IMRT} plans versus 3.1\% in {VMAT}. The worst-case scenario, 4D {GTVMin} was 14.1\% lower than the {ITVMin}. Choices of {PTV} margin or dose heterogeneity to be achieved in {PTV} can result in significant difference (p{\textless}0.05) in motion interplay depending on delivery techniques. Conclusion: Motion interplay may cause the expected {GTVMin} to be less than the planned {ITV} minimal dose and {DRx} for both {IMRT} and {VMAT} plans. The differences between the expected {GTV} dose and the {ITV} dose depended on the delivery technique and planning parameters. Overall, {VMAT} is less prone to motion interplay than {IMRT}.},
	author = {Ma, Tianjun and Guo, Bingqi and Balik, Salim and Qi, Peng and Magnelli, Anthony and Videtic, Gregory M. M. and Stephans, Kevin L. and Zhuang, Tingliang},
	date = {2025-01},
	langid = {english},
	keywords = {{ccfInfo}: Not Found, {citationNumber}: 0},
}

@article{steenstra_scaffolding_2025,
	title = {Scaffolding empathy: Training counselors with simulated patients and utterance-level performance visualizations},
	url = {https://dl.acm.org/doi/10.1145/3706598.3714014},
	doi = {10.1145/3706598.3714014},
	abstract = {Learning therapeutic counseling involves significant role-play experience with mock patients, with current manual training methods providing only intermittent granular feedback. We seek to accelerate and optimize counselor training by providing frequent, detailed feedback to trainees as they interact with a simulated patient. Our first application domain involves training motivational interviewing skills for counselors. Motivational interviewing is a collaborative counseling style in which patients are guided to talk about changing their behavior, with empathetic counseling an essential ingredient. We developed and evaluated an {LLM}-powered training system that features a simulated patient and visualizations of turn-by-turn performance feedback tailored to the needs of counselors learning motivational interviewing. We conducted an evaluation study with professional and student counselors, demonstrating high usability and satisfaction with the system. We present design implications for the development of automated systems that train users in counseling skills and their generalizability to other types of social skills training.},
	pages = {1--22},
	journaltitle = {Proceedings of the 2025 {CHI} Conference on Human Factors in Computing Systems},
	shortjournal = {Conf. Hum. Factors Comput. Syst. - Proc.},
	author = {Steenstra, Ian and Nouraei, Farnaz and Bickmore, Timothy},
	date = {2025-04-26},
	langid = {english},
	note = {{ISBN}: 9798400713941
Publisher: Association for Computing Machinery
{CCF}: A},
	keywords = {Large Language Models, Cognitive Modeling, Health Counseling, Simulated Patients, Substance Misuse, Training Systems, {citationNumber}: 0, {ccfInfo}: {CCF}-A {CHI}},
}

@article{tang_rise_2025,
	title = {The rise of darkness: Safety-utility trade-offs in role-playing dialogue agents},
	url = {https://arxiv.org/pdf/2502.20757},
	abstract = {Large Language Models ({LLMs}) have made remarkable advances in role-playing dialogue agents, demonstrating their utility in character simulations. However, it remains challenging for these agents to balance character portrayal utility with content safety because this essential character simulation often comes with the risk of generating unsafe content. To address this issue, we first conduct a systematic exploration of the safety-utility trade-off across multiple {LLMs}. Our analysis reveals that risk scenarios created by villain characters and user queries (referred to as risk coupling) contribute to this trade-off. Building on this, we propose a novel Adaptive Dynamic Multi-Preference ({ADMP}) method, which dynamically adjusts safety-utility preferences based on the degree of risk coupling and guides the model to generate responses biased toward utility or safety. We further introduce Coupling Margin Sampling ({CMS}) into coupling detection to enhance the model's ability to handle high-risk scenarios. Experimental results demonstrate that our approach improves safety metrics while maintaining utility.},
	author = {Tang, Yihong and Chen, Kehai and Bai, Xuefeng and Niu, Zhengyu and Wang, Bo and Liu, Jie and Zhang, Min},
	date = {2025-02},
	langid = {english},
	keywords = {{citationNumber}: 0, {ccfInfo}: {CCF}-A {ACL}},
}

@article{lee_exploring_2025,
	title = {Exploring personality-aware interactions in salesperson dialogue agents},
	url = {https://arxiv.org/pdf/2504.18058},
	abstract = {The integration of dialogue agents into the sales domain requires a deep understanding of how these systems interact with users possessing diverse personas. This study explores the influence of user personas, defined using the Myers-Briggs Type Indicator ({MBTI}), on the interaction quality and performance of sales-oriented dialogue agents. Through large-scale testing and analysis, we assess the pre-trained agent's effectiveness, adaptability, and personalization capabilities across a wide range of {MBTI}-defined user types. Our findings reveal significant patterns in interaction dynamics, task completion rates, and dialogue naturalness, underscoring the future potential for dialogue agents to refine their strategies to better align with varying personality traits. This work not only provides actionable insights for building more adaptive and user-centric conversational systems in the sales domain but also contributes broadly to the field by releasing persona-defined user simulators. These simulators, unconstrained by domain, offer valuable tools for future research and demonstrate the potential for scaling personalized dialogue systems across diverse applications.},
	author = {Lee, Keyeun and Lee, Seolhee and Kim, Esther Hehsun and Ko, Yena and Eun, Jinsu and Kim, Dahee and Cho, Hyewon and Zhu, Haiyi and Kraut, Robert E. and Suh, Eunyoung and Kim, Eun-Mee and Lim, Hajin},
	date = {2025-04},
	langid = {english},
	keywords = {{ccfInfo}: {CCF}-None {CORR}, {citationNumber}: 0, cs.{CL}, cs.{HC}},
}

@article{ali_design_2019,
	title = {Design of Seamless Multi-modal Interaction Framework for Intelligent Virtual Agents in Wearable Mixed Reality Environment},
	volume = {1},
	url = {https://dl.acm.org/doi/10.1145/3328756.3328758},
	doi = {10.1145/3328756.3328758},
	abstract = {In this paper, we present the design of a multimodal interaction framework for intelligent virtual agents in wearable mixed reality environments, especially for interactive applications at museums, botanical gardens, and similar places. These places need engaging and no-repetitive digital content delivery to maximize user involvement. An intelligent virtual agent is a promising mode for both purposes. Premises of framework is wearable mixed reality provided by {MR} devices supporting spatial mapping. We envisioned a seamless interaction framework by integrating potential features of spatial mapping, virtual character animations, speech recognition, gazing, domain-specific chatbot and object recognition to enhance virtual experiences and communication between users and virtual agents. By applying a modular approach and deploying computationally intensive modules on cloud-platform, we achieved a seamless virtual experience in a device with limited resources. Human-like gaze and speech interaction with a virtual agent made it more interactive. Automated mapping of body animations with the content of a speech made it more engaging. In our tests, the virtual agents responded within 2-4 seconds after the user query. The strength of the framework is flexibility and adaptability. It can be adapted to any wearable {MR} device supporting spatial mapping.},
	pages = {47--52},
	journaltitle = {Proceedings of the 32nd International Conference on Computer Animation and Social Agents},
	shortjournal = {{ACM} Int. Conf. Proceeding Ser.},
	author = {Ali, Ghazanfar and Le, Hong-Quan and Kim, Junho and Hwang, Seung-Won and Hwang, Jae-In},
	date = {2019-07},
	langid = {english},
	note = {{ISBN}: 9781450371599
Publisher: Association for Computing Machinery
{CCF}: C},
	keywords = {{citationNumber}: 20, cs.{HC}, {ccfInfo}: {CCF}-C {CASA}},
}

@article{lee_aligning_2025,
	title = {Aligning dialogue agents with global feedback via large language model reward decomposition},
	url = {https://arxiv.org/pdf/2505.15922},
	abstract = {We propose a large language model based reward decomposition framework for aligning dialogue agents using only a single session-level feedback signal. We leverage the reasoning capabilities of a frozen, pretrained large language model ({LLM}) to infer fine-grained local implicit rewards by decomposing global, session-level feedback. Our first text-only variant prompts the {LLM} to perform reward decomposition using only the dialogue transcript. The second multimodal variant incorporates additional behavioral cues, such as pitch, gaze, and facial affect, expressed as natural language descriptions. These inferred turn-level rewards are distilled into a lightweight reward model, which we utilize for {RL}-based fine-tuning for dialogue generation. We evaluate both text-only and multimodal variants against state-of-the-art reward decomposition methods and demonstrate notable improvements in human evaluations of conversation quality, suggesting that {LLMs} are strong reward decomposers that obviate the need for manual reward shaping and granular human feedback.},
	author = {Lee, Dong Won and Park, Hae Won and Breazeal, Cynthia and Morency, Louis-Philippe},
	date = {2025-05},
	langid = {english},
	keywords = {{ccfInfo}: {CCF}-None {CORR}, {citationNumber}: 0, cs.{CL}},
}

@article{shen_reward-driven_2025,
	title = {Reward-driven interaction: Enhancing proactive dialogue agents through user satisfaction prediction},
	volume = {1},
	url = {https://arxiv.org/pdf/2505.18731},
	abstract = {Reward-driven proactive dialogue agents require precise estimation of user satisfaction as an intrinsic reward signal to determine optimal interaction strategies. Specifically, this framework triggers clarification questions when detecting potential user dissatisfaction during interactions in the industrial dialogue system. Traditional works typically rely on training a neural network model based on weak labels which are generated by a simple model trained on user actions after current turn. However, existing methods suffer from two critical limitations in real-world scenarios: (1) Noisy Reward Supervision, dependence on weak labels derived from post-hoc user actions introduces bias, particularly failing to capture satisfaction signals in {ASR}-error-induced utterances; (2) Long-Tail Feedback Sparsity, the power-law distribution of user queries causes reward prediction accuracy to drop in low-frequency domains. The noise in the weak labels and a power-law distribution of user utterances results in that the model is hard to learn good representation of user utterances and sessions. To address these limitations, we propose two auxiliary tasks to improve the representation learning of user utterances and sessions that enhance user satisfaction prediction. The first one is a contrastive self-supervised learning task, which helps the model learn the representation of rare user utterances and identify {ASR} errors. The second one is a domain-intent classification task, which aids the model in learning the representation of user sessions from long-tailed domains and improving the model's performance on such domains. The proposed method is evaluated on {DuerOS}, demonstrating significant improvements in the accuracy of error recognition on rare user utterances and long-tailed domains.},
	journaltitle = {Proceedings of {ACM} Conference (conference'17)},
	shortjournal = {Proc. {ACM} Conf. (conf.)},
	author = {Shen, Wei and He, Xiaonan and Zhang, Chuheng and Zhang, Xuyun and Xu, Xiaolong and Dou, Wanchun},
	date = {2025-05},
	langid = {english},
	keywords = {{ccfInfo}: {CCF}-None {CORR}, {citationNumber}: 0},
}

@article{lee_comparisons_2025,
	title = {Comparisons between a large language model-based real-time compound diagnostic medical {AI} interface and physicians for common internal medicine cases using simulated patients},
	url = {https://arxiv.org/pdf/2505.20609},
	abstract = {Objective To develop an {LLM} based realtime compound diagnostic medical {AI} interface and performed a clinical trial comparing this interface and physicians for common internal medicine cases based on the United States Medical License Exam ({USMLE}) Step 2 Clinical Skill ({CS}) style exams. Methods A nonrandomized clinical trial was conducted on August 20, 2024. We recruited one general physician, two internal medicine residents (2nd and 3rd year), and five simulated patients. The clinical vignettes were adapted from the {USMLE} Step 2 {CS} style exams. We developed 10 representative internal medicine cases based on actual patients and included information available on initial diagnostic evaluation. Primary outcome was the accuracy of the first differential diagnosis. Repeatability was evaluated based on the proportion of agreement. Results The accuracy of the physicians' first differential diagnosis ranged from 50\% to 70\%, whereas the realtime compound diagnostic medical {AI} interface achieved an accuracy of 80\%. The proportion of agreement for the first differential diagnosis was 0.7. The accuracy of the first and second differential diagnoses ranged from 70\% to 90\% for physicians, whereas the {AI} interface achieved an accuracy rate of 100\%. The average time for the {AI} interface (557 sec) was 44.6\% shorter than that of the physicians (1006 sec). The {AI} interface (0.08) also reduced costs by 98.1\% compared to the physicians' average (4.2). Patient satisfaction scores ranged from 4.2 to 4.3 for care by physicians and were 3.9 for the {AI} interface Conclusion An {LLM} based realtime compound diagnostic medical {AI} interface demonstrated diagnostic accuracy and patient satisfaction comparable to those of a physician, while requiring less time and lower costs. These findings suggest that {AI} interfaces may have the potential to assist primary care consultations for common internal medicine cases.},
	author = {Lee, Keyeun and Lee, Seolhee and Kim, Esther Hehsun and Ko, Yena and Eun, Jinsu and Kim, Dahee and Cho, Hyewon and Zhu, Haiyi and Kraut, Robert E. and Suh, Eunyoung and Kim, Eun-Mee and Lim, Hajin},
	date = {2025},
	langid = {english},
	keywords = {{ccfInfo}: {CCF}-None {CORR}, {citationNumber}: 0, cs.{CL}, cs.{HC}},
}

@article{lee_adaptive-vp_2025,
	title = {Adaptive-{VP}: A framework for {LLM}-based virtual patients that adapts to trainees’ dialogue to facilitate nurse communication training},
	url = {https://aclanthology.org/2025.findings-acl.118},
	doi = {10.18653/v1/2025.findings-acl.118},
	abstract = {Effective communication training is essential to preparing nurses for high-quality patient care. While standardized patient ({SP}) simulations provide valuable experiential learning, they are often costly and inflexible. Virtual patient ({VP}) systems offer a scalable alternative, but most fail to adapt to the varying communication skills of trainees. In particular, when trainees respond ineffectively, {VPs} should escalate in hostility or become uncooperative–yet this level of adaptive interaction remains largely unsupported. To address this gap, we introduce Adaptive-{VP}, a {VP} dialogue generation framework that leverages large language models ({LLMs}) to dynamically adapt {VP} behavior based on trainee input. The framework features a pipeline for constructing clinically grounded yet flexible {VP} scenarios and a modular system for assessing trainee communication and adjusting {VP} responses in real time, while ensuring learner safety. We validated Adaptive-{VP} by simulating challenging patient conversations. Automated evaluation using a corpus from practicing nurses showed that our communication skill evaluation mechanism reflected real-world proficiency levels. Expert nurses further confirmed that Adaptive-{VP} produced more natural and realistic interactions than existing approaches, demonstrating its potential as a scalable and effective tool for nursing communication training.},
	pages = {2319--2352},
	journaltitle = {Findings of the Association for Computational Linguistics: {ACL} 2025},
	author = {Lee, Keyeun and Lee, Seolhee and Kim, Esther Hehsun and Ko, Yena and Eun, Jinsu and Kim, Dahee and Cho, Hyewon and Zhu, Haiyi and Kraut, Robert E. and Suh, Eunyoung E. and Kim, Eun-mee and Lim, Hajin},
	date = {2025},
	langid = {english},
	note = {Publisher: Association for Computational Linguistics ({ACL})
{CCF}: B},
	keywords = {{citationNumber}: 0, {ccfInfo}: {CCF}-A {ACL}, cs.{CL}, cs.{HC}},
}

@article{rashidian_ai_2025,
	title = {{AI} agents for conversational patient triage: Preliminary simulation-based evaluation with real-world {EHR} data},
	url = {https://arxiv.org/pdf/2506.04032},
	abstract = {Background: We present a Patient Simulator that leverages real world patient encounters which cover a broad range of conditions and symptoms to provide synthetic test subjects for development and testing of healthcare agentic models. The simulator provides a realistic approach to patient presentation and multi-turn conversation with a symptom-checking agent. Objectives: (1) To construct and instantiate a Patient Simulator to train and test an {AI} health agent, based on patient vignettes derived from real {EHR} data. (2) To test the validity and alignment of the simulated encounters provided by the Patient Simulator to expert human clinical providers. (3) To illustrate the evaluation framework of such an {LLM} system on the generated realistic, data-driven simulations – yielding a preliminary assessment of our proposed system. Methods: We first constructed realistic clinical scenarios by deriving patient vignettes from real-world {EHR} encounters. These vignettes cover a variety of presenting symptoms and underlying conditions. We then evaluate the performance of the Patient Simulator as a simulacrum of a real patient encounter across over 500 different patient vignettes. We leveraged a separate {AI} agent to provide multi-turn questions to obtain a history of present illness. The resulting multiturn conversations were evaluated by two expert clinicians. Results: Clinicians scored the Patient Simulator as consistent with the patient vignettes in those same 97.7\% of cases. The extracted case summary based on the conversation history was 99\% relevant. Conclusions: We developed a methodology to incorporate vignettes derived from real healthcare patient data to build a simulation of patient responses to symptom checking agents. The performance and alignment of this Patient Simulator could be used to train and test a multi-turn conversational {AI} agent at scale.},
	author = {Rashidian, Sina and Li, Nan and Amar, Jonathan and Lee, Jong {MS} Ha and Pugh, Sam {MS} and Mbi, Eric Yang and Mba, Geoff Masterson and Cha, Myoung {JD} and Mph, Yugang Jia and Vaid, Akhil},
	date = {2025},
	langid = {english},
	keywords = {{ccfInfo}: {CCF}-None {CORR}, {citationNumber}: 0, cs.{CL}},
}

@article{maslych_mitigating_2025,
	title = {Mitigating response delays in free-form conversations with {LLM}-powered intelligent virtual agents},
	volume = {1},
	url = {https://dl.acm.org/doi/10.1145/3719160.3736636},
	doi = {10.1145/3719160.3736636},
	abstract = {We investigated the challenges of mitigating response delays in free-form conversations with virtual agents powered by Large Language Models ({LLMs}) within Virtual Reality ({VR}). For this, we used conversational fillers, such as gestures and verbal cues, to bridge delays between user input and system responses and evaluate their effectiveness across various latency levels and interaction scenarios. We found that latency above 4 seconds degrades quality of experience, while natural conversational fillers improve perceived response time, especially in high-delay conditions. Our findings provide insights for practitioners and researchers to optimize user engagement whenever conversational systems’ responses are delayed by network limitations or slow hardware. We also contribute an open-source pipeline that streamlines deploying conversational agents in virtual environments.},
	pages = {1--15},
	journaltitle = {Proceedings of the 7th {ACM} Conference on Conversational User Interfaces},
	shortjournal = {{CUI} 2025 - Proc. 2025 {ACM} Conf. Conversational User Interfaces},
	author = {Maslych, Mykola and Katebi, Mohammadreza and Lee, Christopher and Hmaiti, Yahya and Ghasemaghaei, Amirpouya and Pumarada, Christian and Palmer, Janneese and Segarra Martinez, Esteban and Emporio, Marco and Snipes, Warren and {McMahan}, Ryan P. and {LaViola} Jr., Joseph J.},
	date = {2025-07-08},
	langid = {english},
	note = {{ISBN}: 9798400715273
Publisher: Association for Computing Machinery, Inc},
	keywords = {{LLM}, {citationNumber}: 0, {ccfInfo}: {CCF}-None {CUI}, Conversational interfaces, response latency, user study, {VR}},
}

@article{jang_what_2025,
	title = {From what to respond to when to respond: Timely response generation for open-domain dialogue agents},
	url = {https://arxiv.org/pdf/2506.14285},
	abstract = {While research on dialogue response generation has primarily focused on generating coherent responses conditioning on textual context, the critical question of when to respond grounded on the temporal context remains underexplored. To bridge this gap, we propose a novel task called timely dialogue response generation and introduce the {TimelyChat} benchmark, which evaluates the capabilities of language models to predict appropriate time intervals and generate time-conditioned responses. Additionally, we construct a large-scale training dataset by leveraging unlabeled event knowledge from a temporal commonsense knowledge graph and employing a large language model ({LLM}) to synthesize 55K event-driven dialogues. We then train Timer, a dialogue agent designed to proactively predict time intervals and generate timely responses that align with those intervals. Experimental results show that Timer outperforms prompting-based {LLMs} and other fine-tuned baselines in both turn-level and dialogue-level evaluations. We publicly release our data, model, and code.},
	author = {Jang, Seongbo and Jeon, Minjin and Lee, Jaehoon and Lee, Seonghyeon and Lee, Dongha and Yu, Hwanjo},
	date = {2025-06},
	langid = {english},
	note = {{ISBN}: 2506.14285v1},
	keywords = {{ccfInfo}: {CCF}-None {CORR}, {citationNumber}: 0, cs.{CL}},
}

@article{shi_c-path_2025,
	title = {C-{PATH}: Conversational patient assistance and triage in healthcare system},
	url = {https://arxiv.org/pdf/2506.06737},
	abstract = {Navigating healthcare systems can be complex and overwhelming, creating barriers for patients seeking timely and appropriate medical attention. In this paper, we introduce C-{PATH} (Conversational Patient Assistance and Triage in Healthcare), a novel conversational {AI} system powered by large language models ({LLMs}) designed to assist patients in recognizing symptoms and recommending appropriate medical departments through natural, multi-turn dialogues. C-{PATH} is fine-tuned on medical knowledge, dialogue data, and clinical summaries using a multi-stage pipeline built on the {LLaMA}3 architecture. A core contribution of this work is a {GPT}-based data augmentation framework that transforms structured clinical knowledge from {DDXPlus} into lay-person-friendly conversations, allowing alignment with patient communication norms. We also implement a scalable conversation history management strategy to ensure long-range coherence. Evaluation with {GPTScore} demonstrates strong performance across dimensions such as clarity, informativeness, and recommendation accuracy. Quantitative benchmarks show that C-{PATH} achieves superior performance in {GPT}-rewritten conversational datasets, significantly outperforming domain-specific baselines. C-{PATH} represents a step forward in the development of user-centric, accessible, and accurate {AI} tools for digital health assistance and triage.},
	author = {Shi, Qi and Han, Qiwei and Soares, Cláudia},
	date = {2025-06},
	langid = {english},
	keywords = {{ccfInfo}: {CCF}-None {CORR}, {citationNumber}: 0, cs.{CL}, cs.{AI}},
}
