# Supplementary material for: Large Language Model–Based Virtual Patient Systems for History-Taking in Medical Education: Comprehensive Systematic Review
Source: JMIR Med Inform. 2026 Jan 2;14:e79039. doi: 10.2196/79039 (PMC12811743; doi:10.2196/79039)
Supplement: Multimedia Appendix 8 [file medinform_v14i1e79039_app8.zip › 01 datasets/ERIC.bib]

@article{jensen_virtual_2024,
	title = {Virtual patients in undergraduate psychiatry education: A systematic review and synthesis},
	volume = {29},
	issn = {1573-1677},
	abstract = {Virtual patients are increasingly used in undergraduate psychiatry education. This article reports on a systematic review aimed at providing an overview of different approaches in this context, describing their effectiveness, and thematically comparing learning outcomes across different undergraduate programs. The authors searched {PubMed}, {PsycInfo}, {CINAHL}, and Scopus databases for articles published between 2000 and January 2021. Quantitative and qualitative studies that reported on outcomes related to learners' knowledge, skills, and attitudes following an intervention with virtual patients in undergraduate psychiatry education were reviewed. Outcomes were thematically compared, and a narrative synthesis of the different outcomes and effectiveness was provided. Of 7856 records identified, 240 articles were retrieved for full-text review and 46 articles met all inclusion criteria. There were four broad types of virtual patient interventions: case-based presentation (n = 17), interactive virtual patient scenarios (n = 14), standardized virtual patients (n = 10), and virtual patient videogames (n = 5). The thematic analysis revealed that virtual patients in psychiatry education have been used for learners to construe knowledge about symptomatology and psychopathology, develop interpersonal and clinical communicative skills, and to increase self-efficacy and decrease stigmatizing attitudes towards psychiatric patients. In comparison with no intervention, traditional teaching, and text-based interventions, virtual patients were associated with higher learning outcomes. However, the results did not indicate any superiority of virtual patients over non-technological simulation. Virtual patients in psychiatry education offer opportunities for students from different health disciplines to build knowledge, practice skills, and improve their attitudes towards individuals with mental illness. The article discusses methodological shortcomings in the reviewed literature. Future interventions should consider the mediating effects of the quality of the learning environment, psychological safety, and level of authenticity of the simulation.},
	pages = {329--347},
	number = {1},
	journaltitle = {Advances in Health Sciences Education},
	shortjournal = {Adv. Health Sci. Educ.},
	author = {Jensen, Rikke Amalie Agergaard and Musaeus, Peter and Pedersen, Kamilla},
	date = {2024},
	langid = {english},
	note = {{ERIC} Number: {EJ}1416325
{JCR分区}: Q1
中科院分区升级版: 教育学2区
影响因子: 3.3
5年影响因子: 4.0},
	keywords = {Communication Skills, Computer Simulation, Counselor Client Relationship, Mental Health Workers, Psychiatry, Self Efficacy, Undergraduate Study, {ccfInfo}: Not Found, {citationNumber}: 4},
}

@article{thomas_watch_2023,
	title = {Watch vs do: A randomized crossover design evaluating modified simulated patients and video learning for novice speech-language therapy students},
	volume = {58},
	issn = {1460-6984},
	abstract = {Background: Simulated learning activities are an effective tool for reducing speech-language therapy ({SLT}) students' anxiety and improving their confidence for clinical placements. Such activities include interacting with patients who are actors, clinical educators or peers and are known to decrease anxiety and increase confidence in {SLT} students. Screen-simulated patients using video are another alternative, which has not yet been fully evaluated in the education of {SLT} students. Aims: To compare the effectiveness of (1) modified simulated patient and (2) video simulated learning for increasing self-reported (a) confidence and (b) preparedness and (c) decreasing self-reported anxiety. Methods \& Procedures: This study used a randomized crossover design with 127 first-year graduate-entry master's {SLT} student participants. Students participated in two activities related to a clinical interaction with a paediatric client's carer: (1) a 1-hr modified simulated patient experience with clinical staff as the simulated patient; and (2) a video-learning task, with two videos of a clinician-carer interaction and an accompanying worksheet. Students were randomly allocated to a group of four students and the groups randomly allocated to receive modified simulated patient or video-learning first. Students were not blinded to the activities. The students completed a 19-item questionnaire at three time points: before either activity, after the first activity and after the second activity, to evaluate their self-reported confidence, clinical preparedness and anxiety. Outcomes \& Results: A total of 62 students completed modified simulated patient first and 63 completed video-learning first. After either single activity the students had significantly increased confidence and preparedness scores, while only the modified simulated patient significantly reduced student anxiety scores. As a second activity, modified simulated patient resulted in further significant improvements in confidence, preparedness and anxiety; however, adding video learning as a second activity resulted in no significant benefit. Conclusions \& Implications: This study demonstrates the effectiveness of two low-resource clinical-learning activities for novice {SLT} students that can be applied in a range of settings. Of the two activities, modified simulated patient had greater effectiveness, as it was the only activity to decrease anxiety. An investigation of the pedagogical principles within the activities revealed that modified simulated patient activity had more opportunities for peer learning, supervisor feedback and verbal reflection in comparison with video learning that may explain the increased benefits.},
	pages = {467--481},
	number = {2},
	journaltitle = {International Journal of Language and Communication Disorders},
	shortjournal = {Int. J. Lang. Commun. Disord.},
	author = {Thomas, Donna Claire and Chan, Annie and Tudberry, Nadia and Purcell, Alison},
	date = {2023-04},
	langid = {english},
	note = {{ERIC} Number: {EJ}1368969
{JCR分区}: Q2
中科院分区升级版: 医学4区
影响因子: 2.1
5年影响因子: 2.6},
	keywords = {Anxiety, Clinical Experience, Graduate Students, Learning Activities, Masters Programs, Medical Students, Novices, Patients, Program Effectiveness, Simulated Environment, Speech Language Pathology, Speech Therapy, Video Technology, {ccfInfo}: Not Found, {citationNumber}: 5},
}

@article{bowers_artificial_2024,
	title = {Artificial intelligence-driven virtual patients for communication skill development in healthcare students: A scoping review},
	volume = {40},
	issn = {1449-5554},
	abstract = {This study presents a scoping review of research on artificial intelligence ({AI})- driven virtual patients ({VPs}) for communication skills training of healthcare students. We aimed to establish what is known about these emergent learning tools, to characterise their design and implementation into training programmes. The preferred reporting items for systematic reviews and meta-analyses extension for scoping reviews framework was consulted. Searches occurred in six online databases to capture relevant articles from 2014 to 2024. Eight articles from five disciplines met inclusion criteria. A variety of design approaches, creation tools and {VP} appearances exist. Educational considerations such as consultation of educational theory, curricular integration and provision of feedback was overall lacking. Neutral to positive evaluations of satisfaction and acceptance of the {VPs} were provided by most students. Emerging literature suggests {AI}-driven {VPs} are increasingly being utilised for communication skills training, although their effectiveness is not established. Careful consideration of technological design features, educational theory and evidence regarding communication skill development should occur by clinical educators wishing to include {AI}-driven {VPs} in their training programmes. Further empirical research involving key stakeholders is needed to learn more about this technology.},
	pages = {39--57},
	number = {3},
	journaltitle = {Australasian Journal of Educational Technology},
	shortjournal = {Australas. J. Educ. Technol.},
	author = {Bowers, Patrick and Graydon, Kelley and Ryan, Tracii and Lau, Jey Han and Tomlin, Dani},
	date = {2024},
	langid = {english},
	note = {{ERIC} Number: {EJ}1447327},
	keywords = {Artificial Intelligence, Communication Skills, Computer Simulation, Patients, Allied Health Occupations Education, College Students, Computer Assisted Instruction, Electronic Learning, Technology Integration, {ccfInfo}: Not Found, {citationNumber}: Not Found},
}

@article{nayak_simulated_2023,
	title = {Simulated patient videos to supplement integrated teaching in competency-based undergraduate medical curriculum},
	volume = {47},
	issn = {1522-1229},
	abstract = {The competency-based undergraduate medical curriculum in the preclinical years requires clinical topics to be taught using a linker clinical case for students to appreciate the clinical application of basic sciences. The objective of this study was to evaluate student and faculty satisfaction regarding the construct and delivery of an aligned and integrated curriculum that involved the use of linker clinical cases. We aimed at evaluating the perceptions and performance of students when paper cases were supplemented with a simulated patient ({SP}) video. This interventional study was conducted by inviting 250 medical students from the first professional phase from the 2020-2021 batch. Integrated modules were prepared for two clinical conditions: myocardial infarction ({MI}) and nephrotic syndrome ({NS}). The topic {NS} was taught with a paper-based case while the topic {MI} was supplemented with an {SP} video. Feedback from students and faculty was collected using a newly developed and validated questionnaire and focused group discussions. The students performed significantly better in the assessment conducted after the topic {MI} compared to {NS}. The majority of the students (80\%) expressed a preference for the video to understand the clinical relevance when compared to the paper case. Overall, the students (83-87\%) expressed satisfaction with integrated teaching sessions using clinical cases. Using linker clinical cases in an aligned and integrated preclinical curriculum allowed students to interrelate the subjects and apply them to clinical contexts. The {SP} videos prepared from an authentic setting facilitated learner engagement with a better understanding of the clinical relevance of the basic sciences.},
	pages = {296--306},
	number = {2},
	journaltitle = {Advances in Physiology Education},
	shortjournal = {Adv. Physiol. Educ.},
	author = {Nayak, Kirtana Raghurama and Nayak, Veena and Punja, Dhiren and Badyal, Dinesh K. and Modi, Jyoti Nath},
	date = {2023-06},
	langid = {english},
	note = {{ERIC} Number: {EJ}1394311
{JCR分区}: Q2
中科院分区升级版: 教育学4区
影响因子: 1.7
5年影响因子: 1.9},
	keywords = {Clinical Experience, Medical Students, Video Technology, Alignment (Education), Authentic Learning, Case Method (Teaching Technique), Competency Based Education, Diseases, Feedback (Response), Foreign Countries, Heart Disorders, Medical Education, Medical School Faculty, Outcomes of Education, Student Attitudes, Teacher Attitudes, Teaching Methods, Undergraduate Students, Units of Study, {ccfInfo}: Not Found, {citationNumber}: 3},
}

@article{hossain_use_2024,
	title = {The use of virtual patient simulations in psychology: A scoping review},
	volume = {40},
	issn = {1449-5554},
	abstract = {Virtual patient ({VP}) simulations can offer educational benefits in healthcare disciplines by supplementing traditional training approaches and enabling the acquisition of clinically relevant skills and knowledge. Although the existing body of literature covers {VP} usage in healthcare professions such as medicine and nursing, there are no current reviews highlighting the use of {VP} simulations in the field of psychology. The aim of this scoping review was to examine the educational impact of {VP} simulations on learning and user experience outcomes among psychology students and clinicians. Cochrane Library, {PsycINFO}, {PubMed}, Scopus, {ERIC}, {IEEE} Xplore and {SAGE} journals databases were searched up to June 2023. Studies of all designs and comparator groups were included if they appraised the effectiveness and user experience of any {VP} simulation aimed at addressing learning outcomes among psychology students and clinicians. A total of nine studies met the inclusion criteria. Overall, {VP} simulations hold promise in facilitating improvements in skill acquisition, clinical competence and knowledge. Although user impressions were largely positive, there were notable technical challenges that hampered their usability and learning effectiveness. Further research and standardisation of {VP} simulations are needed to draw definite conclusions about the effectiveness of these simulations in psychology education.},
	pages = {76--91},
	number = {6},
	journaltitle = {Australasian Journal of Educational Technology},
	shortjournal = {Australas. J. Educ. Technol.},
	author = {Hossain, Syeada Imam and Kelson, Joshua and Morrison, Ben},
	date = {2024},
	langid = {english},
	note = {{ERIC} Number: {EJ}1459538
{JCR分区}: Q1
中科院分区升级版: 教育学3区
影响因子: 4.2
5年影响因子: 4.6},
	keywords = {Computer Simulation, Clinical Experience, Graduate Students, Computer Assisted Instruction, Achievement Gains, Clinical Teaching (Health Professions), Instructional Effectiveness, Psychologists, Psychology, Skill Development, {ccfInfo}: Not Found, {citationNumber}: 0},
}

@article{fink_diagnosing_2023,
	title = {Diagnosing virtual patients: The interplay between knowledge and diagnostic activities},
	volume = {28},
	issn = {1573-1677},
	abstract = {Clinical reasoning theories agree that knowledge and the diagnostic process are associated with diagnostic success. However, the exact contributions of these components of clinical reasoning to diagnostic success remain unclear. This is particularly the case when operationalizing the diagnostic process with diagnostic activities (i.e., teachable practices that generate knowledge). Therefore, we conducted a study investigating to what extent knowledge and diagnostic activities uniquely explain variance in diagnostic success with virtual patients among medical students. The sample consisted of N = 106 medical students in their third to fifth year of university studies in Germany (6-years curriculum). Participants completed professional knowledge tests before diagnosing virtual patients. Diagnostic success with the virtual patients was assessed with diagnostic accuracy as well as a comprehensive diagnostic score to answer the call for more extensive measurement of clinical reasoning outcomes. The three diagnostic activities hypothesis generation, evidence generation, and evidence evaluation were tracked. Professional knowledge predicted performance in terms of the comprehensive diagnostic score and displayed a small association with diagnostic accuracy. Diagnostic activities predicted comprehensive diagnostic score and diagnostic accuracy. Hierarchical regressions showed that the diagnostic activities made a unique contribution to diagnostic success, even when knowledge was taken into account. Our results support the argument that the diagnostic process is more than an embodiment of knowledge and explains variance in diagnostic success over and above knowledge. We discuss possible mechanisms explaining this finding.},
	pages = {1245--1264},
	number = {4},
	journaltitle = {Advances in Health Sciences Education},
	shortjournal = {Adv. Health Sci. Educ.},
	author = {Fink, Maximilian C. and Heitzmann, Nicole and Reitmeier, Victoria and Siebeck, Matthias and Fischer, Frank and Fischer, Martin R.},
	date = {2023},
	langid = {english},
	note = {{ERIC} Number: {EJ}1399058
{JCR分区}: Q1
中科院分区升级版: 教育学2区
影响因子: 3.3
5年影响因子: 4.0},
	keywords = {Accuracy, Computer Simulation, Medical Students, Patients, Program Effectiveness, Foreign Countries, Medical Education, Clinical Diagnosis, Knowledge Level, {ccfInfo}: Not Found, {citationNumber}: 5},
}

@report{roscoe_automated_2023,
	title = {Automated strategy feedback can improve the readability of physicians' electronic communications to simulated patients},
	abstract = {Modern communication between health care professionals and patients increasingly relies upon secure messages ({SMs}) exchanged through an electronic patient portal. Despite the convenience of secure messaging, challenges include gaps between physician and patient expertise along with the asynchronous nature of such communication. Importantly, less readable {SMs} from physicians (e.g., too complicated) may result in patient confusion, non-adherence, and ultimately poorer health outcomes. The current simulation trial synthesizes work on patient physician electronic communication, message readability assessments, and feedback to explore the potential for automated strategy feedback to improve the readability of physicians' {SMs} to patients. Within a simulated secure messaging portal featuring multiple simulated patient scenarios, computational algorithms assessed the complexity of {SMs} written by 67 participating physicians to patients. The messaging portal provided strategy feedback for how physician responses might be improved (e.g., adding details and information to reduce complexity). Analyses of changes in {SM} complexity revealed that automated strategy feedback indeed helped physicians compose and refine more readable messages. Although the effects for any individual {SM} were slight, the "cumulative" effects within and across patient scenarios showed trends of decreasing complexity. Physicians appeared to learn how to craft more readable {SMs} via interactions with the feedback system. Implications for secure messaging systems and physician training are discussed, along with considerations for further investigation of broader physician populations and effects on patient experience.},
	institution = {Grantee Submission},
	author = {Roscoe, Rod D. and Balyan, Renu and {McNamara}, Danielle S. and Banawan, Michelle and Schillinger, Dean},
	date = {2023},
	langid = {english},
	note = {{ISSN}: 1071-5819
Volume: 176
{ERIC} Number: {ED}628219},
	keywords = {Patients, Feedback (Response), Skill Development, Algorithms, Asynchronous Communication, Attitude Measures, Computer Mediated Communication, Discourse Analysis, Health Behavior, Health Services, Information Systems, Physician Patient Relationship, Primary Health Care, Readability, Records (Forms), Simulation, Vignettes, Writing Skills, {citationNumber}: 4, {ccfInfo}: {CCF}-A {IJHCS}},
}

@article{wang_student_2025,
	title = {Student engagement profiles in technology-rich environments: What they reveal about motivational beliefs, perceived task difficulty, and performance},
	volume = {28},
	issn = {1436-4522},
	abstract = {Previous studies have confirmed the pivotal roles of student engagement in predicting learning achievements; however, only a few emphasized the patterns of different engagement dimensions within individuals (i.e., co-occurrences of behavioral, cognitive, and emotional engagement). Thus, this study identifies engagement profiles and explores their potential antecedents (i.e., achievement goal orientations, academic self-efficacy, and perceived task difficulty) and consequences (i.e., task performance). One hundred and eleven (N = 111) medical students solved a diagnostic task in {BioWorld}, a technology-rich learning environment that simulated virtual patients to improve students' diagnostic skills. Behavioral engagement was extracted from computer trace data, whereas both cognitive and emotional engagement were measured by questionnaires. Using a latent profile analysis ({LPA}), this study revealed four engagement profiles: Cognitively Disengaged, Behaviorally Engaged, Moderately Engaged, and Cognitively and Emotionally Engaged. Subsequent multinomial logistic regressions showed that mastery-approach goals and academic self-efficacy significantly increased the likelihood of being memberships in the Cognitively and Emotionally Engaged profile. Moreover, higher perceptions of task difficulty led students to be more cognitively and emotionally engaged. Additionally, students in the Cognitively and Emotionally Engaged profile tended to achieve a higher diagnostic accuracy (i.e., whether students achieved a correct diagnosis), whereas Behaviorally Engaged students were more likely to obtain higher scores in diagnostic efficacy (i.e., the overlaps between students' and medical experts' diagnostic processes). These findings support the multidimensional engagement perspective, and the implications of these profiles for students' motivation and instructional designs are discussed.},
	pages = {213--229},
	number = {1},
	journaltitle = {Educational Technology \& Society},
	shortjournal = {Educ. Technol. Soc.},
	author = {Wang, Tingting and Zheng, Juan and Lajoie, Susanne P.},
	date = {2025},
	langid = {english},
	note = {{ERIC} Number: {EJ}1462649
{JCR分区}: Q1
中科院分区升级版: 教育学2区
影响因子: 6.0
5年影响因子: 6.3},
	keywords = {Computer Simulation, Self Efficacy, Medical Students, Foreign Countries, Outcomes of Education, Learner Engagement, Student Motivation, Technology Uses in Education, Educational Technology, Cognitive Processes, Difficulty Level, Student Behavior, Goal Orientation, {ccfInfo}: Not Found, {citationNumber}: 0, Affective Behavior},
}

@article{roe_cross-disciplinary_2024,
	title = {A cross-disciplinary approach to learning medical physiology and behavioral skills involving drama students performing as simulated patients},
	volume = {48},
	issn = {1522-1229},
	abstract = {The early years of physiology education in medical curricula provide unique challenges. As well as inculcating concepts that are seen as difficult, modern curricula require that students learn in context in case-based learning courses. Additionally, regulating bodies stress that the soft skills of compassion, communication, and empathy are embedded throughout curricula. This has driven work in our organization involving drama and final-year medicine students during which they collaborate in realistic simulations of doctor/patient interactions. We adapted this transdisciplinary approach to second-year physiology tutorials. This emphasized the holistic importance of physiology to patient care, while also embedding "human factors" skills from the very earliest stages of the curriculum. After preparing by attending acting classes based on aspects of Konstantin Stanislavski's "System," the authors supervised tutorials in which drama students participated in a "physiology of hypofertility" session for second-year medical students, playing a 34-year-old woman with premature menopause (or their partner). Opinion (from all students) was evaluated by Likert questionnaires (which included open questions). A focus group of drama students was also interviewed, and the conversation was recorded for thematic analysis. Positive Likert scores were recorded for the authenticity of the tutorials, skills development, fostering empathy, and motivating students to improve. All participants evaluated the tutorial as highly enjoyable. These scores are reflected in positive open commentary on the questionnaires and in the focus group interviews. The results suggest that even basic science tutorials give opportunities for interdisciplinary study and enhancement of behavioral skills while gaining enthusiastic student acceptance.},
	pages = {297--303},
	number = {2},
	journaltitle = {Advances in Physiology Education},
	shortjournal = {Adv. Physiol. Educ.},
	author = {Roe, Seán and {McGahon}, Mary K. and Parkinson, Sharon and Tansey, Etain and Murphy, Paul},
	date = {2024},
	langid = {english},
	note = {{ERIC} Number: {EJ}1429052
{JCR分区}: Q2
中科院分区升级版: 教育学4区
影响因子: 1.7
5年影响因子: 1.9},
	keywords = {Medical Students, Foreign Countries, Medical Education, Student Attitudes, Teaching Methods, Physiology, Physician Patient Relationship, Simulation, Altruism, Behavior Patterns, Drama, Empathy, Females, Interdisciplinary Approach, Interpersonal Relationship, Likert Scales, Medical Evaluation, Student Motivation, {ccfInfo}: Not Found, {citationNumber}: 0},
}

@article{lee_using_2025,
	title = {Using a virtual patient system to improve medical students' confidence in clinical diagnosis: A controlled study},
	volume = {17},
	issn = {1758-1184},
	abstract = {Purpose: This study aimed to evaluate the effectiveness of using a virtual patient ({VP}) software program in increasing clinical reasoning skills confidence among medical students. Design/methodology/approach: A quasi-experimental design was used to compare the outcomes of students' confidence levels on clinical reasoning between problem-based learning ({PBL}) and {VP} program with 122 pre-clinical Year 2 medical students. History taking, physical examination, clinical investigations and diagnosis was investigated using four {PBL} cases in the oncology block. Pre- and post-differences in mean confidence scores between the arms were compared, as well as mean difference by type of case and skill category. Findings: A total of 122/156 (78.2\%) students participated; n = 55 were from 7 {VP} groups and n = 67 were from 13 control arm groups. For the primary outcome, the {VP} arm showed a statistically significant increase in confidence measures among 11/16 (4 cases × 4 skills) categories, compared to 4/16 for the control arm. The proportion of the students who indicated an improved confidence was statistically significant for the cervical cancer case for physical examination (60.0\% improved in {VP} vs 12.5\% in control), investigation (60.0\% {VP} vs 18.8\% control) and diagnosis (60.0\% in {VP} vs 25.0\% in control). Finally, analysis by case showed an increment in overall mean scores from the start to end of the case within the {VP} arm while the pattern was erratic in the control arm cases. Originality/value: The study results showed that incorporating the {VP} into {PBL} was more effective in increasing students' clinical reasoning confidence levels compared to the usual {PBL}. As the study utilized existing {PBL} cases, it demonstrates how medical schools can incorporate digital {VP} tools into pre-clinical years before students' transition to learning from actual patients in the clinical years.},
	pages = {1125--1138},
	number = {3},
	journaltitle = {Journal of Applied Research in Higher Education},
	shortjournal = {J. Appl. Res. High. Educ.},
	author = {Lee, Yew Kong and Lee, Ping Yein and Lau, Yee Ling and Ng, Chirk Jenn and Ng, Wei Leik and Chiew, Thiam Kian and Abdullah, Adina and Vadivelu, Jamuna and Amir, Amirah and Tan, Christina Phoay Lay and Chin, Caroline Kwong Leng},
	date = {2025},
	langid = {english},
	note = {{ERIC} Number: {EJ}1466618
中科院分区升级版: 教育学4区
影响因子: 1.6
5年影响因子: 2.1},
	keywords = {Computer Simulation, Medical Students, Patients, Program Effectiveness, Computer Assisted Instruction, Foreign Countries, Medical Education, Skill Development, Clinical Diagnosis, Self Esteem, Thinking Skills, Problem Based Learning, {ccfInfo}: Not Found, {citationNumber}: 0, Cancer, Comparative Testing, Curriculum Enrichment, Oncology},
}

@article{sibbald_factors_2025,
	title = {Factors influencing reflection and self-assessment of simulation performance: Comparing student and preceptor ratings},
	volume = {9},
	issn = {2573-1378},
	abstract = {Simulation with simulated patients is increasingly used in occupational therapy. Ensuring the debrief component meets student needs to develop their self-assessment skills for participating in a self-regulating profession is essential. This explanatory mixed-methods research sought to explore factors contributing to accurate and inaccurate self-assessment of simulation performance for novice occupational therapy learners in a part-time introductory fieldwork course. Self-ratings and preceptor-ratings of performance on eleven simulation objectives were compared for sixty-five novice occupational therapy students. Factor analysis was used to explore contributors to differences in ratings between students and preceptors. Students' written plus-delta debrief reflections were analyzed to explore what evidence they used to self-assess performance and their remaining questions not addressed with self-debrief. There was a significant difference in the rating scores between students and preceptors for all objectives (p{\textless}0.05). Students rated themselves on average higher than preceptors and they often missed safety concerns noted by the preceptors. Factor analysis indicated that the type of learning objective contributed to rating difference with objectives related to communication differing from those related to demonstration of skills. Deductive qualitative content analysis of reflections indicated that students give significant weight to simulated patients' agreeability, willingness to participate, and reported comfort as evidence of success when reflecting on simulations, and rarely use best-practice guidelines, theories, or principles to self-assess their performance. Novice students may need guidance and explicit training on what diverse types of evidence they may use to support self-assessment and reflection on performance in a simulation for different types of learning objectives.},
	number = {2},
	journaltitle = {Journal of Occupational Therapy Education},
	shortjournal = {J. Occup. Ther. Educ.},
	author = {Sibbald, Kaitlin R. and {MacKenzie}, Diane E.},
	date = {2025},
	langid = {english},
	note = {{ERIC} Number: {EJ}1471879},
	keywords = {Graduate Students, Novices, Foreign Countries, Student Attitudes, Simulation, Professional Personnel, Student Evaluation, Occupational Therapy, Scores, Performance, Reflection, Self Evaluation (Individuals), Practicum Supervision, {ccfInfo}: Not Found, {citationNumber}: Not Found, Influences},
}

@article{yu_simulated_2024,
	title = {Simulated patient consultations in a second language: The role of open learning tasks in enhancing competence and intrinsic motivation},
	volume = {11},
	issn = {2331-186X},
	abstract = {Background: The present study aims to investigate the impact of open and closed tasks on the intrinsic motivation and language learning competence of international students enrolled at {UM}, following the medical Dutch course. The students look forward to improving their academic-Dutch second language in the field of Medicine. We hypothesize that the students learning with open learning tasks will outperform students learning with the closed learning task on both intrinsic motivation and Medical Dutch competence. Methods: A mixed-methods pre-post quasi experimental study was conducted with 15 Dutch medical students in two intact groups (open task: n = 7; closed task: n = 8). To measure the main constructs, we combined intrinsic motivation to experience stimulation scale ({IMES}), need for competence scale ({NCS}) with self- \& peer-assessed rubrics or checklists and individual semi-structured interviews. We subsequently subjected the quantitative data to a normalized gain score analysis and applied Mann-Whitney U test. The qualitative data thematic analysis was conducted to compare the groups. Results: {IMES} for second language learning was found higher in the open-task group. The open-task group demonstrated a higher level of competence based on the results of both {NCS} and self- and peer assessments. The interviews uncovered three themes in learning medical L2 that supported the quantitative findings: learning expectations, contentment with learning, and perceived learning improvement. Conclusions: Compared to closed tasks, open tasks increased intrinsic motivation for learning Dutch as a second language (L2) in medical consultations. Yet, students reported higher difficulties in learning L2 as well as higher competence growth compared to the closed task. Hence, by requiring more self-reflection and creativity while positively affecting competency development, the open tasks seemed to create a desirable difficulty. Future research should incorporate more objective data on student learning and performance.},
	number = {1},
	journaltitle = {Cogent Education},
	shortjournal = {Cogent Educ.},
	author = {Yu, Hao and Xu, Ting and Merriënboer, Jeroen J. G. van and Asoodar, Maryam},
	date = {2024},
	langid = {english},
	note = {{ERIC} Number: {EJ}1453352
中科院分区升级版: 教育学4区
影响因子: 2.0
5年影响因子: 2.1},
	keywords = {Medical Students, Patients, Video Technology, Foreign Countries, Student Attitudes, Teaching Methods, Instructional Effectiveness, Simulation, Student Motivation, Competence, Consultation Programs, Expectation, Expertise, Foreign Students, Indo European Languages, Learning Motivation, Medical Services, Second Languages, Student Satisfaction, Technology Uses in Education, {ccfInfo}: Not Found, {citationNumber}: 0},
}

@article{su_virtual_2023,
	title = {Virtual patient in interactive learning environments: A review of 1989-2020 publications in selected {SSCI} journals},
	volume = {31},
	issn = {1744-5191},
	abstract = {This study uses bibliometrics and social network analysis methods to investigate the characteristics of the most cited research papers in the Web of Science ({WoS}) database in virtual patient ({VP}) studies in interactive learning environments. We identify the most cited studies from the {WoS} database and then visualize and analyze the research data using bibliometric analysis and {VOSviewer}. The studies in the dataset were published in 294 different journals in 17 countries between 1989 and 2020. The highest-volume journal was found to be Medical Teacher, and the United States ({US}) was the country with the highest yield of published studies. The most frequent keywords were virtual patients, simulation, virtual reality, and medical education. The research results show that publishing articles in journals with high impact factors improves the quality of research. The trends in {VP} research further lay the foundation of bibliometrics for scholars and identify researchers, scientific journals, countries, hot topics, and relevant fields for {VP} literature. The most cited research uncovers new horizons in the field, providing research inspiration for investigators.},
	pages = {2324--2337},
	number = {4},
	journaltitle = {Interactive Learning Environments},
	shortjournal = {Interact. Learn. Environ.},
	author = {Su, Wen-Song and Chang, Ching-Yi},
	date = {2023},
	langid = {english},
	note = {{ERIC} Number: {EJ}1391316
{JCR分区}: Q1
中科院分区升级版: 教育学3区
影响因子: 5.3
5年影响因子: 6.2},
	keywords = {Computer Simulation, Patients, Electronic Learning, Foreign Countries, Medical Education, Citations (References), Educational Research, Geographic Distribution, Intellectual Disciplines, Journal Articles, Periodicals, {citationNumber}: 11, {ccfInfo}: {CCF}-None {ILE}},
}

@article{winkelmann_confidence_2020,
	title = {The confidence and abilities to assess a simulated patient using telemedicine},
	volume = {15},
	issn = {1947-380X},
	abstract = {Context: Telemedicine is the practice of providing diagnostic consultations and therapeutic interventions to patients at a distance using some form of technology. Typically, health care students do not have the opportunity to practice telemedicine. Objective: To investigate athletic training students' ability to transfer telemedicine skills confidently and accurately in a standardized patient ({SP}) encounter. Design: Single cohort. Setting: Simulation center. Patients or Other Participants: Fifty-five second-year athletic training students (age = 25 ± 3 years) from 6 professional master's athletic training programs volunteered for the study after a 1-week online learning experience about telemedicine. Intervention(s): We scheduled individual {SP} encounters that were completed at a distance using telepresence robots. Main Outcome Measure(s): Pre- and post-{SP} encounter validated confidence assessment and a 50-item content checklist (yes or no) scored by one evaluator. Results: During the {SP} encounter, 87.3\% of participants correctly diagnosed the {SP} actor with a lateral ankle sprain. We identified a significant improvement in confidence (P [less than or equal to] 0.001) for using telemedicine technology. On the content checklist, participants scored poorly in the constructs of data gathering (mean = 7.44 ± 2.36 of 15, 49.58\% ± 15.75\%) and telemedicine (mean = 6.02 ± 2.74 of 14, 42.99\% ± 19.56\%), but scored well in the constructs of communication/ interpersonal skills (mean = 12.05 ± 2.00 of 15, 80.36\% ± 13.36\%) and patient education (mean = 4.64 ± 1.06 of 6, 77.27\% ± 17.67\%). The mean sum score of all constructs on the {SP} encounter was moderate (30.15 ± 5.79 of 50, 60.29\% ± 11.59\%). Conclusions: Exposure to telemedicine via an {SP} encounter improved confidence in performing the tech-based evaluation. Athletic training students performed well in demonstrating communication/interpersonal skills and patient education, yet struggled in their data gathering and telemedicine skills. Overall, participants accurately diagnosed a musculoskeletal condition using telemedicine.},
	pages = {132--147},
	number = {2},
	journaltitle = {Athletic Training Education Journal},
	shortjournal = {Athl. Train. Educ. J.},
	author = {Winkelmann, Zachary and Eberman, Lindsey E.},
	date = {2020-06},
	langid = {english},
	note = {{ERIC} Number: {EJ}1258928},
	keywords = {Robotics, Computer Simulation, Self Efficacy, Graduate Students, Patients, Program Effectiveness, Allied Health Occupations Education, Clinical Diagnosis, Computer Mediated Communication, Health Services, Technology Uses in Education, Athletics, Educational Technology, Videoconferencing, {ccfInfo}: Not Found, {citationNumber}: 11},
}

@article{robinson_virtual_2020,
	title = {Virtual patient clinical placements improve student communication competence},
	volume = {28},
	issn = {1049-4820},
	abstract = {Effective communication is a generic competency essential to clinical practice. However, access to work-integrated placements where such competencies are traditionally developed is diminishing, compelling universities to develop supplementary placement opportunities in the form of simulated learning environments ({SLE}). Virtual or digital patient ({VP}) placements are an attractive {SLE} model, but evidence of their efficacy for developing student communication competence is limited. In the current study, 82 second-year undergraduate speech pathology students completed one half-day placement, requiring them to use conversation interaction skills to build rapport with a {VP} across two 10-minute interactions, separated by clinical educator ({CE}) feedback and self-reflection. Each student's interactions were rated by {CEs} on 25 communication competencies and, following the second interaction, students completed retrospective pre-placement and post-placement self-ratings of their communication skills, knowledge and confidence. {CEs}' ratings of students' performance were significantly higher following the second interaction than they were following the first (median n[superscript 2][subscript p] = 0.710). Furthermore, the students' post-placement self-ratings were significantly higher than their retrospective pre-placement ratings (median d[subscript av] = 1.25). These findings suggest that {VP} placements as simulated clinical learning opportunities support speech pathology education, and may have positive implications for all health professions.},
	pages = {795--805},
	number = {6},
	journaltitle = {Interactive Learning Environments},
	shortjournal = {Interact. Learn. Environ.},
	author = {Robinson, Kate E. and Allen, Peter J. and Quail, Michelle and Beilby, Janet},
	date = {2020},
	langid = {english},
	note = {{ERIC} Number: {EJ}1268916
{JCR分区}: Q1
中科院分区升级版: 教育学3区
影响因子: 5.3
5年影响因子: 6.2},
	keywords = {Communication Skills, Computer Simulation, Patients, Allied Health Occupations Education, Foreign Countries, Undergraduate Students, Knowledge Level, Pretests Posttests, Interpersonal Communication, Interpersonal Competence, Self Esteem, {citationNumber}: 25, {ccfInfo}: {CCF}-None {ILE}},
}

@article{cetinkaya_effectiveness_2024,
	title = {Effectiveness of virtual patient simulation versus peer simulation in family planning training in midwifery students: A comparative educational intervention},
	volume = {32},
	issn = {1744-5191},
	abstract = {This study aimed to determine the effectiveness of two simulation types used for family planning consultation of midwifery students and to compare these methods. This study was conducted at a university in Kastamonu, Turkey, in 2020-2021. The sample of the study was 90 midwifery students. The family planning skill training and communication skills of the students were evaluated by watching the video recordings in the virtual patient simulation ({VPS}) and under the supervision of the instructor in the peer simulation ({PS}). In each instructional environment, the students' satisfactions were evaluated. Students' Knowledge scores of family planning increased after web-based training (38.3\%; 67.9\%) The mean scores for communication skills ({VPS} = 72.1; {PS} = 63.7) were found higher in {VPS} and family planning counseling skills ({VPS} = 66.5; {PS} = 77.6) were found in {PS} (p {\textless} 0.01). As the education environments were getting more like the reality, the students' not to used communication skills effectively and stress levels were found higher. {VSP} and {PS} are thought to be effective development of students' competency. The use of different simulation types can be integrated into midwifery education and contribute to the development of students' knowledge, skills, and communication levels.},
	pages = {942--951},
	number = {3},
	journaltitle = {Interactive Learning Environments},
	shortjournal = {Interact. Learn. Environ.},
	author = {Çetinkaya, Sahika Simsek and Çalis, Gülçin Gümüs and Kibris, Serife and Topal, Mehmet},
	date = {2024},
	langid = {english},
	note = {{ERIC} Number: {EJ}1425786
{JCR分区}: Q1
中科院分区升级版: 教育学3区
影响因子: 5.3
5年影响因子: 6.2},
	keywords = {Communication Skills, Computer Simulation, Video Technology, Allied Health Occupations Education, College Students, Foreign Countries, Medical Education, Instructional Effectiveness, Skill Development, Knowledge Level, Student Satisfaction, Technology Uses in Education, Family Planning, Job Training, Obstetrics, Stress Variables, {citationNumber}: 1, {ccfInfo}: {CCF}-None {ILE}},
}

@article{kim_expanding_2025,
	title = {Expanding virtual reality simulation with reflective learning to improve mental health nursing skills of undergraduate nursing students},
	volume = {30},
	issn = {1573-7608},
	abstract = {The development of best strategies for improving learning engagement in the field of mental health nursing education, is a challenge for teachers. Using self-reflection, students are facilitated to actively participate in their own learning process, improving their efforts to understand and perform best practice for patients. This study aimed to examine the usability and feasibility of a virtual reality simulation for undergraduate nursing students, incorporating reflective methods to improve communication. Design: This study used a mixed method design. Methods: A pre-post control group design was used for effectiveness evaluation and user feedback was collected using essay questionnaires. A total of 59 participants were recruited from two nursing colleges in Korea. The experimental group was trained for 4-hours using a 'Virtual Patient Immersive Communication Training ({VPICT})' environment, in which they faced virtual patients to practice communication strategies. Students were required to exercise reflection, using a virtual 3D hospital environment recording system. Using {SPSS} version 27, data were analyzed by conducting paired and independent t-tests with statistical significance determined at p {\textless} 0.05. Results: The {VPICT} group showed higher mental health nursing performance when self-evaluated (p = 0.015). After simulation, communication competency scores were increased in both groups. Overall scores for learning immersion and satisfaction were higher in the {VPICT} group than in the control group, showing a marginally significant difference between the two groups (p = 0.05). The {VPICT} achieved good usability scores with the highest score in likability (4.67 ± 0.41). Conclusion: The {VPICT} simulation group demonstrated superior learning immersion and mental health nursing performance. The potential exists therefore, to reinforce mental health nursing simulations and extend {VR} simulations to be more interactive.},
	pages = {8541--8565},
	number = {7},
	journaltitle = {Education and Information Technologies},
	shortjournal = {Educ. Inf. Technol.},
	author = {Kim, Sun Kyung and Lee, Mihyun and Lee, Youngho and Go, Younghye and Park, Mi Hyeon},
	date = {2025},
	langid = {english},
	note = {{ERIC} Number: {EJ}1470399
{JCR分区}: Q1
中科院分区升级版: 教育学2区
影响因子: 5.4
5年影响因子: 5.7},
	keywords = {Communication Skills, Computer Simulation, Program Effectiveness, Foreign Countries, Undergraduate Students, Interpersonal Communication, Mental Health, Nursing Students, Nursing Education, {citationNumber}: 0, {ccfInfo}: {CCF}-None {EAIT}},
}

@article{nicolaou_impact_2020,
	title = {The impact of using virtual patients in preclinical pharmacology teaching},
	volume = {44},
	issn = {1043-4046},
	abstract = {To reduce medication errors, medical educators must nurture the early development of rational and safe prescribing. Teaching pharmacology is challenging because it requires knowledge integration across disciplines, including physiology and pathology. Traditionally, pharmacology has been taught using lecture-based learning, which conveys consistent information but may promote passive learning. Virtual patients ({VPs}) have been used more recently to promote active learning, mainly in clinical years. Conversely, the use of {VPs} in preclinical disciplines, including pharmacology, is not well described. The objective was to investigate the potential benefits of combining traditional teaching with {VPs} in preclinical pharmacology teaching. All "year 3" medical students (2 cohorts), enrolled in the Systematic Pharmacology I course (lectures: 3 h weekly; tutorial: 1 h weekly), were invited to participate in this naturalistic, prospective study. During tutorials, students were taught using case-based discussion and single-best-answer questions (control) in four tutorials and {VPs} (experimental) in the remaining six tutorials. The impact of {VPs} was assessed by (1) performance in written examinations, and (2) student satisfaction/perceptions, using a validated, modified questionnaire. Examination performance related to teaching in {VP}-based tutorials was significantly improved, compared with traditional tutorials. The level of difficulty of control and experimental assessment items was comparable, as determined by the Angoff method. Facilitation of learning was higher in {VP} tutorials, while a no-harm effect was noted on knowledge acquisition/maintenance, authenticity of learning, and disadvantages of learning. {VPs} may be effectively integrated in preclinical pharmacology teaching, with benefits on pharmacological knowledge and facilitation of learning.},
	pages = {363--369},
	number = {3},
	journaltitle = {Advances in Physiology Education},
	shortjournal = {Adv. Physiol. Educ.},
	author = {Nicolaou, Persoulla A. and El Saifi, Mamoun},
	date = {2020-09},
	langid = {english},
	note = {{ERIC} Number: {EJ}1267465
{JCR分区}: Q2
中科院分区升级版: 教育学4区
影响因子: 1.7
5年影响因子: 1.9},
	keywords = {Computer Simulation, Medical Students, Patients, Case Method (Teaching Technique), Foreign Countries, Medical Education, Outcomes of Education, Undergraduate Students, Instructional Effectiveness, Computer Uses in Education, Conventional Instruction, Drug Therapy, Pharmacology, Tutorial Programs, {ccfInfo}: Not Found, {citationNumber}: Not Found},
}

@article{bonsack_stand-up-comedy_2024,
	title = {Stand-up-comedy inspired experiential learning for connecting emotions and cognitions in healthcare education: A pilot study},
	volume = {61},
	issn = {1470-3300},
	abstract = {In stand-up comedy, a single actor establishes an intimate relationship with the audience and discusses out loud emotional issues regarding taboo subjects. The 'stand-up design of instruction' ({STUDI}) uses similar techniques in a three minutes video to help learners connect emotional and cognitive experiences of mental health problems in six steps. The present article discusses a pilot experiment using the {STUDI} pedagogical model. The results showed that learners developed a positive appreciation of the training, a better emotional and cognitive understanding of the experience of mental health problems, the ability to exercise subjective and objective analysis through engaging in dialogue with other students, and increased motivation and memory-anchoring. In addition to other methods, such as simulated patients or peer teaching, {STUDI} can provide a simple and inexpensive pedagogical alternative using standing techniques to address large groups of students and short-circuit the barriers between emotions and cognitions.},
	pages = {385--397},
	number = {2},
	journaltitle = {Innovations in Education and Teaching International},
	shortjournal = {Innov. Educ. Teach. Int.},
	author = {Bonsack, Charles and Favrod, Jérôme and Berney, Alexandre and Sohrmann, Marc and Frobert, Laurent and Nguyen, Alexandra},
	date = {2024},
	langid = {english},
	note = {{ERIC} Number: {EJ}1415431
{JCR分区}: Q1
中科院分区升级版: 教育学4区
影响因子: 4.9
5年影响因子: 3.5},
	keywords = {Foreign Countries, Medical Education, Student Attitudes, Teaching Methods, Comedy, Mental Health, Theater Arts, {ccfInfo}: Not Found, {citationNumber}: 1},
}

@article{lim_linking_2024,
	title = {Linking assessment to real life practice -- comparing work based assessments and objective structured clinical examinations using mystery shopping},
	volume = {29},
	issn = {1573-1677},
	abstract = {Objective Structured Clinical Examinations ({OSCEs}) and Work Based Assessments ({WBAs}) are the mainstays of assessing clinical competency in health professions' education. Underpinned by the extrapolation inference in Kane's Validity Framework, the purpose of this study is to determine whether {OSCEs} translate to real life performance by comparing students' {OSCE} performance to their performance in real-life (as a {WBA}) using the same clinical scenario, and to understand factors that affect students' performance. A sequential explanatory mixed methods approach where a grade comparison between students' performance in their {OSCE} and {WBA} was performed. Students were third year pharmacy undergraduates on placement at a community pharmacy in 2022. The {WBA} was conducted by a simulated patient, unbeknownst to students and indistinguishable from a genuine patient, visiting the pharmacy asking for health advice. The simulated patient was referred to as a 'mystery shopper' and the process to 'mystery shopping' in this manuscript. Community pharmacy is an ideal setting for real-time observation and mystery shopping as staff can be accessed without appointment. The students' provision of care and clinical knowledge was assessed by the mystery shopper using the same clinical checklist the student was assessed from in the {OSCE}. Students who had the {WBA} conducted were then invited to participate in semi-structured interviews to discuss their experiences in both settings. Overall, 92 mystery shopper ({WBA}) visits with students were conducted and 36 follow-up interviews were completed. The median {WBA} score was 41.7\% [{IQR} 28.3] and significantly lower compared to the {OSCE} score 80.9\% [{IQR} 19.0] in all participants (p {\textless} 0.001). Interviews revealed students knew they did not perform as well in the {WBA} compared to their {OSCE}, but reflected that they still need {OSCEs} to prepare them to manage real-life patients. Many students related their performance to how they perceived their role in {OSCEs} versus {WBAs}, and that {OSCEs} allowed them more autonomy to manage the patient as opposed to an unfamiliar workplace. As suggested by the activity theory, the performance of the student can be driven by their motivation which differed in the two contexts.},
	pages = {859--878},
	number = {3},
	journaltitle = {Advances in Health Sciences Education},
	shortjournal = {Adv. Health Sci. Educ.},
	author = {Lim, Angelina and Krishnan, Sunanthiny and Singh, Harjit and Furletti, Simon and Sarkar, Mahbub and Stewart, Derek and Malone, Daniel},
	date = {2024},
	langid = {english},
	note = {{ERIC} Number: {EJ}1429017
{JCR分区}: Q1
中科院分区升级版: 教育学2区
影响因子: 3.3
5年影响因子: 4.0},
	keywords = {Clinical Experience, Allied Health Occupations Education, Undergraduate Students, Objective Tests, Occupational Tests, Performance Based Assessment, Pharmaceutical Education, Situational Tests, Vocational Evaluation, {ccfInfo}: Not Found, {citationNumber}: 3},
}

@article{ahn_designing_2020,
	title = {Designing a virtual patient as an interprofessional enactment: Lessons learnt from the process},
	volume = {15},
	issn = {1477-8386},
	abstract = {This study is based on observations of the design process of a virtual patient ({VP}), which aimed to facilitate interprofessional learning. By following the design process of this particular {VP}, this study aimed to trace how different practices and the knowledge within these practices were enacted as a {VP} and to understand the design team's difficulties and challenges. Drawing upon actor-network theory ({ANT}), the study demonstrates how technology and various practices in healthcare and education were enrolled to build the {VP} and the different translations that took place during the process. We discuss the results by reflecting on the intertwined relationship among the different enactments of a patient in the different professional practices, the enactment of pedagogical intentions and the role of technology in the design process.},
	pages = {204--218},
	number = {3},
	journaltitle = {International Journal of Learning Technology},
	shortjournal = {Int. J. Learn. Technol.},
	author = {Ahn, Song-ee and Edelbring, Samuel},
	date = {2020},
	langid = {english},
	note = {{ERIC} Number: {EJ}1322564
中科院分区升级版: 教育学4区
影响因子: 0.7
5年影响因子: 0.6},
	keywords = {Computer Simulation, Medical Students, Patients, Technology Integration, Authentic Learning, Foreign Countries, Medical Education, Health Services, Vignettes, Design, Influence of Technology, Interprofessional Relationship, Nursing Students, Teamwork, {citationNumber}: 1, {ccfInfo}: {CCF}-None {IJLT}},
}

@article{zheng_diagnosing_2022,
	title = {Diagnosing virtual patients in a technology-rich learning environment: A sequential mining of students' efficiency and behavioral patterns},
	volume = {27},
	issn = {1360-2357},
	abstract = {This study examined the relationships between clinical reasoning behaviors and diagnostic efficiency in the context of diagnosing a virtual patient in {BioWorld}, a technology-rich environment designed for medical students to practice clinical reasoning skills. Eighty-two medical students who correctly solved a patient case with Diabetes Mellitus were included in this study. These students were grouped into efficient and less efficient groups based on the time they spent diagnosing the case using k-means clustering. Students' clinical reasoning behaviors were recorded in log files and further coded as either relevant or irrelevant to the final correct diagnosis. Independent t-tests and sequential pattern mining were then conducted to compare the differences between efficient and less efficient groups. Results revealed that students in the less efficient group collected significantly more irrelevant evidence, ordered more lab tests, and proposed more incorrect hypotheses than efficient students. Moreover, less efficient students demonstrated more disorganized behavioral patterns than efficient students. These findings underscored metacognitive skills in delivering an efficient diagnosis. This study also informs the practice of medical education in terms of the development of expertise, as well as the design of interventions and scaffolding in promoting efficient learning or clinical reasoning.},
	pages = {4259--4275},
	number = {3},
	journaltitle = {Education and Information Technologies},
	shortjournal = {Educ. Inf. Technol.},
	author = {Zheng, Juan and Li, Shan and Lajoie, Susanne P.},
	date = {2022-04},
	langid = {english},
	note = {{ERIC} Number: {EJ}1332609
{JCR分区}: Q1
中科院分区升级版: 教育学2区
影响因子: 5.4
5年影响因子: 5.7},
	keywords = {Medical Students, Patients, Clinical Diagnosis, Behavior Patterns, Technology Uses in Education, Diabetes, Efficiency, Sequential Approach, {citationNumber}: 10, {ccfInfo}: {CCF}-None {EAIT}},
}

@article{stead_clinical_2020,
	title = {Clinical simulations in academic courses: Four case studies across the medical slp graduate curriculum},
	volume = {4},
	issn = {2689-6443},
	abstract = {Simulation practices are growing in both popularity and necessity within speech pathology programs. Simulation use can serve to not only minimize client risk but to increase student confidence and competence prior to patient contact, particularly with low incidence or medically fragile patients. This paper describes and reflects on four individual simulation experiences within one graduate speech language pathology program and their outcomes. The use of both simulated patients and mannequin training resulted in an increase in students' perception of knowledge and confidence in their clinical skills with medical patients.},
	number = {3},
	journaltitle = {Teaching and Learning in Communication Sciences \& Disorders},
	shortjournal = {Teach. Learn. Commun. Sci. Disord.},
	author = {Stead, Amanda and Lemoncello, Rik and Fitzgerald, Caitlin and Fryer, Melissa and Frost, Marcia and Palmer, Rachael},
	date = {2020},
	langid = {english},
	note = {{ERIC} Number: {EJ}1362205},
	keywords = {Self Efficacy, Clinical Experience, Graduate Students, Patients, Speech Language Pathology, Allied Health Occupations Education, Outcomes of Education, Student Attitudes, Teaching Methods, Simulation, Case Studies, Diagnostic Tests, Equipment, Food, Hospitals, Human Body, Neonates, Pediatrics, Physical Disabilities, Rehabilitation, Risk, {ccfInfo}: Not Found, {citationNumber}: 1},
}

@article{seifert_comparison_2020,
	title = {A comparison between virtual patient and peer-assisted learning in teaching basic medical knowledge and skills},
	volume = {18},
	issn = {1479-4403},
	abstract = {The Studentische Poliklinik is Germany's first student-run free clinic. Prior to fulfilling clinical obligations there, students must complete an extensive peer-assisted learning program ({PAL}). Due to capacity constraints, a web-based learning program involving virtual patients has been launched. The aim of this study was to evaluate and compare the effectiveness of Virtual Patient Learning ({VPL}) vs. {PAL} in the acquisition of basic medical knowledge and skills. Forty undergraduate medical students (m=9; f=31) in their third year were randomly assigned to either the {PAL} (n=20), or {VPL} (n=20). Short-term (after each seminar) and long-term learning retention (after completion of the electives) was measured using a validated theoretical test. Objective structured clinical examinations ({OSCE}) were used to assess practical knowledge. Additionally, the course itself was evaluated. Differences in theoretical knowledge between students in the {PAL} and {VPL} existed over the short term ({VPL} median = 100\%; {PAL} median = 80; p = 0.006), but not over the long term ({VPL} = 94.17; {PAL} = 95.62 \%; p = 0.617). An assessment of practical skills showed no differences in {OSCE} scores between the two different groups ({VPL} = 79.30 \%; {PAL} = 80.26 \%; p = 0.141). Students assessed their learning experience and the comprehensibility of seminars as either "very good" or "good". Basic medical knowledge and skills can be taught as effectively using {VPL} as {PAL}. Given the cost-effectiveness, high reproducibility and freedom of time and place, {VPL} should be performed more often when teaching family medicine in student-run free clinics. Ultimately, this may result in enhanced treatment quality and patient satisfaction.},
	pages = {40--56},
	number = {1},
	journaltitle = {Electronic Journal of E-learning},
	shortjournal = {Electron. J. E-learn.},
	author = {Seifert, Lukas and Manap, Arda and Sterz, Jasmina and Gerlach, Ferdinand and Sader, Robert},
	date = {2020},
	langid = {english},
	note = {{ERIC} Number: {EJ}1245103
中科院分区升级版: 教育学4区
影响因子: 2.7
5年影响因子: 2.8},
	keywords = {Computer Simulation, Patients, Program Effectiveness, Feedback (Response), Foreign Countries, Medical Education, Student Attitudes, Clinics, Family Practice (Medicine), Peer Teaching, Premedical Students, Seminars, Web Based Instruction, {ccfInfo}: Not Found, {citationNumber}: 5},
}

@article{adefila_students_2020,
	title = {Students' engagement and learning experiences using virtual patient simulation in a computer supported collaborative learning environment},
	volume = {57},
	issn = {1470-3297},
	abstract = {Computer-supported collaborative learning ({CSCL}) environments could be innovative teaching resources, providing a social space for students to engage in transformative learning. However, poor design and structure mean {CSCL} do not readily support skill acquisition. This study examined student engagement and learning experiences using a virtual patient designed in a {CSCL}. Particular attention was paid to the social interactions taking place in the space intended to enhance the communication skills of healthcare students. The findings suggested that {CSCL} provides a safe platform for skill acquisition by deliberately designing purposive learning tasks to take place through collective interaction. However, students found the social learning process challenging and were not always able to articulate what they were learning. The study showed that students do not have the tools to engage pedagogically with others in virtual spaces, which have specific implications for design, facilitation and assessment in {CSCLs}.},
	pages = {50--61},
	number = {1},
	journaltitle = {Innovations in Education and Teaching International},
	shortjournal = {Innov. Educ. Teach. Int.},
	author = {Adefila, A. and Opie, J. and Ball, S. and Bluteau, P.},
	date = {2020},
	langid = {english},
	note = {{ERIC} Number: {EJ}1240656
{JCR分区}: Q1
中科院分区升级版: 教育学4区
影响因子: 4.9
5年影响因子: 3.5},
	keywords = {Interaction, Communication Skills, Computer Simulation, Patients, Program Effectiveness, Allied Health Occupations Education, Student Attitudes, Teaching Methods, Learner Engagement, Interpersonal Relationship, Technology Uses in Education, Educational Technology, Teamwork, Cooperative Learning, Higher Education, Social Development, {ccfInfo}: Not Found, {citationNumber}: 19},
}

@article{ayedoun_toward_2020,
	title = {Toward personalized scaffolding and fading of motivational support in L2 learner-dialogue agent interactions: An exploratory study},
	volume = {13},
	issn = {1939-1382},
	abstract = {This article proposes a computer-based approach to effectively enhance second language learners' willingness to communicate in the target language. To do so, we implemented a conversational agent embedding a dialogue management model based on two conversational strategies (i.e., communication strategies and affective backchannels), serving as scaffolds for enhancing learners' willingness to communicate in the target language. Here, we report on differences observed among second language learners' preferences for both conversational strategies according to their initial level of willingness to communicate and on variations of their willingness with respect to such differences. Although we found that most students generally preferred a combination of both strategies, learners' preferences and the effects of the support provided by these strategies varied according to their level of willingness to communicate. Learners with lower willingness to communicate tended to prefer affective backchannels, whereas those with higher willingness to communicate seemed to favor communication strategies. These results were consistent with post-test results, which showed that learners' expected willingness to communicate tended to be higher after interacting with systems embedding their preferred strategies. In sum, these results are preliminary evidence of the meaningfulness of accounting for such learners' preferences in adaptively using and fading the strategies employed by conversational agents to motivate second language learners to communicate in the target language.},
	pages = {604--616},
	number = {3},
	journaltitle = {{IEEE} Transactions on Learning Technologies},
	shortjournal = {{IEEE} Trans. Learn. Technol.},
	author = {Ayedoun, Emmanuel and Hayashi, Yuki and Seta, Kazuhisa},
	date = {2020-09},
	langid = {english},
	note = {{ERIC} Number: {EJ}1279929
{JCR分区}: Q1
中科院分区升级版: 教育学3区
影响因子: 4.9
5年影响因子: 5.5
{EI}: 是},
	keywords = {College Students, Computer Assisted Instruction, Student Attitudes, Teaching Methods, Pretests Posttests, Communication (Thought Transfer), Communication Strategies, Dialogs (Language), Individual Differences, Intelligent Tutoring Systems, Language Usage, Preferences, Scaffolding (Teaching Technique), Second Language Instruction, Second Language Learning, {citationNumber}: 12, {ccfInfo}: {CCF}-None {TLT}},
}

@article{zencirci_impact_2024,
	title = {Impact of a mixed method training programme on attitudes of future doctors toward intellectual disability},
	volume = {70},
	issn = {2047-3877},
	abstract = {Objective: The aim of the study was to evaluate the effectiveness of a mixed method training programme in improving attitudes of senior medical students toward intellectual disability ({ID}). Methods: This study was a quasi-experimental intervention study conducted with the senior medical students. The intervention groups received a mixed method training programme that included seminars, role-playing, social contact, and interactions with people with {ID} as simulated patients, which have been described in the literature as effective training methods. The control groups was shown a video unrelated to {ID}. The effectiveness of the intervention was evaluated by administering the Attitudes Toward Intellectual Disability Questionnaire ({ATTID})-Short Form to both the intervention and control groups as pre-intervention, post-intervention, and 6-week follow-up. Results: A significant difference was found positively between pre-intervention post-intervention, and 6-week follow-up {ATTID}-Short Form scores in the intervention groups on factors of Discomfort, Knowledge of capacity and rights, Sensitivity or tenderness, Knowledge of causes, except for the Interaction factor. The differences between pre-intervention and 6-week follow-up scores were significantly greater in the intervention groups compared with the control groups on all factors except the Sensitivity or tenderness factor. Conclusion: The results of this study showed that the mixed method training programme resulted a positive change in students' attitudes toward people with {ID}.},
	pages = {261--267},
	number = {2},
	journaltitle = {International Journal of Developmental Disabilities},
	shortjournal = {Int. J. Dev. Disabil.},
	author = {Zencirci, Sevil Akbulut and Metintas, Selma and Kosger, Ferdi and Melekoglu, Meral},
	date = {2024},
	langid = {english},
	note = {{ERIC} Number: {EJ}1416630
{JCR分区}: Q2
中科院分区升级版: 医学4区
影响因子: 1.4
5年影响因子: 2.1},
	keywords = {Medical Students, Foreign Countries, Student Attitudes, Physician Patient Relationship, Attitudes toward Disabilities, Intellectual Disability, Intervention, Role Playing, {ccfInfo}: Not Found, {citationNumber}: 3},
}

@article{li_using_2025,
	title = {Using text mining and machine learning to predict reasoning activities from think-aloud transcripts in computer assisted learning},
	volume = {37},
	issn = {1867-1233},
	abstract = {Coding think-aloud transcripts is time-consuming and labor-intensive. In this study, we examined the feasibility of predicting students' reasoning activities based on their think-aloud transcripts by leveraging the affordances of text mining and machine learning techniques. We collected the think-aloud data of 34 medical students as they diagnosed virtual patients in an intelligent tutoring system. The think-aloud data were transcribed and segmented into 2,792 meaningful units. We used a text mining tool to analyze the linguistic features of think-aloud segments. Meanwhile, we manually coded the think-aloud segments using a medical reasoning coding scheme. We then trained eight types of supervised machine learning algorithms to predict reasoning activities based on the linguistic features of students' think-aloud transcripts. We further investigated if the performance of prediction models differed between high and low performers. The results suggested that students' reasoning activities could be predicted relatively accurately by the linguistic features of their think-aloud transcripts. Moreover, training the predictive models using the data instances of either high or low performers did not lower the models' performance. This study has significant methodological and practical implications regarding the automatic analysis of think-aloud protocols and real-time assessment of students' reasoning activities.},
	pages = {477--496},
	number = {1},
	journaltitle = {Journal of Computing in Higher Education},
	shortjournal = {J. Comput. High. Educ.},
	author = {Li, Shan and Huang, Xiaoshan and Wang, Tingting and Zheng, Juan and Lajoie, Susanne P.},
	date = {2025},
	langid = {english},
	note = {{ERIC} Number: {EJ}1461665
{JCR分区}: Q1
中科院分区升级版: 教育学3区
影响因子: 4.9
5年影响因子: 5.2},
	keywords = {Prediction, Artificial Intelligence, Computer Assisted Instruction, Thinking Skills, Protocol Analysis, Linguistics, {citationNumber}: 0, Abstract Reasoning, Coding, Information Retrieval, Transcripts (Written Records), {ccfInfo}: {CCF}-None {JCHE}},
}

@article{li_relationship_2023,
	title = {The relationship between cognitive engagement and students' performance in a simulation-based training environment: An information-processing perspective},
	volume = {31},
	issn = {1744-5191},
	abstract = {In this paper, we adopted an information-processing perspective to examine the relationship between cognitive engagement and students' performance in a simulation-based training environment. In particular, we examined what forms of cognitive engagement students used while diagnosing virtual patients and whether engagement forms predicted students' diagnostic confidence and efficacy. A total of 88 medical students from a large North American university voluntarily participated in this study. We used latent profile analysis ({LPA}), a person-centered statistical method, to identify groups of students with similar information processing patterns. Findings from this study revealed that students displayed various forms of cognitive engagement, i.e. recipience, resource management, and task-focused. Moreover, we found that group difference in diagnostic confidence was moderated by task complexity. In terms of diagnostic efficacy, students who were task-focused or resource managers did better than the recipience students. The findings advance our understanding of theories of cognitive engagement as well as inform the design of effective interventions in developing simulation-based learning environments.},
	pages = {1532--1545},
	number = {3},
	journaltitle = {Interactive Learning Environments},
	shortjournal = {Interact. Learn. Environ.},
	author = {Li, Shan and Zheng, Juan and Lajoie, Susanne P.},
	date = {2023},
	langid = {english},
	note = {{ERIC} Number: {EJ}1388833
{JCR分区}: Q1
中科院分区升级版: 教育学3区
影响因子: 5.3
5年影响因子: 6.2},
	keywords = {Medical Students, Learner Engagement, Simulation, Training, Academic Achievement, Cognitive Processes, Relationship, {ccfInfo}: {CCF}-None {ILE}, {citationNumber}: 77},
}

@article{stead_use_2023,
	title = {Use of a standardized tracheostomy patient simulation to evaluate student clinical communication skills},
	volume = {7},
	issn = {2689-6443},
	abstract = {Simulation is a valid pedagogical tool used to teach students, observe student clinical skills, and to assess clinical competencies. During the {COVID}-19 pandemic, a lack of medical speech-language pathology placements required graduate programs to re-examine clinical training. Simulation has proven useful in providing an alternative and safe learning modality. Standardized patients, which are one simulation modality, provide increased standardization and higher fidelity than medical manikins. This is particularly true in the context of both student learning and demonstration of clinical communication skills ({CCS}) within a simulated learning environment where the simulated patient can interact authentically with the student clinician. {CCS} are important because they can lead to better treatment outcomes and strengthen the therapeutic alliance. The purpose of this study was to evaluate the evidence for a {CCS} training in the context of a speaking valve trial with a standardized tracheostomy patient. Results showed that students are demonstrating emerging skills or have already developed {CCS} in this context. Student questionnaire ratings suggest that this simulation was helpful to their learning as it provided a safe environment for them to practice valuable clinical skills. Simulation appears to be a viable modality to use when training {CSD} students to improve their {CCS}.},
	number = {2},
	journaltitle = {Teaching and Learning in Communication Sciences \& Disorders},
	shortjournal = {Teach. Learn. Commun. Sci. Disord.},
	author = {Stead, Amanda and Tinsley, Jordan and Mandulak, Kerry and Michael, Paul and Deiner, Helene},
	date = {2023},
	langid = {english},
	note = {{ERIC} Number: {EJ}1393276},
	keywords = {Communication Skills, Medical Students, Patients, Speech Language Pathology, Allied Health Occupations Education, Skill Development, Clinical Diagnosis, Simulation, Communication Disorders, Graduate Study, Special Health Problems, Student Evaluation, {ccfInfo}: Not Found, {citationNumber}: 1},
}

@article{bolduc_classroom_2023,
	title = {From classroom to clinic: Biochemistry lab for pre-health majors},
	volume = {51},
	issn = {1539-3429},
	abstract = {Undergraduate laboratory courses are vital for both enhancing student learning and preparing students for their future careers. Despite their importance, laboratory courses are often met with a lack of enthusiasm from students. For pre-health students specifically, laboratory courses are commonly seen as part of a check-list that needs to be completed in order to achieve future education or a career, instead of seeing the information that is taught in laboratories as essential preparation. A one-semester biochemistry laboratory module was designed to demonstrate the real-life applications of experimental techniques. This laboratory module introduced students to common clinical measurements and included learning metabolite analysis through hands-on experiments, connections to simulated patient visits, generation of a research question, and implementation of a student-designed independent experiment. Surveys indicate that this approach was helpful in creating a greater understanding of the applicability of undergraduate laboratory concepts appealing specifically to pre-health students. Additionally, students found this module to provide a variety of gained benefits, knowledge, and confidence in performing scientific techniques. The outcomes of this laboratory module indicate its success and potential to be used in curricula as an effective way to engage pre-health students in an undergraduate biochemistry laboratory.},
	pages = {10--14},
	number = {1},
	journaltitle = {Biochemistry and Molecular Biology Education},
	shortjournal = {Biochem. Mol. Biol. Educ.},
	author = {Bolduc, Kathryn C. and {McCollough}, Shannon L. and Stoeckman, Angela K.},
	date = {2023-02},
	langid = {english},
	note = {{ERIC} Number: {EJ}1363473
{JCR分区}: Q3
中科院分区升级版: 教育学4区
影响因子: 0.9
5年影响因子: 1.2},
	keywords = {Premedical Students, Biochemistry, Laboratory Experiments, Laboratory Training, Majors (Students), Science Laboratories, {ccfInfo}: Not Found, {citationNumber}: 0},
}

@article{thampy_virtual_2023,
	title = {Virtual clinical assessment in medical education: An investigation of online conference technology},
	volume = {35},
	issn = {1867-1233},
	abstract = {As a result of the {COVID}-19 pandemic, medical education institutions were suddenly and unexpectedly faced with making significant changes in delivering their clinical assessments to comply with social distancing requirements and limited access to clinical education centres. Seeking a potential solution to these new circumstances, we designed, implemented and evaluated an online virtual {OSCE}, as a 'proof of concept' intervention study. Our qualitative research involved document analysis of the stages of decision-making and consultation in designing the intervention, and thematic analysis based on the perspectives and experiences of the key stakeholders (final year students, clinical examiners, simulated patients and faculty staff who acted as station assistants), gathered through surveys with Likert-scale questions and free text comments, and online discussion groups which were recorded and transcribed. From our analysis, we identified four themes: optimising assessment design for online delivery, ensuring clinical authenticity, recognising and addressing feelings and apprehensions, and anticipating challenges through incident planning and risk mitigation. Through the data gathered at each stage of the intervention, and the involvement of key stakeholders in the design and evaluation, our study highlights examples of effective practice for future applications of online technologies in assessment, provides guidance for designing and implementing online virtual assessment, and lays a foundation for comparative, longitudinal research on the significant and increasing roles played by technology in healthcare professional education and practice.},
	pages = {223--244},
	number = {2},
	journaltitle = {Journal of Computing in Higher Education},
	shortjournal = {J. Comput. High. Educ.},
	author = {Thampy, Harish and Collins, Sarah and Baishnab, Elora and Grundy, Jess and Wilson, Kurt and Cappelli, Timothy},
	date = {2023-08},
	langid = {english},
	note = {{ERIC} Number: {EJ}1389263
{JCR分区}: Q1
中科院分区升级版: 教育学3区
影响因子: 4.9
5年影响因子: 5.2},
	keywords = {Medical Students, Electronic Learning, Medical Education, Clinical Diagnosis, Simulation, Technology Uses in Education, Intervention, Student Evaluation, Computer Assisted Testing, Decision Making, Evaluation Methods, {citationNumber}: 11, {ccfInfo}: {CCF}-None {JCHE}},
}

@article{sibbald_evaluating_2024,
	title = {Evaluating change in skill performance over time and practice context in introductory fieldwork simulation},
	volume = {8},
	issn = {2573-1378},
	abstract = {Simulation has been recognized for its ability to develop competency-level skills and as a replacement for some introductory fieldwork ({FW}) hours. This study explored how occupational therapy competency-related skills developed over sequential in-person simulations across health practice contexts during Level 1 {FW}. Entry-to-practice occupational therapy students (N = 66) participated in six sequential, formative, Level 1 {FW} simulations. The first three sequential simulations (the same patient case evolves in each successive interaction) included a trained simulated patient in a community mental health context and the following three engaged a trained simulated inpatient in a physical health context. Evaluation rubric variables included selected Competencies for Occupational Therapists in Canada (2021) scaffolded to performance expectations at an introductory Level 1 {FW} placement level. Quantitative pre-post comparison design with secondary data analysis was analyzed using Wilcoxon signed-rank test and ordered logistic regression. Each additional simulation demonstrated significant increases in the odds of improved performance in clinical skills, clinical decision making, responding to evolving patient's needs and priorities, identifying their own strengths and weaknesses, articulating clinical reasoning, and receiving constructive criticism. However, students' skills in the physical health context for decision-making and responding to the patient's needs and priorities did not demonstrate the same improvement trajectories as the mental health context. Sequential simulations are an effective modality for developing Level 1 competency related skills in different practice contexts. Depending on the competency-related practice skill and context, three or more formative unfolding simulations in that context may be needed for a significant improvement.},
	number = {2},
	journaltitle = {Journal of Occupational Therapy Education},
	shortjournal = {J. Occup. Ther. Educ.},
	author = {Sibbald, Kaitlin R. and {MacKenzie}, Diane E.},
	date = {2024},
	langid = {english},
	note = {{ERIC} Number: {EJ}1438088},
	keywords = {Clinical Experience, Graduate Students, Masters Programs, Patients, Case Method (Teaching Technique), Competency Based Education, Feedback (Response), Foreign Countries, Skill Development, Simulation, Decision Making, Field Experience Programs, Introductory Courses, Occupational Therapy, Scores, {ccfInfo}: Not Found, {citationNumber}: Not Found},
}

@article{ditton-phare_acquisition_2024,
	title = {Acquisition of key clinical communication skills through simulation-based education: Findings from a program for postgraduate psychiatry trainees ({ComPsych})},
	volume = {3},
	issn = {2731-5525},
	abstract = {Objective: Few studies have investigated the maintenance of skills acquired in classroom-based clinician education. Using an advanced simulation-based clinical communication skill training program for postgraduate psychiatry education ({ComPsych}), we aimed to investigate skill acquisition through assessing changes in competence (abilities) and performance (practice). Methods: Forty trainee psychiatrists (15 males; age range 26-48) participated. Video-recorded Standardized Patient Assessments ({SPAs}) were delivered twice pre- and post-training to assess learning. Skills were coded by independent psychologists using the Core Communication Skills ({CCS}) coding system. Simulated patients ({SPs}) rated trainees' communication performance using the Sim-Patient {SPA} checklist. Paired t-tests, linear mixed models and logistic mixed models assessed changes in communication skills over time. Results: For {SPAs}, reliability of coder ratings was deemed acceptable ({ICC} range 0.67 to 0.87). Mean post-training communication performance significantly increased for skills in agenda setting (p {\textless} 0.001), information organization (p {\textless} 0.001), empathic skills (p = 0.046), and overall skills performance (p = 0.001). Significant decreases for questioning skills were indicative of reduced reliance on these skills post-training. {SPs} rated all skillsets higher post-training. A modest relationship was detected between frequency (coded) and ({SP}-rated) quality of communication skills. Improvements in agenda setting and information organisation skills were retained {\textasciitilde} 6 weeks post-training. Conclusions: Training improved patient-centered communication skills in psychiatry trainees, particularly skills in agenda setting and information organization, with skills retained {\textasciitilde} 6 weeks post-training. There was reduced reliance on questioning skills, which are well utilised generally. The study supports the benefits of this method of communication skills training into postgraduate psychiatry education.},
	journaltitle = {Discover Education},
	shortjournal = {Discov. Educ.},
	author = {Ditton-Phare, Philippa and Sandhu, Harsimrat and Kelly, Brian and Loughland, Carmel},
	date = {2024},
	langid = {english},
	note = {{ERIC} Number: {EJ}1424623},
	keywords = {Communication Skills, Psychiatry, Clinical Experience, Graduate Students, Teaching Methods, Skill Development, Simulation, {ccfInfo}: Not Found, {citationNumber}: 0},
}

@article{maffucci_human_2024,
	title = {Human dissection for anesthesiology resident training augments anatomical knowledge and clinical skills},
	volume = {17},
	issn = {1935-9780},
	abstract = {Anatomy is an essential component of clinical anesthesiology. The use of simulated patients and alternative materials, including embalmed human bodies, have become increasingly common during resident physician training due to the deemphasis on anatomical education during undergraduate medical training. In this report, the need for a more extensive review of relevant anatomy for the practice of anesthesiology was addressed by the design, evaluation, and dissemination of a human dissection course for procedural training of anesthesiology residents. The course utilized "freedom art" embalmed human bodies that allowed trainees to perform ultrasound-based regional and neuraxial techniques followed by detailed dissections of critical anatomy. One hundred and four residents participated in workshops and small group discussions and were evaluated using pre- and post-course assessments. A variety of clinical techniques were performed on the bodies, including regional blocks and neuraxial catheter placement. Insertion of peripheral/neuraxial catheters was successful, with dissections demonstrating the expected placement. Assessment scores improved following the course (pre-course mean 52.7\%, standard deviation ([delta]) 13.1\%; post-course mean 72.2\%, [delta] 11.6\%; t-test p {\textless} 0.0001) and feedback highlighted the usefulness and clinical relevance of course content. The ability to correlate ultrasound imaging with subsequent dissections of the "blocked" area and visualization of dye staining was extremely relevant for spatial understanding of the anatomy relevant for the clinical practice of these techniques. This manuscript demonstrates successful implementation of a comprehensive course for anesthesiology resident physicians to address gaps in undergraduate anatomical education and suggests that broader adoption of dissection courses may be beneficial for training anesthesiologists.},
	pages = {413--421},
	number = {2},
	journaltitle = {Anatomical Sciences Education},
	shortjournal = {Anat. Sci. Educ.},
	author = {Maffucci, Patrick and Park, Chang H. and Shirur, Mo and Hyers, Benjamin and Levine, Adam I. and Katz, Daniel and Burnett, Garrett W. and Laitman, Jeffrey T.},
	date = {2024},
	langid = {english},
	note = {{ERIC} Number: {EJ}1411676
{JCR分区}: Q1
中科院分区升级版: 教育学2区
影响因子: 4.7
5年影响因子: 4.9},
	keywords = {Teaching Methods, Diagnostic Tests, Anatomy, Anesthesiology, Course Content, Graduate Medical Education, Laboratory Procedures, Science Instruction, {ccfInfo}: Not Found, {citationNumber}: 0},
}

@article{hara_feasibility_2024,
	title = {Feasibility and reliability of the pandemic-adapted online-onsite hybrid graduation {OSCE} in japan},
	volume = {29},
	issn = {1573-1677},
	abstract = {Objective structured clinical examination ({OSCE}) is widely used to assess medical students' clinical skills. Virtual {OSCEs} were used in place of in-person {OSCEs} during the {COVID}-19 pandemic; however, their reliability is yet to be robustly analyzed. By applying generalizability (G) theory, this study aimed to evaluate the reliability of a hybrid {OSCE}, which admixed in-person and online methods, and gain insights into improving {OSCEs}' reliability. During the 2020-2021 hybrid {OSCEs}, one examinee, one rater, and a vinyl mannequin for physical examination participated onsite, and a standardized simulated patient ({SP}) for medical interviewing and another rater joined online in one virtual breakout room on an audiovisual conferencing system. G-coefficients and 95\% confidence intervals of the borderline score, namely border zone ({BZ}), under the standard 6-station, 2-rater, and 6-item setting were calculated. G-coefficients of in-person (2017-2019) and hybrid {OSCEs} (2020-2021) under the standard setting were estimated to be 0.624, 0.770, 0.782, 0.759, and 0.823, respectively. The {BZ} scores were estimated to be 2.43-3.57, 2.55-3.45, 2.59-3.41, 2.59-3.41, and 2.51-3.49, respectively, in the score range from 1 to 6. Although hybrid {OSCEs} showed reliability comparable to in-person {OSCEs}, they need further improvement as a very high-stakes examination. In addition to increasing clinical vignettes, having more proficient online/on-demand raters and/or online {SPs} for medical interviews could improve the reliability of {OSCEs}. Reliability can also be ensured through supplementary examination and by increasing the number of online raters for a small number of students within the {BZs}.},
	pages = {949--965},
	number = {3},
	journaltitle = {Advances in Health Sciences Education},
	shortjournal = {Adv. Health Sci. Educ.},
	author = {Hara, Satoshi and Ohta, Kunio and Aono, Daisuke and Tamai, Toshikatsu and Kurachi, Makoto and Sugimori, Kimikazu and Mihara, Hiroshi and Ichimura, Hiroshi and Yamamoto, Yasuhiko and Nomura, Hideki},
	date = {2024},
	langid = {english},
	note = {{ERIC} Number: {EJ}1429003
{JCR分区}: Q1
中科院分区升级版: 教育学2区
影响因子: 3.3
5年影响因子: 4.0},
	keywords = {Clinical Experience, Foreign Countries, Premedical Students, Blended Learning, Classroom Observation Techniques, {COVID}-19, High Stakes Tests, Pandemics, Test Reliability, {ccfInfo}: Not Found, {citationNumber}: 0},
}

@article{wang_task_2023,
	title = {Task complexity affects temporal characteristics of self-regulated learning behaviours in an intelligent tutoring system},
	volume = {71},
	issn = {1556-6501},
	abstract = {This study examined how task complexity affected the temporal characteristics of self-regulated learning ({SRL}) behaviours in clinical reasoning. Eight-eight (N = 88) medical students participated in this study. They were required to diagnose two virtual patients of varying complexity in {BioWorld}, an intelligent tutoring system ({ITS}) designed to promote medical students' clinical reasoning skills. Students' diagnostic behaviours were automatically recorded in the system log files, based on which we coded students' {SRL} behaviours. We used a clustering technique to classify students into high- and low-performing groups for each task. Afterward, we applied the "Fuzzy Miner" algorithm to generate {SRL} process maps for each performance group. We found that all students used an analytical reasoning approach to diagnose the complex patient case, whereas low performers relied on a non-analytical approach to solve the simple task. Moreover, students switched between the {SRL} behaviours of help-seeking and execution in the complex task but not in the simple one. Furthermore, the {SRL} processes of high performers were cyclically sustained in the complex task. In addition to its theoretical contribution, this study informs the design of {ITS} regarding providing adaptive scaffoldings and prompts in {SRL}.},
	pages = {991--1011},
	number = {3},
	journaltitle = {Educational Technology Research and Development},
	shortjournal = {Educ. Technol. Res. Dev.},
	author = {Wang, Tingting and Li, Shan and Huang, Xiaoshan and Lajoie, Susanne P.},
	date = {2023-06},
	langid = {english},
	note = {{ERIC} Number: {EJ}1386760},
	keywords = {Medical Students, Clinical Teaching (Health Professions), Clinical Diagnosis, Intelligent Tutoring Systems, Cognitive Processes, Difficulty Level, Help Seeking, Independent Study, Student Behavior, Thinking Skills, Time Perspective, {ccfInfo}: Not Found, {citationNumber}: 6},
}

@article{corves_perceived_2024,
	title = {Perceived authenticity across three forms of educational simulations--the role of interactant representation, task alignment, and continuity of simulation},
	volume = {39},
	issn = {1878-5174},
	abstract = {Authenticity in simulation-based learning is linked to cognitive processes implicated in learning. However, evidence on authenticity across formats is insufficient. We compared three case-based settings and investigated the effect of discontinuity in simulation on perceived authenticity. In a quasi-experiment, we compared formats of simulation in the context of medical education. All formats simulated anamnestic interviews with varying interactant and task representations using highly comparable designs. Interactants (patients) were simulated by (a) live actors (standardized patients), (b) live fellow students (roleplays), or (c) question menus and videoclips (virtual patients). The continuity of simulations varied. We measured perceived authenticity with three subscales: Realness, Involvement, and Spatial Presence. We employed confirmatory factor analysis ({CFA}) to assess measurement invariance across settings and analysis of variance on authenticity ratings to compare the effects of setting and discontinuous simulation. {CFA} supported the assumption of invariance. Settings differed in Realness and Spatial Presence but not Involvement. Discontinuous simulations yielded significantly lower ratings of authenticity than continuous simulations. The compared simulation modalities offer different advantages with respect to their perceived authenticity profiles. Lower levels of interactivity and reduced subtask representation do not necessarily lead to lower ratings of perceived authenticity. Spatial Presence can be as high for media-based simulation as for roleplays. Discontinuation of simulations by offering scaffolding impairs perceived authenticity. Scaffolds may be designed to avoid discontinuation of simulation to uphold perceived authenticity.},
	pages = {3253--3275},
	number = {4},
	journaltitle = {European Journal of Psychology of Education},
	shortjournal = {Eur. J. Psychol. Educ.},
	author = {Corves, Caroline and Stadler, Matthias and Fischer, Martin R.},
	date = {2024},
	langid = {english},
	note = {{ERIC} Number: {EJ}1445802
{JCR分区}: Q2
中科院分区升级版: 教育学3区
影响因子: 2.8
5年影响因子: 3.5},
	keywords = {Interaction, Computer Simulation, Authentic Learning, Medical Education, Physician Patient Relationship, Role Playing, Multimedia Materials, Task Analysis, {ccfInfo}: Not Found, {citationNumber}: 1},
}

@article{dong_e-learning_2021,
	title = {E-learning for continuing medical education of neurology residents},
	volume = {15},
	issn = {1751-2271},
	abstract = {This study focuses on the application, advantages, and disadvantages of E-learning in neurology education. The findings of the study demonstrate that E-learning can effectively improve learning efficiency and reduce learning costs. Neurologists can access the right study material on the Internet anytime, anywhere. Compared with traditional teaching methods, it is easier for text, graphics, animation, audio, video, and other multimedia formats of E-learning to attract learners' interest. This makes the complex subject of neurology, including its basic theories, more vivid, and easier to understand for young neurologists. Moreover, in clinical practice, gaps in knowledge and skills acquisition can be bridged by treating virtual patients and watching videos of examination techniques and pathological signs. Compared with traditional teaching methods, E-learning can better meet individual needs, and thus it has come to be one of the foremost choices for young neurologists to continue learning.},
	pages = {48--53},
	number = {1},
	journaltitle = {Mind, Brain, and Education},
	shortjournal = {Mind Brain Educ.},
	author = {Dong, Liang and Gao, Tingting and Zheng, Wei and Zeng, Kebin and Wu, Xiushu},
	date = {2021-02},
	langid = {english},
	note = {{ERIC} Number: {EJ}1286636
{JCR分区}: Q1
中科院分区升级版: 教育学4区
影响因子: 2.2
5年影响因子: 2.9},
	keywords = {Clinical Experience, Patients, Video Technology, Electronic Learning, Medical Education, Teaching Methods, Access to Education, Internet, Multimedia Instruction, Neurology, Professional Continuing Education, {ccfInfo}: Not Found, {citationNumber}: 4},
}

@article{daniels_deception_2023,
	title = {Deception and informed consent in studies with incognito simulated standardized patients: Empirical experiences and a case study from south africa},
	volume = {19},
	issn = {2047-6094},
	abstract = {Simulated standardized patients ({SPs}) are trained individuals who pose incognito as people seeking treatment in a health care setting. With the method's increasing use and popularity, we propose some standards to adapt the method to contextual considerations of feasibility, and we discuss current issues with the {SP} method and the experience of consent and ethical research in international {SP} studies. Since a foundational discussion of the research ethics of the method was published in 2012, a growing number of studies have implemented this method to collect data on the quality of care in a variety of settings around the world. We draw from that experience to provide empirical foundations for a popular approach to ethical approval of such studies in the United States and Canada, which has been to obtain a waiver of informed consent from the health care providers who are the subjects of the research. However, the majority of studies to date have evaluated quality of care outside the U.S., requiring additional ethical consideration when partnering with international institutions. We discuss these considerations in the context of a case study from a completed {SP} study in South Africa, where informed consent is constitutionally protected.},
	pages = {341--359},
	number = {3},
	journaltitle = {Research Ethics},
	shortjournal = {Res. Ethics},
	author = {Daniels, Benjamin and Boffa, Jody and Kwan, Ada and Moyo, Sizulu},
	date = {2023-07},
	langid = {english},
	note = {{ERIC} Number: {EJ}1383779
中科院分区升级版: 医学2区
影响因子: 2.2
5年影响因子: N/A},
	keywords = {Patients, Foreign Countries, Health Services, Simulation, Ethics, Case Studies, Risk, Data Collection, Deception, Informed Consent, Legal Responsibility, Medical Research, {ccfInfo}: Not Found, {citationNumber}: 1},
}

@article{li_temporal_2022,
	title = {Temporal structures and sequential patterns of self-regulated learning behaviors in problem solving with an intelligent tutoring system},
	volume = {25},
	issn = {1436-4522},
	abstract = {Examining the sequential patterns of self-regulated learning ({SRL}) behaviors is gaining popularity to understand students' performance differences. However, few studies have looked at the transition probabilities among different {SRL} behaviors. Moreover, there is a lack of research investigating the temporal structures of students' {SRL} behaviors (e.g., repetitiveness and predictability) and how they related to students' performance. In this study, 75 students from a top North American university were tasked to diagnose a virtual patient in an intelligent tutoring system. We used recurrence quantification analysis and sequential analysis to analyze the temporal structures and sequential patterns of students' {SRL} behaviors. We compared the differences between low and high performers. We found that low performers had more single, isolated recurrent behaviors in problem-solving, whereas the recurrent behaviors of high performers were more likely to be part of a behavioral sequence. High performers also demonstrated a higher transition probability across the three phases of {SRL} than low performers. In addition, high performers were unique in that their behavioral state transitions were cyclically sustained. This study provided researchers with theoretical insights regarding the cyclical nature of {SRL}. This study has also methodological contributions to the analysis of the temporal structures of {SRL} behaviors.},
	pages = {1--14},
	number = {4},
	journaltitle = {Educational Technology \& Society},
	shortjournal = {Educ. Technol. Soc.},
	author = {Li, Shan and Zheng, Juan and Lajoie, Susanne P.},
	date = {2022-10},
	langid = {english},
	note = {{ERIC} Number: {EJ}1366535
{JCR分区}: Q1
中科院分区升级版: 教育学2区
影响因子: 6.0
5年影响因子: 6.3},
	keywords = {Computer Simulation, Patients, Medical Education, Undergraduate Students, Clinical Diagnosis, Behavior Patterns, Sequential Approach, Intelligent Tutoring Systems, Problem Solving, Behavior Change, Comparative Analysis, Metacognition, Performance, Probability, {ccfInfo}: Not Found, {citationNumber}: 0},
}

@article{wang_interplay_2023,
	title = {The interplay between cognitive load and self-regulated learning in a technology-rich learning environment},
	volume = {26},
	issn = {1436-4522},
	abstract = {Cognitive load can be induced by both learning tasks and self-regulated learning ({SRL}) activities, which compete for limited working memory capacity. However, there is little research on the relationship between cognitive load and {SRL}. This study explored how cognitive load interplayed with {SRL} behaviors and their joint effects on task performance (i.e., diagnostic efficiency) in the context of clinical reasoning. Specifically, twenty-seven (N = 27) medical students diagnosed three virtual patient cases in {BioWorld}, a simulation-based learning environment to improve medical students' clinical reasoning skills. Students' {SRL} behaviors were automatically recorded in {BioWorld} log files as they accomplished the tasks. We employed text mining techniques to extract four linguistic features from students' concurrent think-aloud, i.e., "cognitive discrepancy," "insight," "causation," and "positive emotions," which were further used to represent students' cognitive load. The latent profile analysis was then performed to cluster students into high- and low-load group. We also conducted a path analysis to investigate the mediation roles of {SRL} behaviors in the relationship between cognitive load and diagnostic efficiency (task performance). The results revealed that cognitive load negatively affected diagnostic efficiency, mediated by the ratio of {SRL} behaviors in the self-reflection phase. This study provides theoretical and methodological insights regarding the measurement of cognitive load and its interplay with {SRL}. This study informs the design of effective interventions for managing cognitive load in {SRL} within intelligent tutoring systems.},
	pages = {50--62},
	number = {2},
	journaltitle = {Educational Technology \& Society},
	shortjournal = {Educ. Technol. Soc.},
	author = {Wang, Tingting and Li, Shan and Lajoie, Susanne},
	date = {2023-04},
	langid = {english},
	note = {{ERIC} Number: {EJ}1389679
{JCR分区}: Q1
中科院分区升级版: 教育学2区
影响因子: 6.0
5年影响因子: 6.3},
	keywords = {Medical Students, Teaching Methods, Skill Development, Clinical Diagnosis, Simulation, Technology Uses in Education, Cognitive Processes, Difficulty Level, Learning Strategies, Path Analysis, Protocol Analysis, Short Term Memory, {ccfInfo}: Not Found, {citationNumber}: 3},
}

@article{zheng_temporal_2023,
	title = {Temporal change of emotions: Identifying academic emotion trajectories and profiles in problem-solving},
	volume = {18},
	issn = {1556-1631},
	abstract = {Academic emotions play an important and complex role in self-regulated learning ({SRL}). However, few studies have examined how academic emotions unfold in different phases of {SRL} and how the changes in these emotions influence learning performance. The current study examines 98 students' academic emotion trajectories and profiles across the three phases of {SRL} (i.e., forethought, performance, and self-reflection) as they solve a clinical problem in {BioWorld}. Specifically, {BioWorld} is a simulated learning environment where medical students are tasked with diagnosing virtual patient diseases. We identified the three phases of {SRL} based on students' problem-solving behaviors and we asked students to self-report their achievement and epistemic emotions at the end of each phase of {SRL}. The growth curve model results showed that curiosity and confusion declined across the three phases of {SRL}, whereas boredom increased in the self-reflection phase of {SRL}. The initial levels of curiosity and enjoyment positively predicted students' performance. Latent transition analysis revealed three emotion profiles: curious-positive, confused-negative, and medium-low. Curious-positive students maintained a relatively stable profile through the {SRL} phases, whereas students in the confused-negative and medium-low groups exhibited specific transition patterns in their emotions. This study makes theoretical contributions by highlighting the temporal and dynamic nature of emotions in problem-solving. Findings from this study have educational implications regarding the role of specific emotions in learning, the development of one's awareness of their emotions, and emotion regulation.},
	pages = {315--345},
	number = {2},
	journaltitle = {Metacognition and Learning},
	shortjournal = {Metacognition Learn.},
	author = {Zheng, Juan and Lajoie, Susanne P. and Li, Shan and Wu, Hongbin},
	date = {2023-08},
	langid = {english},
	note = {{ERIC} Number: {EJ}1386273
{JCR分区}: Q1
中科院分区升级版: 教育学1区
影响因子: 4.8
5年影响因子: 4.9},
	keywords = {Medical Students, Simulated Environment, Clinical Diagnosis, Independent Study, Problem Solving, Performance, Learning Processes, Personality Traits, Psychological Patterns, Reflection, Self Control, Student Interests, Time Factors (Learning), {ccfInfo}: Not Found, {citationNumber}: 4},
}

@article{borysiuk_alternative_2022,
	title = {Alternative approaches to clinical practice in medical education during the {COVID}-19 pandemic},
	volume = {11},
	issn = {1927-2677},
	abstract = {The aim of this study was to propose alternative approaches to clinical practice that would be effective substitutes for traditional clinical practice at the bedside of patients during a pandemic. For this purpose, an alternative approach and a method of determining the effectiveness of its use in medical educational institutions were developed through the method of synthesis. The level of medical competencies acquired during clinical practice was also assessed. The effectiveness of the proposed alternative approach is determined through the Pearson's chi-squared test and Cohen's coefficient. This study showed that the distance learning can be introduced through the methods that will allow medical students to acquire the clinical skills needed to perform their professional duties. In particular, video discussions of specific clinical cases, viewing videos of clinical procedures, interviews with a virtual patient, video conferencing, electronic testing, etc. are effective. They allow students to acquire the skills and abilities to conduct a survey of patients, their physical examination, prescription of additional examinations, interpretation of the results, performing clinical procedures, making medical records and more. The results of this study suggest that clinical practice can be realized remotely, if necessary. And the proposed alternative approach to clinical practice allows students to develop the necessary clinical competencies for future professional activities. This study revealed the need for further research to develop methods for assessing the clinical competencies of medical students.},
	pages = {75--89},
	number = {2},
	journaltitle = {Journal of Curriculum and Teaching},
	shortjournal = {J. Curric. Teach.},
	author = {Borysiuk, Iryna and Haioshko, Olena B. and Korniichuk, Oleksandr and Tsekhmister, Yaroslav and Demianchuk, Mykhailo},
	date = {2022},
	langid = {english},
	note = {{ERIC} Number: {EJ}1339388},
	keywords = {Computer Simulation, Clinical Experience, Medical Students, Program Effectiveness, Video Technology, Case Method (Teaching Technique), Foreign Countries, Medical Education, Skill Development, Educational Technology, Independent Study, {COVID}-19, Pandemics, Distance Education, Flipped Classroom, School Closing, {ccfInfo}: Not Found, {citationNumber}: 0},
}

@article{bures_use_2021,
	title = {Use of virtual medical cases as a learning tool in medicine},
	volume = {29},
	issn = {1049-4820},
	abstract = {Diagnostics-related errors made by medical students represent a considerable issue for the field, as they very often have negative consequences that reduce learning effectiveness. This study proposes a means of ameliorating problems with diagnostic reasoning and improving the learning process. The description of a virtual case, containing necessary information, is used within a knowledge-based system for evaluation of medical students' diagnostic abilities. This system is grounded in a branch-oriented model, where every decision reveals part of the information about the patient in each iteration, depending on the diagnostician's choice, which supports evaluation of the flow of students' thoughts. By fostering the acquisition of "negative knowledge" about typical cognitive errors in the medical reasoning process, the system helps eliminate learners' errors specific to any type of situation that the system might be set up to address in any given case. Descriptions of teachers' inputs, the process model, the evaluation procedure for student's performance, and a method for configuring virtual patient cases are provided. Apart from the accuracy of the diagnosis, other aspects such as patients' comfort and the cost of the diagnosis are also taken into consideration when evaluating students' diagnostic process.},
	pages = {231--246},
	number = {2},
	journaltitle = {Interactive Learning Environments},
	shortjournal = {Interact. Learn. Environ.},
	author = {Bureš, Vladimír and Cech, Pavel and Husáková, Martina and Kokštein, Zdenek and Kríž, Pavel and Krylová, Katerina and Nacházel, Tomáš and Ponce, Daniela and Poulová, Petra and Ryška, Aleš and Tachecí, Ilja and Tucník, Petr and Zanker, Marek},
	date = {2021},
	langid = {english},
	note = {{ERIC} Number: {EJ}1292264
{JCR分区}: Q1
中科院分区升级版: 教育学3区
影响因子: 5.3
5年影响因子: 6.2},
	keywords = {Computer Simulation, Medical Students, Patients, Case Method (Teaching Technique), Medical Education, Clinical Diagnosis, Health Services, Records (Forms), {citationNumber}: 2, {ccfInfo}: {CCF}-None {ILE}},
}

@article{wolford_comparing_2020,
	title = {Comparing in vivo versus simulation training for transnasal endoscopy skills},
	volume = {4},
	issn = {2689-6443},
	abstract = {Fiberoptic endoscopic evaluations of swallowing ({FEES}) is as important of a swallowing evaluation as the videoflouroscopic swallow study, but far fewer speech-language pathologists are competent in its use (Ambika, Datta, Manjula, Warawantkar, \& Thomas, 2019; Brady \& Donzelli, 2013; Pisegna \& Langmore, 2016). One hurdle in {FEES} training is the necessity of practicing transnasal endoscopy on volunteers. The primary aim of this study was to compare the learning effectiveness of practicing transnasal endoscopy via simulation with practice in vivo for a student's first passes of the endoscope. The end goal of this study was to determine the most cost-effective and feasible means of teaching transnasal endoscopy to graduate clinicians. Twenty-one graduate students practiced transnasal endoscopy in one of three conditions: in vivo, high-fidelity lifelike simulation, low-fidelity non-lifelike simulation. The learning outcomes assessed were speed of endoscopy, student confidence, and simulated patients' comfort and perception of student skill. There were no significant differences between conditions found for any of these measures. Students in all conditions became more confident after practicing endoscopy, and that confidence was predictive of procedure time. The results of this study indicate that practice with simulation may be an important first step in teaching endoscopy.},
	number = {3},
	journaltitle = {Teaching and Learning in Communication Sciences \& Disorders},
	shortjournal = {Teach. Learn. Commun. Sci. Disord.},
	author = {Wolford, Laura L. and Wolford, George W.},
	date = {2020},
	langid = {english},
	note = {{ERIC} Number: {EJ}1362257},
	keywords = {Self Efficacy, Graduate Students, Program Effectiveness, Speech Language Pathology, Skill Development, Simulation, Training, Equipment, Allied Health Personnel, Cost Effectiveness, Experiential Learning, Job Skills, Motor Reactions, {ccfInfo}: Not Found, {citationNumber}: 2},
}

@article{mcmillan_training_2022,
	title = {A training programme for community pharmacists to support people living with severe and persistent mental illness: Intervention mapping in the context of a pandemic},
	volume = {81},
	issn = {1748-8176},
	abstract = {Objective: The Bridging the Gap Between Physical and Mental Illness in Community Pharmacy ("{PharMIbridge}") randomised controlled trial ({RCT}) aims to test the effectiveness of a pharmacist-led support service in improving medication adherence, and the physical and mental health of people living with severe and persistent mental illness compared to a standard medication review service. Method: Using the six-step intervention mapping ({IM}) framework, this paper describes the development and content of the "{PharMIbridge}" pharmacist training programme, an integral part of the {RCT} implementation, and continuous adaptations made to the process to keep pace with the evolving severe acute respiratory syndrome coronavirus 2 ({SARS}-{CoV}-2) pandemic in Australia. A Training Working Group comprising health educators, practitioners, mental health consumers and researchers, refined the programme objectives and assisted with developing content and troubleshooting issues related to training delivery for pharmacists randomised to the {RCT} intervention arm. Results: A 2-day training programme was developed, which included Mental Health First Aid, simulated patient role-plays, and four pre-recorded modules using lectures, demonstration case vignettes, role-play activities and discussion. The programme, co-facilitated by project team members and mentors (pharmacist and consumer educators), aims to enhance pharmacists' mental health literacy, skills and confidence and empower them to engage with this vulnerable population using a strengths-based approach. Pre- and post-training questionnaires and interviews will be used to evaluate the impact of the "{PharMIbridge}" training programme. Conclusion: The systematic stepwise method provided by the {IM} framework highlights the solution-focused approach adopted by the project team and characteristics including adaptability and resilience which enabled training development and implementation across four Australian regions during the {SARS}-{CoV}-2 pandemic.},
	pages = {964--981},
	number = {8},
	journaltitle = {Health Education Journal},
	shortjournal = {Health Educ. J.},
	author = {{McMillan}, Sara S. and El-Den, Sarira and O'Reilly, Claire L. and Roennfeldt, Helena and Theodorus, Theo and Chapman, Justin and Bailey, Kylie and Crump, Keith and Collins, Jack C. and Ng, Ricki and Stewart, Victoria and Wheeler, Amanda J.},
	date = {2022-12},
	langid = {english},
	note = {{ERIC} Number: {EJ}1357987
{JCR分区}: Q2
中科院分区升级版: 教育学4区
影响因子: 1.2
5年影响因子: 1.6},
	keywords = {Program Effectiveness, Foreign Countries, Health Behavior, Drug Therapy, Mental Health, Intervention, {COVID}-19, Pandemics, Community Health Services, Compliance (Psychology), Health Personnel, Mental Disorders, Pharmacy, Physical Health, Professional Training, Program Development, {ccfInfo}: Not Found, {citationNumber}: 10},
}

@article{huang_exploring_2023,
	title = {Exploring the co-occurrence of students' learning behaviours and reasoning processes in an intelligent tutoring system: An epistemic network analysis},
	volume = {39},
	issn = {1365-2729},
	abstract = {Background: Medical students use a variety of self-regulated learning ({SRL}) strategies in different medical reasoning ({MR}) processes to solve patient cases of varying complexity. However, the interplay between {SRL} and {MR} processes is still unclear. Objectives: This study investigates how self-regulated learning ({SRL}) and medical reasoning ({MR}) occurred concurrently in medical students while completing a diagnostic task in an intelligent tutoring system. This study aims to provide new insights into performance differences between high- and low-achieving students in tasks of varying complexity. Methods: Thirty-one medical students (67.6\% female) from a large North American university were tasked with solving two virtual patient cases in an intelligent tutoring system, {BioWorld}. {BioWorld} was designed for medical students to practice clinical reasoning skills deliberately. We collected students' think-aloud protocols, based on which we coded their use of {SRL} behaviours and medical reasoning activities. We analysed the co-occurrences of {SRL} behaviours and medical reasoning activities using the epistemic network analysis ({ENA}) method. Results: The {SRL} behaviour self-reflection and {MR} activity lines of reasoning co-occurred more frequently in a difficult task than in an easy task. In both tasks, high performers demonstrated more co-occurrences of self-reflection and lines of reasoning than low performers. Moreover, the {MR} activity conceptual operations co-occurred more frequently with the {SRL} activities of monitoring and evaluation among high performers compared to low performers in an easy task. Implications: The co-occurrences of {SRL} behaviours and {MR} processes account for students' performance differences. The design of computer-based learning environments for clinical reasoning should promote the acquisition of both {SRL} and medical reasoning abilities. Moreover, medical educators should consider task complexity when scaffolding.},
	pages = {1701--1713},
	number = {5},
	journaltitle = {Journal of Computer Assisted Learning},
	shortjournal = {J. Comput. Assisted Learn.},
	author = {Huang, Xiaoshan and Li, Shan and Wang, Tingting and Pan, Zexuan and Lajoie, Susanne P.},
	date = {2023-10},
	langid = {english},
	note = {{ERIC} Number: {EJ}1391971
{JCR分区}: Q1
中科院分区升级版: 教育学1区
影响因子: 4.6
5年影响因子: 5.8},
	keywords = {Medical Students, Skill Development, Intelligent Tutoring Systems, Difficulty Level, Student Behavior, Thinking Skills, Problem Solving, Reflection, High Achievement, Logical Thinking, Low Achievement, Self Evaluation (Individuals), Self Management, {citationNumber}: 3, {ccfInfo}: {CCF}-None {JCAL}},
}

@article{li_frequency_2021,
	title = {The frequency of emotions and emotion variability in self-regulated learning: What matters to task performance?},
	volume = {9},
	issn = {2295-3159},
	abstract = {Emotion variability and its relationship to performance is an underexplored area of research both inside and outside the realm of medical education. We address this gap by examining the relative importance of the frequency of emotions and emotion variability that occurred in specific phases of self-regulated learning ({SRL}) in predicting students' performance. Specifically, 23 medical students were recruited to complete the task of diagnosing a virtual patient in a hospital-simulated environment. Students' facial expressions were video-recorded and were classified into basic emotions. We calculated the frequency of emotions and emotion variability at each {SRL} phase: forethought, performance, and self-reflection. Findings revealed that both the frequency of emotions and emotion variability influenced clinical reasoning performance, but they functioned differently in different {SRL} phases. Moreover, emotion variability negatively predicted performance regardless of which {SRL} phases it was tied to. This study helps shift the focus of research from the effect of emotions on performance to the joint effect of emotion and emotion variability, which has the potential to address the inconsistency in emotion-related research findings. Although we situate the study in the context of clinical reasoning, findings from this research inform the research of emotion in learning and instruction for other domains. Furthermore, this study lays the foundation for future advances in emotion-related study designs since the introduction of emotion variability leaves many questions unanswered and shows promise for new research directions.},
	pages = {76--91},
	number = {4},
	journaltitle = {Frontline Learning Research},
	shortjournal = {Frontline Learn. Res.},
	author = {Li, Shan and Zheng, Juan and Lajoie, Susanne P.},
	date = {2021},
	langid = {english},
	note = {{ERIC} Number: {EJ}1320362},
	keywords = {Computer Simulation, Medical Students, Patients, Simulated Environment, Medical Education, Clinical Diagnosis, Hospitals, Cognitive Processes, Independent Study, Task Analysis, Psychological Patterns, Reflection, Emotional Response, Predictor Variables, {ccfInfo}: Not Found, {citationNumber}: 6},
}

@article{zheng_role_2020,
	title = {The role of achievement goals and self-regulated learning behaviors in clinical reasoning},
	volume = {25},
	issn = {2211-1662},
	abstract = {Achievement goals are motivational antecedents which play an important role in students' self-regulated learning ({SRL}). Achievement goals are also found to have an influence on students' learning outcomes. However, how achievement goals and {SRL} jointly affect learning performance is still an underexplored area of research, especially in computer-supported learning environments. This research added new evidence on the relationship between achievement goals, {SRL} behaviors and students' performance outcomes in a task of students diagnosing virtual patients in {BioWorld}, a technology-rich environment to help medical students practice their clinical reasoning skills. Multidimensional data (e.g. trace data, self-reports) were collected from 50 participants. Findings from this research demonstrated that performance avoidance goals positively predicted the {SRL} behavior of "link evidence." Performance and mastery approach goals had a marginal negative effect on the {SRL} behavior of "link evidence." Among the {SRL} behaviors traced, "order lab test" and "check evidence" positively predicted students' efficacy, while "link evidence" negatively predicted their efficacy. The {SRL} behavior of "check evidence" positively predicted students' confidence in making a correct diagnosis. Furthermore, performance approach goals negatively predicted the diagnostic confidence of learners. The instructional implications and the broader impacts for future research are discussed.},
	pages = {541--556},
	number = {3},
	journaltitle = {Technology, Knowledge and Learning},
	shortjournal = {Technol., Knowl. Learn.},
	author = {Zheng, Juan and Li, Shan and Lajoie, Susanne P.},
	date = {2020-09},
	langid = {english},
	note = {{ERIC} Number: {EJ}1262476
中科院分区升级版: 教育学3区
影响因子: 3.5
5年影响因子: 4.2
{EI}: 是},
	keywords = {Self Efficacy, Medical Students, Clinical Diagnosis, Academic Achievement, Independent Study, Predictor Variables, Goal Orientation, {citationNumber}: 11, {ccfInfo}: {CCF}-None {TKL}},
}

@article{moffett_ubiquity_2021,
	title = {The ubiquity of uncertainty: A scoping review on how undergraduate health professions' students engage with uncertainty},
	volume = {26},
	issn = {1382-4996},
	abstract = {Although the evidence base around uncertainty and education has expanded in recent years, a lack of clarity around conceptual terms and a heterogeneity of study designs means that this landscape remains indistinct. This scoping review explores how undergraduate health professions' students learn to engage with uncertainty related to their academic practice. To our knowledge, this is the first scoping review which examines teaching and learning related to uncertainty across multiple health professions. The scoping review is underpinned by the five-stage framework of (Arksey and O'Malley in Scoping studies: Towards a methodological framework International Journal of Social Research Methodology 8(1) 19-32, 2005). We searched {MEDLINE}, Embase, {PsychINFO}, {ISI} Web of Science, and {CINAHL} and hand-searched selected health professions' education journals. The search strategy yielded a total of 5,017 articles, of which 97 were included in the final review. Four major themes were identified: "Learners' interactions with uncertainty"; "Factors that influence learner experiences"; "Educational outcomes"; and, "Teaching and learning approaches". Our findings highlight that uncertainty is a ubiquitous concern in health professions' education, with students experiencing different forms of uncertainty at many stages of their training. These experiences are influenced by both individual and system-related factors. Formal teaching strategies that directly support learning around uncertainty were infrequent, and included arts-based teaching, and clinical case presentations. Students also met with uncertainty indirectly through problem-based learning, clinical teaching, humanities teaching, simulation, team-based learning, small group learning, tactical games, online discussion of anatomy topics, and virtual patients. Reflection and reflective practice are also mentioned as strategies within the literature.},
	pages = {913--958},
	number = {3},
	journaltitle = {Advances in Health Sciences Education},
	shortjournal = {Adv. Health Sci. Educ.},
	author = {Moffett, Jenny and Hammond, Jennifer and Murphy, Paul and Pawlikowska, Teresa},
	date = {2021-08},
	langid = {english},
	note = {{ERIC} Number: {EJ}1306025
{JCR分区}: Q1
中科院分区升级版: 教育学2区
影响因子: 3.3
5年影响因子: 4.0},
	keywords = {Medical Students, Case Method (Teaching Technique), Medical Education, Outcomes of Education, Student Attitudes, Undergraduate Students, Reflection, Ambiguity (Context), Learning Experience, Problem Based Learning, {ccfInfo}: Not Found, {citationNumber}: 39},
}

@article{hoyt_nursing_2023,
	title = {Nursing education through the lens of immersive simulation: A comparison of student knowledge, skill, and motivation to learn via two-dimensional video versus {eXtended} reality},
	volume = {22},
	issn = {1943-5932},
	abstract = {Nursing education relies on simulation to provide standardized, safe clinical experiences to prepare nurses for complex patient scenarios. Traditional simulation requires cost-prohibitive equipment and facilities, which are incompatible with complex scenarios and distance learning. Early studies indicate {eXtended} Reality technology is an effective modality to deliver educational simulation. However, the existing research is not yet conclusive. This study explored the use of a holographic video virtual standardized patient simulation to assess student knowledge, skill, and motivation to learn for a low-frequency, high-risk patient scenario surrounding anaphylaxis. Participating students (n=161) across three levels of nursing courses were stratified and randomly assigned to an anaphylaxis simulation research group delivered by three different modalities. Analysis of covariance showed differences in student knowledge, skill, and motivation to learn between modalities of a written case study, two-dimensional video, and {eXtended} Reality. These results indicated two-dimensional video provided the highest degree of knowledge and skill, while {eXtended} Reality simulation resulted in increased student motivation to learn. Stepwise regression indicated that conscious placement of the simulation across the learning continuum should be considered. These results have implications for affordable simulation to motivate learning and provide experiences with low-frequency, high-risk scenarios.},
	pages = {129--157},
	number = {2},
	journaltitle = {International Journal on E-learning},
	shortjournal = {Int. J. E-learn.},
	author = {Hoyt, Helina and Hauze, Sean},
	date = {2023},
	langid = {english},
	note = {{ERIC} Number: {EJ}1394419},
	keywords = {Computer Simulation, Patients, Video Technology, Undergraduate Students, Skill Development, Knowledge Level, Vignettes, Learning Motivation, Nursing Students, Nursing Education, Photography, {ccfInfo}: Not Found, {citationNumber}: Not Found},
}

@article{lin_improving_2025,
	title = {Improving the quality of communicating with dementia patients: A virtual reality-based simulated communication approach},
	volume = {56},
	issn = {1467-8535},
	abstract = {Dementia patients may have language barriers and decreased comprehension ability. Their family caregivers can feel frustrated when communicating with them. Poor communication hinders family caregivers from obtaining accurate health information about patients, and may also increase their emotional burden, affecting patient care quality. The present study developed a virtual reality-based simulated communication training ({VRSCT}) system and applied it to a training course for family caregivers of dementia patients. It allowed family caregivers to simulate real-world situations in a {VR} environment, experience the daily communication barriers and stress with dementia patients, and apply their acquired knowledge and skills to solve related problems. This study used a randomised control experimental design with mixed analysis methods. A total of 63 family caregivers were recruited and randomly divided into the experimental group (N = 32) learning with the {VRSCT} system to interact with virtual dementia patients and practice communication skills, and the control group (N = 31) using the traditional role-playing method for practice. Quantitative data were analysed to determine participants' knowledge of dementia care, attitudes, communication confidence and skills. In addition, the qualitative method was used to analyse the participants' discussion records. The results showed that by using the {VRSCT} approach, participants significantly improved their knowledge of dementia care, attitudes, communication confidence and communication skills compared to the control group. In addition, participants reported that through the real-time feedback of the {VRSCT} system, they could recognise their previous incorrect communication approach. As a result, they adjusted their communication strategies and increased their self-confidence.},
	pages = {167--189},
	number = {1},
	journaltitle = {British Journal of Educational Technology},
	shortjournal = {Br. J. Educ. Technol.},
	author = {Lin, Hui-Chen and Huang, Hsin and Tsai, Chia-Kuang and Chang, Shao-Chen},
	date = {2025},
	langid = {english},
	note = {{ERIC} Number: {EJ}1456975
{JCR分区}: Q1
中科院分区升级版: 教育学1区
影响因子: 8.1
5年影响因子: 8.1
{EI}: 是},
	keywords = {Communication Skills, Computer Simulation, Patients, Speech Therapy, Training, Caregivers, Communication Problems, Dementia, Language Impairments, Outcomes of Treatment, {citationNumber}: 0, {ccfInfo}: {CCF}-None {BJET}},
}

@article{carlson_programmatic_2024,
	title = {Programmatic efforts to provide progressively autonomous clinical education experiences},
	volume = {19},
	issn = {1947-380X},
	abstract = {Context: In previous research, athletic trainers ({ATs}) have identified the formal coursework and clinical experiences of their professional program as contributing to preparedness for autonomous practice. However, new graduates have reported a perceived lack of skills necessary for practicing autonomously. Objective: The purpose of this study was to evaluate how programs provide progressively autonomous clinical education experiences and the role of these experiences in preparing future {ATs}. Design: Qualitative study. Setting: Virtual interviews. Patients or Other Participants: A sample of 17 program administrators (program directors = 12, coordinators of clinical education = 5) representing 16 master of science in athletic training programs participated in this study. Main Outcome Measure(s): Each program completed a virtual interview guided by a semistructured interview protocol. A 3-person data analysis team identified emerging domains and categories through a multiphase approach. Member checking, multiple researcher triangulation, and auditing were used to establish trustworthiness. Results: Four domains emerged from participant responses: (1) "curricular design," (2) "preparatory experience and outcomes," (3) "preceptor role," and (4) "assessments." We found that intentionality in curricular design to promote progressive autonomy was beneficial in facilitating transition to practice through improved knowledge, skills, and confidence. Due to the importance of clinical education in {AT} preparation, preceptors played a critical role in creating opportunities for learning in the clinical environment. However, the degree to which experiences were autonomous and the effectiveness of the student in those encounters were rarely measured. Limitations outlined by participants included accreditation and program length. Conclusions: The development of knowledge, skills, and confidence through intentionally selected clinical experiences and guided by preceptor feedback are critical to establishing an autonomous practitioner. However, the program's evaluations were predominantly traditional practice assessments and informal feedback, instead of an assessment of readiness for practice.},
	pages = {51--61},
	number = {1},
	journaltitle = {Athletic Training Education Journal},
	shortjournal = {Athl. Train. Educ. J.},
	author = {Carlson, Brittany E. and Young, Justin P. and Neil, Elizabeth R. and Barrett, Jessica and Eberman, Lindsey E.},
	date = {2024},
	langid = {english},
	note = {{ERIC} Number: {EJ}1409453},
	keywords = {Clinical Experience, Feedback (Response), Outcomes of Education, Athletics, Professional Personnel, Trainers, Administrators, Curriculum Design, Educational Assessment, Practicum Supervision, {ccfInfo}: Not Found, {citationNumber}: 0},
}

@article{shaw_how_2021,
	title = {How biased are you? The effect of prior performance information on attending physician ratings and implications for learner handover},
	volume = {26},
	issn = {1382-4996},
	abstract = {Learner handover ({LH}), the process of sharing of information about learners between faculty supervisors, allows for longitudinal assessment fundamental in the competency-based education model. However, the potential to bias future assessments has been raised as a concern. The purpose of this study is to determine whether prior performance information such as {LH} influences the assessment of learners in the clinical context. Between December 2017 and June 2018, forty-two faculty members and final-year residents from the Department of Medicine at the University of Ottawa were assigned to one of three study groups through quasi-randomisation, taking into account gender, speciality and rater experience. In a counter-balanced design, each group received either positive, negative or no {LH} prior to watching six simulated learner--patient encounter videos. Participants rated each video using the mini-{CEX} and completed a questionnaire on the raters' general impressions of {LH}. A significant difference in the mean mini-{CEX} competency scale scores between the negative (M = 5.29) and positive (M = 5.97) {LH} groups (P {\textless} 0.001, d = 0.81) was noted. Similar findings were found for the single overall clinical competence ratings. In the post-study questionnaire, 22/28 (78\%) of participants had correctly deduced the purpose of the study and 14/28 (50\%) felt {LH} did not influence their assessment. {LH} influenced mini-{CEX} scores despite raters' awareness of the potential for bias. These results suggest that {LH} could influence a rater's performance assessment and careful consideration of the potential implications of {LH} is required.},
	pages = {199--214},
	number = {1},
	journaltitle = {Advances in Health Sciences Education},
	shortjournal = {Adv. Health Sci. Educ.},
	author = {Shaw, Tammy and Wood, Timothy J. and Touchie, Claire and Pugh, Debra and Humphrey-Murto, Susan M.},
	date = {2021-03},
	langid = {english},
	note = {{ERIC} Number: {EJ}1287472
{JCR分区}: Q1
中科院分区升级版: 教育学2区
影响因子: 3.3
5年影响因子: 4.0},
	keywords = {Medical Students, Competency Based Education, Foreign Countries, Medical Education, Medical School Faculty, Competence, Interpersonal Communication, Prior Learning, Student Evaluation, Bias, Physicians, Evaluators, {ccfInfo}: Not Found, {citationNumber}: 17},
}

@article{liu_anatomy_2025,
	title = {From anatomy to surgery: Effectiveness of virtual simulation adjuvant to traditional methods in the preclinical training of apicoectomy},
	volume = {18},
	issn = {1935-9780},
	abstract = {Anatomy forms the foundation for the training and execution of routine surgical procedures. However, a gap persists in effectively bridging anatomical knowledge with the confident performance of procedures. Virtual simulation ({VS}) techniques, based on experiential and situated learning theory, hold promise in addressing this challenge. Apicoectomy, a procedure involving root apex resection to preserve a tooth, requires a blend of regional and dental anatomy knowledge, making it an ideal model for assessing the effectiveness of {VS}. This prospective cohort study evaluated primarily the enhancement of incorporating {VS} training in the preclinical skill training of apicoectomy for undergraduate dental students, compared to relying solely on traditional methods. {VS} training includes the simulated dissection process, patient examination, and apicoectomy based on graphically synthesized virtual models. Secondly, the study investigated the influence of exposure to {VS} training on students' confidence and satisfaction. The training was divided into three progressive levels aligned with students' cognitive processes, employing Miller's competence learning framework. Participants were categorized into the control group ({CG}) (n = 214) and {VS} training group ({VSTG}) (n = 220) based on their classes. The results demonstrated that {VSTG} showed significantly greater training enhancement ({VSTG}: 7.14 ± 1.74; {CG}: 6.57 ± 2.02, p = 0.002) and higher confidence levels ({VSTG}: 2.94 ± 0.13; {CG}: 2.69 ± 0.13, p {\textless} 0.001), along with greater satisfaction with the training compared to the {CG} ({VSTG}: 3.70 ± 0.18; {CG}: 3.20 ± 0.17, p {\textless} 0.001). In conclusion, {VS} proves to be a valuable adjunct for enhancing procedural skill training in surgical procedures.},
	pages = {97--116},
	number = {1},
	journaltitle = {Anatomical Sciences Education},
	shortjournal = {Anat. Sci. Educ.},
	author = {Liu, Liu and Chen, Yue and Cao, Yubin and Yang, Lei and Yang, Yiyan and Li, Yantong and Huang, Dingming and Ye, Ling and Zheng, Qinghua},
	date = {2025},
	langid = {english},
	note = {{ERIC} Number: {EJ}1454935
{JCR分区}: Q1
中科院分区升级版: 教育学2区
影响因子: 4.7
5年影响因子: 4.9},
	keywords = {Computer Simulation, Computer Assisted Instruction, Medical Education, Teaching Methods, Undergraduate Students, Instructional Effectiveness, Skill Development, Student Satisfaction, Cognitive Processes, Anatomy, Dentistry, Surgery, {ccfInfo}: Not Found, {citationNumber}: 0},
}

@article{grimes_athletic_2021,
	title = {Athletic training students' perceptions of the immersive clinical experience and its influence on their development},
	volume = {16},
	issn = {1947-380X},
	abstract = {Context: Immersive clinical experiences are critical clinical education components in athletic training. Program directors have indicated potential isolation from peers and faculty, a financial burden, and less engagement in quality learning during immersive clinical experiences. Objective: To explore athletic training students' perceptions of the immersive clinical experience as it pertains to their development. Design: Qualitative study. Setting: Individual virtual interviews. Patients or Other Participants: A total of 15 athletic training students who participated in the immersive clinical experience in the last 9 months took part in our study (males = 4, females = 11; age = 25 ± 5 years, range = 21-36 years). Data Collection and Analysis: We conducted interviews and recorded and transcribed them verbatim. We developed a codebook using the consensual qualitative research tradition to identify domains and categories. Trustworthiness was established using member-checking, multiple researchers, and an auditor. Results: Athletic training student perceptions of the immersive clinical experience revealed 2 domains: exposure and improved preparation for clinical practice. From increased exposure, participants gained additional experience with administrative duties, communication and relationships, interprofessional and collaborative practice, an increased quantity and quality of patient encounters, and preceptor influence on learning opportunities. From improved preparation, participants experienced socialization in which they were more integrated in facility activities, gained a greater appreciation for the value of the profession, had greater autonomy and inclusion, and perceived more value in the immersive clinical experience than in nonimmersive experiences. Conclusions: Athletic training students who participate in immersive clinical experiences feel that they have increased exposure to athletic training practice and improved preparation for transition to practice.},
	pages = {32--41},
	number = {1},
	journaltitle = {Athletic Training Education Journal},
	shortjournal = {Athl. Train. Educ. J.},
	author = {Grimes, Anna M. and Neil, Elizabeth R. and Eldred, Cameron M. and Walker, Stacy E. and Dougal, Zachary J. and Eberman, Lindsey E.},
	date = {2021-03},
	langid = {english},
	note = {{ERIC} Number: {EJ}1286618},
	keywords = {Clinical Experience, College Students, Student Attitudes, Athletics, Online Courses, Student Development, Student Experience, {ccfInfo}: Not Found, {citationNumber}: 5},
}

@article{lynch_telemedicine_2022,
	title = {Telemedicine and healthcare implications for central virginia: A systematic review of the literature},
	volume = {6},
	issn = {2168-9083},
	abstract = {Background: Uncertainties and challenges associated with {COVID}-19 have hampered the efficient delivery of health care in Central Virginia. Integrating and redesigning health systems could boost the quality and efficiency of care delivery. Telemedicine has been suggested as a viable solution to increase virtual access to patient advocacy healthcare education and training programs. It has the potential to help facilitate the delivery of health services to rural and remote areas. Access to quality telehealth services is projected to minimize the need for in-person hospital visitation amid the pandemic. The innovation also facilitates remote assessment of patients and monitoring of patient illness and treatment. For the rural population at risk of {COVID}-19 or any easily transmissible infection, telemedicine can provide convenient access to routine care without provider-patient contact and limit the spread of the virus. Methods: A systematic literature review of peer-reviewed and grey literature was conducted. The authors used electronic databases, including Embase, {PubMed}, {CINAHIL}, and Web of Science, to locate and access relevant articles based on their inclusion criteria. Studies were selected that investigated the implementation of telemedicine in the clinical and educational healthcare settings in rural or remote locations within the United States. Forty articles were identified for review. The identified articles published between 2010 and 2021 were used in the study. Results: There was no significant literature on telemedicine utilization in the Commonwealth of Virginia. Additionally, limited studies on rural and remote settings utilized telehealth services during the {COVID}-19 pandemic. Nevertheless, evidence suggests that telemedicine could improve access to healthcare services and enable providers to monitor patients from a distance. Researchers identified six critical factors associated with telemedicine's success and sustainability: education, training, vision, ownership, adaptability, economics, efficiency, and equipment. Conclusions: Rural and remote communities experience healthcare disparities and poor patient outcomes due to limited access to quality care and inequalities in education, training, and resource allocation. A deficiency of technological skills, knowledge, and or resistance to change may prevent a quality telehealth program from being able to serve patients adequately.},
	number = {3},
	journaltitle = {Journal of Research Initiatives},
	shortjournal = {J. Res. Initiat.},
	author = {Lynch, Patricia A. and Barringer-Brown, Charletta H. and Brown, Daniel N. and Brown, Taneisha D.},
	date = {2022},
	langid = {english},
	note = {{ERIC} Number: {EJ}1472050},
	keywords = {Program Effectiveness, Videoconferencing, Racial Differences, {COVID}-19, Pandemics, Telecommunications, Age Differences, {ccfInfo}: Not Found, {citationNumber}: Not Found, Access to Health Care, At Risk Persons, Ethnicity, Rural Areas, Sustainability},
}
