# Supplementary material for: Large Language Model–Based Virtual Patient Systems for History-Taking in Medical Education: Comprehensive Systematic Review
Source: JMIR Med Inform. 2026 Jan 2;14:e79039. doi: 10.2196/79039 (PMC12811743; doi:10.2196/79039)
Supplement: Multimedia Appendix 8 [file medinform_v14i1e79039_app8.zip › 01 datasets/IEEE.bib]

@inproceedings{agatsuma_building_2024,
	location = {Himeji, Japan},
	title = {Building a Role-Play Interactive System using {LLM} for Health Guidance Education},
	rights = {https://doi.org/10.15223/policy-029},
	isbn = {979-8-3503-7333-2},
	url = {https://ieeexplore.ieee.org/document/10759994/},
	doi = {10.1109/SCISISIS61014.2024.10759994},
	eventtitle = {2024 Joint 13th International Conference on Soft Computing and Intelligent Systems and 25th International Symposium on Advanced Intelligent Systems ({SCIS}\&amp;{ISIS})},
	pages = {1--3},
	booktitle = {2024 Joint 13th International Conference on Soft Computing and Intelligent Systems and 25th International Symposium on Advanced Intelligent Systems (scis\&amp;isis)},
	publisher = {{IEEE}},
	author = {Agatsuma, Shinjitsu and Ohashi, Reon and Tsubokura, Kazuya and Nishio, Yua and Ishikawa, Mai and Ito, Niina and Ito, Fukuka and Minami, Shiori and Takegawa, Nao and Nakamura, Riko and Yokoyama, Kana},
	urldate = {2025-08-20},
	date = {2024-11-09},
	langid = {english},
	keywords = {{citationNumber}: 0, {ccfInfo}: {CCF}-None {SCISISIS}},
}

@inproceedings{wason_appraising_2024,
	location = {New Delhi, India},
	title = {Appraising Success of {LLM}-based Dialogue Agents},
	rights = {https://doi.org/10.15223/policy-029},
	isbn = {978-93-80544-51-9},
	url = {https://ieeexplore.ieee.org/document/10498880/},
	doi = {10.23919/INDIACom61295.2024.10498880},
	eventtitle = {2024 11th International Conference on Computing for Sustainable Global Development ({INDIACom})},
	pages = {1570--1573},
	booktitle = {2024 11th International Conference on Computing for Sustainable Global Development (indiacom)},
	publisher = {{IEEE}},
	author = {Wason, Ritika and Arora, Parul and Arora, Devansh and Kaur, Jasleen and Singh, Sunil Pratap and Hoda, M. N.},
	urldate = {2025-08-20},
	date = {2024-02-28},
	langid = {english},
	keywords = {{ccfInfo}: Not Found, {citationNumber}: 0},
}

@inproceedings{takata_development_2024,
	location = {Himeji, Japan},
	title = {Development of a Virtual Patient Model for Kampo Medical Interview: New Approach for Enhancing Empathy and Understanding of Kampo Medicine Pathological Concepts},
	rights = {https://doi.org/10.15223/policy-029},
	isbn = {979-8-3503-7333-2},
	url = {https://ieeexplore.ieee.org/document/10759962/},
	doi = {10.1109/SCISISIS61014.2024.10759962},
	shorttitle = {Development of a Virtual Patient Model for Kampo Medical Interview},
	eventtitle = {2024 Joint 13th International Conference on Soft Computing and Intelligent Systems and 25th International Symposium on Advanced Intelligent Systems ({SCIS}\&amp;{ISIS})},
	pages = {1--5},
	booktitle = {2024 Joint 13th International Conference on Soft Computing and Intelligent Systems and 25th International Symposium on Advanced Intelligent Systems (scis\&amp;isis)},
	publisher = {{IEEE}},
	author = {Takata, Tomoki and Yamada, Rie and Oliveira Nzinga René, António and Xu, Kuangzhe and Fujimoto, Makoto},
	urldate = {2025-08-20},
	date = {2024-11-09},
	langid = {english},
	keywords = {{citationNumber}: 0, {ccfInfo}: {CCF}-None {SCISISIS}},
}

@inproceedings{sakurai_llm-based_2024,
	location = {Wollongong, Australia},
	title = {{LLM}-based Agent for Recommending Information Related to Web Discussions at Appropriate Timing},
	rights = {https://doi.org/10.15223/policy-029},
	isbn = {979-8-3315-3991-7},
	url = {https://ieeexplore.ieee.org/document/10807435/},
	doi = {10.1109/ICA63002.2024.00033},
	eventtitle = {2024 {IEEE} International Conference on Agents ({ICA})},
	pages = {120--123},
	booktitle = {2024 {IEEE} International Conference on Agents ({ICA})},
	publisher = {{IEEE}},
	author = {Sakurai, Takayoshi and Shiramatsu, Shun and Kinoshita, Ryosuke},
	urldate = {2025-08-20},
	date = {2024-12-04},
	langid = {english},
	keywords = {{citationNumber}: 0, {ccfInfo}: {CCF}-None {ICA}2},
}

@article{firdaus_i_2023,
	title = {I Enjoy Writing and Playing, Do You?: A Personalized and Emotion Grounded Dialogue Agent Using Generative Adversarial Network},
	volume = {14},
	rights = {https://ieeexplore.ieee.org/Xplorehelp/downloads/license-information/{IEEE}.html},
	issn = {1949-3045, 2371-9850},
	url = {https://ieeexplore.ieee.org/document/9722966/},
	doi = {10.1109/TAFFC.2022.3155105},
	shorttitle = {I Enjoy Writing and Playing, Do You?},
	pages = {2127--2138},
	number = {3},
	journaltitle = {{IEEE} Transactions on Affective Computing},
	shortjournal = {{IEEE} Trans. Affective Comput.},
	author = {Firdaus, Mauajama and Thangavelu, Naveen and Ekbal, Asif and Bhattacharyya, Pushpak},
	urldate = {2025-08-20},
	date = {2023-07-01},
	langid = {english},
	note = {{JCR分区}: Q1
中科院分区升级版: 计算机科学1区
影响因子: 9.8
5年影响因子: 10.2
{EI}: 是},
	keywords = {{citationNumber}: 5, {ccfInfo}: {CCF}-B {TAC}},
}

@inproceedings{okada_smoothing_2024,
	location = {Paris, France},
	title = {Smoothing Conversation Using Dialogue Agents Accompanied by Advisory Agent Inside},
	rights = {https://doi.org/10.15223/policy-029},
	isbn = {979-8-3503-5323-5},
	url = {https://ieeexplore.ieee.org/document/10785402/},
	doi = {10.1109/ICFSP62546.2024.10785402},
	eventtitle = {2024 9th International Conference on Frontiers of Signal Processing ({ICFSP})},
	pages = {147--152},
	booktitle = {2024 9th International Conference on Frontiers of Signal Processing ({ICFSP})},
	publisher = {{IEEE}},
	author = {Okada, Tasuku and Shimakawa, Hiromitsu and Kuwabara, Kazuhiro},
	urldate = {2025-08-20},
	date = {2024-09-12},
	langid = {english},
	keywords = {{citationNumber}: 0, {ccfInfo}: {CCF}-None {ICFSP}},
}

@inproceedings{kumar_possibilities_2023,
	location = {Banur, India},
	title = {Possibilities and Pitfalls of Generative Pre-Trained Transformers in Healthcare},
	rights = {https://doi.org/10.15223/policy-029},
	isbn = {979-8-3503-8088-0},
	url = {https://ieeexplore.ieee.org/document/10441780/},
	doi = {10.1109/ICACCTech61146.2023.00016},
	eventtitle = {2023 International Conference on Advanced Computing \& Communication Technologies ({ICACCTech})},
	pages = {37--44},
	booktitle = {2023 International Conference on Advanced Computing \& Communication Technologies (icacctech)},
	publisher = {{IEEE}},
	author = {Kumar, Tajinder and Kait, Ramesh and {Ankita} and Rani, Sunita},
	urldate = {2025-08-20},
	date = {2023-12-23},
	langid = {english},
	keywords = {{ccfInfo}: Not Found, {citationNumber}: 1},
}

@inproceedings{thakkar_survey_2019,
	location = {Ghana},
	title = {Survey of Available Datasets for Designing Task Oriented Dialogue Agents},
	rights = {https://ieeexplore.ieee.org/Xplorehelp/downloads/license-information/{IEEE}.html},
	isbn = {978-1-7281-0486-7},
	url = {https://ieeexplore.ieee.org/document/9405898/},
	doi = {10.1109/ICMRSISIIT46373.2020.9405898},
	eventtitle = {2019 International Conference on Mechatronics, Remote Sensing, Information Systems and Industrial Information Technologies ({ICMRSISIIT})},
	pages = {1--10},
	booktitle = {2019 International Conference on Mechatronics, Remote Sensing, Information Systems and Industrial Information Technologies ({ICMRSISIIT})},
	publisher = {{IEEE}},
	author = {Thakkar, Manisha and Pise, Nitin},
	urldate = {2025-08-20},
	date = {2019-12-20},
	langid = {english},
	keywords = {{ccfInfo}: Not Found, {citationNumber}: 1},
	file = {Full Text:C\:\\Users\\Administrator\\Zotero\\storage\\4AL94DUI\\Thakkar and Pise - 2019 - Survey of available datasets for designing task oriented dialogue agents.pdf:application/pdf},
}

@inproceedings{gao_multi-turn_2023,
	location = {Gold Coast, Australia},
	title = {Multi-Turn Dialogue Agent as Sales' Assistant in Telemarketing},
	rights = {https://doi.org/10.15223/policy-029},
	isbn = {978-1-6654-8867-9},
	url = {https://ieeexplore.ieee.org/document/10192042/},
	doi = {10.1109/IJCNN54540.2023.10192042},
	eventtitle = {2023 International Joint Conference on Neural Networks ({IJCNN})},
	pages = {1--9},
	booktitle = {2023 International Joint Conference on Neural Networks ({IJCNN})},
	publisher = {{IEEE}},
	author = {Gao, Wanting and Gao, Xinyi and Tang, Yin},
	urldate = {2025-08-20},
	date = {2023-06-18},
	langid = {english},
	note = {{CCF}: C},
	keywords = {{citationNumber}: 1, {ccfInfo}: {CCF}-C {IJCNN}},
}

@inproceedings{trivedi_towards_2022,
	location = {Montreal, {QC}, Canada},
	title = {Towards Sentiment and Emotion aided Intent Detection},
	rights = {https://doi.org/10.15223/policy-029},
	isbn = {978-1-6654-9062-7},
	url = {https://ieeexplore.ieee.org/document/9956278/},
	doi = {10.1109/ICPR56361.2022.9956278},
	eventtitle = {2022 26th International Conference on Pattern Recognition ({ICPR})},
	pages = {2510--2516},
	booktitle = {2022 26th International Conference on Pattern Recognition ({ICPR})},
	publisher = {{IEEE}},
	author = {Trivedi, Ashutosh Kumar and Tiwari, Abhishek and Saha, Sriparna and Maitra, Anutosh and Ramnani, Roshni and Sengupta, Shubhashis},
	urldate = {2025-08-20},
	date = {2022-08-21},
	langid = {english},
	note = {{CCF}: C},
	keywords = {{citationNumber}: 0, {ccfInfo}: {CCF}-C {ICPR}},
}

@inproceedings{tseng_matdc_2020,
	location = {Taipei, Taiwan},
	title = {{MatDC}: A Multi-turn Multi-domain Annotated Task-oriented Dialogue Dataset in Chinese},
	rights = {https://ieeexplore.ieee.org/Xplorehelp/downloads/license-information/{IEEE}.html},
	isbn = {978-1-6654-0380-1},
	url = {https://ieeexplore.ieee.org/document/9382456/},
	doi = {10.1109/TAAI51410.2020.00038},
	shorttitle = {{MatDC}},
	eventtitle = {2020 International Conference on Technologies and Applications of Artificial Intelligence ({TAAI})},
	pages = {165--170},
	booktitle = {2020 International Conference on Technologies and Applications of Artificial Intelligence ({TAAI})},
	publisher = {{IEEE}},
	author = {Tseng, Yu-Hsiang and Hsieh, Shu-Kai and Lian, Richard and Chiang, Chiung-Yu and Chang, Yu-Lin and Chang, Li-Ping and Hsieh, Ji-Lung},
	urldate = {2025-08-20},
	date = {2020-12},
	langid = {english},
	keywords = {{citationNumber}: 0, {ccfInfo}: {CCF}-None {TAAI}},
	file = {Full Text:C\:\\Users\\Administrator\\Zotero\\storage\\JEVFD563\\Tseng et al. - 2020 - MatDC A multi-turn multi-domain annotated task-oriented dialogue dataset in Chinese.pdf:application/pdf},
}

@article{rohmatillah_hierarchical_2023,
	title = {Hierarchical Reinforcement Learning With Guidance for Multi-Domain Dialogue Policy},
	volume = {31},
	rights = {https://creativecommons.org/licenses/by/4.0/legalcode},
	issn = {2329-9290, 2329-9304},
	url = {https://ieeexplore.ieee.org/document/10011569/},
	doi = {10.1109/TASLP.2023.3235202},
	pages = {748--761},
	journaltitle = {{IEEE}/{ACM} Transactions on Audio, Speech, and Language Processing},
	shortjournal = {{IEEE}/{ACM} Trans. Audio Speech Lang. Process.},
	author = {Rohmatillah, Mahdin and Chien, Jen-Tzung},
	urldate = {2025-08-20},
	date = {2023},
	langid = {english},
	note = {{JCR分区}: Q1
中科院分区升级版: 计算机科学2区
影响因子: 5.1
5年影响因子: 6.1
{EI}: 是
{CCF}: B},
	keywords = {{citationNumber}: 10, {ccfInfo}: {CCF}-B {TASLP}},
	file = {Full Text:C\:\\Users\\Administrator\\Zotero\\storage\\JXZTNLAG\\Rohmatillah and Chien - 2023 - Hierarchical reinforcement learning with guidance for multi-domain dialogue policy.pdf:application/pdf},
}

@inproceedings{ryndyuk_new_2022,
	location = {St. Petersburg, Russian Federation},
	title = {New Architecture of Transformer Networks for Generating Natural Dialogues},
	rights = {https://doi.org/10.15223/policy-029},
	isbn = {978-1-6654-7083-4},
	url = {https://ieeexplore.ieee.org/document/9803724/},
	doi = {10.1109/WECONF55058.2022.9803724},
	eventtitle = {2022 Wave Electronics and its Application in Information and Telecommunication Systems ({WECONF})},
	pages = {1--5},
	booktitle = {2022 Wave Electronics and Its Application in Information and Telecommunication Systems ({WECONF})},
	publisher = {{IEEE}},
	author = {Ryndyuk, V. A. and Varakin, Y. S. and Pisarenko, E. A.},
	urldate = {2025-08-20},
	date = {2022-05-30},
	langid = {english},
	keywords = {{ccfInfo}: Not Found, {citationNumber}: 1},
}

@article{chang_imitation_2025,
	title = {Imitation Game for Adversarial Disillusion With Chain-of-Thought Reasoning in Generative {AI}},
	volume = {13},
	rights = {https://creativecommons.org/licenses/by/4.0/legalcode},
	issn = {2169-3536},
	url = {https://ieeexplore.ieee.org/document/11015950/},
	doi = {10.1109/ACCESS.2025.3574016},
	pages = {95085--95093},
	journaltitle = {{IEEE} Access},
	shortjournal = {{IEEE} Access},
	author = {Chang, Ching-Chun and Chen, Fan-Yun and Gu, Shih-Hong and Gao, Kai and Wang, Hanrui and Echizen, Isao},
	urldate = {2025-08-20},
	date = {2025},
	langid = {english},
	note = {{JCR分区}: Q2
中科院分区升级版: 计算机科学4区
影响因子: 3.6
5年影响因子: 3.9
{EI}: 是},
	keywords = {{citationNumber}: 0, {ccfInfo}: {CCF}-None {ACCESS}},
}

@inproceedings{hu_nurse_2025,
	location = {Santa Clara, {CA}, {USA}},
	title = {Nurse Town: An {LLM}-Powered Simulation Game for Nursing Education},
	rights = {https://doi.org/10.15223/policy-029},
	isbn = {979-8-3315-2400-5},
	url = {https://ieeexplore.ieee.org/document/11050711/},
	doi = {10.1109/CAI64502.2025.00041},
	shorttitle = {Nurse Town},
	eventtitle = {2025 {IEEE} Conference on Artificial Intelligence ({CAI})},
	pages = {215--222},
	booktitle = {2025 {IEEE} Conference on Artificial Intelligence ({CAI})},
	publisher = {{IEEE}},
	author = {Hu, Yuqi and Xiong, Qiwen and Yi, Liheng and Yoon, Ilmi},
	urldate = {2025-08-20},
	date = {2025-05-05},
	langid = {english},
	keywords = {{ccfInfo}: Not Found, {citationNumber}: 0},
}

@inproceedings{shayaninasab_enhancing_2024,
	location = {Glasgow, United Kingdom},
	title = {Enhancing Patient Intake Process in Mental Health Consultations Using {RAG}-Driven Chatbot},
	rights = {https://doi.org/10.15223/policy-029},
	isbn = {979-8-3315-1645-1},
	url = {https://ieeexplore.ieee.org/document/10970301/},
	doi = {10.1109/ACIIW63320.2024.00053},
	eventtitle = {2024 12th International Conference on Affective Computing and Intelligent Interaction Workshops and Demos ({ACIIW})},
	pages = {256--264},
	booktitle = {2024 12th International Conference on Affective Computing and Intelligent Interaction Workshops and Demos ({ACIIW})},
	publisher = {{IEEE}},
	author = {Shayaninasab, Minoo and Zahoor, Maryiam and Yalçin, Özge Nilay},
	urldate = {2025-08-20},
	date = {2024-09-15},
	langid = {english},
	keywords = {{citationNumber}: 0, {ccfInfo}: {CCF}-None {ACII}},
}

@inproceedings{wu_incorporate_2023,
	location = {Guangzhou, China},
	title = {Incorporate Personas and Emotions into Dialog Generation},
	rights = {https://doi.org/10.15223/policy-029},
	isbn = {979-8-3503-5773-8},
	url = {https://ieeexplore.ieee.org/document/10503339/},
	doi = {10.1109/IAECST60924.2023.10503339},
	eventtitle = {2023 5th International Academic Exchange Conference on Science and Technology Innovation ({IAECST})},
	pages = {714--718},
	booktitle = {2023 5th International Academic Exchange Conference on Science and Technology Innovation ({IAECST})},
	publisher = {{IEEE}},
	author = {Wu, Yufeng and Liu, Chengyu and Guo, Wenjian},
	urldate = {2025-08-20},
	date = {2023-12-08},
	langid = {english},
	keywords = {{ccfInfo}: Not Found, {citationNumber}: 0},
}

@inproceedings{li_application_2024,
	location = {Guangzhou, China},
	title = {Application Technology of Customer Service Emotional Perception Analysis Based on Big Language Model},
	rights = {https://doi.org/10.15223/policy-029},
	isbn = {979-8-3503-5632-8},
	url = {https://ieeexplore.ieee.org/document/10702320/},
	doi = {10.1109/ICNC-FSKD64080.2024.10702320},
	eventtitle = {2024 20th International Conference on Natural Computation, Fuzzy Systems and Knowledge Discovery ({ICNC}-{FSKD})},
	pages = {1--6},
	booktitle = {2024 20th International Conference on Natural Computation, Fuzzy Systems and Knowledge Discovery ({ICNC}-{FSKD})},
	publisher = {{IEEE}},
	author = {Li, Qiang and Zheng, Jianning and Ou, Yanghong and Zhao, Feng and Xiang, Hui and Zhao, Linlin and Chen, Gang and Qin, Yu},
	urldate = {2025-08-20},
	date = {2024-07-27},
	langid = {english},
	keywords = {{ccfInfo}: Not Found, {citationNumber}: 0},
}
