# Supplementary material for: Large Language Model–Based Virtual Patient Systems for History-Taking in Medical Education: Comprehensive Systematic Review
Source: JMIR Med Inform. 2026 Jan 2;14:e79039. doi: 10.2196/79039 (PMC12811743; doi:10.2196/79039)
Supplement: Multimedia Appendix 8 [file medinform_v14i1e79039_app8.zip › 01 datasets/Medpub.bib]

@article{mesko_prompt_2023,
	title = {Prompt engineering as an important emerging skill for medical professionals: Tutorial},
	volume = {25},
	issn = {1438-8871},
	url = {https://www.jmir.org/2023/1/e50638},
	doi = {10.2196/50638},
	shorttitle = {Prompt engineering as an important emerging skill for medical professionals},
	abstract = {Prompt engineering is a relatively new field of research that refers to the practice of designing, refining, and implementing prompts or instructions that guide the output of large language models ({LLMs}) to help in various tasks. With the emergence of {LLMs}, the most popular one being {ChatGPT} that has attracted the attention of over a 100 million users in only 2 months, artificial intelligence ({AI}), especially generative {AI}, has become accessible for the masses. This is an unprecedented paradigm shift not only because of the use of {AI} becoming more widespread but also due to the possible implications of {LLMs} in health care. As more patients and medical professionals use {AI}-based tools, {LLMs} being the most popular representatives of that group, it seems inevitable to address the challenge to improve this skill. This paper summarizes the current state of research about prompt engineering and, at the same time, aims at providing practical recommendations for the wide range of health care professionals to improve their interactions with {LLMs}.},
	pages = {e50638},
	journaltitle = {Journal of Medical Internet Research},
	shortjournal = {J. Med. Internet Res.},
	author = {Meskó, Bertalan},
	urldate = {2025-08-19},
	date = {2023-10-04},
	langid = {english},
	note = {{JCR分区}: Q1
中科院分区升级版: 医学2区
影响因子: 6.0
5年影响因子: 6.9},
	keywords = {{ccfInfo}: Not Found, {citationNumber}: 139},
	file = {Full Text:C\:\\Users\\Administrator\\Zotero\\storage\\DWP2976S\\Meskó - 2023 - Prompt engineering as an important emerging skill for medical professionals Tutorial.pdf:application/pdf},
}

@article{guo_large_2024,
	title = {Large language models for mental health applications: Systematic review},
	volume = {11},
	issn = {2368-7959},
	url = {https://mental.jmir.org/2024/1/e57400},
	doi = {10.2196/57400},
	shorttitle = {Large language models for mental health applications},
	abstract = {Background
              Large language models ({LLMs}) are advanced artificial neural networks trained on extensive datasets to accurately understand and generate natural language. While they have received much attention and demonstrated potential in digital health, their application in mental health, particularly in clinical settings, has generated considerable debate.
            
            
              Objective
              This systematic review aims to critically assess the use of {LLMs} in mental health, specifically focusing on their applicability and efficacy in early screening, digital interventions, and clinical settings. By systematically collating and assessing the evidence from current studies, our work analyzes models, methodologies, data sources, and outcomes, thereby highlighting the potential of {LLMs} in mental health, the challenges they present, and the prospects for their clinical use.
            
            
              Methods
              Adhering to the {PRISMA} (Preferred Reporting Items for Systematic Reviews and Meta-Analyses) guidelines, this review searched 5 open-access databases: {MEDLINE} (accessed by {PubMed}), {IEEE} Xplore, Scopus, {JMIR}, and {ACM} Digital Library. Keywords used were (mental health {OR} mental illness {OR} mental disorder {OR} psychiatry) {AND} (large language models). This study included articles published between January 1, 2017, and April 30, 2024, and excluded articles published in languages other than English.
            
            
              Results
              In total, 40 articles were evaluated, including 15 (38\%) articles on mental health conditions and suicidal ideation detection through text analysis, 7 (18\%) on the use of {LLMs} as mental health conversational agents, and 18 (45\%) on other applications and evaluations of {LLMs} in mental health. {LLMs} show good effectiveness in detecting mental health issues and providing accessible, destigmatized {eHealth} services. However, assessments also indicate that the current risks associated with clinical use might surpass their benefits. These risks include inconsistencies in generated text; the production of hallucinations; and the absence of a comprehensive, benchmarked ethical framework.
            
            
              Conclusions
              This systematic review examines the clinical applications of {LLMs} in mental health, highlighting their potential and inherent risks. The study identifies several issues: the lack of multilingual datasets annotated by experts, concerns regarding the accuracy and reliability of generated content, challenges in interpretability due to the “black box” nature of {LLMs}, and ongoing ethical dilemmas. These ethical concerns include the absence of a clear, benchmarked ethical framework; data privacy issues; and the potential for overreliance on {LLMs} by both physicians and patients, which could compromise traditional medical practices. As a result, {LLMs} should not be considered substitutes for professional mental health services. However, the rapid development of {LLMs} underscores their potential as valuable clinical aids, emphasizing the need for continued research and development in this area.
            
            
              Trial Registration
              {PROSPERO} {CRD}42024508617; https://www.crd.york.ac.uk/prospero/display\_record.php?{RecordID}=508617},
	pages = {e57400},
	journaltitle = {{JMIR} Mental Health},
	shortjournal = {{JMIR} Ment. Health},
	author = {Guo, Zhijun and Lai, Alvina and Thygesen, Johan H and Farrington, Joseph and Keen, Thomas and Li, Kezhi},
	urldate = {2025-08-19},
	date = {2024-10-18},
	langid = {english},
	note = {{JCR分区}: Q1
中科院分区升级版: 医学2区
影响因子: 5.8
5年影响因子: 5.8},
	keywords = {{ccfInfo}: Not Found, {citationNumber}: 1},
	file = {Submitted Version:C\:\\Users\\Administrator\\Zotero\\storage\\UNZX7YT9\\Guo et al. - 2024 - Large language models for mental health applications Systematic review.pdf:application/pdf},
}

@article{benary_leveraging_2023,
	title = {Leveraging large language models for decision support in personalized oncology},
	volume = {6},
	issn = {2574-3805},
	url = {https://jamanetwork.com/journals/jamanetworkopen/fullarticle/2812097},
	doi = {10.1001/jamanetworkopen.2023.43689},
	abstract = {Importance
              Clinical interpretation of complex biomarkers for precision oncology currently requires manual investigations of previous studies and databases. Conversational large language models ({LLMs}) might be beneficial as automated tools for assisting clinical decision-making.
            
            
              Objective
              To assess performance and define their role using 4 recent {LLMs} as support tools for precision oncology.
            
            
              Design, Setting, and Participants
              This diagnostic study examined 10 fictional cases of patients with advanced cancer with genetic alterations. Each case was submitted to 4 different {LLMs} ({ChatGPT}, Galactica, Perplexity, and {BioMedLM}) and 1 expert physician to identify personalized treatment options in 2023. Treatment options were masked and presented to a molecular tumor board ({MTB}), whose members rated the likelihood of a treatment option coming from an {LLM} on a scale from 0 to 10 (0, extremely unlikely; 10, extremely likely) and decided whether the treatment option was clinically useful.
            
            
              Main Outcomes and Measures
              Number of treatment options, precision, recall, F1 score of {LLMs} compared with human experts, recognizability, and usefulness of recommendations.
            
            
              Results
              For 10 fictional cancer patients (4 with lung cancer, 6 with other; median [{IQR}] 3.5 [3.0-4.8] molecular alterations per patient), a median ({IQR}) number of 4.0 (4.0-4.0) compared with 3.0 (3.0-5.0), 7.5 (4.3-9.8), 11.5 (7.8-13.0), and 13.0 (11.3-21.5) treatment options each was identified by the human expert and 4 {LLMs}, respectively. When considering the expert as a criterion standard, {LLM}-proposed treatment options reached F1 scores of 0.04, 0.17, 0.14, and 0.19 across all patients combined. Combining treatment options from different {LLMs} allowed a precision of 0.29 and a recall of 0.29 for an F1 score of 0.29. {LLM}-generated treatment options were recognized as {AI}-generated with a median ({IQR}) 7.5 (5.3-9.0) points in contrast to 2.0 (1.0-3.0) points for manually annotated cases. A crucial reason for identifying {AI}-generated treatment options was insufficient accompanying evidence. For each patient, at least 1 {LLM} generated a treatment option that was considered helpful by {MTB} members. Two unique useful treatment options (including 1 unique treatment strategy) were identified only by {LLM}.
            
            
              Conclusions and Relevance
              In this diagnostic study, treatment options of {LLMs} in precision oncology did not reach the quality and credibility of human experts; however, they generated helpful ideas that might have complemented established procedures. Considering technological progress, {LLMs} could play an increasingly important role in assisting with screening and selecting relevant biomedical literature to support evidence-based, personalized treatment decisions.},
	pages = {e2343689},
	number = {11},
	journaltitle = {{JAMA} Network Open},
	shortjournal = {{JAMA} Netw. Open},
	author = {Benary, Manuela and Wang, Xing David and Schmidt, Max and Soll, Dominik and Hilfenhaus, Georg and Nassir, Mani and Sigler, Christian and Knödler, Maren and Keller, Ulrich and Beule, Dieter and Keilholz, Ulrich and Leser, Ulf and Rieke, Damian T.},
	urldate = {2025-08-19},
	date = {2023-11-17},
	langid = {english},
	note = {{JCR分区}: Q1
中科院分区升级版: 医学1区
影响因子: 9.7
5年影响因子: 10.7},
	keywords = {{ccfInfo}: Not Found, {citationNumber}: 47},
}

@article{holderried_language_2024,
	title = {A language model–powered simulated patient with automated feedback for history taking: Prospective study},
	volume = {10},
	issn = {2369-3762},
	url = {https://mededu.jmir.org/2024/1/e59213},
	doi = {10.2196/59213},
	shorttitle = {A language model–powered simulated patient with automated feedback for history taking},
	abstract = {Background
              Although history taking is fundamental for diagnosing medical conditions, teaching and providing feedback on the skill can be challenging due to resource constraints. Virtual simulated patients and web-based chatbots have thus emerged as educational tools, with recent advancements in artificial intelligence ({AI}) such as large language models ({LLMs}) enhancing their realism and potential to provide feedback.
            
            
              Objective
              In our study, we aimed to evaluate the effectiveness of a Generative Pretrained Transformer ({GPT}) 4 model to provide structured feedback on medical students’ performance in history taking with a simulated patient.
            
            
              Methods
              We conducted a prospective study involving medical students performing history taking with a {GPT}-powered chatbot. To that end, we designed a chatbot to simulate patients’ responses and provide immediate feedback on the comprehensiveness of the students’ history taking. Students’ interactions with the chatbot were analyzed, and feedback from the chatbot was compared with feedback from a human rater. We measured interrater reliability and performed a descriptive analysis to assess the quality of feedback.
            
            
              Results
              Most of the study’s participants were in their third year of medical school. A total of 1894 question-answer pairs from 106 conversations were included in our analysis. {GPT}-4’s role-play and responses were medically plausible in more than 99\% of cases. Interrater reliability between {GPT}-4 and the human rater showed “almost perfect” agreement (Cohen κ=0.832). Less agreement (κ{\textless}0.6) detected for 8 out of 45 feedback categories highlighted topics about which the model’s assessments were overly specific or diverged from human judgement.
            
            
              Conclusions
              The {GPT} model was effective in providing structured feedback on history-taking dialogs provided by medical students. Although we unraveled some limitations regarding the specificity of feedback for certain feedback categories, the overall high agreement with human raters suggests that {LLMs} can be a valuable tool for medical education. Our findings, thus, advocate the careful integration of {AI}-driven feedback mechanisms in medical training and highlight important aspects when {LLMs} are used in that context.},
	pages = {e59213},
	journaltitle = {{JMIR} Medical Education},
	shortjournal = {{JMIR} Med. Educ.},
	author = {Holderried, Friederike and Stegemann-Philipps, Christian and Herrmann-Werner, Anne and Festl-Wietek, Teresa and Holderried, Martin and Eickhoff, Carsten and Mahling, Moritz},
	urldate = {2025-08-19},
	date = {2024-08-16},
	langid = {english},
	note = {中科院分区升级版: 教育学3区},
	keywords = {{ccfInfo}: Not Found, {citationNumber}: 0},
}

@article{dagostino_chatgpt_2024,
	title = {{ChatGPT} and dermatology},
	volume = {159},
	issn = {27848671, 27848450},
	url = {https://www.minervamedica.it/index2.php?show=R23Y2024N05A0566},
	doi = {10.23736/S2784-8671.24.07928-3},
	number = {5},
	journaltitle = {Italian Journal of Dermatology and Venereology},
	shortjournal = {Ital. J. Dermatol. Venereol.},
	author = {D’Agostino, Michela and Feo, Federica and Martora, Fabrizio and Genco, Lucia and Megna, Matteo and Cacciapuoti, Sara and Villani, Alessia and Potestio, Luca},
	urldate = {2025-08-19},
	date = {2024-10},
	langid = {english},
	note = {{JCR分区}: Q2
中科院分区升级版: 医学4区
影响因子: 2.6
5年影响因子: 2.4},
	keywords = {{ccfInfo}: Not Found, {citationNumber}: 0},
}

@article{tangadulrat_using_2023,
	title = {Using {ChatGPT} for clinical practice and medical education: Cross-sectional survey of medical students’ and physicians’ perceptions},
	volume = {9},
	issn = {2369-3762},
	url = {https://mededu.jmir.org/2023/1/e50658},
	doi = {10.2196/50658},
	shorttitle = {Using {ChatGPT} for clinical practice and medical education},
	abstract = {Background
              {ChatGPT} is a well-known large language model–based chatbot. It could be used in the medical field in many aspects. However, some physicians are still unfamiliar with {ChatGPT} and are concerned about its benefits and risks.
            
            
              Objective
              We aim to evaluate the perception of physicians and medical students toward using {ChatGPT} in the medical field.
            
            
              Methods
              A web-based questionnaire was sent to medical students, interns, residents, and attending staff with questions regarding their perception toward using {ChatGPT} in clinical practice and medical education. Participants were also asked to rate their perception of {ChatGPT}’s generated response about knee osteoarthritis.
            
            
              Results
              Participants included 124 medical students, 46 interns, 37 residents, and 32 attending staff. After reading {ChatGPT}’s response, 132 of the 239 (55.2\%) participants had a positive rating about using {ChatGPT} for clinical practice. The proportion of positive answers was significantly lower in graduated physicians (48/115, 42\%) compared with medical students (84/124, 68\%; P{\textless}.001). Participants listed a lack of a patient-specific treatment plan, updated evidence, and a language barrier as {ChatGPT}’s pitfalls. Regarding using {ChatGPT} for medical education, the proportion of positive responses was also significantly lower in graduate physicians (71/115, 62\%) compared to medical students (103/124, 83.1\%; P{\textless}.001). Participants were concerned that {ChatGPT}’s response was too superficial, might lack scientific evidence, and might need expert verification.
            
            
              Conclusions
              Medical students generally had a positive perception of using {ChatGPT} for guiding treatment and medical education, whereas graduated doctors were more cautious in this regard. Nonetheless, both medical students and graduated doctors positively perceived using {ChatGPT} for creating patient educational materials.},
	pages = {e50658},
	journaltitle = {{JMIR} Medical Education},
	shortjournal = {{JMIR} Med. Educ.},
	author = {Tangadulrat, Pasin and Sono, Supinya and Tangtrakulwanich, Boonsin},
	urldate = {2025-08-19},
	date = {2023-12-22},
	langid = {english},
	note = {中科院分区升级版: 教育学3区},
	keywords = {{ccfInfo}: Not Found, {citationNumber}: 22},
	file = {Full Text:C\:\\Users\\Administrator\\Zotero\\storage\\CFYCYA6P\\Tangadulrat et al. - 2023 - Using ChatGPT for clinical practice and medical education cross-sectional survey of medical student.pdf:application/pdf},
}

@article{kernberg_using_2024,
	title = {Using {ChatGPT}-4 to create structured medical notes from audio recordings of physician-patient encounters: Comparative study},
	volume = {26},
	issn = {1438-8871},
	url = {https://www.jmir.org/2024/1/e54419},
	doi = {10.2196/54419},
	shorttitle = {Using {ChatGPT}-4 to create structured medical notes from audio recordings of physician-patient encounters},
	abstract = {Background
              Medical documentation plays a crucial role in clinical practice, facilitating accurate patient management and communication among health care professionals. However, inaccuracies in medical notes can lead to miscommunication and diagnostic errors. Additionally, the demands of documentation contribute to physician burnout. Although intermediaries like medical scribes and speech recognition software have been used to ease this burden, they have limitations in terms of accuracy and addressing provider-specific metrics. The integration of ambient artificial intelligence ({AI})–powered solutions offers a promising way to improve documentation while fitting seamlessly into existing workflows.
            
            
              Objective
              This study aims to assess the accuracy and quality of Subjective, Objective, Assessment, and Plan ({SOAP}) notes generated by {ChatGPT}-4, an {AI} model, using established transcripts of History and Physical Examination as the gold standard. We seek to identify potential errors and evaluate the model’s performance across different categories.
            
            
              Methods
              We conducted simulated patient-provider encounters representing various ambulatory specialties and transcribed the audio files. Key reportable elements were identified, and {ChatGPT}-4 was used to generate {SOAP} notes based on these transcripts. Three versions of each note were created and compared to the gold standard via chart review; errors generated from the comparison were categorized as omissions, incorrect information, or additions. We compared the accuracy of data elements across versions, transcript length, and data categories. Additionally, we assessed note quality using the Physician Documentation Quality Instrument ({PDQI}) scoring system.
            
            
              Results
              Although {ChatGPT}-4 consistently generated {SOAP}-style notes, there were, on average, 23.6 errors per clinical case, with errors of omission (86\%) being the most common, followed by addition errors (10.5\%) and inclusion of incorrect facts (3.2\%). There was significant variance between replicates of the same case, with only 52.9\% of data elements reported correctly across all 3 replicates. The accuracy of data elements varied across cases, with the highest accuracy observed in the “Objective” section. Consequently, the measure of note quality, assessed by {PDQI}, demonstrated intra- and intercase variance. Finally, the accuracy of {ChatGPT}-4 was inversely correlated to both the transcript length (P=.05) and the number of scorable data elements (P=.05).
            
            
              Conclusions
              Our study reveals substantial variability in errors, accuracy, and note quality generated by {ChatGPT}-4. Errors were not limited to specific sections, and the inconsistency in error types across replicates complicated predictability. Transcript length and data complexity were inversely correlated with note accuracy, raising concerns about the model’s effectiveness in handling complex medical cases. The quality and reliability of clinical notes produced by {ChatGPT}-4 do not meet the standards required for clinical use. Although {AI} holds promise in health care, caution should be exercised before widespread adoption. Further research is needed to address accuracy, variability, and potential errors. {ChatGPT}-4, while valuable in various applications, should not be considered a safe alternative to human-generated clinical documentation at this time.},
	pages = {e54419},
	journaltitle = {Journal of Medical Internet Research},
	shortjournal = {J. Med. Internet Res.},
	author = {Kernberg, Annessa and Gold, Jeffrey A and Mohan, Vishnu},
	urldate = {2025-08-19},
	date = {2024-04-22},
	langid = {english},
	note = {{JCR分区}: Q1
中科院分区升级版: 医学2区
影响因子: 6.0
5年影响因子: 6.9},
	keywords = {{ccfInfo}: Not Found, {citationNumber}: 4},
}

@article{walker_reliability_2023,
	title = {Reliability of medical information provided by {ChatGPT}: Assessment against clinical guidelines and patient information quality instrument},
	volume = {25},
	issn = {1438-8871},
	url = {https://www.jmir.org/2023/1/e47479},
	doi = {10.2196/47479},
	shorttitle = {Reliability of medical information provided by {ChatGPT}},
	abstract = {Background
              {ChatGPT}-4 is the latest release of a novel artificial intelligence ({AI}) chatbot able to answer freely formulated and complex questions. In the near future, {ChatGPT} could become the new standard for health care professionals and patients to access medical information. However, little is known about the quality of medical information provided by the {AI}.
            
            
              Objective
              We aimed to assess the reliability of medical information provided by {ChatGPT}.
            
            
              Methods
              Medical information provided by {ChatGPT}-4 on the 5 hepato-pancreatico-biliary ({HPB}) conditions with the highest global disease burden was measured with the Ensuring Quality Information for Patients ({EQIP}) tool. The {EQIP} tool is used to measure the quality of internet-available information and consists of 36 items that are divided into 3 subsections. In addition, 5 guideline recommendations per analyzed condition were rephrased as questions and input to {ChatGPT}, and agreement between the guidelines and the {AI} answer was measured by 2 authors independently. All queries were repeated 3 times to measure the internal consistency of {ChatGPT}.
            
            
              Results
              Five conditions were identified (gallstone disease, pancreatitis, liver cirrhosis, pancreatic cancer, and hepatocellular carcinoma). The median {EQIP} score across all conditions was 16 ({IQR} 14.5-18) for the total of 36 items. Divided by subsection, median scores for content, identification, and structure data were 10 ({IQR} 9.5-12.5), 1 ({IQR} 1-1), and 4 ({IQR} 4-5), respectively. Agreement between guideline recommendations and answers provided by {ChatGPT} was 60\% (15/25). Interrater agreement as measured by the Fleiss κ was 0.78 (P{\textless}.001), indicating substantial agreement. Internal consistency of the answers provided by {ChatGPT} was 100\%.
            
            
              Conclusions
              {ChatGPT} provides medical information of comparable quality to available static internet information. Although currently of limited quality, large language models could become the future standard for patients and health care professionals to gather medical information.},
	pages = {e47479},
	journaltitle = {Journal of Medical Internet Research},
	shortjournal = {J. Med. Internet Res.},
	author = {Walker, Harriet Louise and Ghani, Shahi and Kuemmerli, Christoph and Nebiker, Christian Andreas and Müller, Beat Peter and Raptis, Dimitri Aristotle and Staubli, Sebastian Manuel},
	urldate = {2025-08-19},
	date = {2023-06-30},
	langid = {english},
	note = {{JCR分区}: Q1
中科院分区升级版: 医学2区
影响因子: 6.0
5年影响因子: 6.9},
	keywords = {{citationNumber}: 103},
	file = {Full Text:C\:\\Users\\Administrator\\Zotero\\storage\\ZCSVPEQL\\Walker et al. - 2023 - Reliability of medical information provided by ChatGPT assessment against clinical guidelines and p.pdf:application/pdf},
}

@article{tu_towards_2025,
	title = {Towards conversational diagnostic artificial intelligence},
	volume = {642},
	issn = {0028-0836, 1476-4687},
	url = {https://www.nature.com/articles/s41586-025-08866-7},
	doi = {10.1038/s41586-025-08866-7},
	abstract = {Abstract
            
              At the heart of medicine lies physician–patient dialogue, where skillful history-taking enables effective diagnosis, management and enduring trust
              1,2
              . Artificial intelligence ({AI}) systems capable of diagnostic dialogue could increase accessibility and quality of care. However, approximating clinicians’ expertise is an outstanding challenge. Here we introduce {AMIE} (Articulate Medical Intelligence Explorer), a large language model ({LLM})-based {AI} system optimized for diagnostic dialogue. {AMIE} uses a self-play-based
              3
              simulated environment with automated feedback for scaling learning across disease conditions, specialties and contexts. We designed a framework for evaluating clinically meaningful axes of performance, including history-taking, diagnostic accuracy, management, communication skills and empathy. We compared {AMIE}’s performance to that of primary care physicians in a randomized, double-blind crossover study of text-based consultations with validated patient-actors similar to objective structured clinical examination
              4,5
              . The study included 159 case scenarios from providers in Canada, the United Kingdom and India, 20 primary care physicians compared to {AMIE}, and evaluations by specialist physicians and patient-actors. {AMIE} demonstrated greater diagnostic accuracy and superior performance on 30 out of 32 axes according to the specialist physicians and 25 out of 26 axes according to the patient-actors. Our research has several limitations and should be interpreted with caution. Clinicians used synchronous text chat, which permits large-scale {LLM}–patient interactions, but this is unfamiliar in clinical practice. While further research is required before {AMIE} could be translated to real-world settings, the results represent a milestone towards conversational diagnostic {AI}.},
	pages = {442--450},
	number = {8067},
	journaltitle = {Nature},
	shortjournal = {Nature},
	author = {Tu, Tao and Schaekermann, Mike and Palepu, Anil and Saab, Khaled and Freyberg, Jan and Tanno, Ryutaro and Wang, Amy and Li, Brenna and Amin, Mohamed and Cheng, Yong and Vedadi, Elahe and Tomasev, Nenad and Azizi, Shekoofeh and Singhal, Karan and Hou, Le and Webson, Albert and Kulkarni, Kavita and Mahdavi, S. Sara and Semturs, Christopher and Gottweis, Juraj and Barral, Joelle and Chou, Katherine and Corrado, Greg S. and Matias, Yossi and Karthikesalingam, Alan and Natarajan, Vivek},
	urldate = {2025-08-19},
	date = {2025-06-12},
	langid = {english},
	note = {{JCR分区}: Q1
中科院分区升级版: 综合性期刊1区
影响因子: 48.5
5年影响因子: 55.0},
	keywords = {{ccfInfo}: Not Found, {citationNumber}: 0},
}

@article{small_large_2024,
	title = {Large language model–based responses to patients’ in-basket messages},
	volume = {7},
	issn = {2574-3805},
	url = {https://jamanetwork.com/journals/jamanetworkopen/fullarticle/2821167},
	doi = {10.1001/jamanetworkopen.2024.22399},
	abstract = {Importance
              Virtual patient-physician communications have increased since 2020 and negatively impacted primary care physician ({PCP}) well-being. Generative artificial intelligence ({GenAI}) drafts of patient messages could potentially reduce health care professional ({HCP}) workload and improve communication quality, but only if the drafts are considered useful.
            
            
              Objectives
              To assess {PCPs}’ perceptions of {GenAI} drafts and to examine linguistic characteristics associated with equity and perceived empathy.
            
            
              Design, Setting, and Participants
              This cross-sectional quality improvement study tested the hypothesis that {PCPs}’ ratings of {GenAI} drafts (created using the electronic health record [{EHR}] standard prompts) would be equivalent to {HCP}-generated responses on 3 dimensions. The study was conducted at {NYU} Langone Health using private patient-{HCP} communications at 3 internal medicine practices piloting {GenAI}.
            
            
              Exposures
              Randomly assigned patient messages coupled with either an {HCP} message or the draft {GenAI} response.
            
            
              Main Outcomes and Measures
              {PCPs} rated responses’ information content quality (eg, relevance), using a Likert scale, communication quality (eg, verbosity), using a Likert scale, and whether they would use the draft or start anew (usable vs unusable). Branching logic further probed for empathy, personalization, and professionalism of responses. Computational linguistics methods assessed content differences in {HCP} vs {GenAI} responses, focusing on equity and empathy.
            
            
              Results
              
                A total of 16 {PCPs} (8 [50.0\%] female) reviewed 344 messages (175 {GenAI} drafted; 169 {HCP} drafted). Both {GenAI} and {HCP} responses were rated favorably. {GenAI} responses were rated higher for communication style than {HCP} responses (mean [{SD}], 3.70 [1.15] vs 3.38 [1.20];
                P
                 = .01,
                U
                 = 12 568.5) but were similar to {HCPs} on information content (mean [{SD}], 3.53 [1.26] vs 3.41 [1.27];
                P
                 = .37;
                U
                 = 13 981.0) and usable draft proportion (mean [{SD}], 0.69 [0.48] vs 0.65 [0.47],
                P
                 = .49,
                t
                 = −0.6842). Usable {GenAI} responses were considered more empathetic than usable {HCP} responses (32 of 86 [37.2\%] vs 13 of 79 [16.5\%]; difference, 125.5\%), possibly attributable to more subjective (mean [{SD}], 0.54 [0.16] vs 0.31 [0.23];
                P
                 \&amp;lt; .001; difference, 74.2\%) and positive (mean [{SD}] polarity, 0.21 [0.14] vs 0.13 [0.25];
                P
                 = .02; difference, 61.5\%) language; they were also numerically longer (mean [{SD}] word count, 90.5 [32.0] vs 65.4 [62.6]; difference, 38.4\%), but the difference was not statistically significant (
                P
                 = .07) and more linguistically complex (mean [{SD}] score, 125.2 [47.8] vs 95.4 [58.8];
                P
                 = .002; difference, 31.2\%).
              
            
            
              Conclusions
              In this cross-sectional study of {PCP} perceptions of an {EHR}-integrated {GenAI} chatbot, {GenAI} was found to communicate information better and with more empathy than {HCPs}, highlighting its potential to enhance patient-{HCP} communication. However, {GenAI} drafts were less readable than {HCPs}’, a significant concern for patients with low health or English literacy.},
	pages = {e2422399},
	number = {7},
	journaltitle = {{JAMA} Network Open},
	shortjournal = {{JAMA} Netw. Open},
	author = {Small, William R. and Wiesenfeld, Batia and Brandfield-Harvey, Beatrix and Jonassen, Zoe and Mandal, Soumik and Stevens, Elizabeth R. and Major, Vincent J. and Lostraglio, Erin and Szerencsy, Adam and Jones, Simon and Aphinyanaphongs, Yindalon and Johnson, Stephen B. and Nov, Oded and Mann, Devin},
	urldate = {2025-08-19},
	date = {2024-07-16},
	langid = {english},
	note = {{JCR分区}: Q1
中科院分区升级版: 医学1区
影响因子: 9.7
5年影响因子: 10.7},
	keywords = {{ccfInfo}: Not Found, {citationNumber}: 3},
}

@article{wang_patient_2025,
	title = {Patient triage and guidance in emergency departments using large language models: Multimetric study},
	volume = {27},
	issn = {1438-8871},
	url = {https://www.jmir.org/2025/1/e71613},
	doi = {10.2196/71613},
	shorttitle = {Patient triage and guidance in emergency departments using large language models},
	abstract = {Background
              Emergency departments ({EDs}) face significant challenges due to overcrowding, prolonged waiting times, and staff shortages, leading to increased strain on health care systems. Efficient triage systems and accurate departmental guidance are critical for alleviating these pressures. Recent advancements in large language models ({LLMs}), such as {ChatGPT}, offer potential solutions for improving patient triage and outpatient department selection in emergency settings.
            
            
              Objective
              The study aimed to assess the accuracy, consistency, and feasibility of {GPT}-4–based {ChatGPT} models ({GPT}-4o and {GPT}-4-Turbo) for patient triage using the Modified Early Warning Score ({MEWS}) and evaluate {GPT}-4o’s ability to provide accurate outpatient department guidance based on simulated patient scenarios.
            
            
              Methods
              A 2-phase experimental study was conducted. In the first phase, 2 {ChatGPT} models ({GPT}-4o and {GPT}-4-Turbo) were evaluated for {MEWS}-based patient triage accuracy using 1854 simulated patient scenarios. Accuracy and consistency were assessed before and after prompt engineering. In the second phase, {GPT}-4o was tested for outpatient department selection accuracy using 264 scenarios sourced from the Chinese Medical Case Repository. Each scenario was independently evaluated by {GPT}-4o thrice. Data analyses included Wilcoxon tests, Kendall correlation coefficients, and logistic regression analyses.
            
            
              Results
              In the first phase, {ChatGPT}’s triage accuracy, based on {MEWS}, improved following prompt engineering. Interestingly, {GPT}-4-Turbo outperformed {GPT}-4o. {GPT}-4-Turbo achieved an accuracy of 100\% compared to {GPT}-4o’s accuracy of 96.2\%, despite {GPT}-4o initially showing better performance prior to prompt engineering. This finding suggests that {GPT}-4-Turbo may be more adaptable to prompt optimization. In the second phase, {GPT}-4o, with superior performance on emotional responsiveness compared to {GPT}-4-Turbo, demonstrated an overall guidance accuracy of 92.63\% (95\% {CI} 90.34\%-94.93\%), with the highest accuracy in internal medicine (93.51\%, 95\% {CI} 90.85\%-96.17\%) and the lowest in general surgery (91.46\%, 95\% {CI} 86.50\%-96.43\%).
            
            
              Conclusions
              {ChatGPT} demonstrated promising capability for supporting patient triage and outpatient guidance in {EDs}. {GPT}-4-Turbo showed greater adaptability to prompt engineering, whereas {GPT}-4o exhibited superior responsiveness and emotional interaction, which are essential for patient-facing tasks. Future studies should explore real-world implementation and address the identified limitations to enhance {ChatGPT}’s clinical integration.},
	pages = {e71613},
	journaltitle = {Journal of Medical Internet Research},
	shortjournal = {J. Med. Internet Res.},
	author = {Wang, Chenxu and Wang, Fei and Li, Shuhan and Ren, Qing-wen and Tan, Xiaomei and Fu, Yaoyu and Liu, Di and Qian, Guangwu and Cao, Yu and Yin, Rong and Li, Kang},
	urldate = {2025-08-19},
	date = {2025-05-15},
	langid = {english},
	note = {{JCR分区}: Q1
中科院分区升级版: 医学2区
影响因子: 6.0
5年影响因子: 6.9},
	keywords = {{ccfInfo}: Not Found, {citationNumber}: 0},
}

@article{yamamoto_enhancing_2024,
	title = {Enhancing medical interview skills through {AI}-simulated patient interactions: Nonrandomized controlled trial},
	volume = {10},
	issn = {2369-3762},
	url = {https://mededu.jmir.org/2024/1/e58753},
	doi = {10.2196/58753},
	shorttitle = {Enhancing medical interview skills through {AI}-simulated patient interactions},
	abstract = {Background
              Medical interviewing is a critical skill in clinical practice, yet opportunities for practical training are limited in Japanese medical schools, necessitating urgent measures. Given advancements in artificial intelligence ({AI}) technology, its application in the medical field is expanding. However, reports on its application in medical interviews in medical education are scarce.
            
            
              Objective
              This study aimed to investigate whether medical students’ interview skills could be improved by engaging with {AI}-simulated patients using large language models, including the provision of feedback.
            
            
              Methods
              This nonrandomized controlled trial was conducted with fourth-year medical students in Japan. A simulation program using large language models was provided to 35 students in the intervention group in 2023, while 110 students from 2022 who did not participate in the intervention were selected as the control group. The primary outcome was the score on the Pre-Clinical Clerkship Objective Structured Clinical Examination (pre-{CC} {OSCE}), a national standardized clinical skills examination, in medical interviewing. Secondary outcomes included surveys such as the Simulation-Based Training Quality Assurance Tool ({SBT}-{QA}10), administered at the start and end of the study.
            
            
              Results
              The {AI} intervention group showed significantly higher scores on medical interviews than the control group ({AI} group vs control group: mean 28.1, {SD} 1.6 vs 27.1, {SD} 2.2; P=.01). There was a trend of inverse correlation between the {SBT}-{QA}10 and pre-{CC} {OSCE} scores (regression coefficient –2.0 to –2.1). No significant safety concerns were observed.
            
            
              Conclusions
              Education through medical interviews using {AI}-simulated patients has demonstrated safety and a certain level of educational effectiveness. However, at present, the educational effects of this platform on nonverbal communication skills are limited, suggesting that it should be used as a supplementary tool to traditional simulation education.},
	pages = {e58753},
	journaltitle = {{JMIR} Medical Education},
	shortjournal = {{JMIR} Med. Educ.},
	author = {Yamamoto, Akira and Koda, Masahide and Ogawa, Hiroko and Miyoshi, Tomoko and Maeda, Yoshinobu and Otsuka, Fumio and Ino, Hideo},
	urldate = {2025-08-19},
	date = {2024-09-23},
	langid = {english},
	note = {中科院分区升级版: 教育学3区},
	keywords = {{ccfInfo}: Not Found, {citationNumber}: Not Found},
}

@article{gutierrez-cirlos_chatgpt_2023,
	title = {{ChatGPT}: Opportunities and risks in the fields of medical care, teaching, and research},
	volume = {159},
	issn = {0016-3813},
	url = {http://gacetamedicademexico.com/frame_eng.php?id=864},
	doi = {10.24875/GMM.M23000811},
	shorttitle = {{ChatGPT}},
	pages = {12217},
	number = {5},
	journaltitle = {Gaceta Médica de México},
	shortjournal = {Gac. Méd. Méx.},
	author = {Gutiérrez-Cirlos, Carlos and Carrillo-Pérez, Diego L. and Bermúdez-González, Jorge L. and Hidrogo-Montemayor, Irving and Carrillo-Esper, Raúl and Sánchez-Mendiola, Melchor},
	urldate = {2025-08-19},
	date = {2023-12-13},
	langid = {english},
	keywords = {{ccfInfo}: Not Found, {citationNumber}: 3},
	file = {Full Text:C\:\\Users\\Administrator\\Zotero\\storage\\YSSN87DA\\Gutiérrez-Cirlos et al. - 2023 - ChatGPT opportunities and risks in the fields of medical care, teaching, and research.pdf:application/pdf},
}

@article{wang_applications_2024,
	title = {Applications and concerns of {ChatGPT} and other conversational large language models in health care: Systematic review},
	volume = {26},
	issn = {1438-8871},
	url = {https://www.jmir.org/2024/1/e22769},
	doi = {10.2196/22769},
	shorttitle = {Applications and concerns of {ChatGPT} and other conversational large language models in health care},
	abstract = {Background
              The launch of {ChatGPT} ({OpenAI}) in November 2022 attracted public attention and academic interest to large language models ({LLMs}), facilitating the emergence of many other innovative {LLMs}. These {LLMs} have been applied in various fields, including health care. Numerous studies have since been conducted regarding how to use state-of-the-art {LLMs} in health-related scenarios.
            
            
              Objective
              This review aims to summarize applications of and concerns regarding conversational {LLMs} in health care and provide an agenda for future research in this field.
            
            
              Methods
              We used {PubMed}, {ACM}, and the {IEEE} digital libraries as primary sources for this review. We followed the guidance of {PRISMA} (Preferred Reporting Items for Systematic Reviews and Meta-Analyses) to screen and select peer-reviewed research articles that (1) were related to health care applications and conversational {LLMs} and (2) were published before September 1, 2023, the date when we started paper collection. We investigated these papers and classified them according to their applications and concerns.
            
            
              Results
              Our search initially identified 820 papers according to targeted keywords, out of which 65 (7.9\%) papers met our criteria and were included in the review. The most popular conversational {LLM} was {ChatGPT} (60/65, 92\% of papers), followed by Bard (Google {LLC}; 1/65, 2\% of papers), {LLaMA} (Meta; 1/65, 2\% of papers), and other {LLMs} (6/65, 9\% papers). These papers were classified into four categories of applications: (1) summarization, (2) medical knowledge inquiry, (3) prediction (eg, diagnosis, treatment recommendation, and drug synergy), and (4) administration (eg, documentation and information collection), and four categories of concerns: (1) reliability (eg, training data quality, accuracy, interpretability, and consistency in responses), (2) bias, (3) privacy, and (4) public acceptability. There were 49 (75\%) papers using {LLMs} for either summarization or medical knowledge inquiry, or both, and there are 58 (89\%) papers expressing concerns about either reliability or bias, or both. We found that conversational {LLMs} exhibited promising results in summarization and providing general medical knowledge to patients with a relatively high accuracy. However, conversational {LLMs} such as {ChatGPT} are not always able to provide reliable answers to complex health-related tasks (eg, diagnosis) that require specialized domain expertise. While bias or privacy issues are often noted as concerns, no experiments in our reviewed papers thoughtfully examined how conversational {LLMs} lead to these issues in health care research.
            
            
              Conclusions
              Future studies should focus on improving the reliability of {LLM} applications in complex health-related tasks, as well as investigating the mechanisms of how {LLM} applications bring bias and privacy issues. Considering the vast accessibility of {LLMs}, legal, social, and technical efforts are all needed to address concerns about {LLMs} to promote, improve, and regularize the application of {LLMs} in health care.},
	pages = {e22769},
	journaltitle = {Journal of Medical Internet Research},
	shortjournal = {J. Med. Internet Res.},
	author = {Wang, Leyao and Wan, Zhiyu and Ni, Congning and Song, Qingyuan and Li, Yang and Clayton, Ellen and Malin, Bradley and Yin, Zhijun},
	urldate = {2025-08-19},
	date = {2024-11-07},
	langid = {english},
	note = {{JCR分区}: Q1
中科院分区升级版: 医学2区
影响因子: 6.0
5年影响因子: 6.9},
	keywords = {{ccfInfo}: Not Found, {citationNumber}: 0},
}

@article{tustumi_future_2023,
	title = {Future of the language models in healthcare: The role of chatgpt},
	volume = {36},
	rights = {http://creativecommons.org/licenses/by/4.0/},
	issn = {2317-6326, 0102-6720},
	url = {http://www.scielo.br/scielo.php?script=sci_arttext&pid=S0102-67202023000100500&tlng=en},
	doi = {10.1590/0102-672020230002e1727},
	shorttitle = {Future of the language models in healthcare},
	abstract = {{ABSTRACT} The field of medicine has always been at the forefront of technological innovation, constantly seeking new strategies to diagnose, treat, and prevent diseases. Guidelines for clinical practice to orientate medical teams regarding diagnosis, treatment, and prevention measures have increased over the years. The purpose is to gather the most medical knowledge to construct an orientation for practice. Evidence-based guidelines follow several main characteristics of a systematic review, including systematic and unbiased search, selection, and extraction of the source of evidence. In recent years, the rapid advancement of artificial intelligence has provided clinicians and patients with access to personalized, data-driven insights, support and new opportunities for healthcare professionals to improve patient outcomes, increase efficiency, and reduce costs. One of the most exciting developments in Artificial Intelligence has been the emergence of chatbots. A chatbot is a computer program used to simulate conversations with human users. Recently, {OpenAI}, a research organization focused on machine learning, developed {ChatGPT}, a large language model that generates human-like text. {ChatGPT} uses a type of {AI} known as a deep learning model. {ChatGPT} can quickly search and select pieces of evidence through numerous databases to provide answers to complex questions, reducing the time and effort required to research a particular topic manually. Consequently, language models can accelerate the creation of clinical practice guidelines. While there is no doubt that {ChatGPT} has the potential to revolutionize the way healthcare is delivered, it is essential to note that it should not be used as a substitute for human healthcare professionals. Instead, {ChatGPT} should be considered a tool that can be used to augment and support the work of healthcare professionals, helping them to provide better care to their patients.
          , 
            {RESUMO} A área da medicina sempre esteve na vanguarda da inovação tecnológica, buscando constantemente novas estratégias para diagnosticar, tratar e prevenir doenças. As diretrizes para a prática clínica são para orientar as equipes médicas quanto ao diagnóstico, tratamento e medidas de prevenção aumentaram ao longo dos anos. O objetivo é reunir o máximo de conhecimento médico para construir uma orientação para a prática. As diretrizes baseadas em evidências seguem várias das principais características de uma revisão sistemática, incluindo busca sistemática e imparcial, seleção e extração da fonte de evidência. Nos últimos anos, o rápido avanço da inteligência artificial forneceu aos médicos e pacientes acesso a informações personalizadas e baseadas em dados, suporte e novas oportunidades para os profissionais de saúde melhorarem os resultados dos pacientes, aumentarem a eficiência e reduzirem custos. Um dos desenvolvimentos mais empolgantes da Inteligência Artificial foi o surgimento dos chatbots. Um chatbot é um programa de computador para simular conversas com usuários humanos. Recentemente, a {OpenAI}, uma organização de pesquisa focada em aprendizado de máquina, desenvolveu o {ChatGPT}, um grande modelo de linguagem que gera texto semelhante ao humano. O {ChatGPT} usa um tipo de inteligência artificial conhecido como modelo de aprendizado profundo. O {ChatGPT} pode pesquisar e selecionar rapidamente evidências em vários bancos de dados para fornecer respostas a perguntas complexas, reduzindo o tempo e o esforço necessários para pesquisar um tópico específico manualmente. Consequentemente, os modelos de linguagem podem acelerar a criação de diretrizes de prática clínica. Embora não haja dúvida de que o {ChatGPT} tem potencial para revolucionar a forma como os cuidados de saúde são prestados, é essencial observar que não deve ser usado como substituto de profissionais de saúde humanos. Em vez disso, o {ChatGPT} deve ser visto como uma ferramenta que pode ser usada para aumentar e apoiar o trabalho dos profissionais de saúde, ajudando-os a prestar melhores cuidados aos seus pacientes.},
	pages = {e1727},
	journaltitle = {{ABCD}. Arquivos Brasileiros De Cirurgia Digestiva (são Paulo)},
	shortjournal = {{ABCD}. Arq. Bras. Cir. Dig. (são Paulo)},
	author = {Tustumi, Francisco and Andreollo, Nelson Adami and Aguilar-Nascimento, José Eduardo De},
	urldate = {2025-08-19},
	date = {2023},
	langid = {english},
	keywords = {{ccfInfo}: Not Found, {citationNumber}: 38},
	file = {Full Text:C\:\\Users\\Administrator\\Zotero\\storage\\TWQ57PY7\\Tustumi et al. - 2023 - Future of the language models in healthcare The role of chatgpt.pdf:application/pdf},
}

@article{cook_virtual_2025,
	title = {Virtual patients using large language models: Scalable, contextualized simulation of clinician-patient dialogue with feedback},
	volume = {27},
	issn = {1438-8871},
	url = {https://www.jmir.org/2025/1/e68486},
	doi = {10.2196/68486},
	shorttitle = {Virtual patients using large language models},
	abstract = {Background
              Virtual patients ({VPs}) are computer screen–based simulations of patient-clinician encounters. {VP} use is limited by cost and low scalability.
            
            
              Objective
              We aimed to show that {VPs} powered by large language models ({LLMs}) can generate authentic dialogues, accurately represent patient preferences, and provide personalized feedback on clinical performance. We also explored using {LLMs} to rate the quality of dialogues and feedback.
            
            
              Methods
              We conducted an intrinsic evaluation study rating 60 {VP}-clinician conversations. We used carefully engineered prompts to direct {OpenAI}’s generative pretrained transformer ({GPT}) to emulate a patient and provide feedback. Using 2 outpatient medicine topics (chronic cough diagnosis and diabetes management), each with permutations representing different patient preferences, we created 60 conversations (dialogues plus feedback): 48 with a human clinician and 12 “self-chat” dialogues with {GPT} role-playing both the {VP} and clinician. Primary outcomes were dialogue authenticity and feedback quality, rated using novel instruments for which we conducted a validation study collecting evidence of content, internal structure (reproducibility), relations with other variables, and response process. Each conversation was rated by 3 physicians and by {GPT}. Secondary outcomes included user experience, bias, patient preferences represented in the dialogues, and conversation features that influenced authenticity.
            
            
              Results
              The average cost per conversation was {US} \$0.51 for {GPT}-4.0-Turbo and {US} \$0.02 for {GPT}-3.5-Turbo. Mean ({SD}) conversation ratings, maximum 6, were overall dialogue authenticity 4.7 (0.7), overall user experience 4.9 (0.7), and average feedback quality 4.7 (0.6). For dialogues created using {GPT}-4.0-Turbo, physician ratings of patient preferences aligned with intended preferences in 20 to 47 of 48 dialogues (42\%-98\%). Subgroup comparisons revealed higher ratings for dialogues using {GPT}-4.0-Turbo versus {GPT}-3.5-Turbo and for human-generated versus self-chat dialogues. Feedback ratings were similar for human-generated versus {GPT}-generated ratings, whereas authenticity ratings were lower. We did not perceive bias in any conversation. Dialogue features that detracted from authenticity included that {GPT} was verbose or used atypical vocabulary (93/180, 51.7\% of conversations), was overly agreeable (n=56, 31\%), repeated the question as part of the response (n=47, 26\%), was easily convinced by clinician suggestions (n=35, 19\%), or was not disaffected by poor clinician performance (n=32, 18\%). For feedback, detractors included excessively positive feedback (n=42, 23\%), failure to mention important weaknesses or strengths (n=41, 23\%), or factual inaccuracies (n=39, 22\%). Regarding validation of dialogue and feedback scores, items were meticulously developed (content evidence), and we confirmed expected relations with other variables (higher ratings for advanced {LLMs} and human-generated dialogues). Reproducibility was suboptimal, due largely to variation in {LLM} performance rather than rater idiosyncrasies.
            
            
              Conclusions
              {LLM}-powered {VPs} can simulate patient-clinician dialogues, demonstrably represent patient preferences, and provide personalized performance feedback. This approach is scalable, globally accessible, and inexpensive. {LLM}-generated ratings of feedback quality are similar to human ratings.},
	pages = {e68486},
	journaltitle = {Journal of Medical Internet Research},
	shortjournal = {J. Med. Internet Res.},
	author = {Cook, David A and Overgaard, Joshua and Pankratz, V Shane and Del Fiol, Guilherme and Aakre, Chris A},
	urldate = {2025-08-19},
	date = {2025-04-04},
	langid = {english},
	note = {{JCR分区}: Q1
中科院分区升级版: 医学2区
影响因子: 6.0
5年影响因子: 6.9},
	keywords = {{ccfInfo}: Not Found, {citationNumber}: 0},
}

@article{chen_large_2025,
	title = {Large language model applications for health information extraction in oncology: Scoping review},
	volume = {11},
	issn = {2369-1999},
	url = {https://cancer.jmir.org/2025/1/e65984},
	doi = {10.2196/65984},
	shorttitle = {Large language model applications for health information extraction in oncology},
	abstract = {Abstract
            
              Background
              Natural language processing systems for data extraction from unstructured clinical text require expert-driven input for labeled annotations and model training. The natural language processing competency of large language models ({LLM}) can enable automated data extraction of important patient characteristics from electronic health records, which is useful for accelerating cancer clinical research and informing oncology care.
            
            
              Objective
              This scoping review aims to map the current landscape, including definitions, frameworks, and future directions of {LLMs} applied to data extraction from clinical text in oncology.
            
            
              Methods
              We queried Ovid {MEDLINE} for primary, peer-reviewed research studies published since 2000 on June 2, 2024, using oncology- and {LLM}-related keywords. This scoping review included studies that evaluated the performance of an {LLM} applied to data extraction from clinical text in oncology contexts. Study attributes and main outcomes were extracted to outline key trends of research in {LLM}-based data extraction.
            
            
              Results
              The literature search yielded 24 studies for inclusion. The majority of studies assessed original and fine-tuned variants of the {BERT} {LLM} (n=18, 75\%) followed by the Chat-{GPT} conversational {LLM} (n=6, 25\%). {LLMs} for data extraction were commonly applied in pan-cancer clinical settings (n=11, 46\%), followed by breast (n=4, 17\%), and lung (n=4, 17\%) cancer contexts, and were evaluated using multi-institution datasets (n=18, 75\%). Comparing the studies published in 2022‐2024 versus 2019‐2021, both the total number of studies (18 vs 6) and the proportion of studies using prompt engineering increased (5/18, 28\% vs 0/6, 0\%), while the proportion using fine-tuning decreased (8/18, 44.4\% vs 6/6, 100\%). Advantages of {LLMs} included positive data extraction performance and reduced manual workload.
            
            
              Conclusions
              {LLMs} applied to data extraction in oncology can serve as useful automated tools to reduce the administrative burden of reviewing patient health records and increase time for patient-facing care. Recent advances in prompt-engineering and fine-tuning methods, and multimodal data extraction present promising directions for future research. Further studies are needed to evaluate the performance of {LLM}-enabled data extraction in clinical domains beyond the training dataset and to assess the scope and integration of {LLMs} into real-world clinical environments.},
	pages = {e65984--e65984},
	journaltitle = {{JMIR} Cancer},
	shortjournal = {{JMIR} Cancer},
	author = {Chen, David and Alnassar, Saif Addeen and Avison, Kate Elizabeth and Huang, Ryan S and Raman, Srinivas},
	urldate = {2025-08-19},
	date = {2025-03-28},
	langid = {english},
	note = {中科院分区升级版: 医学3区
影响因子: 2.7
5年影响因子: 3.3},
	keywords = {{ccfInfo}: Not Found, {citationNumber}: 0},
}

@article{lee_development_2024,
	title = {Development of {AI}-generated medical responses using the {ChatGPT} for cancer patients},
	volume = {254},
	issn = {01692607},
	url = {https://linkinghub.elsevier.com/retrieve/pii/S0169260724002979},
	doi = {10.1016/j.cmpb.2024.108302},
	pages = {108302},
	journaltitle = {Computer Methods and Programs in Biomedicine},
	shortjournal = {Comput. Methods Programs Biomed.},
	author = {Lee, Jae-woo and Yoo, In-Sang and Kim, Ji-Hye and Kim, Won Tae and Jeon, Hyun Jeong and Yoo, Hyo-Sun and Shin, Jae Gwang and Kim, Geun-Hyeong and Hwang, {ShinJi} and Park, Seung and Kim, Yong-June},
	urldate = {2025-08-19},
	date = {2024-09},
	langid = {english},
	note = {{JCR分区}: Q1
中科院分区升级版: 医学2区
影响因子: 4.8
5年影响因子: 5.4
{EI}: 是},
	keywords = {{citationNumber}: 2, {ccfInfo}: {CCF}-None {CMPB}},
}

@article{cascella_breakthrough_2024,
	title = {The breakthrough of large language models release for medical applications: 1-year timeline and perspectives},
	volume = {48},
	issn = {1573-689X},
	url = {https://link.springer.com/10.1007/s10916-024-02045-3},
	doi = {10.1007/s10916-024-02045-3},
	shorttitle = {The breakthrough of large language models release for medical applications},
	abstract = {Abstract
            Within the domain of Natural Language Processing ({NLP}), Large Language Models ({LLMs}) represent sophisticated models engineered to comprehend, generate, and manipulate text resembling human language on an extensive scale. They are transformer-based deep learning architectures, obtained through the scaling of model size, pretraining of corpora, and computational resources. The potential healthcare applications of these models primarily involve chatbots and interaction systems for clinical documentation management, and medical literature summarization (Biomedical {NLP}). The challenge in this field lies in the research for applications in diagnostic and clinical decision support, as well as patient triage. Therefore, {LLMs} can be used for multiple tasks within patient care, research, and education. Throughout 2023, there has been an escalation in the release of {LLMs}, some of which are applicable in the healthcare domain. This remarkable output is largely the effect of the customization of pre-trained models for applications like chatbots, virtual assistants, or any system requiring human-like conversational engagement. As healthcare professionals, we recognize the imperative to stay at the forefront of knowledge. However, keeping abreast of the rapid evolution of this technology is practically unattainable, and, above all, understanding its potential applications and limitations remains a subject of ongoing debate. Consequently, this article aims to provide a succinct overview of the recently released {LLMs}, emphasizing their potential use in the field of medicine. Perspectives for a more extensive range of safe and effective applications are also discussed. The upcoming evolutionary leap involves the transition from an {AI}-powered model primarily designed for answering medical questions to a more versatile and practical tool for healthcare providers such as generalist biomedical {AI} systems for multimodal-based calibrated decision-making processes. On the other hand, the development of more accurate virtual clinical partners could enhance patient engagement, offering personalized support, and improving chronic disease management.},
	pages = {22},
	number = {1},
	journaltitle = {Journal of Medical Systems},
	shortjournal = {J. Med. Syst.},
	author = {Cascella, Marco and Semeraro, Federico and Montomoli, Jonathan and Bellini, Valentina and Piazza, Ornella and Bignami, Elena},
	urldate = {2025-08-19},
	date = {2024-02-17},
	langid = {english},
	note = {{JCR分区}: Q1
中科院分区升级版: 医学3区
影响因子: 5.7
5年影响因子: 4.4},
	keywords = {{citationNumber}: 21, {ccfInfo}: {CCF}-None {JMS}},
	file = {Full Text:C\:\\Users\\Administrator\\Zotero\\storage\\3U3RYW8U\\Cascella et al. - 2024 - The breakthrough of large language models release for medical applications 1-year timeline and pers.pdf:application/pdf},
}

@article{blease_chatgpt_2023,
	title = {{ChatGPT} and mental healthcare: Balancing benefits with risks of harms},
	volume = {26},
	issn = {2755-9734},
	url = {https://mentalhealth.bmj.com/lookup/doi/10.1136/bmjment-2023-300884},
	doi = {10.1136/bmjment-2023-300884},
	shorttitle = {{ChatGPT} and mental healthcare},
	abstract = {Against the global need for increased access to mental services, health organisations are looking to technological advances to improve the delivery of care and lower costs. Since November 2022, with the public launch of {OpenAI}’s {ChatGPT}, the field of generative artificial intelligence ({AI}) has received expanding attention. Although generative {AI} itself is not new, technical advances and the increased accessibility of large language models ({LLMs}) (eg, {OpenAI}’s {GPT}-4 and Google’s Bard) suggest use of these tools could be clinically significant. {LLMs} are an application of generative {AI} technology that can summarise and generate content based on training on vast data sets. Unlike search engines, which provide internet links in response to typed entries, chatbots that rely on generative language models can simulate dialogue that resembles human conversations. We examine the potential promise and the risks of using {LLMs} in mental healthcare today, focusing on their scope to impact mental healthcare, including global equity in the delivery of care. Although we caution that {LLMs} should not be used to disintermediate mental health clinicians, we signal how—if carefully implemented—in the long term these tools could reap benefits for patients and health professionals.},
	pages = {e300884},
	number = {1},
	journaltitle = {{BMJ} Mental Health},
	shortjournal = {{BMJ} Ment. Health},
	author = {Blease, Charlotte and Torous, John},
	urldate = {2025-08-19},
	date = {2023-11},
	langid = {english},
	note = {{JCR分区}: Q1
中科院分区升级版: 医学1区
影响因子: 4.9
5年影响因子: 4.9},
	keywords = {{ccfInfo}: Not Found, {citationNumber}: 21},
	file = {Full Text:C\:\\Users\\Administrator\\Zotero\\storage\\D3K5NFVC\\Blease and Torous - 2023 - ChatGPT and mental healthcare balancing benefits with risks of harms.pdf:application/pdf},
}

@article{oncu_ai-powered_2025,
	title = {{AI}-powered standardised patients: Evaluating {ChatGPT}-4o’s impact on clinical case management in intern physicians},
	volume = {25},
	issn = {1472-6920},
	url = {https://bmcmededuc.biomedcentral.com/articles/10.1186/s12909-025-06877-6},
	doi = {10.1186/s12909-025-06877-6},
	shorttitle = {{AI}-powered standardised patients},
	pages = {278},
	number = {1},
	journaltitle = {{BMC} Medical Education},
	shortjournal = {{BMC} Med. Educ.},
	author = {Öncü, Selcen and Torun, Fulya and Ülkü, Hilal Hatice},
	urldate = {2025-08-19},
	date = {2025-02-20},
	langid = {english},
	note = {{JCR分区}: Q1
中科院分区升级版: 教育学3区
影响因子: 3.2
5年影响因子: 3.8},
	keywords = {{ccfInfo}: Not Found, {citationNumber}: 0},
}

@incollection{hayn_large_2024,
	title = {Large language model-based evaluation of medical question answering systems: algorithm development and case study},
	rights = {https://creativecommons.org/licenses/by-nc/4.0/},
	isbn = {978-1-64368-516-8 978-1-64368-517-5},
	url = {https://ebooks.iospress.nl/doi/10.3233/SHTI240006},
	shorttitle = {Large language model-based evaluation of medical question answering systems},
	abstract = {Background: Healthcare systems are increasingly resource constrained, leaving less time for important patient-provider interactions. Conversational agents ({CAs}) could be used to support the provision of information and to answer patients’ questions. However, information must be accessible to a variety of patient populations, which requires understanding questions expressed at different language levels. Methods: This study describes the use of Large Language Models ({LLMs}) to evaluate predefined medical content in {CAs} across patient populations. These simulated populations are characterized by a range of health literacy. The evaluation framework includes both fully automated and semi-automated procedures to assess the performance of a {CA}. Results: A case study in the domain of mammography shows that {LLMs} can simulate questions from different patient populations. However, the accuracy of the answers provided varies depending on the level of health literacy. Conclusions: Our scalable evaluation framework enables the simulation of patient populations with different health literacy levels and helps to evaluate domain specific {CAs}, thus promoting their integration into clinical practice. Future research aims to extend the framework to {CAs} without predefined content and to apply {LLMs} to adapt medical information to the specific (health) literacy level of the user.},
	booktitle = {Studies in Health Technology and Informatics},
	publisher = {{IOS} Press},
	author = {Reichenpfader, Daniel and Rösslhuemer, Philipp and Denecke, Kerstin},
	editor = {Hayn, Dieter and Pfeifer, Bernhard and Schreier, Günter and Baumgartner, Martin},
	urldate = {2025-08-19},
	date = {2024-04-26},
	langid = {english},
	doi = {10.3233/SHTI240006},
	keywords = {{citationNumber}: 1, {ccfInfo}: {CCF}-None {EHEALTH}2},
	file = {Full Text:C\:\\Users\\Administrator\\Zotero\\storage\\8S4XU9MM\\Reichenpfader et al. - 2024 - Large language model-based evaluation of medical question answering systems algorithm development a.pdf:application/pdf},
}

@article{hueso_is_2023,
	title = {Is generative artificial intelligence the next step toward a personalized hemodialysis?},
	volume = {75},
	issn = {00348376},
	url = {https://linkinghub.elsevier.com/retrieve/pii/S0034837625001597},
	doi = {10.24875/RIC.23000162},
	pages = {309--317},
	number = {6},
	journaltitle = {Revista De Investigación Clínica},
	shortjournal = {Rev. Investig. Clín.},
	author = {Hueso, Miguel and Álvarez, Rafael and Marí, David and Ribas-Ripoll, Vicent and Lekadir, Karim and Vellido, Alfredo},
	urldate = {2025-08-19},
	date = {2023-11},
	langid = {english},
	keywords = {{ccfInfo}: Not Found, {citationNumber}: 4},
	file = {Full Text:C\:\\Users\\Administrator\\Zotero\\storage\\N49VNSPQ\\Hueso et al. - 2023 - Is generative artificial intelligence the next step toward a personalized hemodialysis.pdf:application/pdf},
}

@article{lautrup_heart--heart_2023,
	title = {Heart-to-heart with {ChatGPT}: The impact of patients consulting {AI} for cardiovascular health advice},
	volume = {10},
	issn = {2053-3624},
	url = {https://openheart.bmj.com/lookup/doi/10.1136/openhrt-2023-002455},
	doi = {10.1136/openhrt-2023-002455},
	shorttitle = {Heart-to-heart with {ChatGPT}},
	abstract = {Objectives
              The advent of conversational artificial intelligence ({AI}) systems employing large language models such as {ChatGPT} has sparked public, professional and academic debates on the capabilities of such technologies. This mixed-methods study sets out to review and systematically explore the capabilities of {ChatGPT} to adequately provide health advice to patients when prompted regarding four topics from the field of cardiovascular diseases.
            
            
              Methods
              As of 30 May 2023, 528 items on {PubMed} contained the term {ChatGPT} in their title and/or abstract, with 258 being classified as journal articles and included in our thematic state-of-the-art review. For the experimental part, we systematically developed and assessed 123 prompts across the four topics based on three classes of users and two languages. Medical and communications experts scored {ChatGPT}’s responses according to the 4Cs of language model evaluation proposed in this article: correct, concise, comprehensive and comprehensible.
            
            
              Results
              The articles reviewed were fairly evenly distributed across discussing how {ChatGPT} could be used for medical publishing, in clinical practice and for education of medical personnel and/or patients. Quantitatively and qualitatively assessing the capability of {ChatGPT} on the 123 prompts demonstrated that, while the responses generally received above-average scores, they occupy a spectrum from the concise and correct via the absurd to what only can be described as hazardously incorrect and incomplete. Prompts formulated at higher levels of health literacy generally yielded higher-quality answers. Counterintuitively, responses in a lower-resource language were often of higher quality.
            
            
              Conclusions
              The results emphasise the relationship between prompt and response quality and hint at potentially concerning futures in personalised medicine. The widespread use of large language models for health advice might amplify existing health inequalities and will increase the pressure on healthcare systems by providing easy access to many seemingly likely differential diagnoses and recommendations for seeing a doctor for even harmless ailments.},
	pages = {e002455},
	number = {2},
	journaltitle = {Open Heart},
	shortjournal = {Open Heart},
	author = {Lautrup, Anton Danholt and Hyrup, Tobias and Schneider-Kamp, Anna and Dahl, Marie and Lindholt, Jes Sanddal and Schneider-Kamp, Peter},
	urldate = {2025-08-19},
	date = {2023-11},
	langid = {english},
	note = {中科院分区升级版: 医学3区
影响因子: 2.8
5年影响因子: 2.7},
	keywords = {{ccfInfo}: Not Found, {citationNumber}: 13},
	file = {Full Text:C\:\\Users\\Administrator\\Zotero\\storage\\CHWJH9BR\\Lautrup et al. - 2023 - Heart-to-heart with ChatGPT the impact of patients consulting AI for cardiovascular health advice.pdf:application/pdf},
}

@article{koh_leveraging_2023,
	title = {Leveraging {ChatGPT} to aid patient education on coronary angiogram},
	volume = {52},
	issn = {0304-4602},
	url = {https://annals.edu.sg/leveraging-chatgpt-to-aid-patient-education-on-coronary-angiogram/},
	doi = {10.47102/annals-acadmedsg.2023138},
	abstract = {Natural-language artificial intelligence ({AI}) is a promising technological advancement poised to revolutionise the delivery of healthcare. We aim to explore the quality of {ChatGPT} in providing medical information regarding a common cardiology procedure—the coronary angiogram—and evaluating the potential opportunities and challenges of patient education through this natural-language {AI} model in the broader context. In a conversational manner, we asked {ChatGPT} common questions about undergoing a coronary angiogram according to the areas of: description of procedure, indications, contraindications, complications, alternatives, and follow-up. The strengths of the answers given by {ChatGPT} were that they were generally presented in a comprehensive and systematic fashion, covering most of the major information fields that are required. However, there were certain deficiencies in its responses. These include occasional factual inaccuracies, significant omissions, inaccurate assumptions, and lack of flexibility in recommendations beyond the line of questioning, resulting in the answers being focused solely on the topic. We would expect an increasing number of patients who may choose to seek information about their health through these platforms given their accessibility and perceived reliability. Consequently, it is prudent for healthcare professionals to be cognisant of both the strengths and deficiencies of such models. While these models appear to be good adjuncts for patients to obtain information, they cannot replace the role of a healthcare provider in delivering personalised health advice and management.},
	pages = {374--377},
	number = {7},
	journaltitle = {Annals of the Academy of Medicine, Singapore},
	shortjournal = {Ann. Acad. Med. Singapore},
	author = {Koh, Samuel Ji Quan and Yeo, Khung Keong and Yap, Jonathan Jiunn-Liang},
	urldate = {2025-08-19},
	date = {2023-07-28},
	langid = {english},
	keywords = {{ccfInfo}: Not Found, {citationNumber}: 4},
	file = {Full Text:C\:\\Users\\Administrator\\Zotero\\storage\\IHYCQ9Q6\\Koh et al. - 2023 - Leveraging ChatGPT to aid patient education on coronary angiogram.pdf:application/pdf},
}

@article{haider_synthetic_2025,
	title = {Synthetic patient–physician conversations simulated by large language models: A multi-dimensional evaluation},
	volume = {25},
	rights = {https://creativecommons.org/licenses/by/4.0/},
	issn = {1424-8220},
	url = {https://www.mdpi.com/1424-8220/25/14/4305},
	doi = {10.3390/s25144305},
	shorttitle = {Synthetic patient–physician conversations simulated by large language models},
	abstract = {Background: Data accessibility remains a significant barrier in healthcare {AI} due to privacy constraints and logistical challenges. Synthetic data, which mimics real patient information while remaining both realistic and non-identifiable, offers a promising solution. Large Language Models ({LLMs}) create new opportunities to generate high-fidelity clinical conversations between patients and physicians. However, the value of this synthetic data depends on careful evaluation of its realism, accuracy, and practical relevance. Objective: To assess the performance of four leading {LLMs}: {ChatGPT} 4.5, {ChatGPT} 4o, Claude 3.7 Sonnet, and Gemini Pro 2.5 in generating synthetic transcripts of patient–physician interactions in plastic surgery scenarios. Methods: Each model generated transcripts for ten plastic surgery scenarios. Transcripts were independently evaluated by three clinically trained raters using a seven-criterion rubric: Medical Accuracy, Realism, Persona Consistency, Fidelity, Empathy, Relevancy, and Usability. Raters were blinded to the model identity to reduce bias. Each was rated on a 5-point Likert scale, yielding 840 total evaluations. Descriptive statistics were computed, and a two-way repeated measures {ANOVA} was used to test for differences across models and metrics. In addition, transcripts were analyzed using automated linguistic and content-based metrics. Results: All models achieved strong performance, with mean ratings exceeding 4.5 across all criteria. Gemini 2.5 Pro received mean scores (5.00 ± 0.00) in Medical Accuracy, Realism, Persona Consistency, Relevancy, and Usability. Claude 3.7 Sonnet matched the scores in Persona Consistency and Relevancy and led in Empathy (4.96 ± 0.18). {ChatGPT} 4.5 also achieved perfect scores in Relevancy, with high scores in Empathy (4.93 ± 0.25) and Usability (4.96 ± 0.18). {ChatGPT} 4o demonstrated consistently strong but slightly lower performance across most dimensions. {ANOVA} revealed no statistically significant differences across models (F(3, 6) = 0.85, p = 0.52). Automated analysis showed substantial variation in transcript length, style, and content richness: Gemini 2.5 Pro generated the longest and most emotionally expressive dialogues, while {ChatGPT} 4o produced the shortest and most concise outputs. Conclusions: Leading {LLMs} can generate medically accurate, emotionally appropriate synthetic dialogues suitable for educational and research use. Despite high performance, demographic homogeneity in generated patients highlights the need for improved diversity and bias mitigation in model outputs. These findings support the cautious, context-aware integration of {LLM}-generated dialogues into medical training, simulation, and research.},
	pages = {4305},
	number = {14},
	journaltitle = {Sensors},
	shortjournal = {Sens.},
	author = {Haider, Syed Ali and Prabha, Srinivasagam and Gomez-Cabello, Cesar Abraham and Borna, Sahar and Genovese, Ariana and Trabilsy, Maissa and Collaco, Bernardo G. and Wood, Nadia G. and Bagaria, Sanjay and Tao, Cui and Forte, Antonio Jorge},
	urldate = {2025-08-19},
	date = {2025-07-10},
	langid = {english},
	note = {{JCR分区}: Q2
中科院分区升级版: 综合性期刊3区
影响因子: 3.5
5年影响因子: 3.7
{EI}: 是},
	keywords = {{ccfInfo}: Not Found, {citationNumber}: 0},
}

@article{lecler_revolutionizing_2023,
	title = {Revolutionizing radiology with {GPT}-based models: Current applications, future possibilities and limitations of {ChatGPT}},
	volume = {104},
	issn = {22115684},
	url = {https://linkinghub.elsevier.com/retrieve/pii/S221156842300027X},
	doi = {10.1016/j.diii.2023.02.003},
	shorttitle = {Revolutionizing radiology with {GPT}-based models},
	pages = {269--274},
	number = {6},
	journaltitle = {Diagnostic and Interventional Imaging},
	shortjournal = {Diagn. Interventional Imaging},
	author = {Lecler, Augustin and Duron, Loïc and Soyer, Philippe},
	urldate = {2025-08-19},
	date = {2023-06},
	langid = {english},
	note = {{JCR分区}: Q1
中科院分区升级版: 医学2区
影响因子: 8.1
5年影响因子: 5.6},
	keywords = {{ccfInfo}: Not Found, {citationNumber}: 179},
}

@article{brugge_large_2024,
	title = {Large language models improve clinical decision making of medical students through patient simulation and structured feedback: A randomized controlled trial},
	volume = {24},
	issn = {1472-6920},
	url = {https://bmcmededuc.biomedcentral.com/articles/10.1186/s12909-024-06399-7},
	doi = {10.1186/s12909-024-06399-7},
	shorttitle = {Large language models improve clinical decision making of medical students through patient simulation and structured feedback},
	abstract = {Abstract
            
              Background
              Clinical decision-making ({CDM}) refers to physicians’ ability to gather, evaluate, and interpret relevant diagnostic information. An integral component of {CDM} is the medical history conversation, traditionally practiced on real or simulated patients. In this study, we explored the potential of using Large Language Models ({LLM}) to simulate patient-doctor interactions and provide structured feedback.
            
            
              Methods
              We developed {AI} prompts to simulate patients with different symptoms, engaging in realistic medical history conversations. In our double-blind randomized design, the control group participated in simulated medical history conversations with {AI} patients (control group), while the intervention group, in addition to simulated conversations, also received {AI}-generated feedback on their performances (feedback group). We examined the influence of feedback based on their {CDM} performance, which was evaluated by two raters ({ICC} = 0.924) using the Clinical Reasoning Indicator – History Taking Inventory ({CRI}-{HTI}). The data was analyzed using an {ANOVA} for repeated measures.
            
            
              Results
              
                Our final sample included 21 medical students (age
                
                  mean
                
                = 22.10 years, semester
                mean
                = 4, 14 females). At baseline, the feedback group (mean = 3.28 ± 0.09 [standard deviation]) and the control group (3.21 ± 0.08) achieved similar {CRI}-{HTI} scores, indicating successful randomization. After only four training sessions, the feedback group (3.60 ± 0.13) outperformed the control group (3.02 ± 0.12), F (1,18) = 4.44,
                p
                 = .049 with a strong effect size, partial
                η
                2
                 = 0.198. Specifically, the feedback group showed improvements in the subdomains of {CDM} of creating context (
                p
                 = .046) and securing information (
                p
                 = .018), while their ability to focus questions did not improve significantly (
                p
                 = .265).
              
            
            
              Conclusion
              The results suggest that {AI}-simulated medical history conversations can support {CDM} training, especially when combined with structured feedback. Such training format may serve as a cost-effective supplement to existing training methods, better preparing students for real medical history conversations.},
	pages = {1391},
	number = {1},
	journaltitle = {{BMC} Medical Education},
	shortjournal = {{BMC} Med. Educ.},
	author = {Brügge, Emilia and Ricchizzi, Sarah and Arenbeck, Malin and Keller, Marius Niklas and Schur, Lina and Stummer, Walter and Holling, Markus and Lu, Max Hao and Darici, Dogus},
	urldate = {2025-08-19},
	date = {2024-11-28},
	langid = {english},
	note = {{JCR分区}: Q1
中科院分区升级版: 教育学3区
影响因子: 3.2
5年影响因子: 3.8},
	keywords = {{ccfInfo}: Not Found, {citationNumber}: 0},
	file = {Full Text PDF:C\:\\Users\\Administrator\\Zotero\\storage\\8QKRUAV2\\Brügge et al. - 2024 - Large language models improve clinical decision making of medical students through patient simulatio.pdf:application/pdf},
}

@article{nagarajan_economics_2024,
	title = {Economics and equity of large language models: Health care perspective},
	volume = {26},
	issn = {1438-8871},
	url = {https://www.jmir.org/2024/1/e64226},
	doi = {10.2196/64226},
	shorttitle = {Economics and equity of large language models},
	abstract = {Large language models ({LLMs}) continue to exhibit noteworthy capabilities across a spectrum of areas, including emerging proficiencies across the health care continuum. Successful {LLM} implementation and adoption depend on digital readiness, modern infrastructure, a trained workforce, privacy, and an ethical regulatory landscape. These factors can vary significantly across health care ecosystems, dictating the choice of a particular {LLM} implementation pathway. This perspective discusses 3 {LLM} implementation pathways—training from scratch pathway ({TSP}), fine-tuned pathway ({FTP}), and out-of-the-box pathway ({OBP})—as potential onboarding points for health systems while facilitating equitable adoption. The choice of a particular pathway is governed by needs as well as affordability. Therefore, the risks, benefits, and economics of these pathways across 4 major cloud service providers (Amazon, Microsoft, Google, and Oracle) are presented. While cost comparisons, such as on-demand and spot pricing across the cloud service providers for the 3 pathways, are presented for completeness, the usefulness of managed services and cloud enterprise tools is elucidated. Managed services can complement the traditional workforce and expertise, while enterprise tools, such as federated learning, can overcome sample size challenges when implementing {LLMs} using health care data. Of the 3 pathways, {TSP} is expected to be the most resource-intensive regarding infrastructure and workforce while providing maximum customization, enhanced transparency, and performance. Because {TSP} trains the {LLM} using enterprise health care data, it is expected to harness the digital signatures of the population served by the health care system with the potential to impact outcomes. The use of pretrained models in {FTP} is a limitation. It may impact its performance because the training data used in the pretrained model may have hidden bias and may not necessarily be health care–related. However, {FTP} provides a balance between customization, cost, and performance. While {OBP} can be rapidly deployed, it provides minimal customization and transparency without guaranteeing long-term availability. {OBP} may also present challenges in interfacing seamlessly with downstream applications in health care settings with variations in pricing and use over time. Lack of customization in {OBP} can significantly limit its ability to impact outcomes. Finally, potential applications of {LLMs} in health care, including conversational artificial intelligence, chatbots, summarization, and machine translation, are highlighted. While the 3 implementation pathways discussed in this perspective have the potential to facilitate equitable adoption and democratization of {LLMs}, transitions between them may be necessary as the needs of health systems evolve. Understanding the economics and trade-offs of these onboarding pathways can guide their strategic adoption and demonstrate value while impacting health care outcomes favorably.},
	pages = {e64226},
	journaltitle = {Journal of Medical Internet Research},
	shortjournal = {J. Med. Internet Res.},
	author = {Nagarajan, Radha and Kondo, Midori and Salas, Franz and Sezgin, Emre and Yao, Yuan and Klotzman, Vanessa and Godambe, Sandip A and Khan, Naqi and Limon, Alfonso and Stephenson, Graham and Taraman, Sharief and Walton, Nephi and Ehwerhemuepha, Louis and Pandit, Jay and Pandita, Deepti and Weiss, Michael and Golden, Charles and Gold, Adam and Henderson, John and Shippy, Angela and Celi, Leo Anthony and Hogan, William R and Oermann, Eric K and Sanger, Terence and Martel, Steven},
	urldate = {2025-08-19},
	date = {2024-11-14},
	langid = {english},
	note = {{JCR分区}: Q1
中科院分区升级版: 医学2区
影响因子: 6.0
5年影响因子: 6.9},
	keywords = {{ccfInfo}: Not Found, {citationNumber}: 0},
}

@article{jo_assessing_2024,
	title = {Assessing {GPT}-4’s performance in delivering medical advice: Comparative analysis with human experts},
	volume = {10},
	issn = {2369-3762},
	url = {https://mededu.jmir.org/2024/1/e51282},
	doi = {10.2196/51282},
	shorttitle = {Assessing {GPT}-4’s performance in delivering medical advice},
	abstract = {Abstract
            
              Background
              Accurate medical advice is paramount in ensuring optimal patient care, and misinformation can lead to misguided decisions with potentially detrimental health outcomes. The emergence of large language models ({LLMs}) such as {OpenAI}’s {GPT}-4 has spurred interest in their potential health care applications, particularly in automated medical consultation. Yet, rigorous investigations comparing their performance to human experts remain sparse.
            
            
              Objective
              This study aims to compare the medical accuracy of {GPT}-4 with human experts in providing medical advice using real-world user-generated queries, with a specific focus on cardiology. It also sought to analyze the performance of {GPT}-4 and human experts in specific question categories, including drug or medication information and preliminary diagnoses.
            
            
              Methods
              We collected 251 pairs of cardiology-specific questions from general users and answers from human experts via an internet portal. {GPT}-4 was tasked with generating responses to the same questions. Three independent cardiologists ({SL}, {JHK}, and {JJC}) evaluated the answers provided by both human experts and {GPT}-4. Using a computer interface, each evaluator compared the pairs and determined which answer was superior, and they quantitatively measured the clarity and complexity of the questions as well as the accuracy and appropriateness of the responses, applying a 3-tiered grading scale (low, medium, and high). Furthermore, a linguistic analysis was conducted to compare the length and vocabulary diversity of the responses using word count and type-token ratio.
            
            
              Results
              
                {GPT}-4 and human experts displayed comparable efficacy in medical accuracy (“{GPT}-4 is better” at 132/251, 52.6\% vs “Human expert is better” at 119/251, 47.4\%). In accuracy level categorization, humans had more high-accuracy responses than {GPT}-4 (50/237, 21.1\% vs 30/238, 12.6\%) but also a greater proportion of low-accuracy responses (11/237, 4.6\% vs 1/238, 0.4\%;
                P
                =.001). {GPT}-4 responses were generally longer and used a less diverse vocabulary than those of human experts, potentially enhancing their comprehensibility for general users (sentence count: mean 10.9, {SD} 4.2 vs mean 5.9, {SD} 3.7;
                P
                {\textless}.001; type-token ratio: mean 0.69, {SD} 0.07 vs mean 0.79, {SD} 0.09;
                P
                {\textless}.001). Nevertheless, human experts outperformed {GPT}-4 in specific question categories, notably those related to drug or medication information and preliminary diagnoses. These findings highlight the limitations of {GPT}-4 in providing advice based on clinical experience.
              
            
            
              Conclusions
              {GPT}-4 has shown promising potential in automated medical consultation, with comparable medical accuracy to human experts. However, challenges remain particularly in the realm of nuanced clinical judgment. Future improvements in {LLMs} may require the integration of specific clinical reasoning pathways and regulatory oversight for safe use. Further research is needed to understand the full potential of {LLMs} across various medical specialties and conditions.},
	pages = {e51282--e51282},
	journaltitle = {{JMIR} Medical Education},
	shortjournal = {{JMIR} Med. Educ.},
	author = {Jo, Eunbeen and Song, Sanghoun and Kim, Jong-Ho and Lim, Subin and Kim, Ju Hyeon and Cha, Jung-Joon and Kim, Young-Min and Joo, Hyung Joon},
	urldate = {2025-08-19},
	date = {2024-07-08},
	langid = {english},
	note = {中科院分区升级版: 教育学3区},
	keywords = {{ccfInfo}: Not Found, {citationNumber}: 0},
}

@article{nolan_incorporating_2024,
	title = {Incorporating patient values in large language model recommendations for surrogate and proxy decisions},
	volume = {6},
	issn = {2639-8028},
	url = {https://journals.lww.com/10.1097/CCE.0000000000001131},
	doi = {10.1097/CCE.0000000000001131},
	abstract = {Background:
              Surrogates, proxies, and clinicians making shared treatment decisions for patients who have lost decision-making capacity often fail to honor patients’ wishes, due to stress, time pressures, misunderstanding patient values, and projecting personal biases. Advance directives intend to align care with patient values but are limited by low completion rates and application to only a subset of medical decisions. Here, we investigate the potential of large language models ({LLMs}) to incorporate patient values in supporting critical care clinical decision-making for incapacitated patients in a proof-of-concept study.
            
            
              Methods:
              We simulated text-based scenarios for 50 decisionally incapacitated patients for whom a medical condition required imminent clinical decisions regarding specific interventions. For each patient, we also simulated five unique value profiles captured using alternative formats: numeric ranking questionnaires, text-based questionnaires, and free-text narratives. We used pre-trained generative {LLMs} for two tasks: 1) text extraction of the treatments under consideration and 2) prompt-based question-answering to generate a recommendation in response to the scenario information, extracted treatment, and patient value profiles. Model outputs were compared with adjudications by three domain experts who independently evaluated each scenario and decision.
            
            
              Results and Conclusions:
              
                Automated extractions of the treatment in question were accurate for 88\% (
                n
                = 44/50) of scenarios. {LLM} treatment recommendations received an average Likert score by the adjudicators of 3.92 of 5.00 (five being best) across all patients for being medically plausible and reasonable treatment recommendations, and 3.58 of 5.00 for reflecting the documented values of the patient. Scores were highest when patient values were captured as short, unstructured, and free-text narratives based on simulated patient profiles. This proof-of-concept study demonstrates the potential for {LLMs} to function as support tools for surrogates, proxies, and clinicians aiming to honor the wishes and values of decisionally incapacitated patients.},
	pages = {e1131},
	number = {8},
	journaltitle = {Critical Care Explorations},
	shortjournal = {Crit. Care Explor.},
	author = {Nolan, Victoria J. and Balch, Jeremy A. and Baskaran, Naveen P. and Shickel, Benjamin and Efron, Philip A. and Upchurch, Gilbert R. and Bihorac, Azra and Tignanelli, Christopher J. and Moseley, Ray E. and Loftus, Tyler J.},
	urldate = {2025-08-19},
	date = {2024-08-12},
	langid = {english},
	note = {影响因子: 2.7
5年影响因子: N/A},
	keywords = {{ccfInfo}: Not Found, {citationNumber}: 0},
}

@article{fournier-tombs_medical_2023,
	title = {A medical ethics framework for conversational artificial intelligence},
	volume = {25},
	issn = {1438-8871},
	url = {https://www.jmir.org/2023/1/e43068},
	doi = {10.2196/43068},
	abstract = {The launch of {OpenAI}’s {GPT}-3 model in June 2020 began a new era for conversational chatbots. While there are chatbots that do not use artificial intelligence ({AI}), conversational chatbots integrate {AI} language models that allow for back-and-forth conversation between an {AI} system and a human user. {GPT}-3, since upgraded to {GPT}-4, harnesses a natural language processing technique called sentence embedding and allows for conversations with users that are more nuanced and realistic than before. The launch of this model came in the first few months of the {COVID}-19 pandemic, where increases in health care needs globally combined with social distancing measures made virtual medicine more relevant than ever. {GPT}-3 and other conversational models have been used for a wide variety of medical purposes, from providing basic {COVID}-19–related guidelines to personalized medical advice and even prescriptions. The line between medical professionals and conversational chatbots is somewhat blurred, notably in hard-to-reach communities where the chatbot replaced face-to-face health care. Considering these blurred lines and the circumstances accelerating the adoption of conversational chatbots globally, we analyze the use of these tools from an ethical perspective. Notably, we map out the many types of risks in the use of conversational chatbots in medicine to the principles of medical ethics. In doing so, we propose a framework for better understanding the effects of these chatbots on both patients and the medical field more broadly, with the hope of informing safe and appropriate future developments.},
	pages = {e43068},
	journaltitle = {Journal of Medical Internet Research},
	shortjournal = {J. Med. Internet Res.},
	author = {Fournier-Tombs, Eleonore and {McHardy}, Juliette},
	urldate = {2025-08-19},
	date = {2023-07-26},
	langid = {english},
	note = {{JCR分区}: Q1
中科院分区升级版: 医学2区
影响因子: 6.0
5年影响因子: 6.9},
	keywords = {{citationNumber}: 17},
	file = {Full Text:C\:\\Users\\Administrator\\Zotero\\storage\\YPEYKBE3\\Fournier-Tombs and McHardy - 2023 - A medical ethics framework for conversational artificial intelligence.pdf:application/pdf},
}

@article{thirunavukarasu_how_2023,
	title = {How can the clinical aptitude of {AI} assistants be assayed?},
	volume = {25},
	issn = {1438-8871},
	url = {https://www.jmir.org/2023/1/e51603},
	doi = {10.2196/51603},
	abstract = {Large language models ({LLMs}) are exhibiting remarkable performance in clinical contexts, with exemplar results ranging from expert-level attainment in medical examination questions to superior accuracy and relevance when responding to patient queries compared to real doctors replying to queries on social media. The deployment of {LLMs} in conventional health care settings is yet to be reported, and there remains an open question as to what evidence should be required before such deployment is warranted. Early validation studies use unvalidated surrogate variables to represent clinical aptitude, and it may be necessary to conduct prospective randomized controlled trials to justify the use of an {LLM} for clinical advice or assistance, as potential pitfalls and pain points cannot be exhaustively predicted. This viewpoint states that as {LLMs} continue to revolutionize the field, there is an opportunity to improve the rigor of artificial intelligence ({AI}) research to reward innovation, conferring real benefits to real patients.},
	pages = {e51603},
	journaltitle = {Journal of Medical Internet Research},
	shortjournal = {J. Med. Internet Res.},
	author = {Thirunavukarasu, Arun James},
	urldate = {2025-08-19},
	date = {2023-12-05},
	langid = {english},
	note = {{JCR分区}: Q1
中科院分区升级版: 医学2区
影响因子: 6.0
5年影响因子: 6.9},
	keywords = {{ccfInfo}: Not Found, {citationNumber}: 2},
	file = {Full Text:C\:\\Users\\Administrator\\Zotero\\storage\\EQA2CHAB\\Thirunavukarasu - 2023 - How can the clinical aptitude of AI assistants Be assayed.pdf:application/pdf},
}

@article{li_comprehensive_2024,
	title = {Comprehensive review of virtual assistants in vascular surgery},
	volume = {37},
	issn = {08957967},
	url = {https://linkinghub.elsevier.com/retrieve/pii/S089579672400036X},
	doi = {10.1053/j.semvascsurg.2024.07.001},
	pages = {342--349},
	number = {3},
	journaltitle = {Seminars in Vascular Surgery},
	shortjournal = {Semin. Vasc. Surg.},
	author = {Li, Ben and Beaton, Derek and Lee, Douglas S. and Aljabri, Badr and Al-Omran, Leen and Wijeysundera, Duminda N. and Hussain, Mohamad A. and Rotstein, Ori D. and De Mestral, Charles and Mamdani, Muhammad and Al-Omran, Mohammed},
	urldate = {2025-08-19},
	date = {2024-09},
	langid = {english},
	note = {{JCR分区}: Q1
中科院分区升级版: 医学2区
影响因子: 2.4
5年影响因子: 3.1},
	keywords = {{ccfInfo}: Not Found, {citationNumber}: 0},
}

@article{kotov_neural_2024,
	title = {Neural conversational agent for weight loss counseling: Protocol for an implementation and feasibility study},
	volume = {13},
	issn = {1929-0748},
	url = {https://www.researchprotocols.org/2024/1/e60361},
	doi = {10.2196/60361},
	shorttitle = {Neural conversational agent for weight loss counseling},
	abstract = {Background
              Obesity is a common, serious and costly chronic disease. Current clinical practice guidelines recommend that providers augment the longitudinal care of people living with obesity with consistent support for the development of self-efficacy and motivation to modify their lifestyle behaviors. Lifestyle behavior change aligns with the goals of motivational interviewing ({MI}), a client-centered yet directive counseling modality. However, training health care providers to be proficient in {MI} is expensive and time-consuming, resulting in a lack of trained counselors and limiting the widespread adoption of {MI} in clinical practice. Artificial intelligence ({AI}) counselors accessible via the internet can help circumvent these barriers.
            
            
              Objective
              The primary objective is to explore the feasibility of conducting unscripted {MI}-consistent counseling using Neural Agent for Obesity Motivational Interviewing ({NAOMI}), a large language model ({LLM})–based web app for weight loss counseling. The secondary objectives are to test the acceptability and usability of {NAOMI}’s counseling and examine its ability to shift motivational precursors in a sample of patients with overweight and obesity recruited from primary care clinics.
            
            
              Methods
              {NAOMI} will be developed based on recent advances in deep learning in four stages. In stages 1 and 2, {NAOMI} will be implemented using an open-source foundation {LLM} and (1) few-shot learning based on a prompt with task-specific instructions and (2) domain adaptation strategy based on fine-tuning {LLM} using a large corpus of general psychotherapy and {MI} treatment transcripts. In stages 3 and 4, we will refine the best of these 2 approaches. Each {NAOMI} version will be evaluated using a mixed methods approach in which 10 adults (18-65 years) meeting the criteria for overweight or obesity (25.0≥{BMI}≤39.9) interact with {NAOMI} and provide feedback. {NAOMI}’s fidelity to the {MI} framework will be assessed using the Motivational Interviewing Treatment Integrity scale. Participants’ general perceptions of {AI} conversational agents and {NAOMI} specifically will be assessed via Pre- and Post-Interaction Questionnaires. Motivational precursors, such as participants’ confidence, importance, and readiness for changing lifestyle behaviors (eg, diet and activity), will be measured before and after the interaction, and 1 week later. A qualitative analysis of changes in the measures of perceptions of {AI} agents and counselors and motivational precursors will be performed. Participants will rate {NAOMI}’s usability and empathic skills post interaction via questionnaire-based assessments along with providing feedback about their experience with {NAOMI} via a qualitative interview.
            
            
              Results
              {NAOMI} (version 1.0) has been developed. Participant recruitment will commence in September 2024. Data collection activities are expected to conclude in May 2025.
            
            
              Conclusions
              If proven effective, {LLM}-based counseling agents can become a cost-effective approach for addressing the obesity epidemic at a public health level. They can also have a broad, transformative impact on the delivery of {MI} and other psychotherapeutic treatment modalities extending their reach and broadening access.
            
            
              International Registered Report Identifier ({IRRID})
              {PRR}1-10.2196/60361},
	pages = {e60361},
	journaltitle = {{JMIR} Research Protocols},
	shortjournal = {{JMIR} Res. Protoc.},
	author = {Kotov, Alexander and Idalski Carcone, April and Towner, Elizabeth},
	urldate = {2025-08-19},
	date = {2024-09-20},
	langid = {english},
	note = {中科院分区升级版: 医学4区
影响因子: 1.5
5年影响因子: 1.5},
	keywords = {{ccfInfo}: Not Found, {citationNumber}: 0},
}

@article{ke_mitigating_2024,
	title = {Mitigating cognitive biases in clinical decision-making through multi-agent conversations using large language models: Simulation study},
	volume = {26},
	issn = {1438-8871},
	url = {https://www.jmir.org/2024/1/e59439},
	doi = {10.2196/59439},
	shorttitle = {Mitigating cognitive biases in clinical decision-making through multi-agent conversations using large language models},
	abstract = {Background
              Cognitive biases in clinical decision-making significantly contribute to errors in diagnosis and suboptimal patient outcomes. Addressing these biases presents a formidable challenge in the medical field.
            
            
              Objective
              This study aimed to explore the role of large language models ({LLMs}) in mitigating these biases through the use of the multi-agent framework. We simulate the clinical decision-making processes through multi-agent conversation and evaluate its efficacy in improving diagnostic accuracy compared with humans.
            
            
              Methods
              A total of 16 published and unpublished case reports where cognitive biases have resulted in misdiagnoses were identified from the literature. In the multi-agent framework, we leveraged {GPT}-4 ({OpenAI}) to facilitate interactions among different simulated agents to replicate clinical team dynamics. Each agent was assigned a distinct role: (1) making the final diagnosis after considering the discussions, (2) acting as a devil’s advocate to correct confirmation and anchoring biases, (3) serving as a field expert in the required medical subspecialty, (4) facilitating discussions to mitigate premature closure bias, and (5) recording and summarizing findings. We tested varying combinations of these agents within the framework to determine which configuration yielded the highest rate of correct final diagnoses. Each scenario was repeated 5 times for consistency. The accuracy of the initial diagnoses and the final differential diagnoses were evaluated, and comparisons with human-generated answers were made using the Fisher exact test.
            
            
              Results
              A total of 240 responses were evaluated (3 different multi-agent frameworks). The initial diagnosis had an accuracy of 0\% (0/80). However, following multi-agent discussions, the accuracy for the top 2 differential diagnoses increased to 76\% (61/80) for the best-performing multi-agent framework (Framework 4-C). This was significantly higher compared with the accuracy achieved by human evaluators (odds ratio 3.49; P=.002).
            
            
              Conclusions
              The multi-agent framework demonstrated an ability to re-evaluate and correct misconceptions, even in scenarios with misleading initial investigations. In addition, the {LLM}-driven, multi-agent conversation framework shows promise in enhancing diagnostic accuracy in diagnostically challenging medical scenarios.},
	pages = {e59439},
	journaltitle = {Journal of Medical Internet Research},
	shortjournal = {J. Med. Internet Res.},
	author = {Ke, Yuhe and Yang, Rui and Lie, Sui An and Lim, Taylor Xin Yi and Ning, Yilin and Li, Irene and Abdullah, Hairil Rizal and Ting, Daniel Shu Wei and Liu, Nan},
	urldate = {2025-08-19},
	date = {2024-11-19},
	langid = {english},
	note = {{JCR分区}: Q1
中科院分区升级版: 医学2区
影响因子: 6.0
5年影响因子: 6.9},
	keywords = {{ccfInfo}: Not Found, {citationNumber}: 0},
}

@article{so_aligning_2024,
	title = {Aligning large language models for enhancing psychiatric interviews through symptom delineation and summarization: Pilot study},
	volume = {8},
	issn = {2561-326X},
	url = {https://formative.jmir.org/2024/1/e58418},
	doi = {10.2196/58418},
	shorttitle = {Aligning large language models for enhancing psychiatric interviews through symptom delineation and summarization},
	abstract = {Background
              Recent advancements in large language models ({LLMs}) have accelerated their use across various domains. Psychiatric interviews, which are goal-oriented and structured, represent a significantly underexplored area where {LLMs} can provide substantial value. In this study, we explore the application of {LLMs} to enhance psychiatric interviews by analyzing counseling data from North Korean defectors who have experienced traumatic events and mental health issues.
            
            
              Objective
              This study aims to investigate whether {LLMs} can (1) delineate parts of the conversation that suggest psychiatric symptoms and identify those symptoms, and (2) summarize stressors and symptoms based on the interview dialogue transcript.
            
            
              Methods
              Given the interview transcripts, we align the {LLMs} to perform 3 tasks: (1) extracting stressors from the transcripts, (2) delineating symptoms and their indicative sections, and (3) summarizing the patients based on the extracted stressors and symptoms. These 3 tasks address the 2 objectives, where delineating symptoms is based on the output from the second task, and generating the summary of the interview incorporates the outputs from all 3 tasks. In this context, the transcript data were labeled by mental health experts for the training and evaluation of the {LLMs}.
            
            
              Results
              First, we present the performance of {LLMs} in estimating (1) the transcript sections related to psychiatric symptoms and (2) the names of the corresponding symptoms. In the zero-shot inference setting using the {GPT}-4 Turbo model, 73 out of 102 transcript segments demonstrated a recall mid-token distance d{\textless}20 for estimating the sections associated with the symptoms. For evaluating the names of the corresponding symptoms, the fine-tuning method demonstrates a performance advantage over the zero-shot inference setting of the {GPT}-4 Turbo model. On average, the fine-tuning method achieves an accuracy of 0.82, a precision of 0.83, a recall of 0.82, and an F1-score of 0.82. Second, the transcripts are used to generate summaries for each interviewee using {LLMs}. This generative task was evaluated using metrics such as Generative Evaluation (G-Eval) and Bidirectional Encoder Representations from Transformers Score ({BERTScore}). The summaries generated by the {GPT}-4 Turbo model, utilizing both symptom and stressor information, achieve high average G-Eval scores: coherence of 4.66, consistency of 4.73, fluency of 2.16, and relevance of 4.67. Furthermore, it is noted that the use of retrieval-augmented generation did not lead to a significant improvement in performance.
            
            
              Conclusions
              {LLMs}, using either (1) appropriate prompting techniques or (2) fine-tuning methods with data labeled by mental health experts, achieved an accuracy of over 0.8 for the symptom delineation task when measured across all segments in the transcript. Additionally, they attained a G-Eval score of over 4.6 for coherence in the summarization task. This research contributes to the emerging field of applying {LLMs} in psychiatric interviews and demonstrates their potential effectiveness in assisting mental health practitioners.},
	pages = {e58418},
	journaltitle = {{JMIR} Formative Research},
	shortjournal = {{JMIR} Form. Res.},
	author = {So, Jae-hee and Chang, Joonhwan and Kim, Eunji and Na, Junho and Choi, {JiYeon} and Sohn, Jy-yong and Kim, Byung-Hoon and Chu, Sang Hui},
	urldate = {2025-08-19},
	date = {2024-10-24},
	langid = {english},
	note = {中科院分区升级版: 医学4区
影响因子: 2.1
5年影响因子: N/A},
	keywords = {{ccfInfo}: Not Found, {citationNumber}: 0},
}

@article{nair_summarizing_2025,
	title = {Summarizing online patient conversations using generative language models: Experimental and comparative study},
	volume = {13},
	issn = {2291-9694},
	url = {https://medinform.jmir.org/2025/1/e62909},
	doi = {10.2196/62909},
	shorttitle = {Summarizing online patient conversations using generative language models},
	abstract = {Background
              Social media is acknowledged by regulatory bodies (eg, the Food and Drug Administration) as an important source of patient experience data to learn about patients’ unmet needs, priorities, and preferences. However, current methods rely either on manual analysis and do not scale, or on automatic processing, yielding mainly quantitative insights. Methods that can automatically summarize texts and yield qualitative insights at scale are missing.
            
            
              Objective
              The objective of this study was to evaluate to what extent state-of-the-art large language models can appropriately summarize posts shared by patients in web-based forums and health communities. Specifically, the goal was to compare the performance of different language models and prompting strategies on the task of summarizing documents reflecting the experiences of individual patients.
            
            
              Methods
              In our experimental and comparative study, we applied 3 different language models (Flan-T5, Generative Pretrained Transformer [{GPT}], {GPT}-3, and {GPT}-3.5) in combination with various prompting strategies to the task of summarizing posts from patients in online communities. The generated summaries were evaluated with respect to 124 manually created summaries as a ground-truth reference. As evaluation metrics, we used 2 standard metrics from the field of text generation, namely, Recall-Oriented Understudy for Gisting Evaluation ({ROUGE}) and {BERTScore}, to compare the automatically generated summaries to the manually created reference summaries.
            
            
              Results
              Among the zero-shot prompting–based large language models investigated, {GPT}-3.5 performed better than the other models with respect to the {ROUGE} metrics, as well as with respect to {BERTScore}. While zero-shot prompting seems to be a good prompting strategy, overall {GPT}-3.5 in combination with directional stimulus prompting in a 3-shot setting had the best results with respect to the aforementioned metrics. A manual investigation of the summarization of the best-performing method showed that the generated summaries were accurate and plausible compared to the manual summaries.
            
            
              Conclusions
              Taken together, our results suggest that state-of-the-art pretrained language models are a valuable tool to provide qualitative insights about the patient experience to better understand unmet needs, patient priorities, and how a disease impacts daily functioning and quality of life to inform processes aimed at improving health care delivery and ensure that drug development focuses more on the actual priorities and unmet needs of patients. The key limitations of our work are the small data sample as well as the fact that the manual summaries were created by 1 annotator only. Furthermore, the results hold only for the examined models and prompting strategies, potentially not generalizing to other models and strategies.},
	pages = {e62909},
	journaltitle = {{JMIR} Medical Informatics},
	shortjournal = {{JMIR} Med. Inf.},
	author = {Nair, Rakhi Asokkumar Subjagouri and Hartung, Matthias and Heinisch, Philipp and Jaskolski, Janik and Starke-Knäusel, Cornelius and Veríssimo, Susana and Schmidt, David Maria and Cimiano, Philipp},
	urldate = {2025-08-19},
	date = {2025-04-14},
	langid = {english},
	note = {{JCR分区}: Q2
中科院分区升级版: 医学3区
影响因子: 3.8
5年影响因子: 3.8},
	keywords = {{ccfInfo}: Not Found, {citationNumber}: 0},
}

@article{holderried_generative_2024,
	title = {A generative pretrained transformer ({GPT})–powered chatbot as a simulated patient to practice history taking: Prospective, mixed methods study},
	volume = {10},
	issn = {2369-3762},
	url = {https://mededu.jmir.org/2024/1/e53961},
	doi = {10.2196/53961},
	shorttitle = {A generative pretrained transformer ({GPT})–powered chatbot as a simulated patient to practice history taking},
	abstract = {Background
              Communication is a core competency of medical professionals and of utmost importance for patient safety. Although medical curricula emphasize communication training, traditional formats, such as real or simulated patient interactions, can present psychological stress and are limited in repetition. The recent emergence of large language models ({LLMs}), such as generative pretrained transformer ({GPT}), offers an opportunity to overcome these restrictions
            
            
              Objective
              The aim of this study was to explore the feasibility of a {GPT}-driven chatbot to practice history taking, one of the core competencies of communication.
            
            
              Methods
              We developed an interactive chatbot interface using {GPT}-3.5 and a specific prompt including a chatbot-optimized illness script and a behavioral component. Following a mixed methods approach, we invited medical students to voluntarily practice history taking. To determine whether {GPT} provides suitable answers as a simulated patient, the conversations were recorded and analyzed using quantitative and qualitative approaches. We analyzed the extent to which the questions and answers aligned with the provided script, as well as the medical plausibility of the answers. Finally, the students filled out the Chatbot Usability Questionnaire ({CUQ}).
            
            
              Results
              A total of 28 students practiced with our chatbot (mean age 23.4, {SD} 2.9 years). We recorded a total of 826 question-answer pairs ({QAPs}), with a median of 27.5 {QAPs} per conversation and 94.7\% (n=782) pertaining to history taking. When questions were explicitly covered by the script (n=502, 60.3\%), the {GPT}-provided answers were mostly based on explicit script information (n=471, 94.4\%). For questions not covered by the script (n=195, 23.4\%), the {GPT} answers used 56.4\% (n=110) fictitious information. Regarding plausibility, 842 (97.9\%) of 860 {QAPs} were rated as plausible. Of the 14 (2.1\%) implausible answers, {GPT} provided answers rated as socially desirable, leaving role identity, ignoring script information, illogical reasoning, and calculation error. Despite these results, the {CUQ} revealed an overall positive user experience (77/100 points).
            
            
              Conclusions
              Our data showed that {LLMs}, such as {GPT}, can provide a simulated patient experience and yield a good user experience and a majority of plausible answers. Our analysis revealed that {GPT}-provided answers use either explicit script information or are based on available information, which can be understood as abductive reasoning. Although rare, the {GPT}-based chatbot provides implausible information in some instances, with the major tendency being socially desirable instead of medically plausible information.},
	pages = {e53961},
	journaltitle = {{JMIR} Medical Education},
	shortjournal = {{JMIR} Med. Educ.},
	author = {Holderried, Friederike and Stegemann–Philipps, Christian and Herschbach, Lea and Moldt, Julia-Astrid and Nevins, Andrew and Griewatz, Jan and Holderried, Martin and Herrmann-Werner, Anne and Festl-Wietek, Teresa and Mahling, Moritz},
	urldate = {2025-08-19},
	date = {2024-01-16},
	langid = {english},
	note = {中科院分区升级版: 教育学3区},
	keywords = {{ccfInfo}: Not Found, {citationNumber}: 8},
	file = {Full Text:C\:\\Users\\Administrator\\Zotero\\storage\\M7QGUT8N\\Holderried et al. - 2024 - A generative pretrained transformer (GPT)–powered chatbot as a simulated patient to practice history.pdf:application/pdf},
}

@article{leypold_artificial_2024,
	title = {Artificial intelligence-powered hand surgery consultation: {GPT}-4 as an assistant in a hand surgery outpatient clinic},
	volume = {49},
	issn = {03635023},
	url = {https://linkinghub.elsevier.com/retrieve/pii/S0363502324002612},
	doi = {10.1016/j.jhsa.2024.06.002},
	shorttitle = {Artificial intelligence-powered hand surgery consultation},
	pages = {1078--1088},
	number = {11},
	journaltitle = {The Journal of Hand Surgery},
	shortjournal = {J. Hand Surg.},
	author = {Leypold, Tim and Schäfer, Benedikt and Boos, Anja M. and Beier, Justus P.},
	urldate = {2025-08-19},
	date = {2024-11},
	langid = {english},
	keywords = {{ccfInfo}: Not Found, {citationNumber}: 1},
}

@article{noauthor_appropriateness_2024,
	title = {Appropriateness and readability of google bard and {ChatGPT}-3.5 generated responses for surgical treatment of glaucoma},
	volume = {68},
	issn = {24574325, 25012533},
	url = {https://rjo.ro/appropriateness-and-readability-of-google-bard-and-chatgpt-3-5-generated-responses-for-surgical-treatment-of-glaucoma/},
	doi = {10.22336/rjo.2024.45},
	number = {3},
	journaltitle = {Romanian Journal of Ophthalmology},
	shortjournal = {Rom. J. Ophthalmol.},
	urldate = {2025-08-19},
	date = {2024-10-15},
	langid = {english},
	keywords = {{ccfInfo}: Not Found, {citationNumber}: 0},
	file = {Full Text:C\:\\Users\\Administrator\\Zotero\\storage\\NX5ZS4MN\\2024 - Appropriateness and readability of Google bard and ChatGPT-3.5 generated responses for surgical trea.pdf:application/pdf},
}

@article{kim_chatgpt_2024,
	title = {{ChatGPT} offers an editorial on the opportunities for chatbots in dermatologic research and patient care},
	volume = {29},
	issn = {1087-2108},
	url = {https://escholarship.org/uc/item/1f85k8q3},
	doi = {10.5070/D329662990},
	number = {6},
	journaltitle = {Dermatology Online Journal},
	shortjournal = {Dermatol. Online J.},
	author = {Kim, Yong-Hun and Zhang, Michael Z and Vidal, Nahid Y},
	urldate = {2025-08-19},
	date = {2024-01-24},
	langid = {english},
	keywords = {{ccfInfo}: Not Found, {citationNumber}: 1},
	file = {Full Text:C\:\\Users\\Administrator\\Zotero\\storage\\TMSW5ZFK\\Kim et al. - 2024 - ChatGPT offers an editorial on the opportunities for chatbots in dermatologic research and patient c.pdf:application/pdf},
}

@article{borg_virtual_2025,
	title = {Virtual patient simulations using social robotics combined with large language models for clinical reasoning training in medical education: Mixed methods study},
	volume = {27},
	issn = {1438-8871},
	url = {https://www.jmir.org/2025/1/e63312},
	doi = {10.2196/63312},
	shorttitle = {Virtual patient simulations using social robotics combined with large language models for clinical reasoning training in medical education},
	abstract = {Background
              Virtual patients ({VPs}) are computer-based simulations of clinical scenarios used in health professions education to address various learning outcomes, including clinical reasoning ({CR}). {CR} is a crucial skill for health care practitioners, and its inadequacy can compromise patient safety. Recent advancements in large language models ({LLMs}) and social robots have introduced new possibilities for enhancing {VP} interactivity and realism. However, their application in {VP} simulations has been limited, and no studies have investigated the effectiveness of combining {LLMs} with social robots for {CR} training.
            
            
              Objective
              The aim of the study is to explore the potential added value of a social robotic {VP} platform combined with an {LLM} compared to a conventional computer-based {VP} modality for {CR} training of medical students.
            
            
              Methods
              A Swedish explorative proof-of-concept study was conducted between May and July 2023, combining quantitative and qualitative methodology. In total, 15 medical students from Karolinska Institutet and an international exchange program completed a {VP} case in a social robotic platform and a computer-based semilinear platform. Students’ self-perceived {VP} experience focusing on {CR} training was assessed using a previously developed index, and paired 2-tailed t test was used to compare mean scores (scales from 1 to 5) between the platforms. Moreover, in-depth interviews were conducted with 8 medical students.
            
            
              Results
              The social robotic platform was perceived as more authentic (mean 4.5, {SD} 0.7 vs mean 3.9, {SD} 0.5; odds ratio [{OR}] 2.9, 95\% {CI} 0.0-1.0; P=.04) and provided a beneficial overall learning effect (mean 4.4, {SD} 0.6 versus mean 4.1, {SD} 0.6; {OR} 3.7, 95\% {CI} 0.1-0.5; P=.01) compared with the computer-based platform. Qualitative analysis revealed 4 themes, wherein students experienced the social robot as superior to the computer-based platform in training {CR}, communication, and emotional skills. Limitations related to technical and user-related aspects were identified, and suggestions for improvements included enhanced facial expressions and {VP} cases simulating multiple personalities.
            
            
              Conclusions
              A social robotic platform enhanced by an {LLM} may provide an authentic and engaging learning experience for medical students in the context of {VP} simulations for training {CR}. Beyond its limitations, several aspects of potential improvement were identified for the social robotic platform, lending promise for this technology as a means toward the attainment of learning outcomes within medical education curricula.},
	pages = {e63312},
	journaltitle = {Journal of Medical Internet Research},
	shortjournal = {J. Med. Internet Res.},
	author = {Borg, Alexander and Georg, Carina and Jobs, Benjamin and Huss, Viking and Waldenlind, Kristin and Ruiz, Mini and Edelbring, Samuel and Skantze, Gabriel and Parodis, Ioannis},
	urldate = {2025-08-19},
	date = {2025-03-03},
	langid = {english},
	note = {{JCR分区}: Q1
中科院分区升级版: 医学2区
影响因子: 6.0
5年影响因子: 6.9},
	keywords = {{ccfInfo}: Not Found, {citationNumber}: 0},
}

@article{hwang_ai_2025,
	title = {{AI} applications for chronic condition self-management: Scoping review},
	volume = {27},
	issn = {1438-8871},
	url = {https://www.jmir.org/2025/1/e59632},
	doi = {10.2196/59632},
	shorttitle = {{AI} applications for chronic condition self-management},
	abstract = {Background
              Artificial intelligence ({AI}) has potential in promoting and supporting self-management in patients with chronic conditions. However, the development and application of current {AI} technologies to meet patients’ needs and improve their performance in chronic condition self-management tasks remain poorly understood. It is crucial to gather comprehensive information to guide the development and selection of effective {AI} solutions tailored for self-management in patients with chronic conditions.
            
            
              Objective
              This scoping review aimed to provide a comprehensive overview of {AI} applications for chronic condition self-management based on 3 essential self-management tasks, medical, behavioral, and emotional self-management, and to identify the current developmental stages and knowledge gaps of {AI} applications for chronic condition self-management.
            
            
              Methods
              A literature review was conducted for studies published in English between January 2011 and October 2024. In total, 4 databases, including {PubMed}, Web of Science, {CINAHL}, and {PsycINFO}, were searched using combined terms related to self-management and {AI}. The inclusion criteria included studies focused on the adult population with any type of chronic condition and {AI} technologies supporting self-management. This review was conducted following the {PRISMA}-{ScR} (Preferred Reporting Items for Systematic Reviews and Meta-Analyses Extension for Scoping Reviews) guidelines.
            
            
              Results
              Of the 1873 articles retrieved from the search, 66 (3.5\%) were eligible and included in this review. The most studied chronic condition was diabetes (20/66, 30\%). Regarding self-management tasks, most studies aimed to support medical (45/66, 68\%) or behavioral self-management (27/66, 41\%), and fewer studies focused on emotional self-management (14/66, 21\%). Conversational {AI} (21/66, 32\%) and multiple machine learning algorithms (16/66, 24\%) were the most used {AI} technologies. However, most {AI} technologies remained in the algorithm development (25/66, 38\%) or early feasibility testing stages (25/66, 38\%).
            
            
              Conclusions
              A variety of {AI} technologies have been developed and applied in chronic condition self-management, primarily for medication, symptoms, and lifestyle self-management. Fewer {AI} technologies were developed for emotional self-management tasks, and most {AIs} remained in the early developmental stages. More research is needed to generate evidence for integrating {AI} into chronic condition self-management to obtain optimal health outcomes.},
	pages = {e59632},
	journaltitle = {Journal of Medical Internet Research},
	shortjournal = {J. Med. Internet Res.},
	author = {Hwang, Misun and Zheng, Yaguang and Cho, Youmin and Jiang, Yun},
	urldate = {2025-08-19},
	date = {2025-04-08},
	langid = {english},
	note = {{JCR分区}: Q1
中科院分区升级版: 医学2区
影响因子: 6.0
5年影响因子: 6.9},
	keywords = {{ccfInfo}: Not Found, {citationNumber}: 0},
}

@article{cabrera_lozoya_leveraging_2025,
	title = {Leveraging large language models for simulated psychotherapy client interactions: Development and usability study of Client101},
	volume = {11},
	issn = {2369-3762},
	url = {https://mededu.jmir.org/2025/1/e68056},
	doi = {10.2196/68056},
	shorttitle = {Leveraging large language models for simulated psychotherapy client interactions},
	abstract = {Abstract
            
              Background
              In recent years, large language models ({LLMs}) have shown a remarkable ability to generate human-like text. One potential application of this capability is using {LLMs} to simulate clients in a mental health context. This research presents the development and evaluation of Client101, a web conversational platform featuring {LLM}-driven chatbots designed to simulate mental health clients.
            
            
              Objective
              We aim to develop and test a web-based conversational psychotherapy training tool designed to closely resemble clients with mental health issues.
            
            
              Methods
              
                We used {GPT}-4 and prompt engineering techniques to develop chatbots that simulate realistic client conversations. Two chatbots were created based on clinical vignette cases: one representing a person with depression and the other, a person with generalized anxiety disorder. A total of 16 mental health professionals were instructed to conduct single sessions with the chatbots using a cognitive behavioral therapy framework; a total of 15 sessions with the anxiety chatbot and 14 with the depression chatbot were completed. After each session, participants completed a 19-question survey assessing the chatbot’s ability to simulate the mental health condition and its potential as a training tool. Additionally, we used the {LIWC} (Linguistic Inquiry and Word Count) tool to analyze the psycholinguistic features of the chatbot conversations related to anxiety and depression. These features were compared to those in a set of webchat psychotherapy sessions with human clients—42 sessions related to anxiety and 47 related to depression—using an independent samples
                t
                test.
              
            
            
              Results
              
                Participants’ survey responses were predominantly positive regarding the chatbots’ realism and portrayal of mental health conditions. For instance, 93\% (14/15) considered that the chatbot provided a coherent and convincing narrative typical of someone with an anxiety condition. The statistical analysis of {LIWC} psycholinguistic features revealed significant differences between chatbot and human therapy transcripts for 3 of 8 anxiety-related features: negations (
                t
                56
                =4.03,
                P
                =.001), family (
                t
                56
                =–8.62,
                P
                =.001), and negative emotions (
                t
                56
                =–3.91,
                P
                =.002). The remaining 5 features—sadness, personal pronouns, present focus, social, and anger—did not show significant differences. For depression-related features, 4 of 9 showed significant differences: negative emotions (
                t
                60
                =–3.84,
                P
                =.003), feeling (
                t
                60
                =–6.40,
                P
                {\textless}.001), health (
                t
                60
                =–4.13,
                P
                =.001), and illness (
                t
                60
                =–5.52,
                P
                {\textless}.001). The other 5 features—sadness, anxiety, mental, first-person pronouns, and discrepancy—did not show statistically significant differences.
              
            
            
              Conclusions
              This research underscores both the strengths and limitations of using {GPT}-4-powered chatbots as tools for psychotherapy training. Participant feedback suggests that the chatbots effectively portray mental health conditions and are generally perceived as valuable training aids. However, differences in specific psycholinguistic features suggest targeted areas for enhancement, helping refine Client101’s effectiveness as a tool for training mental health professionals.},
	pages = {e68056--e68056},
	journaltitle = {{JMIR} Medical Education},
	shortjournal = {{JMIR} Med Educ},
	author = {Cabrera Lozoya, Daniel and Conway, Mike and Sebastiano De Duro, Edoardo and D'Alfonso, Simon},
	urldate = {2025-08-19},
	date = {2025-07-31},
	langid = {english},
	note = {中科院分区升级版: 教育学3区},
	keywords = {{ccfInfo}: Not Found, {citationNumber}: 0},
}

@article{joshi_ensuring_2024,
	title = {Ensuring accuracy and equity in vaccination information from {ChatGPT} and {CDC}: Mixed-methods cross-language evaluation},
	volume = {8},
	issn = {2561-326X},
	url = {https://formative.jmir.org/2024/1/e60939},
	doi = {10.2196/60939},
	shorttitle = {Ensuring accuracy and equity in vaccination information from {ChatGPT} and {CDC}},
	abstract = {Background
              In the digital age, large language models ({LLMs}) like {ChatGPT} have emerged as important sources of health care information. Their interactive capabilities offer promise for enhancing health access, particularly for groups facing traditional barriers such as insurance and language constraints. Despite their growing public health use, with millions of medical queries processed weekly, the quality of {LLM}-provided information remains inconsistent. Previous studies have predominantly assessed {ChatGPT}’s English responses, overlooking the needs of non–English speakers in the United States. This study addresses this gap by evaluating the quality and linguistic parity of vaccination information from {ChatGPT} and the Centers for Disease Control and Prevention ({CDC}), emphasizing health equity.
            
            
              Objective
              This study aims to assess the quality and language equity of vaccination information provided by {ChatGPT} and the {CDC} in English and Spanish. It highlights the critical need for cross-language evaluation to ensure equitable health information access for all linguistic groups.
            
            
              Methods
              We conducted a comparative analysis of {ChatGPT}’s and {CDC}’s responses to frequently asked vaccination-related questions in both languages. The evaluation encompassed quantitative and qualitative assessments of accuracy, readability, and understandability. Accuracy was gauged by the perceived level of misinformation; readability, by the Flesch-Kincaid grade level and readability score; and understandability, by items from the National Institutes of Health’s Patient Education Materials Assessment Tool ({PEMAT}) instrument.
            
            
              Results
              The study found that both {ChatGPT} and {CDC} provided mostly accurate and understandable (eg, scores over 95 out of 100) responses. However, Flesch-Kincaid grade levels often exceeded the American Medical Association’s recommended levels, particularly in English (eg, average grade level in English for {ChatGPT}=12.84, Spanish=7.93, recommended=6). {CDC} responses outperformed {ChatGPT} in readability across both languages. Notably, some Spanish responses appeared to be direct translations from English, leading to unnatural phrasing. The findings underscore the potential and challenges of using {ChatGPT} for health care access.
            
            
              Conclusions
              {ChatGPT} holds potential as a health information resource but requires improvements in readability and linguistic equity to be truly effective for diverse populations. Crucially, the default user experience with {ChatGPT}, typically encountered by those without advanced language and prompting skills, can significantly shape health perceptions. This is vital from a public health standpoint, as the majority of users will interact with {LLMs} in their most accessible form. Ensuring that default responses are accurate, understandable, and equitable is imperative for fostering informed health decisions across diverse communities.},
	pages = {e60939},
	journaltitle = {{JMIR} Formative Research},
	shortjournal = {{JMIR} Form. Res.},
	author = {Joshi, Saubhagya and Ha, Eunbin and Amaya, Andee and Mendoza, Melissa and Rivera, Yonaira and Singh, Vivek K},
	urldate = {2025-08-19},
	date = {2024-10-30},
	langid = {english},
	note = {中科院分区升级版: 医学4区
影响因子: 2.1
5年影响因子: N/A},
	keywords = {{ccfInfo}: Not Found, {citationNumber}: 0},
	file = {Submitted Version:C\:\\Users\\Administrator\\Zotero\\storage\\DB3L8ZGR\\Joshi et al. - 2024 - Ensuring accuracy and equity in vaccination information from ChatGPT and CDC mixed-methods cross-la.pdf:application/pdf},
}

@article{habicht_generative_2025,
	title = {Generative {AI}–enabled therapy support tool for improved clinical outcomes and patient engagement in group therapy: Real-world observational study},
	volume = {27},
	issn = {1438-8871},
	url = {https://www.jmir.org/2025/1/e60435},
	doi = {10.2196/60435},
	shorttitle = {Generative {AI}–enabled therapy support tool for improved clinical outcomes and patient engagement in group therapy},
	abstract = {Background
              Cognitive behavioral therapy ({CBT}) is a highly effective treatment for depression and anxiety disorders. Nonetheless, a substantial proportion of patients do not respond to treatment. The lack of engagement with therapeutic materials and exercises between sessions, a necessary component of {CBT}, is a key determinant of unsuccessful treatment.
            
            
              Objective
              The objective of this study was to test whether the deployment of a generative artificial intelligence ({AI})–enabled therapy support tool, which helps patients to engage with therapeutic materials and exercises in between sessions, leads to improved treatment success and patient treatment adherence compared with the standard delivery of {CBT} exercises through static workbooks.
            
            
              Methods
              We conducted a real-world observational study of 244 patients receiving group-based {CBT} in 5 of the United Kingdom’s National Health Service Talking Therapies services, comparing 150 (61.5\%) patients who used the {AI}-enabled therapy support tool to 94 (38.5\%) patients who used the standard delivery of {CBT} exercises. The groups were equivalent with respect to the content of the {CBT} materials and the human-led therapy sessions; however, the intervention group received support from the {AI}-enabled therapy support tool in conducting {CBT} exercises.
            
            
              Results
              Patients using the {AI}-enabled therapy support tool exhibited greater attendance at therapy sessions and fewer dropouts from treatment. Furthermore, these patients demonstrated higher reliable improvement, recovery, and reliable recovery rates when compared to the control group, which was related to the degree of use of the {AI}-enabled therapy support tool. Moreover, we found that engagement with {AI}-supported {CBT} interventions, relative to psychoeducational materials, predicted better treatment adherence and treatment success, highlighting the role of personalization in the intervention’s effectiveness. To investigate the mechanisms of these effects further, we conducted a separate qualitative experiment in a nonclinical sample of users (n=113). Results indicated that users perceived the {AI}-enabled therapy support tool as most useful for discussing their problems to gain awareness and clarity of their situation as well as learning how to apply coping skills and {CBT} techniques in their daily lives.
            
            
              Conclusions
              Our results show that an {AI}-enabled, personalized therapy support tool in combination with human-led group therapy is a promising avenue to improve the efficacy of and adherence to mental health care.},
	pages = {e60435},
	journaltitle = {Journal of Medical Internet Research},
	shortjournal = {J Med Internet Res},
	author = {Habicht, Johanna and Dina, Larisa-Maria and {McFadyen}, Jessica and Stylianou, Mona and Harper, Ross and Hauser, Tobias U and Rollwage, Max},
	urldate = {2025-08-19},
	date = {2025-03-10},
	langid = {english},
	note = {{JCR分区}: Q1
中科院分区升级版: 医学2区
影响因子: 6.0
5年影响因子: 6.9},
	keywords = {{ccfInfo}: Not Found, {citationNumber}: 0},
}

@article{kammer_effects_2024,
	title = {Effects of interacting with a large language model compared with a human coach on the clinical diagnostic process and outcomes among fourth-year medical students: Study protocol for a prospective, randomised experiment using patient vignettes},
	volume = {14},
	issn = {2044-6055, 2044-6055},
	url = {https://bmjopen.bmj.com/lookup/doi/10.1136/bmjopen-2024-087469},
	doi = {10.1136/bmjopen-2024-087469},
	shorttitle = {Effects of interacting with a large language model compared with a human coach on the clinical diagnostic process and outcomes among fourth-year medical students},
	abstract = {Introduction
              Versatile large language models ({LLMs}) have the potential to augment diagnostic decision-making by assisting diagnosticians, thanks to their ability to engage in open-ended, natural conversations and their comprehensive knowledge access. Yet the novelty of {LLMs} in diagnostic decision-making introduces uncertainties regarding their impact. Clinicians unfamiliar with the use of {LLMs} in their professional context may rely on general attitudes towards {LLMs} more broadly, potentially hindering thoughtful use and critical evaluation of their input, leading to either over-reliance and lack of critical thinking or an unwillingness to use {LLMs} as diagnostic aids. To address these concerns, this study examines the influence on the diagnostic process and outcomes of interacting with an {LLM} compared with a human coach, and of prior training vs no training for interacting with either of these ‘coaches’. Our findings aim to illuminate the potential benefits and risks of employing artificial intelligence ({AI}) in diagnostic decision-making.
            
            
              Methods and analysis
              We are conducting a prospective, randomised experiment with N=158 fourth-year medical students from Charité Medical School, Berlin, Germany. Participants are asked to diagnose patient vignettes after being assigned to either a human coach or {ChatGPT} and after either training or no training (both between-subject factors). We are specifically collecting data on the effects of using either of these ‘coaches’ and of additional training on information search, number of hypotheses entertained, diagnostic accuracy and confidence. Statistical methods will include linear mixed effects models. Exploratory analyses of the interaction patterns and attitudes towards {AI} will also generate more generalisable knowledge about the role of {AI} in medicine.
            
            
              Ethics and dissemination
              The Bern Cantonal Ethics Committee considered the study exempt from full ethical review ({BASEC} No: Req-2023-01396). All methods will be conducted in accordance with relevant guidelines and regulations. Participation is voluntary and informed consent will be obtained. Results will be published in peer-reviewed scientific medical journals. Authorship will be determined according to the International Committee of Medical Journal Editors guidelines.},
	pages = {e087469},
	number = {7},
	journaltitle = {{BMJ} Open},
	shortjournal = {{BMJ} Open},
	author = {Kämmer, Juliane E and Hautz, Wolf E and Krummrey, Gert and Sauter, Thomas C and Penders, Dorothea and Birrenbach, Tanja and Bienefeld, Nadine},
	urldate = {2025-08-19},
	date = {2024-07},
	langid = {english},
	note = {{JCR分区}: Q2
中科院分区升级版: 医学4区
影响因子: 2.3
5年影响因子: 2.7},
	keywords = {{ccfInfo}: Not Found, {citationNumber}: 0},
	file = {Full Text PDF:C\:\\Users\\Administrator\\Zotero\\storage\\9YQJ4ZCH\\Kämmer et al. - 2024 - Effects of interacting with a large language model compared with a human coach on the clinical diagn.pdf:application/pdf},
}

@article{chen_chat-epro_2024,
	title = {Chat-{ePRO}: Development and pilot study of an electronic patient-reported outcomes system based on {ChatGPT}},
	volume = {154},
	issn = {15320464},
	url = {https://linkinghub.elsevier.com/retrieve/pii/S1532046424000698},
	doi = {10.1016/j.jbi.2024.104651},
	shorttitle = {Chat-{ePRO}},
	pages = {104651},
	journaltitle = {Journal of Biomedical Informatics},
	shortjournal = {J. Biomed. Inf.},
	author = {Chen, Zikang and Wang, Qinchuan and Sun, Yaoqian and Cai, Hailing and Lu, Xudong},
	urldate = {2025-08-19},
	date = {2024-06},
	langid = {english},
	note = {{JCR分区}: Q2
中科院分区升级版: 医学2区
影响因子: 4.5
5年影响因子: 7.7
{EI}: 是},
	keywords = {{citationNumber}: 0, {ccfInfo}: {CCF}-C {JBI}},
}

@article{carl_evaluating_2025,
	title = {Evaluating interactions of patients with large language models for medical information},
	volume = {135},
	issn = {1464-4096, 1464-410X},
	url = {https://bjui-journals.onlinelibrary.wiley.com/doi/10.1111/bju.16676},
	doi = {10.1111/bju.16676},
	abstract = {Objectives
              To explore the interaction of real‐world patients with a chatbot in a clinical setting, investigating key aspects of medical information provided by large language models ({LLMs}).
            
            
              Patients and methods
              The study enrolled 300 patients seeking urological counselling between February and July 2024. First, participants voluntarily conversed with a Generative Pre‐trained Transformer 4 ({GPT}‐4) powered chatbot to ask questions related to their medical situation. In the following survey, patients rated the perceived utility, completeness, and understandability of the information provided during the simulated conversation as well as user‐friendliness. Finally, patients were asked which, in their experience, best answered their questions: {LLMs}, urologists, or search engines.
            
            
              Results
              A total of 292 patients completed the study. The majority of patients perceived the chatbot as providing useful, complete, and understandable information, as well as being user‐friendly. However, the ability of human urologists to answer medical questions in an understandable way was rated higher than of {LLMs}. Interestingly, 53\% of participants rated the question‐answering ability of {LLMs} higher than search engines. Age was not associated with preferences. Limitations include social desirability and sampling biases.
            
            
              Discussion
              This study highlights the potential of {LLMs} to enhance patient education and communication in clinical settings, with patients valuing their user‐friendliness and comprehensiveness for medical information. By addressing preliminary questions, {LLMs} could potentially relieve time constraints on healthcare providers, enabling medical personnel to focus on complex inquiries and patient care.},
	pages = {1010--1017},
	number = {6},
	journaltitle = {{BJU} International},
	shortjournal = {{BJU} Int.},
	author = {Carl, Nicolas and Haggenmüller, Sarah and Wies, Christoph and Nguyen, Lisa and Winterstein, Jana Theres and Hetz, Martin Joachim and Mangold, Maurin Helen and Hartung, Friedrich Otto and Grüne, Britta and Holland‐Letz, Tim and Michel, Maurice Stephan and Brinker, Titus Josef and Wessels, Frederik},
	urldate = {2025-08-19},
	date = {2025-06},
	langid = {english},
	note = {{JCR分区}: Q1
中科院分区升级版: 医学2区
影响因子: 4.4
5年影响因子: 4.6},
	keywords = {{ccfInfo}: Not Found, {citationNumber}: 0},
}

@article{franc_accuracy_2024,
	title = {Accuracy of a commercial large language model ({ChatGPT}) to perform disaster triage of simulated patients using the simple triage and rapid treatment ({START}) protocol: Gage repeatability and reproducibility study},
	volume = {26},
	issn = {1438-8871},
	url = {https://www.jmir.org/2024/1/e55648},
	doi = {10.2196/55648},
	shorttitle = {Accuracy of a commercial large language model ({ChatGPT}) to perform disaster triage of simulated patients using the simple triage and rapid treatment ({START}) protocol},
	abstract = {Background
              The release of {ChatGPT} ({OpenAI}) in November 2022 drastically reduced the barrier to using artificial intelligence by allowing a simple web-based text interface to a large language model ({LLM}). One use case where {ChatGPT} could be useful is in triaging patients at the site of a disaster using the Simple Triage and Rapid Treatment ({START}) protocol. However, {LLMs} experience several common errors including hallucinations (also called confabulations) and prompt dependency.
            
            
              Objective
              This study addresses the research problem: “Can {ChatGPT} adequately triage simulated disaster patients using the {START} protocol?” by measuring three outcomes: repeatability, reproducibility, and accuracy.
            
            
              Methods
              Nine prompts were developed by 5 disaster medicine physicians. A Python script queried {ChatGPT} Version 4 for each prompt combined with 391 validated simulated patient vignettes. Ten repetitions of each combination were performed for a total of 35,190 simulated triages. A reference standard {START} triage code for each simulated case was assigned by 2 disaster medicine specialists ({JMF} and {MV}), with a third specialist ({LC}) added if the first two did not agree. Results were evaluated using a gage repeatability and reproducibility study (gage R and R). Repeatability was defined as variation due to repeated use of the same prompt. Reproducibility was defined as variation due to the use of different prompts on the same patient vignette. Accuracy was defined as agreement with the reference standard.
            
            
              Results
              Although 35,102 (99.7\%) queries returned a valid {START} score, there was considerable variability. Repeatability (use of the same prompt repeatedly) was 14\% of the overall variation. Reproducibility (use of different prompts) was 4.1\% of the overall variation. The accuracy of {ChatGPT} for {START} was 63.9\% with a 32.9\% overtriage rate and a 3.1\% undertriage rate. Accuracy varied by prompt with a maximum of 71.8\% and a minimum of 46.7\%.
            
            
              Conclusions
              This study indicates that {ChatGPT} version 4 is insufficient to triage simulated disaster patients via the {START} protocol. It demonstrated suboptimal repeatability and reproducibility. The overall accuracy of triage was only 63.9\%. Health care professionals are advised to exercise caution while using commercial {LLMs} for vital medical determinations, given that these tools may commonly produce inaccurate data, colloquially referred to as hallucinations or confabulations. Artificial intelligence–guided tools should undergo rigorous statistical evaluation—using methods such as gage R and R—before implementation into clinical settings.},
	pages = {e55648},
	journaltitle = {Journal of Medical Internet Research},
	shortjournal = {J. Med. Internet Res.},
	author = {Franc, Jeffrey Micheal and Hertelendy, Attila Julius and Cheng, Lenard and Hata, Ryan and Verde, Manuela},
	urldate = {2025-08-19},
	date = {2024-09-30},
	langid = {english},
	note = {{JCR分区}: Q1
中科院分区升级版: 医学2区
影响因子: 6.0
5年影响因子: 6.9},
	keywords = {{ccfInfo}: Not Found, {citationNumber}: 0},
}

@article{gutierrez_maquilon_integrating_2024,
	title = {Integrating {GPT}-based {AI} into virtual patients to facilitate communication training among medical first responders: usability study of mixed reality simulation},
	volume = {8},
	issn = {2561-326X},
	url = {https://formative.jmir.org/2024/1/e58623},
	doi = {10.2196/58623},
	shorttitle = {Integrating {GPT}-based {AI} into virtual patients to facilitate communication training among medical first responders},
	abstract = {Background
              Training in social-verbal interactions is crucial for medical first responders ({MFRs}) to assess a patient’s condition and perform urgent treatment during emergency medical service administration. Integrating conversational agents ({CAs}) in virtual patients ({VPs}), that is, digital simulations, is a cost-effective alternative to resource-intensive human role-playing. There is moderate evidence that {CAs} improve communication skills more effectively when used with instructional interventions. However, more recent {GPT}-based artificial intelligence ({AI}) produces richer, more diverse, and more natural responses than previous {CAs} and has control of prosodic voice qualities like pitch and duration. These functionalities have the potential to better match the interaction expectations of {MFRs} regarding habitability.
            
            
              Objective
              We aimed to study how the integration of {GPT}-based {AI} in a mixed reality ({MR})–{VP} could support communication training of {MFRs}.
            
            
              Methods
              We developed an {MR} simulation of a traffic accident with a {VP}. {ChatGPT} ({OpenAI}) was integrated into the {VP} and prompted with verified characteristics of accident victims. {MFRs} (N=24) were instructed on how to interact with the {MR} scenario. After assessing and treating the {VP}, the {MFRs} were administered the Mean Opinion Scale-Expanded, version 2, and the Subjective Assessment of Speech System Interfaces questionnaires to study their perception of the voice quality and the usability of the voice interactions, respectively. Open-ended questions were asked after completing the questionnaires. The observed and logged interactions with the {VP}, descriptive statistics of the questionnaires, and the output of the open-ended questions are reported.
            
            
              Results
              The usability assessment of the {VP} resulted in moderate positive ratings, especially in habitability (median 4.25, {IQR} 4-4.81) and likeability (median 4.50, {IQR} 3.97-5.91). Interactions were negatively affected by the approximately 3-second latency of the responses. {MFRs} acknowledged the naturalness of determining the physiological states of the {VP} through verbal communication, for example, with questions such as “Where does it hurt?” However, the question-answer dynamic in the verbal exchange with the {VP} and the lack of the {VP}’s ability to start the verbal exchange were noticed. Noteworthy insights highlighted the potential of domain-knowledge prompt engineering to steer the actions of {MFRs} for effective training.
            
            
              Conclusions
              Generative {AI} in {VPs} facilitates {MFRs}’ training but continues to rely on instructions for effective verbal interactions. Therefore, the capabilities of the {GPT}-{VP} and a training protocol need to be communicated to trainees. Future interactions should implement triggers based on keyword recognition, the {VP} pointing to the hurting area, conversational turn-taking techniques, and add the ability for the {VP} to start a verbal exchange. Furthermore, a local {AI} server, chunk processing, and lowering the audio resolution of the {VP}’s voice could ameliorate the delay in response and allay privacy concerns. Prompting could be used in future studies to create a virtual {MFR} capable of assisting trainees.},
	pages = {e58623},
	journaltitle = {{JMIR} Formative Research},
	shortjournal = {{JMIR} Form. Res.},
	author = {Gutiérrez Maquilón, Rodrigo and Uhl, Jakob and Schrom-Feiertag, Helmut and Tscheligi, Manfred},
	urldate = {2025-08-19},
	date = {2024-12-11},
	langid = {english},
	note = {中科院分区升级版: 医学4区
影响因子: 2.1
5年影响因子: N/A},
	keywords = {{ccfInfo}: Not Found, {citationNumber}: 0},
}

@article{kuroiwa_potential_2023,
	title = {The potential of {ChatGPT} as a self-diagnostic tool in common orthopedic diseases: Exploratory study},
	volume = {25},
	issn = {1438-8871},
	url = {https://www.jmir.org/2023/1/e47621},
	doi = {10.2196/47621},
	shorttitle = {The potential of {ChatGPT} as a self-diagnostic tool in common orthopedic diseases},
	abstract = {Background
              Artificial intelligence ({AI}) has gained tremendous popularity recently, especially the use of natural language processing ({NLP}). {ChatGPT} is a state-of-the-art chatbot capable of creating natural conversations using {NLP}. The use of {AI} in medicine can have a tremendous impact on health care delivery. Although some studies have evaluated {ChatGPT}’s accuracy in self-diagnosis, there is no research regarding its precision and the degree to which it recommends medical consultations.
            
            
              Objective
              The aim of this study was to evaluate {ChatGPT}’s ability to accurately and precisely self-diagnose common orthopedic diseases, as well as the degree of recommendation it provides for medical consultations.
            
            
              Methods
              Over a 5-day course, each of the study authors submitted the same questions to {ChatGPT}. The conditions evaluated were carpal tunnel syndrome ({CTS}), cervical myelopathy ({CM}), lumbar spinal stenosis ({LSS}), knee osteoarthritis ({KOA}), and hip osteoarthritis ({HOA}). Answers were categorized as either correct, partially correct, incorrect, or a differential diagnosis. The percentage of correct answers and reproducibility were calculated. The reproducibility between days and raters were calculated using the Fleiss κ coefficient. Answers that recommended that the patient seek medical attention were recategorized according to the strength of the recommendation as defined by the study.
            
            
              Results
              The ratios of correct answers were 25/25, 1/25, 24/25, 16/25, and 17/25 for {CTS}, {CM}, {LSS}, {KOA}, and {HOA}, respectively. The ratios of incorrect answers were 23/25 for {CM} and 0/25 for all other conditions. The reproducibility between days was 1.0, 0.15, 0.7, 0.6, and 0.6 for {CTS}, {CM}, {LSS}, {KOA}, and {HOA}, respectively. The reproducibility between raters was 1.0, 0.1, 0.64, –0.12, and 0.04 for {CTS}, {CM}, {LSS}, {KOA}, and {HOA}, respectively. Among the answers recommending medical attention, the phrases “essential,” “recommended,” “best,” and “important” were used. Specifically, “essential” occurred in 4 out of 125, “recommended” in 12 out of 125, “best” in 6 out of 125, and “important” in 94 out of 125 answers. Additionally, 7 out of the 125 answers did not include a recommendation to seek medical attention.
            
            
              Conclusions
              The accuracy and reproducibility of {ChatGPT} to self-diagnose five common orthopedic conditions were inconsistent. The accuracy could potentially be improved by adding symptoms that could easily identify a specific location. Only a few answers were accompanied by a strong recommendation to seek medical attention according to our study standards. Although {ChatGPT} could serve as a potential first step in accessing care, we found variability in accurate self-diagnosis. Given the risk of harm with self-diagnosis without medical follow-up, it would be prudent for an {NLP} to include clear language alerting patients to seek expert medical opinions. We hope to shed further light on the use of {AI} in a future clinical study.},
	pages = {e47621},
	journaltitle = {Journal of Medical Internet Research},
	shortjournal = {J Med Internet Res},
	author = {Kuroiwa, Tomoyuki and Sarcon, Aida and Ibara, Takuya and Yamada, Eriku and Yamamoto, Akiko and Tsukamoto, Kazuya and Fujita, Koji},
	urldate = {2025-08-19},
	date = {2023-09-15},
	langid = {english},
	note = {{JCR分区}: Q1
中科院分区升级版: 医学2区
影响因子: 6.0
5年影响因子: 6.9},
	keywords = {{ccfInfo}: Not Found, {citationNumber}: 36},
	file = {Full Text:C\:\\Users\\Administrator\\Zotero\\storage\\852HHE3C\\Kuroiwa et al. - 2023 - The potential of ChatGPT as a self-diagnostic tool in common orthopedic diseases exploratory study.pdf:application/pdf},
}

@article{stephan_improving_2025,
	title = {Improving patient communication by simplifying {AI}-generated dental radiology reports with {ChatGPT}: Comparative study},
	volume = {27},
	issn = {1438-8871},
	url = {https://www.jmir.org/2025/1/e73337},
	doi = {10.2196/73337},
	shorttitle = {Improving patient communication by simplifying {AI}-generated dental radiology reports with {ChatGPT}},
	abstract = {Background
              Medical reports, particularly radiology findings, are often written for professional communication, making them difficult for patients to understand. This communication barrier can reduce patient engagement and lead to misinterpretation. Artificial intelligence ({AI}), especially large language models such as {ChatGPT}, offers new opportunities for simplifying medical documentation to improve patient comprehension.
            
            
              Objective
              We aimed to evaluate whether {AI}-generated radiology reports simplified by {ChatGPT} improve patient understanding, readability, and communication quality compared to original {AI}-generated reports.
            
            
              Methods
              In total, 3 versions of radiology reports were created using {ChatGPT}: an original {AI}-generated version (text 1), a patient-friendly, simplified version (text 2), and a further simplified and accessibility-optimized version (text 3). A total of 300 patients (n=100, 33.3\% per group), excluding patients with medical education, were randomly assigned to review one text version and complete a standardized questionnaire. Readability was assessed using the Flesch Reading Ease ({FRE}) score and {LIX} indices.
            
            
              Results
              Both simplified texts showed significantly higher readability scores (text 1: {FRE} score=51.1; text 2: {FRE} score=55.0; and text 3: {FRE} score=56.4; P{\textless}.001) and lower {LIX} scores, indicating enhanced clarity. Text 3 had the shortest sentences, had the fewest long words, and scored best on all patient-rated dimensions. Questionnaire results revealed significantly higher ratings for texts 2 and 3 across clarity (P{\textless}.001), tone (P{\textless}.001), structure, and patient engagement. For example, patients rated the ability to understand findings without help highest for text 3 (mean 1.5, {SD} 0.7) and lowest for text 1 (mean 3.1, {SD} 1.4). Both simplified texts significantly improved patients’ ability to prepare for clinical conversations and promoted shared decision-making.
            
            
              Conclusions
              {AI}-generated simplification of radiology reports significantly enhances patient comprehension and engagement. These findings highlight the potential of {ChatGPT} as a tool to improve patient-centered communication. While promising, future research should focus on ensuring clinical accuracy and exploring applications across diverse patient populations to support equitable and effective integration of {AI} in health care communication.},
	pages = {e73337},
	journaltitle = {Journal of Medical Internet Research},
	shortjournal = {J. Med. Internet Res.},
	author = {Stephan, Daniel and Bertsch, Annika S and Schumacher, Sophia and Puladi, Behrus and Burwinkel, Matthias and Al-Nawas, Bilal and Kämmerer, Peer W and Thiem, Daniel Ge},
	urldate = {2025-08-19},
	date = {2025-06-09},
	langid = {english},
	note = {{JCR分区}: Q1
中科院分区升级版: 医学2区
影响因子: 6.0
5年影响因子: 6.9},
	keywords = {{ccfInfo}: Not Found, {citationNumber}: 0},
}

@article{yan_ability_2025,
	title = {Ability of {ChatGPT} to replace doctors in patient education: Cross-sectional comparative analysis of inflammatory bowel disease},
	volume = {27},
	issn = {1438-8871},
	url = {https://www.jmir.org/2025/1/e62857},
	doi = {10.2196/62857},
	shorttitle = {Ability of {ChatGPT} to replace doctors in patient education},
	abstract = {Background
              Although large language models ({LLMs}) such as {ChatGPT} show promise for providing specialized information, their quality requires further evaluation. This is especially true considering that these models are trained on internet text and the quality of health-related information available online varies widely.
            
            
              Objective
              The aim of this study was to evaluate the performance of {ChatGPT} in the context of patient education for individuals with chronic diseases, comparing it with that of industry experts to elucidate its strengths and limitations.
            
            
              Methods
              This evaluation was conducted in September 2023 by analyzing the responses of {ChatGPT} and specialist doctors to questions posed by patients with inflammatory bowel disease ({IBD}). We compared their performance in terms of subjective accuracy, empathy, completeness, and overall quality, as well as readability to support objective analysis.
            
            
              Results
              In a series of 1578 binary choice assessments, {ChatGPT} was preferred in 48.4\% (95\% {CI} 45.9\%-50.9\%) of instances. There were 12 instances where {ChatGPT}’s responses were unanimously preferred by all evaluators, compared with 17 instances for specialist doctors. In terms of overall quality, there was no significant difference between the responses of {ChatGPT} (3.98, 95\% {CI} 3.93-4.02) and those of specialist doctors (3.95, 95\% {CI} 3.90-4.00; t524=0.95, P=.34), both being considered “good.” Although differences in accuracy (t521=0.48, P=.63) and empathy (t511=2.19, P=.03) lacked statistical significance, the completeness of textual output (t509=9.27, P{\textless}.001) was a distinct advantage of the {LLM} ({ChatGPT}). In the sections of the questionnaire where patients and doctors responded together (Q223-Q242), {ChatGPT} demonstrated inferior performance (t36=2.91, P=.006). Regarding readability, no statistical difference was found between the responses of specialist doctors (median: 7th grade; Q1: 4th grade; Q3: 8th grade) and those of {ChatGPT} (median: 7th grade; Q1: 7th grade; Q3: 8th grade) according to the Mann-Whitney U test (P=.09). The overall quality of {ChatGPT}’s output exhibited strong correlations with other subdimensions (with empathy: r=0.842; with accuracy: r=0.839; with completeness: r=0.795), and there was also a high correlation between the subdimensions of accuracy and completeness (r=0.762).
            
            
              Conclusions
              {ChatGPT} demonstrated more stable performance across various dimensions. Its output of health information content is more structurally sound, addressing the issue of variability in the information from individual specialist doctors. {ChatGPT}’s performance highlights its potential as an auxiliary tool for health information, despite limitations such as artificial intelligence hallucinations. It is recommended that patients be involved in the creation and evaluation of health information to enhance the quality and relevance of the information.},
	pages = {e62857},
	journaltitle = {Journal of Medical Internet Research},
	shortjournal = {J. Med. Internet Res.},
	author = {Yan, Zelin and Liu, Jingwen and Fan, Yihong and Lu, Shiyuan and Xu, Dingting and Yang, Yun and Wang, Honggang and Mao, Jie and Tseng, Hou-Chiang and Chang, Tao-Hsing and Chen, Yan},
	urldate = {2025-08-19},
	date = {2025-03-31},
	langid = {english},
	note = {{JCR分区}: Q1
中科院分区升级版: 医学2区
影响因子: 6.0
5年影响因子: 6.9},
	keywords = {{ccfInfo}: Not Found, {citationNumber}: 0},
}

@article{sblendorio_integrating_2024,
	title = {Integrating human expertise \& automated methods for a dynamic and multi-parametric evaluation of large language models’ feasibility in clinical decision-making},
	volume = {188},
	issn = {13865056},
	url = {https://linkinghub.elsevier.com/retrieve/pii/S1386505624001643},
	doi = {10.1016/j.ijmedinf.2024.105501},
	pages = {105501},
	journaltitle = {International Journal of Medical Informatics},
	shortjournal = {Int. J. Med. Inf.},
	author = {Sblendorio, Elena and Dentamaro, Vincenzo and Lo Cascio, Alessio and Germini, Francesco and Piredda, Michela and Cicolini, Giancarlo},
	urldate = {2025-08-19},
	date = {2024-08},
	langid = {english},
	note = {{JCR分区}: Q1
中科院分区升级版: 医学2区
影响因子: 4.1
5年影响因子: 4.9
{EI}: 是},
	keywords = {{citationNumber}: 2, {ccfInfo}: {CCF}-None {IJMI}},
}

@article{dupont_evaluating_2025,
	title = {Evaluating podcasts as a tool for {OSCE} training: A randomized trial using generative {AI}-powered simulation},
	volume = {25},
	issn = {1472-6920},
	url = {https://bmcmededuc.biomedcentral.com/articles/10.1186/s12909-025-06675-0},
	doi = {10.1186/s12909-025-06675-0},
	shorttitle = {Evaluating podcasts as a tool for {OSCE} training},
	pages = {429},
	number = {1},
	journaltitle = {{BMC} Medical Education},
	shortjournal = {{BMC} Med. Educ.},
	author = {Dupont, Vincent and Guerrot, Dominique and Bouazzi, Leila and Figueres, Lucile and Pers, Yves-Marie and Guenou, Emmanuel and Barbe, Coralie and Yauy, Kevin},
	urldate = {2025-08-19},
	date = {2025-03-24},
	langid = {english},
	note = {{JCR分区}: Q1
中科院分区升级版: 教育学3区
影响因子: 3.2
5年影响因子: 3.8},
	keywords = {{ccfInfo}: Not Found, {citationNumber}: 0},
	file = {Full Text PDF:C\:\\Users\\Administrator\\Zotero\\storage\\QRE4TZTM\\Dupont et al. - 2025 - Evaluating podcasts as a tool for OSCE training a randomized trial using generative AI-powered simu.pdf:application/pdf},
}

@article{allen_consent-gpt_2024,
	title = {Consent-{GPT}: Is it ethical to delegate procedural consent to conversational {AI}?},
	volume = {50},
	issn = {0306-6800, 1473-4257},
	url = {https://jme.bmj.com/lookup/doi/10.1136/jme-2023-109347},
	doi = {10.1136/jme-2023-109347},
	shorttitle = {Consent-{GPT}},
	abstract = {Obtaining informed consent from patients prior to a medical or surgical procedure is a fundamental part of safe and ethical clinical practice. Currently, it is routine for a significant part of the consent process to be delegated to members of the clinical team not performing the procedure (eg, junior doctors). However, it is common for consent-taking delegates to lack sufficient time and clinical knowledge to adequately promote patient autonomy and informed decision-making. Such problems might be addressed in a number of ways. One possible solution to this clinical dilemma is through the use of conversational artificial intelligence using large language models ({LLMs}). There is considerable interest in the potential benefits of such models in medicine. For delegated procedural consent, {LLM} could improve patients’ access to the relevant procedural information and therefore enhance informed decision-making.
            In this paper, we first outline a hypothetical example of delegation of consent to {LLMs} prior to surgery. We then discuss existing clinical guidelines for consent delegation and some of the ways in which current practice may fail to meet the ethical purposes of informed consent. We outline and discuss the ethical implications of delegating consent to {LLMs} in medicine concluding that at least in certain clinical situations, the benefits of {LLMs} potentially far outweigh those of current practices.},
	pages = {77--83},
	number = {2},
	journaltitle = {Journal of Medical Ethics},
	shortjournal = {J. Med. Ethics},
	author = {Allen, Jemima Winifred and Earp, Brian D and Koplin, Julian and Wilkinson, Dominic},
	urldate = {2025-08-19},
	date = {2024-02},
	langid = {english},
	note = {{JCR分区}: Q1
中科院分区升级版: 哲学2区
影响因子: 3.4
5年影响因子: 3.4},
	keywords = {{ccfInfo}: Not Found, {citationNumber}: 17},
	file = {Full Text:C\:\\Users\\Administrator\\Zotero\\storage\\U5YAM6ZV\\Allen et al. - 2024 - Consent-GPT Is it ethical to delegate procedural consent to conversational AI.pdf:application/pdf},
}

@article{wang_application_2024,
	title = {Application of {ChatGPT} to support nutritional recommendations for dialysis patients – a qualitative and quantitative evaluation},
	volume = {34},
	issn = {10512276},
	url = {https://linkinghub.elsevier.com/retrieve/pii/S1051227624002048},
	doi = {10.1053/j.jrn.2024.09.001},
	pages = {477--481},
	number = {6},
	journaltitle = {Journal of Renal Nutrition},
	shortjournal = {J. Ren. Nutr.},
	author = {Wang, Lin-Chun and Zhang, Hanjie and Ginsberg, Nancy and Nandorine Ban, Andrea and Kooman, Jeroen P. and Kotanko, Peter},
	urldate = {2025-08-19},
	date = {2024-11},
	langid = {english},
	note = {{JCR分区}: Q1
中科院分区升级版: 医学2区
影响因子: 3.2
5年影响因子: 3.1},
	keywords = {{ccfInfo}: Not Found, {citationNumber}: 0},
}

@article{cung_performance_2024,
	title = {The performance of artificial intelligence chatbot large language models to address skeletal biology and bone health queries},
	volume = {39},
	rights = {https://academic.oup.com/pages/standard-publication-reuse-rights},
	issn = {0884-0431, 1523-4681},
	url = {https://academic.oup.com/jbmr/article/39/2/106/7505083},
	doi = {10.1093/jbmr/zjad007},
	abstract = {Abstract
            Artificial intelligence ({AI}) chatbots utilizing large language models ({LLMs}) have recently garnered significant interest due to their ability to generate humanlike responses to user inquiries in an interactive dialog format. While these models are being increasingly utilized to obtain medical information by patients, scientific and medical providers, and trainees to address biomedical questions, their performance may vary from field to field. The opportunities and risks these chatbots pose to the widespread understanding of skeletal health and science are unknown. Here we assess the performance of 3 high-profile {LLM} chatbots, Chat Generative Pre-Trained Transformer ({ChatGPT}) 4.0, {BingAI}, and Bard, to address 30 questions in 3 categories: basic and translational skeletal biology, clinical practitioner management of skeletal disorders, and patient queries to assess the accuracy and quality of the responses. Thirty questions in each of these categories were posed, and responses were independently graded for their degree of accuracy by four reviewers. While each of the chatbots was often able to provide relevant information about skeletal disorders, the quality and relevance of these responses varied widely, and {ChatGPT} 4.0 had the highest overall median score in each of the categories. Each of these chatbots displayed distinct limitations that included inconsistent, incomplete, or irrelevant responses, inappropriate utilization of lay sources in a professional context, a failure to take patient demographics or clinical context into account when providing recommendations, and an inability to consistently identify areas of uncertainty in the relevant literature. Careful consideration of both the opportunities and risks of current {AI} chatbots is needed to formulate guidelines for best practices for their use as source of information about skeletal health and biology.},
	pages = {106--115},
	number = {2},
	journaltitle = {Journal of Bone and Mineral Research},
	shortjournal = {J. Bone Miner. Res.},
	author = {Cung, Michelle and Sosa, Branden and Yang, He S and {McDonald}, Michelle M and Matthews, Brya G and Vlug, Annegreet G and Imel, Erik A and Wein, Marc N and Stein, Emily Margaret and Greenblatt, Matthew B},
	urldate = {2025-08-19},
	date = {2024-03-22},
	langid = {english},
	note = {{JCR分区}: Q1
中科院分区升级版: 医学1区
影响因子: 5.9
5年影响因子: 5.9},
	keywords = {{ccfInfo}: Not Found, {citationNumber}: 4},
	file = {Full Text:C\:\\Users\\Administrator\\Zotero\\storage\\HKMWAUZG\\Cung et al. - 2024 - The performance of artificial intelligence chatbot large language models to address skeletal biology.pdf:application/pdf},
}

@article{weisman_development_2025,
	title = {Development of a {GPT}-4–powered virtual simulated patient and communication training platform for medical students to practice discussing abnormal mammogram results with patients: Multiphase study},
	volume = {9},
	issn = {2561-326X},
	url = {https://formative.jmir.org/2025/1/e65670},
	doi = {10.2196/65670},
	shorttitle = {Development of a {GPT}-4–powered virtual simulated patient and communication training platform for medical students to practice discussing abnormal mammogram results with patients},
	abstract = {Background
              Standardized patients ({SPs}) prepare medical students for difficult conversations with patients. Despite their value, {SP}-based simulation training is constrained by available resources and competing clinical demands. Researchers are turning to artificial intelligence and large language models, such as generative pretrained transformers, to create communication training that incorporates virtual simulated patients ({VSPs}). {GPT}-4 is a large language model advance allowing developers to design virtual simulation scenarios using text-based prompts instead of relying on branching path simulations with prescripted dialogue. These nascent developmental practices have not taken root in the literature to guide other researchers in developing their own simulations.
            
            
              Objective
              This study aims to describe our developmental process and lessons learned for creating a {GPT}-4–driven {VSP}. We designed the {VSP} to help medical student learners rehearse discussing abnormal mammography results with a patient as a primary care physician ({PCP}). We aimed to assess {GPT}-4’s ability to generate appropriate {VSP} responses to learners during spoken conversations and provide appropriate feedback on learner performance.
            
            
              Methods
              A research team comprised of physicians, a medical student, an educator, an {SP} program director, a learning experience designer, and a health care researcher conducted the study. A formative phase with in-depth knowledge user interviews informed development, followed by a development phase to create the virtual training module. The team conducted interviews with 5 medical students, 5 {PCPs}, and 5 breast cancer survivors. They then developed a {VSP} using simulation authoring software and provided the {GPT}-4–enabled {VSP} with an initial prompt consisting of a scenario description, emotional state, and expectations for learner dialogue. It was iteratively refined through an agile design process involving repeated cycles of testing, documenting issues, and revising the prompt. As an exploratory feature, the simulation used {GPT}-4 to provide written feedback to learners about their performance communicating with the {VSP} and their adherence to guidelines for difficult conversations.
            
            
              Results
              In-depth interviews helped establish the appropriate timing, mode of communication, and protocol for conversations between {PCPs} and patients during the breast cancer screening process. The scenario simulated a telephone call between a physician and patient to discuss the abnormal results of a diagnostic mammogram that that indicated a need for a biopsy. Preliminary testing was promising. The {VSP} asked sensible questions about their mammography results and responded to learner inquiries using a voice replete with appropriate emotional inflections. {GPT}-4 generated performance feedback that successfully identified strengths and areas for improvement using relevant quotes from the learner-{VSP} conversation, but it occasionally misidentified learner adherence to communication protocols.
            
            
              Conclusions
              {GPT}-4 streamlined development and facilitated more dynamic, humanlike interactions between learners and the {VSP} compared to branching path simulations. For the next steps, we will pilot-test the {VSP} with medical students to evaluate its feasibility and acceptability.},
	pages = {e65670},
	journaltitle = {{JMIR} Formative Research},
	shortjournal = {{JMIR} Form. Res.},
	author = {Weisman, Dan and Sugarman, Alanna and Huang, Yue Ming and Gelberg, Lillian and Ganz, Patricia A and Comulada, Warren Scott},
	urldate = {2025-08-19},
	date = {2025-04-17},
	langid = {english},
	note = {中科院分区升级版: 医学4区
影响因子: 2.1
5年影响因子: N/A},
	keywords = {{ccfInfo}: Not Found, {citationNumber}: 0},
}

@article{si_quality_2024,
	title = {Quality and accountability of {ChatGPT} in health care in low- and middle-income countries: Simulated patient study},
	volume = {26},
	issn = {1438-8871},
	url = {https://www.jmir.org/2024/1/e56121},
	doi = {10.2196/56121},
	shorttitle = {Quality and accountability of {ChatGPT} in health care in low- and middle-income countries},
	abstract = {Using simulated patients to mimic 9 established noncommunicable and infectious diseases, we assessed {ChatGPT}’s performance in treatment recommendations for common diseases in low- and middle-income countries. {ChatGPT} had a high level of accuracy in both correct diagnoses (20/27, 74\%) and medication prescriptions (22/27, 82\%) but a concerning level of unnecessary or harmful medications (23/27, 85\%) even with correct diagnoses. {ChatGPT} performed better in managing noncommunicable diseases than infectious ones. These results highlight the need for cautious {AI} integration in health care systems to ensure quality and safety.},
	pages = {e56121},
	journaltitle = {Journal of Medical Internet Research},
	shortjournal = {J. Med. Internet Res.},
	author = {Si, Yafei and Yang, Yuyi and Wang, Xi and Zu, Jiaqi and Chen, Xi and Fan, Xiaojing and An, Ruopeng and Gong, Sen},
	urldate = {2025-08-19},
	date = {2024-09-09},
	langid = {english},
	keywords = {{ccfInfo}: Not Found, {citationNumber}: 0},
}

@article{kelly_effectiveness_2025,
	title = {The effectiveness of a custom {AI} chatbot for type 2 diabetes mellitus health literacy: Development and evaluation study},
	volume = {27},
	issn = {1438-8871},
	url = {https://www.jmir.org/2025/1/e70131},
	doi = {10.2196/70131},
	shorttitle = {The effectiveness of a custom {AI} chatbot for type 2 diabetes mellitus health literacy},
	abstract = {Background
              People living with chronic diseases are increasingly seeking health information online. For individuals with diabetes, traditional educational materials often lack reliability and fail to engage or empower them effectively. Innovative approaches such as retrieval-augmented generation ({RAG}) powered by large language models have the potential to enhance health literacy by delivering interactive, medically accurate, and user-focused resources based on trusted sources.
            
            
              Objective
              This study aimed to evaluate the effectiveness of a custom {RAG}-based artificial intelligence chatbot designed to improve health literacy on type 2 diabetes mellitus (T2DM) by sourcing information from validated reference documents and attributing sources.
            
            
              Methods
              A T2DM chatbot was developed using a fixed prompt and reference documents. Two evaluations were performed: (1) a curated set of 44 questions assessed by specialists for appropriateness (appropriate, partly appropriate, or inappropriate) and source attribution (matched, partly matched, unmatched, or general knowledge) and (2) a simulated consultation of 16 queries reflecting a typical patient’s concerns.
            
            
              Results
              Of the 44 evaluated questions, 32 (73\%) responses cited reference documents, and 12 (27\%) were attributed to general knowledge. Among the 32 sourced responses, 30 (94\%) were deemed fully appropriate, with the remaining 2 (6\%) being deemed partly appropriate. Of the 12 general knowledge responses, 1 (8\%) was inappropriate. In the 16-question simulated consultation, all responses (100\%) were fully appropriate and sourced from the reference documents.
            
            
              Conclusions
              A {RAG}-based large language model chatbot can deliver contextually appropriate, empathetic, and clinically credible responses to T2DM queries. By consistently citing trusted sources and notifying users when relying on general knowledge, this approach enhances transparency and trust. The findings have relevance for health educators, highlighting that patient-centric reference documents—structured to address frequent patient questions—are particularly effective. Moreover, instances in which the chatbot signals that it has drawn on general knowledge can provide opportunities for health educators to refine and expand their materials, ensuring that more future queries are answered from trusted sources. The findings suggest that such chatbots may support patient education, promote self-management, and be readily adapted to other health contexts.},
	pages = {e70131},
	journaltitle = {Journal of Medical Internet Research},
	shortjournal = {J Med Internet Res},
	author = {Kelly, Anthony and Noctor, Eoin and Ryan, Laura and Van De Ven, Pepijn},
	urldate = {2025-08-19},
	date = {2025-05-05},
	langid = {english},
	note = {{JCR分区}: Q1
中科院分区升级版: 医学2区
影响因子: 6.0
5年影响因子: 6.9},
	keywords = {{ccfInfo}: Not Found, {citationNumber}: 0},
}

@article{wang_application_2025,
	title = {Application of large language models in medical training evaluation—using {ChatGPT} as a standardized patient: Multimetric assessment},
	volume = {27},
	issn = {1438-8871},
	url = {https://www.jmir.org/2025/1/e59435},
	doi = {10.2196/59435},
	shorttitle = {Application of large language models in medical training evaluation—using {ChatGPT} as a standardized patient},
	abstract = {Background
              With the increasing interest in the application of large language models ({LLMs}) in the medical field, the feasibility of its potential use as a standardized patient in medical assessment is rarely evaluated. Specifically, we delved into the potential of using {ChatGPT}, a representative {LLM}, in transforming medical education by serving as a cost-effective alternative to standardized patients, specifically for history-taking tasks.
            
            
              Objective
              The study aims to explore {ChatGPT}’s viability and performance as a standardized patient, using prompt engineering to refine its accuracy and use in medical assessments.
            
            
              Methods
              A 2-phase experiment was conducted. The first phase assessed feasibility by simulating conversations about inflammatory bowel disease ({IBD}) across 3 quality groups (good, medium, and bad). Responses were categorized based on their relevance and accuracy. Each group consisted of 30 runs, with responses scored to determine whether they were related to the inquiries. For the second phase, we evaluated {ChatGPT}’s performance against specific criteria, focusing on its anthropomorphism, clinical accuracy, and adaptability. Adjustments were made to prompts based on {ChatGPT}’s response shortcomings, with a comparative analysis of {ChatGPT}’s performance between original and revised prompts. A total of 300 runs were conducted and compared against standard reference scores. Finally, the generalizability of the revised prompt was tested using other scripts for another 60 runs, together with the exploration of the impact of the used language on the performance of the chatbot.
            
            
              Results
              The feasibility test confirmed {ChatGPT}’s ability to simulate a standardized patient effectively, differentiating among poor, medium, and good medical inquiries with varying degrees of accuracy. Score differences between the poor (74.7, {SD} 5.44) and medium (82.67, {SD} 5.30) inquiry groups (P{\textless}.001), between the poor and good (85, {SD} 3.27) inquiry groups (P{\textless}.001) were significant at a significance level (α) of .05, while the score differences between the medium and good inquiry groups were not statistically significant (P=.16). The revised prompt significantly improved {ChatGPT}’s realism, clinical accuracy, and adaptability, leading to a marked reduction in scoring discrepancies. The score accuracy of {ChatGPT} improved 4.926 times compared to unrevised prompts. The score difference percentage drops from 29.83\% to 6.06\%, with a drop in {SD} from 0.55 to 0.068. The performance of the chatbot on a separate script is acceptable with an average score difference percentage of 3.21\%. Moreover, the performance differences between test groups using various language combinations were found to be insignificant.
            
            
              Conclusions
              {ChatGPT}, as a representative {LLM}, is a viable tool for simulating standardized patients in medical assessments, with the potential to enhance medical training. By incorporating proper prompts, {ChatGPT}’s scoring accuracy and response realism significantly improved, approaching the feasibility of actual clinical use. Also, the influence of the adopted language is nonsignificant on the outcome of the chatbot.},
	pages = {e59435},
	journaltitle = {Journal of Medical Internet Research},
	shortjournal = {J. Med. Internet Res.},
	author = {Wang, Chenxu and Li, Shuhan and Lin, Nuoxi and Zhang, Xinyu and Han, Ying and Wang, Xiandi and Liu, Di and Tan, Xiaomei and Pu, Dan and Li, Kang and Qian, Guangwu and Yin, Rong},
	urldate = {2025-08-19},
	date = {2025-01-01},
	langid = {english},
	note = {{JCR分区}: Q1
中科院分区升级版: 医学2区
影响因子: 6.0
5年影响因子: 6.9},
	keywords = {{ccfInfo}: Not Found, {citationNumber}: 0},
}

@article{yoo_presentation_2025,
	title = {Presentation suitability and readability of {ChatGPT}’s medical responses to patient questions about on knee osteoarthritis},
	volume = {31},
	issn = {1460-4582, 1741-2811},
	url = {https://journals.sagepub.com/doi/10.1177/14604582251315587},
	doi = {10.1177/14604582251315587},
	abstract = {Objective: This study aimed to evaluate the presentation suitability and readability of {ChatGPT}’s responses to common patient questions, as well as its potential to enhance readability. Methods: We initially analyzed 30 {ChatGPT} responses related to knee osteoarthritis ({OA}) on March 20, 2023, using readability and presentation suitability metrics. Subsequently, we assessed the impact of detailed and simplified instructions provided to {ChatGPT} for same responses, focusing on readability improvement. Results: The readability scores for responses related to knee {OA} significantly exceeded the recommended sixth-grade reading level ( p {\textless} .001). While the presentation of information was rated as “adequate,” the content lacked high-quality, reliable details. After the intervention, readability improved slightly for responses related to knee {OA}; however, there was no significant difference in readability between the groups receiving detailed versus simplified instructions. Conclusions: Although {ChatGPT} provides informative responses, they are often difficult to read and lack sufficient quality. Current capabilities do not effectively simplify medical information for the general public. Technological advancements are needed to improve user-friendliness and practical utility.},
	pages = {14604582251315587},
	number = {1},
	journaltitle = {Health Informatics Journal},
	shortjournal = {Health Informatics J},
	author = {Yoo, Myungeun and Jang, Chan Woong},
	urldate = {2025-08-19},
	date = {2025-01},
	langid = {english},
	note = {{JCR分区}: Q2
中科院分区升级版: 医学3区
影响因子: 2.3
5年影响因子: 2.7},
	keywords = {{citationNumber}: 0, {ccfInfo}: {CCF}-None {HIJ}},
}

@article{ferrario_role_2024,
	title = {The role of humanization and robustness of large language models in conversational artificial intelligence for individuals with depression: a critical analysis},
	volume = {11},
	issn = {2368-7959},
	url = {https://mental.jmir.org/2024/1/e56569},
	doi = {10.2196/56569},
	shorttitle = {The role of humanization and robustness of large language models in conversational artificial intelligence for individuals with depression},
	abstract = {Abstract
            Large language model ({LLM})–powered services are gaining popularity in various applications due to their exceptional performance in many tasks, such as sentiment analysis and answering questions. Recently, research has been exploring their potential use in digital health contexts, particularly in the mental health domain. However, implementing {LLM}-enhanced conversational artificial intelligence ({CAI}) presents significant ethical, technical, and clinical challenges. In this viewpoint paper, we discuss 2 challenges that affect the use of {LLM}-enhanced {CAI} for individuals with mental health issues, focusing on the use case of patients with depression: the tendency to humanize {LLM}-enhanced {CAI} and their lack of contextualized robustness. Our approach is interdisciplinary, relying on considerations from philosophy, psychology, and computer science. We argue that the humanization of {LLM}-enhanced {CAI} hinges on the reflection of what it means to simulate “human-like” features with {LLMs} and what role these systems should play in interactions with humans. Further, ensuring the contextualization of the robustness of {LLMs} requires considering the specificities of language production in individuals with depression, as well as its evolution over time. Finally, we provide a series of recommendations to foster the responsible design and deployment of {LLM}-enhanced {CAI} for the therapeutic support of individuals with depression.},
	pages = {e56569--e56569},
	journaltitle = {{JMIR} Mental Health},
	shortjournal = {{JMIR} Ment. Health},
	author = {Ferrario, Andrea and Sedlakova, Jana and Trachsel, Manuel},
	urldate = {2025-08-19},
	date = {2024-07-02},
	langid = {english},
	note = {{JCR分区}: Q1
中科院分区升级版: 医学2区
影响因子: 5.8
5年影响因子: 5.8},
	keywords = {{ccfInfo}: Not Found, {citationNumber}: 0},
	file = {Full Text:C\:\\Users\\Administrator\\Zotero\\storage\\H67WJUV5\\Ferrario et al. - 2024 - The role of humanization and robustness of large language models in conversational artificial intell.pdf:application/pdf},
}

@article{sheth_ethical_2024,
	title = {Ethical considerations of artificial intelligence in health care: Examining the role of generative pretrained transformer-4},
	volume = {32},
	issn = {1067-151X, 1940-5480},
	url = {https://journals.lww.com/10.5435/JAAOS-D-23-00787},
	doi = {10.5435/JAAOS-D-23-00787},
	shorttitle = {Ethical considerations of artificial intelligence in health care},
	abstract = {The integration of artificial intelligence technologies, such as large language models ({LLMs}), in health care holds potential for improved efficiency and decision support. However, ethical concerns must be addressed before widespread adoption. This article focuses on the ethical principles surrounding the use of Generative Pretrained Transformer-4 and its conversational model, {ChatGPT}, in healthcare settings. One concern is potential inaccuracies in generated content. {LLMs} can produce believable yet incorrect information, risking errors in medical records. Opacity of training data exacerbates this, hindering accuracy assessment. To mitigate, {LLMs} should train on precise, validated medical data sets. Model bias is another critical concern because {LLMs} may perpetuate biases from their training, leading to medically inaccurate and discriminatory responses. Sampling, programming, and compliance biases contribute necessitating careful consideration to avoid perpetuating harmful stereotypes. Privacy is paramount in health care, using public {LLMs} raises risks. Strict data-sharing agreements and Health Insurance Portability and Accountability Act ({HIPAA})-compliant training protocols are necessary to protect patient privacy. Although artificial intelligence technologies offer promising opportunities in health care, careful consideration of ethical principles is crucial. Addressing concerns of inaccuracy, bias, and privacy will ensure responsible and patient-centered implementation, benefiting both healthcare professionals and patients.},
	pages = {205--210},
	number = {5},
	journaltitle = {Journal of the American Academy of Orthopaedic Surgeons},
	shortjournal = {J Am Acad Orthop Surg},
	author = {Sheth, Suraj and Baker, Hayden P. and Prescher, Hannes and Strelzow, Jason A.},
	urldate = {2025-08-19},
	date = {2024-03-01},
	langid = {english},
	note = {{JCR分区}: Q1
中科院分区升级版: 医学3区
影响因子: 2.8
5年影响因子: 3.3},
	keywords = {{ccfInfo}: Not Found, {citationNumber}: 2},
}

@article{salyers_building_2025,
	title = {Building and beta-testing be well buddy chatbot, a secure, credible and trustworthy {AI} chatbot that will not misinform, hallucinate or stigmatize substance use disorder: Development and usability study},
	volume = {12},
	issn = {2292-9495},
	url = {https://humanfactors.jmir.org/2025/1/e69144},
	doi = {10.2196/69144},
	shorttitle = {Building and beta-testing Be well buddy chatbot, a secure, credible and trustworthy {AI} chatbot that will not misinform, hallucinate or stigmatize substance use disorder},
	abstract = {Abstract
            
              Background
              Artificially intelligent ({AI}) chatbots that deploy natural language processing and machine learning are becoming more common in health care to facilitate patient education and outreach; however, generative chatbots such as {ChatGPT} face challenges, as they can misinform and hallucinate. Health care systems are increasingly interested in using these tools for patient education, access to care, and self-management, but need reassurances that {AI} systems can be secure and credible.
            
            
              Objective
              This study aimed to build a secure system that people can use to send {SMS} with questions about substance use, and which can be used to screen for substance use disorder ({SUD}). The system will rely on data transfer via third party vendors and will thus require reliable and trustworthy encryption of protected health information .
            
            
              Methods
              We describe the process and specifications for building an {AI} chatbot that users can access to gain information on and screen for {SUD} from Be Well Texas, a clinical provider affiliated with the University of Texas Health Sciences Center at San Antonio.
            
            
              Results
              The {AI} chatbot system uses natural language processing and machine learning to classify expert-curated content related to {SUD}. It illustrates how we can comply with best practices in {HIPPA} (Health Insurance Portability and Accountability Act) compliance in data encryption for data transfer and data at rest, while still offering a state-of-the-art system that uses dynamic, user-driven conversation to dialogue about {SUD}, screen for {SUD} and access {SUD} treatment services.
            
            
              Conclusions
              Recent calls for attention to user-friendly design concerning user rights that honor digital rights and regulations for digital substance use offerings suggest that this study is timely and appropriate while still advancing the field of {AI}.},
	pages = {e69144--e69144},
	journaltitle = {{JMIR} Human Factors},
	shortjournal = {{JMIR} Hum. Factors},
	author = {Salyers, Adam Jerome and Bull, Sheana and Silvasstar, Joshva and Howell, Kevin and Wright, Tara and Banaei-Kashani, Farnoush},
	urldate = {2025-08-19},
	date = {2025-05-07},
	langid = {english},
	note = {中科院分区升级版: 医学3区
影响因子: 3.0
5年影响因子: N/A},
	keywords = {{ccfInfo}: Not Found, {citationNumber}: 0},
}

@article{redahan_artificial_2024,
	title = {Artificial intelligence and mental capacity legislation: Opening pandora's modem},
	volume = {94},
	issn = {01602527},
	url = {https://linkinghub.elsevier.com/retrieve/pii/S0160252724000347},
	doi = {10.1016/j.ijlp.2024.101985},
	shorttitle = {Artificial intelligence and mental capacity legislation},
	pages = {101985},
	journaltitle = {International Journal of Law and Psychiatry},
	shortjournal = {Int. J. Law Psychiatry},
	author = {Redahan, Maria and Kelly, Brendan D.},
	urldate = {2025-08-19},
	date = {2024-05},
	langid = {english},
	note = {{JCR分区}: Q1
中科院分区升级版: 医学4区
影响因子: 1.3
5年影响因子: 1.8},
	keywords = {{ccfInfo}: Not Found, {citationNumber}: 0},
}

@inproceedings{healey_llm-cgm_2024,
	location = {Kohala Coast, Hawaii, {USA}},
	title = {{LLM}-{CGM}: A benchmark for large language model-enabled querying of continuous glucose monitoring data for conversational diabetes management},
	isbn = {978-981-98-0701-7 978-981-98-0702-4},
	url = {https://www.worldscientific.com/doi/10.1142/9789819807024_0007},
	doi = {10.1142/9789819807024_0007},
	shorttitle = {Llm-cgm},
	eventtitle = {Pacific Symposium on Biocomputing 2025},
	pages = {82--93},
	booktitle = {Biocomputing 2025},
	publisher = {{WORLD} {SCIENTIFIC}},
	author = {Healey, Elizabeth and Kohane, Isaac},
	urldate = {2025-08-19},
	date = {2024-12},
	langid = {english},
	note = {{EI}: 是},
	keywords = {{ccfInfo}: Not Found, {citationNumber}: 0},
}

@article{bonfitto_harnessing_2024,
	title = {Harnessing {ChatGPT} dialogues to address claustrophobia in {MRI} - a radiographers' education perspective},
	volume = {30},
	issn = {10788174},
	url = {https://linkinghub.elsevier.com/retrieve/pii/S107881742400052X},
	doi = {10.1016/j.radi.2024.02.015},
	pages = {737--744},
	number = {3},
	journaltitle = {Radiography},
	shortjournal = {Radiography},
	author = {Bonfitto, G.R. and Roletto, A. and Savardi, M. and Fasulo, S.V. and Catania, D. and Signoroni, A.},
	urldate = {2025-08-19},
	date = {2024-05},
	langid = {english},
	note = {中科院分区升级版: 医学3区
影响因子: 2.8
5年影响因子: 2.7},
	keywords = {{ccfInfo}: Not Found, {citationNumber}: 2},
}

@article{park_clinical_2025,
	title = {Clinical performance and communication skills of {ChatGPT} versus physicians in emergency medicine: Simulated patient study},
	volume = {13},
	issn = {2291-9694},
	url = {https://medinform.jmir.org/2025/1/e68409},
	doi = {10.2196/68409},
	shorttitle = {Clinical performance and communication skills of {ChatGPT} versus physicians in emergency medicine},
	abstract = {Abstract
            
              Background
              Emergency medicine can benefit from artificial intelligence ({AI}) due to its unique challenges, such as high patient volume and the need for urgent interventions. However, it remains difficult to assess the applicability of {AI} systems to real-world emergency medicine practice, which requires not only medical knowledge but also adaptable problem-solving and effective communication skills.
            
            
              Objective
              We aimed to evaluate {ChatGPT}’s ({OpenAI}) performance in comparison to human doctors in simulated emergency medicine settings, using the framework of clinical performance examination and written examinations.
            
            
              Methods
              In total, 12 human doctors were recruited to represent the medical professionals. Both {ChatGPT} and the human doctors were instructed to manage each case like real clinical settings with 12 simulated patients. After the clinical performance examination sessions, the conversation records were evaluated by an emergency medicine professor on history taking, clinical accuracy, and empathy on a 5-point Likert scale. Simulated patients completed a 5-point scale survey including overall comprehensibility, credibility, and concern reduction for each case. In addition, they evaluated whether the doctor they interacted with was similar to a human doctor. An additional evaluation was performed using vignette-based written examinations to assess diagnosis, investigation, and treatment planning. The mean scores from {ChatGPT} were then compared with those of the human doctors.
            
            
              Results
              
                {ChatGPT} scored significantly higher than the physicians in both history-taking (mean score 3.91, {SD} 0.67 vs mean score 2.67, {SD} 0.78,
                P
                {\textless}.001) and empathy (mean score 4.50, {SD} 0.67 vs mean score 1.75, {SD} 0.62,
                P
                {\textless}.001). However, there was no significant difference in clinical accuracy. In the survey conducted with simulated patients, {ChatGPT} scored higher for concern reduction (mean score 4.33, {SD} 0.78 vs mean score 3.58, {SD} 0.90,
                P
                =.04). For comprehensibility and credibility, {ChatGPT} showed better performance, but the difference was not significant. In the similarity assessment score, no significant difference was observed (mean score 3.50, {SD} 1.78 vs mean score 3.25, {SD} 1.86,
                P
                =.71).
              
            
            
              Conclusions
              {ChatGPT}’s performance highlights its potential as a valuable adjunct in emergency medicine, demonstrating comparable proficiency in knowledge application, efficiency, and empathetic patient interaction. These results suggest that a collaborative health care model, integrating {AI} with human expertise, could enhance patient care and outcomes.},
	pages = {e68409--e68409},
	journaltitle = {{JMIR} Medical Informatics},
	shortjournal = {{JMIR} Med. Inf.},
	author = {Park, {ChulHyoung} and An, Min Ho and Hwang, Gyubeom and Park, Rae Woong and An, Juho},
	urldate = {2025-08-19},
	date = {2025-07-17},
	langid = {english},
	note = {{JCR分区}: Q2
中科院分区升级版: 医学3区
影响因子: 3.8
5年影响因子: 3.8},
	keywords = {{ccfInfo}: Not Found, {citationNumber}: 0},
}

@article{naik_artificial_2025,
	title = {Artificial Intelligence for Clinical Management of Male Infertility, a Scoping Review},
	volume = {26},
	issn = {1527-2737, 1534-6285},
	url = {https://link.springer.com/10.1007/s11934-024-01239-z},
	doi = {10.1007/s11934-024-01239-z},
	abstract = {Abstract
            
              Purpose of Review
              Infertility impacts one in six couples worldwide, with male infertility contributing to approximately half of these cases. However, the causes of infertility remain incompletely understood, and current methods of clinical management are cost-restrictive, time-intensive, and have limited success. Artificial intelligence ({AI}) may help address some of these challenges. In this review, we synthesize recent literature in {AI} with implications for the clinical management of male infertility.
            
            
              Recent Findings
              Artificial intelligence may offer opportunities for proactive, cost-effective, and efficient management of male infertility, specifically in the areas of hypogonadism, semen analysis, and interventions such as assisted reproductive technology.
            
            
              Summary
              Patients may benefit from the integration of {AI} into a male infertility specialist’s clinical workflow. The ability of {AI} to integrate large volumes of data into predictive models could help clinicians guide conversations with patients on the value of various treatment options in infertility, but caution must be taken to ensure the quality of care being delivered remains high.},
	pages = {17},
	number = {1},
	journaltitle = {Current Urology Reports},
	shortjournal = {Curr. Urol. Rep.},
	author = {Naik, Noopur and Roth, Bradley and Lundy, Scott D.},
	urldate = {2025-08-19},
	date = {2025-12},
	langid = {english},
	note = {{JCR分区}: Q2
中科院分区升级版: 医学3区
影响因子: 2.9
5年影响因子: 2.8},
	keywords = {{ccfInfo}: Not Found, {citationNumber}: 0},
	file = {Full Text PDF:C\:\\Users\\Administrator\\Zotero\\storage\\XDE74WRI\\Naik et al. - 2025 - Artificial Intelligence for Clinical Management of Male Infertility, a Scoping Review.pdf:application/pdf},
}

@article{gray_increasing_2024,
	title = {Increasing realism and variety of virtual patient dialogues for prenatal counseling education through a novel application of {ChatGPT}: Exploratory observational study},
	volume = {10},
	issn = {2369-3762},
	url = {https://mededu.jmir.org/2024/1/e50705},
	doi = {10.2196/50705},
	shorttitle = {Increasing Realism and Variety of Virtual Patient Dialogues for Prenatal Counseling Education Through a Novel Application of {ChatGPT}},
	abstract = {Background
              Using virtual patients, facilitated by natural language processing, provides a valuable educational experience for learners. Generating a large, varied sample of realistic and appropriate responses for virtual patients is challenging. Artificial intelligence ({AI}) programs can be a viable source for these responses, but their utility for this purpose has not been explored.
            
            
              Objective
              In this study, we explored the effectiveness of generative {AI} ({ChatGPT}) in developing realistic virtual standardized patient dialogues to teach prenatal counseling skills.
            
            
              Methods
              {ChatGPT} was prompted to generate a list of common areas of concern and questions that families expecting preterm delivery at 24 weeks gestation might ask during prenatal counseling. {ChatGPT} was then prompted to generate 2 role-plays with dialogues between a parent expecting a potential preterm delivery at 24 weeks and their counseling physician using each of the example questions. The prompt was repeated for 2 unique role-plays: one parent was characterized as anxious and the other as having low trust in the medical system. Role-play scripts were exported verbatim and independently reviewed by 2 neonatologists with experience in prenatal counseling, using a scale of 1-5 on realism, appropriateness, and utility for virtual standardized patient responses.
            
            
              Results
              {ChatGPT} generated 7 areas of concern, with 35 example questions used to generate role-plays. The 35 role-play transcripts generated 176 unique parent responses (median 5, {IQR} 4-6, per role-play) with 268 unique sentences. Expert review identified 117 (65\%) of the 176 responses as indicating an emotion, either directly or indirectly. Approximately half (98/176, 56\%) of the responses had 2 or more sentences, and half (88/176, 50\%) included at least 1 question. More than half (104/176, 58\%) of the responses from role-played parent characters described a feeling, such as being scared, worried, or concerned. The role-plays of parents with low trust in the medical system generated many unique sentences (n=50). Most of the sentences in the responses were found to be reasonably realistic (214/268, 80\%), appropriate for variable prenatal counseling conversation paths (233/268, 87\%), and usable without more than a minimal modification in a virtual patient program (169/268, 63\%).
            
            
              Conclusions
              Generative {AI} programs, such as {ChatGPT}, may provide a viable source of training materials to expand virtual patient programs, with careful attention to the concerns and questions of patients and families. Given the potential for unrealistic or inappropriate statements and questions, an expert should review {AI} chat outputs before deploying them in an educational program.},
	pages = {e50705},
	journaltitle = {{JMIR} Medical Education},
	shortjournal = {{JMIR} Med. Educ.},
	author = {Gray, Megan and Baird, Austin and Sawyer, Taylor and James, Jasmine and {DeBroux}, Thea and Bartlett, Michelle and Krick, Jeanne and Umoren, Rachel},
	urldate = {2025-08-19},
	date = {2024-02-01},
	langid = {english},
	note = {中科院分区升级版: 教育学3区},
	keywords = {{ccfInfo}: Not Found, {citationNumber}: 4},
	file = {Full Text:C\:\\Users\\Administrator\\Zotero\\storage\\5QM3L399\\Gray et al. - 2024 - Increasing Realism and Variety of Virtual Patient Dialogues for Prenatal Counseling Education Throug.pdf:application/pdf},
}

@article{kumar_generation_2024,
	title = {Generation of backward-looking complex reflections for a motivational interviewing–based smoking cessation chatbot using {GPT}-4: Algorithm development and validation},
	volume = {11},
	issn = {2368-7959},
	url = {https://mental.jmir.org/2024/1/e53778},
	doi = {10.2196/53778},
	shorttitle = {Generation of backward-looking complex reflections for a motivational interviewing–based smoking cessation chatbot using {GPT}-4},
	abstract = {Abstract
            
              Background
              
                Motivational interviewing ({MI}) is a therapeutic technique that has been successful in helping smokers reduce smoking but has limited accessibility due to the high cost and low availability of clinicians. To address this, the {MIBot} project has sought to develop a chatbot that emulates an {MI} session with a client with the specific goal of moving an ambivalent smoker toward the direction of quitting. One key element of an {MI} conversation is reflective listening, where a therapist expresses their understanding of what the client has said by uttering a
                reflection
                that encourages the client to continue their thought process.
                Complex
                reflections link the client’s responses to relevant ideas and facts to enhance this contemplation. Backward-looking complex reflections ({BLCRs}) link the client’s most recent response to a relevant selection of the client’s previous statements. Our current chatbot can generate complex reflections
                —
                but not {BLCRs}—using large language models ({LLMs}) such as {GPT}-2, which allows the generation of unique, human-like messages customized to client responses. Recent advancements in these models, such as the introduction of {GPT}-4, provide a novel way to generate complex text by feeding the models instructions and conversational history directly, making this a promising approach to generate {BLCRs}.
              
            
            
              Objective
              This study aims to develop a method to generate {BLCRs} for an {MI}-based smoking cessation chatbot and to measure the method’s effectiveness.
            
            
              Methods
              
                {LLMs} such as {GPT}-4 can be stimulated to produce specific types of responses to their inputs by “asking” them with an English-based description of the desired output. These descriptions are called
                prompts
                , and the goal of writing a description that causes an {LLM} to generate the required output is termed
                prompt engineering
                . We evolved an instruction to prompt {GPT}-4 to generate a {BLCR}, given the portions of the transcript of the conversation up to the point where the reflection was needed. The approach was tested on 50 previously collected {MIBot} transcripts of conversations with smokers and was used to generate a total of 150 reflections. The quality of the reflections was rated on a 4-point scale by 3 independent raters to determine whether they met specific criteria for acceptability.
              
            
            
              Results
              Of the 150 generated reflections, 132 (88\%) met the level of acceptability. The remaining 18 (12\%) had one or more flaws that made them inappropriate as {BLCRs}. The 3 raters had pairwise agreement on 80\% to 88\% of these scores.
            
            
              Conclusions
              The method presented to generate {BLCRs} is good enough to be used as one source of reflections in an {MI}-style conversation but would need an automatic checker to eliminate the unacceptable ones. This work illustrates the power of the new {LLMs} to generate therapeutic client-specific responses under the command of a language-based specification.},
	pages = {e53778--e53778},
	journaltitle = {{JMIR} Mental Health},
	shortjournal = {{JMIR} Ment. Health},
	author = {Kumar, Ash Tanuj and Wang, Cindy and Dong, Alec and Rose, Jonathan},
	urldate = {2025-08-19},
	date = {2024-09-26},
	langid = {english},
	note = {{JCR分区}: Q1
中科院分区升级版: 医学2区
影响因子: 5.8
5年影响因子: 5.8},
	keywords = {{ccfInfo}: Not Found, {citationNumber}: 0},
}

@article{safrai_does_2024,
	title = {Does small talk with a medical provider affect {ChatGPT}’s medical counsel? Performance of {ChatGPT} on {USMLE} with and without distractions},
	volume = {19},
	issn = {1932-6203},
	url = {https://dx.plos.org/10.1371/journal.pone.0302217},
	doi = {10.1371/journal.pone.0302217},
	shorttitle = {Does small talk with a medical provider affect {ChatGPT}’s medical counsel?},
	abstract = {Efforts are being made to improve the time effectiveness of healthcare providers. Artificial intelligence tools can help transcript and summarize physician-patient encounters and produce medical notes and medical recommendations. However, in addition to medical information, discussion between healthcare and patients includes small talk and other information irrelevant to medical concerns. As Large Language Models ({LLMs}) are predictive models building their response based on the words in the prompts, there is a risk that small talk and irrelevant information may alter the response and the suggestion given. Therefore, this study aims to investigate the impact of medical data mixed with small talk on the accuracy of medical advice provided by {ChatGPT}. {USMLE} step 3 questions were used as a model for relevant medical data. We use both multiple-choice and open-ended questions. First, we gathered small talk sentences from human participants using the Mechanical Turk platform. Second, both sets of {USLME} questions were arranged in a pattern where each sentence from the original questions was followed by a small talk sentence. {ChatGPT} 3.5 and 4 were asked to answer both sets of questions with and without the small talk sentences. Finally, a board-certified physician analyzed the answers by {ChatGPT} and compared them to the formal correct answer. The analysis results demonstrate that the ability of {ChatGPT}-3.5 to answer correctly was impaired when small talk was added to medical data (66.8\% vs. 56.6\%; p = 0.025). Specifically, for multiple-choice questions (72.1\% vs. 68.9\%; p = 0.67) and for the open questions (61.5\% vs. 44.3\%; p = 0.01), respectively. In contrast, small talk phrases did not impair {ChatGPT}-4 ability in both types of questions (83.6\% and 66.2\%, respectively). According to these results, {ChatGPT}-4 seems more accurate than the earlier 3.5 version, and it appears that small talk does not impair its capability to provide medical recommendations. Our results are an important first step in understanding the potential and limitations of utilizing {ChatGPT} and other {LLMs} for physician-patient interactions, which include casual conversations.},
	pages = {e0302217},
	number = {4},
	journaltitle = {{PLOS} One},
	shortjournal = {{PLOS} One},
	author = {Safrai, Myriam and Azaria, Amos},
	editor = {Stella, Massimo},
	urldate = {2025-08-19},
	date = {2024-04-30},
	langid = {english},
	note = {{JCR分区}: Q2
中科院分区升级版: 综合性期刊3区
影响因子: 2.6
5年影响因子: 3.2},
	keywords = {{ccfInfo}: Not Found, {citationNumber}: 0},
	file = {Full Text PDF:C\:\\Users\\Administrator\\Zotero\\storage\\5JURLAVJ\\Safrai and Azaria - 2024 - Does small talk with a medical provider affect ChatGPT’s medical counsel Performance of ChatGPT on.pdf:application/pdf},
}

@article{maroteau_evaluation_2023,
	title = {Evaluation of the impact of large language learning models on articles submitted to orthopaedics \& traumatology: Surgery \& research ({OTSR}): a significant increase in the use of artificial intelligence in 2023},
	volume = {109},
	issn = {18770568},
	url = {https://linkinghub.elsevier.com/retrieve/pii/S1877056823002384},
	doi = {10.1016/j.otsr.2023.103720},
	shorttitle = {Evaluation of the impact of large language learning models on articles submitted to orthopaedics \& traumatology},
	pages = {103720},
	number = {8},
	journaltitle = {Orthopaedics \& Traumatology: Surgery \& Research},
	shortjournal = {Orthop. Traumatol.: Surg. Res.},
	author = {Maroteau, Gaëlle and An, Jae-Sung and Murgier, Jérome and Hulet, Christophe and Ollivier, Matthieu and Ferreira, Alexandre},
	urldate = {2025-08-19},
	date = {2023-12},
	langid = {english},
	note = {{JCR分区}: Q2
中科院分区升级版: 医学2区
影响因子: 2.2
5年影响因子: 2.5},
	keywords = {{ccfInfo}: Not Found, {citationNumber}: 2},
}

@article{van_eerde_risks_2025,
	title = {Risks and benefits of {ChatGPT} in informing patients and families with rare kidney diseases: An explorative assessment by the european rare kidney disease reference network ({ERKNet})},
	volume = {40},
	issn = {0931-041X, 1432-198X},
	url = {https://link.springer.com/10.1007/s00467-025-06746-w},
	doi = {10.1007/s00467-025-06746-w},
	shorttitle = {Risks and benefits of {ChatGPT} in informing patients and families with rare kidney diseases},
	abstract = {Abstract
            
              Background
              Rare diseases affect fewer than 1 in 2000 individuals, but approximately 150 rare kidney diseases account for about 10\% of the chronic kidney disease ({CKD}) population, impacting millions across Europe and globally. The scarcity of medical experts for these conditions results in an unmet need for accurate and helpful patient information. Large language models like {ChatGPT} may offer a technological solution to assist medical professionals in educating patients and improving doctor-patient communication. We hypothesized that {ChatGPT} could provide accurate responses to frequently asked basic questions from patients with rare kidney diseases.
            
            
              Methods
              Medical professionals and members of European Patient Advocacy Groups ({ePAGs}) affiliated with the European Rare Kidney Disease Reference Network ({ERKNet}) simulated patient-{ChatGPT} interactions using a Microsoft forms questionnaire and {ChatGPT} 3.5 and 4.0. Participants selected any rare kidney disease for a structured conversation with {ChatGPT} 3.5 or 4.0. Responses were evaluated for accuracy and helpfulness.
            
            
              Results
              Forty-six {ERKNet} experts and 12 {ePAGs} from 13 European countries participated in this study. {ChatGPT} provided scientifically accurate and helpful information on 28 randomly selected rare kidney diseases, including prognostic information and genetic testing guidance. Participants expressed neutral positions regarding {ChatGPT}’s recommendations on alternative treatments, second opinions, and other information sources. While {ChatGPT} generally was perceived as helpful and empathetic, concerns about patient safety persisted.
            
            
              Conclusions
              {ChatGPT} exhibited substantial potential in addressing patient inquiries regarding rare kidney diseases in a real-world context. While it demonstrated resilience against misinformation in this application, careful human oversight remains essential and indispensable.
            
            
              Graphical abstract},
	pages = {2899--2905},
	number = {9},
	journaltitle = {Pediatric Nephrology},
	shortjournal = {Pediatr. Nephrol.},
	author = {Van Eerde, Albertien M. and Teixeira, Ana and Galletti, Flavia and Maternik, Michal and Capone, Valentina and Westland, Rik and Mulder, Jaap and Halbritter, Jan and Osterholt, Thomas and Neukel, Valentina and Weber, Lutz T. and Liebau, Max C. and Schaefer, Franz and Kohl, Stefan},
	urldate = {2025-08-19},
	date = {2025-09},
	langid = {english},
	note = {{JCR分区}: Q1
中科院分区升级版: 医学3区
影响因子: 2.6
5年影响因子: 3.1},
	keywords = {{ccfInfo}: Not Found, {citationNumber}: 0},
}

@article{mcbee_assessing_2024,
	title = {Assessing {ChatGPT}’s competency in addressing interdisciplinary inquiries on chatbot uses in sports rehabilitation: Simulation study},
	volume = {10},
	issn = {2369-3762},
	url = {https://mededu.jmir.org/2024/1/e51157},
	doi = {10.2196/51157},
	shorttitle = {Assessing {ChatGPT}’s competency in addressing interdisciplinary inquiries on chatbot uses in sports rehabilitation},
	abstract = {Background
              {ChatGPT} showcases exceptional conversational capabilities and extensive cross-disciplinary knowledge. In addition, it can perform multiple roles in a single chat session. This unique multirole-playing feature positions {ChatGPT} as a promising tool for exploring interdisciplinary subjects.
            
            
              Objective
              The aim of this study was to evaluate {ChatGPT}’s competency in addressing interdisciplinary inquiries based on a case study exploring the opportunities and challenges of chatbot uses in sports rehabilitation.
            
            
              Methods
              We developed a model termed {PanelGPT} to assess {ChatGPT}’s competency in addressing interdisciplinary topics through simulated panel discussions. Taking chatbot uses in sports rehabilitation as an example of an interdisciplinary topic, we prompted {ChatGPT} through {PanelGPT} to role-play a physiotherapist, psychologist, nutritionist, artificial intelligence expert, and athlete in a simulated panel discussion. During the simulation, we posed questions to the panel while {ChatGPT} acted as both the panelists for responses and the moderator for steering the discussion. We performed the simulation using {ChatGPT}-4 and evaluated the responses by referring to the literature and our human expertise.
            
            
              Results
              By tackling questions related to chatbot uses in sports rehabilitation with respect to patient education, physiotherapy, physiology, nutrition, and ethical considerations, responses from the {ChatGPT}-simulated panel discussion reasonably pointed to various benefits such as 24/7 support, personalized advice, automated tracking, and reminders. {ChatGPT} also correctly emphasized the importance of patient education, and identified challenges such as limited interaction modes, inaccuracies in emotion-related advice, assurance of data privacy and security, transparency in data handling, and fairness in model training. It also stressed that chatbots are to assist as a copilot, not to replace human health care professionals in the rehabilitation process.
            
            
              Conclusions
              {ChatGPT} exhibits strong competency in addressing interdisciplinary inquiry by simulating multiple experts from complementary backgrounds, with significant implications in assisting medical education.},
	pages = {e51157},
	journaltitle = {{JMIR} Medical Education},
	shortjournal = {{JMIR} Med. Educ.},
	author = {{McBee}, Joseph C and Han, Daniel Y and Liu, Li and Ma, Leah and Adjeroh, Donald A and Xu, Dong and Hu, Gangqing},
	urldate = {2025-08-19},
	date = {2024-08-07},
	langid = {english},
	note = {中科院分区升级版: 教育学3区},
	keywords = {{ccfInfo}: Not Found, {citationNumber}: 0},
}

@article{campellone_safety_2025,
	title = {Safety and user experience of a generative artificial intelligence digital mental health intervention: exploratory randomized controlled trial},
	volume = {27},
	issn = {1438-8871},
	url = {https://www.jmir.org/2025/1/e67365},
	doi = {10.2196/67365},
	shorttitle = {Safety and user experience of a generative artificial intelligence digital mental health intervention},
	abstract = {Background
              General awareness and exposure to generative artificial intelligence ({AI}) have increased recently. This transformative technology has the potential to create a more dynamic and engaging user experience in digital mental health interventions ({DMHIs}). However, if not appropriately used and controlled, it can introduce risks to users that may result in harm and erode trust. At the time of conducting this trial, there had not been a rigorous evaluation of an approach to safely implementing generative {AI} in a {DMHI}.
            
            
              Objective
              This study aims to explore the user relationship, experience, safety, and technical guardrails of a {DMHI} using generative {AI} compared with a rules-based intervention.
            
            
              Methods
              We conducted a 2-week exploratory randomized controlled trial ({RCT}) with 160 adult participants randomized to receive a generative {AI} (n=81) or rules-based (n=79) version of a conversation-based {DMHI}. Self-report measures of the user relationship (client satisfaction, working alliance bond, and accuracy of empathic listening and reflection) and experience (engagement metrics, adverse events, and technical guardrail success) were collected. Descriptions and validation of technical guardrails for handling user inputs (eg, detecting potentially concerning language and off-topic responses) and model outputs (eg, not providing medical advice and not providing a diagnosis) are provided, along with examples to illustrate how they worked. Safety monitoring was conducted throughout the trial for adverse events, and the success of technical guardrails created for the generative arm was assessed post trial.
            
            
              Results
              In general, the majority of measures of user relationship and experience appeared to be similar in both the generative and rules-based arms. The generative arm appeared to be more accurate at detecting and responding to user statements with empathy (98\% accuracy vs 69\%). There were no serious or device-related adverse events, and technical guardrails were shown to be 100\% successful in posttrial review of generated statements. A majority of participants in both groups reported an increase in positive sentiment (62\% and 66\%) about {AI} at the end of the trial.
            
            
              Conclusions
              This trial provides initial evidence that, with the right guardrails and process, generative {AI} can be successfully used in a digital mental health intervention ({DMHI}) while maintaining the user experience and relationship. It also provides an initial blueprint for approaches to technical and conversational guardrails that can be replicated to build a safe {DMHI}.
            
            
              Trial Registration
              {ClinicalTrials}.gov {NCT}05948670; https://clinicaltrials.gov/study/{NCT}05948670},
	pages = {e67365},
	journaltitle = {Journal of Medical Internet Research},
	shortjournal = {J. Med. Internet Res.},
	author = {Campellone, Timothy R and Flom, Megan and Montgomery, Robert M and Bullard, Lauren and Pirner, Maddison C and Pavez, Aaron and Morales, Michelle and Harper, Devin and Oddy, Catherine and O'Connor, Tom and Daniels, Jade and Eaneff, Stephanie and Forman-Hoffman, Valerie L and Sackett, Casey and Darcy, Alison},
	urldate = {2025-08-19},
	date = {2025-05-23},
	langid = {english},
	note = {{JCR分区}: Q1
中科院分区升级版: 医学2区
影响因子: 6.0
5年影响因子: 6.9},
	keywords = {{ccfInfo}: Not Found, {citationNumber}: 0},
}

@article{dubin_evaluating_2024,
	title = {Evaluating {ChatGPT}’s utility in medicine guidelines through web search analysis},
	volume = {28},
	issn = {1552-5775},
	url = {http://www.thepermanentejournal.org/doi/10.7812/TPP/23.126},
	doi = {10.7812/TPP/23.126},
	pages = {55--69},
	number = {2},
	journaltitle = {The Permanente Journal},
	shortjournal = {Perm. J.},
	author = {Dubin, Jeremy A and Bains, Sandeep S and Hameed, Daniel and Chen, Zhongming and Gaertner, Erica and Nace, James and Mont, Michael A and Delanois, Ronald E},
	urldate = {2025-08-19},
	date = {2024-06-14},
	langid = {english},
	keywords = {{ccfInfo}: Not Found, {citationNumber}: 0},
}

@article{martins_unlocking_2024,
	title = {Unlocking human-like conversations: Scoping review of automation techniques for personalized healthcare interventions using conversational agents},
	volume = {185},
	issn = {13865056},
	url = {https://linkinghub.elsevier.com/retrieve/pii/S1386505624000480},
	doi = {10.1016/j.ijmedinf.2024.105385},
	shorttitle = {Unlocking human-like conversations},
	pages = {105385},
	journaltitle = {International Journal of Medical Informatics},
	shortjournal = {Int. J. Med. Inf.},
	author = {Martins, Ana and Londral, Ana and L. Nunes, Isabel and V. Lapão, Luís},
	urldate = {2025-08-19},
	date = {2024-05},
	langid = {english},
	note = {{JCR分区}: Q1
中科院分区升级版: 医学2区
影响因子: 4.1
5年影响因子: 4.9
{EI}: 是},
	keywords = {{citationNumber}: 4, {ccfInfo}: {CCF}-None {IJMI}},
}

@article{alain_evaluating_2025,
	title = {Evaluating user interactions and adoption patterns of generative {AI} in health care occupations using claude: Cross-sectional study},
	volume = {27},
	issn = {1438-8871},
	url = {https://www.jmir.org/2025/1/e73918},
	doi = {10.2196/73918},
	shorttitle = {Evaluating user interactions and adoption patterns of generative {AI} in health care occupations using claude},
	abstract = {Abstract
            
              Background
              Generative artificial intelligence ({GenAI}) systems like Anthropic’s Claude and {OpenAI}’s {ChatGPT} are rapidly being adopted in various sectors, including health care, offering potential benefits for clinical support, administrative efficiency, and patient information access. However, real-world adoption patterns and the extent to which {GenAI} is used for health care–related tasks remain poorly understood and distinct from performance benchmarks in controlled settings. Understanding these organic usage patterns is key for assessing {GenAI}’s impact on health care delivery and patient-provider dynamics.
            
            
              Objective
              This study aimed to quantify the real-world frequency and scope of health care–related tasks performed using Anthropic’s Claude {GenAI}. We sought to (1) measure the proportion of Claude interactions related to health care tasks versus other domains; (2) identify specific health care occupations (as per O*{NET} classifications) with high associated interaction volumes; (3) assess the breadth of task adoption within roles using a “digital adoption rate”; and (4) interpret these findings considering the inherent ambiguity regarding user identity (ie, professionals vs public) in the dataset.
            
            
              Methods
              We performed a cross-sectional analysis of more than 4 million anonymized user conversations with Claude (ie, including both free and pro subscribers) from December 2024 to January 2025, using a publicly available dataset from Anthropic’s Economic Index research. Interactions were preclassified by Anthropic’s proprietary Clio model into standardized occupational tasks mapped to the {US} Department of Labor’s O*{NET} database. The dataset did not allow differentiation between health care professionals and the general public as users. We focused on interactions mapped to O*{NET} Healthcare Practitioners and Technical Occupations. Main outcomes included the proportion of interactions per health care occupation, proportion of overall health care interaction versus other categories, and the digital adoption rate (ie, distinct tasks performed via {GenAI} divided by the total possible tasks per occupation).
            
            
              Results
              Health care–related tasks accounted for 2.58\% of total analyzed {GenAI} conversations, significantly lower than domains such as computing (37.22\%). Within health care, interaction frequency varied notably by role. Occupations emphasizing patient education and guidance exhibited the highest proportion, including dietitians and nutritionists (6.61\% of health care conversations), nurse practitioners (5.63\%), music therapists (4.54\%), and clinical nurse specialists (4.53\%). Digital adoption rates (task breadth) ranged widely across top health care roles (13.33\%‐65\%), averaging 16.92\%, below the global average (21.13\%). Tasks associated with medical records and health information technicians had the highest adoption rate (65.0\%).
            
            
              Conclusions
              {GenAI} tools are being adopted for a measurable subset of health care–related tasks, with usage concentrated in specific, often patient-facing roles. The critical limitation of user anonymity prevents definitive conclusions regarding whether usage primarily reflects patient information–seeking behavior (potentially driven by access needs) or professional workflow assistance. This ambiguity necessitates caution when interpreting current {GenAI} adoption. Our findings emphasize the urgent need for strategies addressing potential impacts on clinical workflows, patient decision-making, information quality, and health equity. Future research must aim to differentiate user types, while stakeholders should develop targeted guidance for both safe patient use and responsible professional integration.},
	pages = {e73918--e73918},
	journaltitle = {Journal of Medical Internet Research},
	shortjournal = {J. Med. Internet Res.},
	author = {Alain, Gabriel and Crick, James and Snead, Ella and Quatman-Yates, Catherine C and Quatman, Carmen E},
	urldate = {2025-08-19},
	date = {2025-05-30},
	langid = {english},
	note = {{JCR分区}: Q1
中科院分区升级版: 医学2区
影响因子: 6.0
5年影响因子: 6.9},
	keywords = {{ccfInfo}: Not Found, {citationNumber}: 0},
}

@article{angyal_exploring_2025,
	title = {Exploring the possibilities and limitations of customized large language model to support and improve cervical cancer screening},
	volume = {25},
	issn = {1472-6947},
	url = {https://bmcmedinformdecismak.biomedcentral.com/articles/10.1186/s12911-025-03088-3},
	doi = {10.1186/s12911-025-03088-3},
	abstract = {Abstract
            
              Background
              The rapid advancement of artificial intelligence, driven by Generative Pre-trained Transformers ({GPT}), has transformed natural language processing. Prompt engineering plays a key role in guiding model outputs effectively. Our primary objective was to explore the possibilities and limitations of a custom {GPT}, developed via prompt engineering, as a patient education tool, which delivers publicly available information through a user-friendly design that facilitates more effective access to cervical cancer screening knowledge.
            
            
              Method
              The system was developed using the {OpenAI} {GPT}-4 model and Python programming language, with the interface built on Streamlit for cloud-based accessibility and testing. It initially presented questions to testers for preliminary assessment. For cervical cancer-related information, we referenced medical guidelines. Iterative testing optimized the prompts for quality and relevance; techniques like context provision, question chaining, and prompt-based constraints were used. Human-in-the-loop and two independent medical doctor evaluations were employed. Additionally, system performance metrics were measured.
            
            
              Result
              The web application was tested 115 times over a three-week period in 2024, with 87 female (76\%) and 28 male (24\%) participants. A total of 112 users completed the user experience questionnaire. Statistical analysis showed a significant association between age and perceived personalization (p = 0.047) and between gender and system customization (p = 0.037). Younger participants reported higher engagement, though not significantly. Females valued guidance on screening schedules and early detection, while males highlighted the usefulness of information regarding {HPV} vaccination and its role in preventing {HPV}-related cancers. Independent evaluations by medical doctors demonstrated consistent assessments of the system’s responses in terms of accuracy, clarity, and usefulness.
            
            
              Discussion
              While the system demonstrates potential to enhance public health awareness and promote preventive behaviors, encouraging individuals to seek information on cervical cancer screening and {HPV} vaccination, its conversational capabilities remain constrained by the inherent limitations of current language model technology.
            
            
              Conclusions
              Although custom {GPTs} can not substitute a healthcare consultations, these tools can streamline workflows, expedite information access, and support personalized care. Further research should focus on conducting well-designed randomized controlled trials to establish definitive conclusions regarding its impact and reliability.
            
            
              Clinical trial number
              Not applicable.},
	pages = {242},
	number = {1},
	journaltitle = {{BMC} Medical Informatics and Decision Making},
	shortjournal = {{BMC} Med. Inf. Decis. Making},
	author = {Angyal, Viola and Bertalan, Ádám and Domján, Péter and Dinya, Elek},
	urldate = {2025-08-19},
	date = {2025-07-01},
	langid = {english},
	note = {{JCR分区}: Q2
中科院分区升级版: 医学3区
影响因子: 3.8
5年影响因子: 4.4},
	keywords = {{citationNumber}: 0, {ccfInfo}: {CCF}-None {MIDM}},
}

@article{toiv_digesting_2024,
	title = {Digesting digital health: a study of appropriateness and readability of {ChatGPT}-generated gastroenterological information},
	volume = {15},
	issn = {2155-384X},
	url = {https://journals.lww.com/10.14309/ctg.0000000000000765},
	doi = {10.14309/ctg.0000000000000765},
	shorttitle = {Digesting digital health},
	abstract = {{INTRODUCTION}:
              The advent of artificial intelligence–powered large language models capable of generating interactive responses to intricate queries marks a groundbreaking development in how patients access medical information. Our aim was to evaluate the appropriateness and readability of gastroenterological information generated by Chat Generative Pretrained Transformer ({ChatGPT}).
            
            
              {METHODS}:
              We analyzed responses generated by {ChatGPT} to 16 dialog-based queries assessing symptoms and treatments for gastrointestinal conditions and 13 definition-based queries on prevalent topics in gastroenterology. Three board-certified gastroenterologists evaluated output appropriateness with a 5-point Likert-scale proxy measurement of currency, relevance, accuracy, comprehensiveness, clarity, and urgency/next steps. Outputs with a score of 4 or 5 in all 6 categories were designated as “appropriate.” Output readability was assessed with Flesch Reading Ease score, Flesch-Kinkaid Reading Level, and Simple Measure of Gobbledygook scores.
            
            
              {RESULTS}:
              
                {ChatGPT} responses to 44\% of the 16 dialog-based and 69\% of the 13 definition-based questions were deemed appropriate, and the proportion of appropriate responses within the 2 groups of questions was not significantly different (
                P
                = 0.17). Notably, none of {ChatGPT}’s responses to questions related to gastrointestinal emergencies were designated appropriate. The mean readability scores showed that outputs were written at a college-level reading proficiency.
              
            
            
              {DISCUSSION}:
              {ChatGPT} can produce generally fitting responses to gastroenterological medical queries, but responses were constrained in appropriateness and readability, which limits the current utility of this large language model. Substantial development is essential before these models can be unequivocally endorsed as reliable sources of medical information.},
	pages = {e00765},
	number = {11},
	journaltitle = {Clinical and Translational Gastroenterology},
	shortjournal = {Clin. Transl. Gastroenterol.},
	author = {Toiv, Avi and Saleh, Zachary and Ishak, Angela and Alsheik, Eva and Venkat, Deepak and Nandi, Neilanjan and Zuchelli, Tobias E.},
	urldate = {2025-08-19},
	date = {2024-11},
	langid = {english},
	note = {{JCR分区}: Q2
中科院分区升级版: 医学3区
影响因子: 3.0
5年影响因子: 3.7},
	keywords = {{ccfInfo}: Not Found, {citationNumber}: 1},
}

@article{nguyen_usability_2024,
	title = {Usability, engagement, and report usefulness of chatbot-based family health history data collection: Mixed methods analysis},
	volume = {26},
	issn = {1438-8871},
	url = {https://www.jmir.org/2024/1/e55164},
	doi = {10.2196/55164},
	shorttitle = {Usability, engagement, and report usefulness of chatbot-based family health history data collection},
	abstract = {Background
              Family health history ({FHx}) is an important predictor of a person’s genetic risk but is not collected by many adults in the United States.
            
            
              Objective
              This study aims to test and compare the usability, engagement, and report usefulness of 2 web-based methods to collect {FHx}.
            
            
              Methods
              This mixed methods study compared {FHx} data collection using a flow-based chatbot ({KIT}; the curious interactive test) and a form-based method. {KIT}’s design was optimized to reduce user burden. We recruited and randomized individuals from 2 crowdsourced platforms to 1 of the 2 {FHx} methods. All participants were asked to complete a questionnaire to assess the method’s usability, the usefulness of a report summarizing their experience, user-desired chatbot enhancements, and general user experience. Engagement was studied using log data collected by the methods. We used qualitative findings from analyzing free-text comments to supplement the primary quantitative results.
            
            
              Results
              Participants randomized to {KIT} reported higher usability than those randomized to the form, with a mean System Usability Scale score of 80.2 versus 61.9 (P{\textless}.001), respectively. The engagement analysis reflected design differences in the onboarding process. {KIT} users spent less time entering {FHx} information and reported more conditions than form users (mean 5.90 vs 7.97 min; P=.04; and mean 7.8 vs 10.1 conditions; P=.04). Both {KIT} and form users somewhat agreed that the report was useful (Likert scale ratings of 4.08 and 4.29, respectively). Among desired enhancements, personalization was the highest-rated feature (188/205, 91.7\% rated medium- to high-priority). Qualitative analyses revealed positive and negative characteristics of both {KIT} and the form-based method. Among respondents randomized to {KIT}, most indicated it was easy to use and navigate and that they could respond to and understand user prompts. Negative comments addressed {KIT}’s personality, conversational pace, and ability to manage errors. For {KIT} and form respondents, qualitative results revealed common themes, including a desire for more information about conditions and a mutual appreciation for the multiple-choice button response format. Respondents also said they wanted to report health information beyond {KIT}’s prompts (eg, personal health history) and for {KIT} to provide more personalized responses.
            
            
              Conclusions
              We showed that {KIT} provided a usable way to collect {FHx}. We also identified design considerations to improve chatbot-based {FHx} data collection: First, the final report summarizing the {FHx} collection experience should be enhanced to provide more value for patients. Second, the onboarding chatbot prompt may impact data quality and should be carefully considered. Finally, we highlighted several areas that could be improved by moving from a flow-based chatbot to a large language model implementation strategy.},
	pages = {e55164},
	journaltitle = {Journal of Medical Internet Research},
	shortjournal = {J. Med. Internet Res.},
	author = {Nguyen, Michelle Hoang and Sedoc, João and Taylor, Casey Overby},
	urldate = {2025-08-19},
	date = {2024-09-30},
	langid = {english},
	note = {{JCR分区}: Q1
中科院分区升级版: 医学2区
影响因子: 6.0
5年影响因子: 6.9},
	keywords = {{ccfInfo}: Not Found, {citationNumber}: 0},
}

@article{scholich_comparison_2025,
	title = {A comparison of responses from human therapists and large language model–based chatbots to assess therapeutic communication: Mixed methods study},
	volume = {12},
	issn = {2368-7959},
	url = {https://mental.jmir.org/2025/1/e69709},
	doi = {10.2196/69709},
	shorttitle = {A comparison of responses from human therapists and large language model–based chatbots to assess therapeutic communication},
	abstract = {Background
              Consumers are increasingly using large language model–based chatbots to seek mental health advice or intervention due to ease of access and limited availability of mental health professionals. However, their suitability and safety for mental health applications remain underexplored, particularly in comparison to professional therapeutic practices.
            
            
              Objective
              This study aimed to evaluate how general-purpose chatbots respond to mental health scenarios and compare their responses to those provided by licensed therapists. Specifically, we sought to identify chatbots’ strengths and limitations, as well as the ethical and practical considerations necessary for their use in mental health care.
            
            
              Methods
              We conducted a mixed methods study to compare responses from chatbots and licensed therapists to scripted mental health scenarios. We created 2 fictional scenarios and prompted 3 chatbots to create 6 interaction logs. We recruited 17 therapists and conducted study sessions that consisted of 3 activities. First, therapists responded to the 2 scenarios using a Qualtrics form. Second, therapists went through the 6 interaction logs using a think-aloud procedure to highlight their thoughts about the chatbots’ responses. Finally, we conducted a semistructured interview to explore subjective opinions on the use of chatbots for supporting mental health. The study sessions were analyzed using thematic analysis. The interaction logs from chatbot and therapist responses were coded using the Multitheoretical List of Therapeutic Interventions codes and then compared to each other.
            
            
              Results
              We identified 7 themes describing the strengths and limitations of the chatbots as compared to therapists. These include elements of good therapy in chatbot responses, conversational style of chatbots, insufficient inquiry and feedback seeking by chatbots, chatbot interventions, client engagement, chatbots’ responses to crisis situations, and considerations for chatbot-based therapy. In the use of Multitheoretical List of Therapeutic Interventions codes, we found that therapists evoked more elaboration (Mann-Whitney U=9; P=.001) and used more self-disclosure (U=45.5; P=.37) as compared to the chatbots. The chatbots used affirming (U=28; P=.045) and reassuring (U=23; P=.02) language more often than the therapists. The chatbots also used psychoeducation (U=22.5; P=.02) and suggestions (U=12.5; P=.003) more often than the therapists.
            
            
              Conclusions
              Our study demonstrates the unsuitability of general-purpose chatbots to safely engage in mental health conversations, particularly in crisis situations. While chatbots display elements of good therapy, such as validation and reassurance, overuse of directive advice without sufficient inquiry and use of generic interventions make them unsuitable as therapeutic agents. Careful research and evaluation will be necessary to determine the impact of chatbot interactions and to identify the most appropriate use cases related to mental health.},
	pages = {e69709},
	journaltitle = {{JMIR} Mental Health},
	shortjournal = {{JMIR} Ment. Health},
	author = {Scholich, Till and Barr, Maya and Wiltsey Stirman, Shannon and Raj, Shriti},
	urldate = {2025-08-19},
	date = {2025-05-21},
	langid = {english},
	note = {{JCR分区}: Q1
中科院分区升级版: 医学2区
影响因子: 5.8
5年影响因子: 5.8},
	keywords = {{ccfInfo}: Not Found, {citationNumber}: 0},
}

@article{zisquit_ai-enhanced_2025,
	title = {{AI}-enhanced virtual reality self-talk for psychological counseling: Formative qualitative study},
	volume = {9},
	issn = {2561-326X},
	url = {https://formative.jmir.org/2025/1/e67782},
	doi = {10.2196/67782},
	shorttitle = {{AI}-enhanced virtual reality self-talk for psychological counseling},
	abstract = {Background
              Access to mental health services continues to pose a global challenge, with current services often unable to meet the growing demand. This has sparked interest in conversational artificial intelligence ({AI}) agents as potential solutions. Despite this, the development of a reliable virtual therapist remains challenging, and the feasibility of {AI} fulfilling this sensitive role is still uncertain. One promising approach involves using {AI} agents for psychological self-talk, particularly within virtual reality ({VR}) environments. Self-talk in {VR} allows externalizing self-conversation by enabling individuals to embody avatars representing themselves as both patient and counselor, thus enhancing cognitive flexibility and problem-solving abilities. However, participants sometimes experience difficulties progressing in sessions, which is where {AI} could offer guidance and support.
            
            
              Objective
              This formative study aims to assess the challenges and advantages of integrating an {AI} agent into self-talk in {VR} for psychological counseling, focusing on user experience and the potential role of {AI} in supporting self-reflection, problem-solving, and positive behavioral change.
            
            
              Methods
              We carried out an iterative design and development of a system and protocol integrating large language models ({LLMs}) within {VR} self-talk during the first two and a half years. The design process addressed user interface, speech-to-text functionalities, fine-tuning the {LLMs}, and prompt engineering. Upon completion of the design process, we conducted a 3-month long exploratory qualitative study in which 11 healthy participants completed a session that included identifying a problem they wanted to address, attempting to address this problem using self-talk in {VR}, and then continuing self-talk in {VR} but this time with the assistance of an {LLM}-based virtual human. The sessions were carried out with a trained clinical psychologist and followed by semistructured interviews. We used applied thematic analysis after the interviews to code and develop key themes for the participants that addressed our research objective.
            
            
              Results
              In total, 4 themes were identified regarding the quality of advice, the potential advantages of human-{AI} collaboration in self-help, the believability of the virtual human, and user preferences for avatars in the scenario. The participants rated their desire to engage in additional such sessions at 8.3 out of 10, and more than half of the respondents indicated that they preferred using {VR} self-talk with {AI} rather than without it. On average, the usefulness of the session was rated 6.9 ({SD} 0.54), and the degree to which it helped solve their problem was rated 6.1 ({SD} 1.58). Participants specifically noted that human-{AI} collaboration led to improved outcomes and facilitated more positive thought processes, thereby enhancing self-reflection and problem-solving abilities.
            
            
              Conclusions
              This exploratory study suggests that the {VR} self-talk paradigm can be enhanced by {LLM}-based agents and presents the ways to achieve this, potential pitfalls, and additional insights.},
	pages = {e67782},
	journaltitle = {{JMIR} Formative Research},
	shortjournal = {{JMIR} Form. Res.},
	author = {Zisquit, Moreah and Shoa, Alon and Oliva, Ramon and Perry, Stav and Spanlang, Bernhard and Brunstein Klomek, Anat and Slater, Mel and Friedman, Doron},
	urldate = {2025-08-19},
	date = {2025-04-02},
	langid = {english},
	note = {中科院分区升级版: 医学4区
影响因子: 2.1
5年影响因子: N/A},
	keywords = {{ccfInfo}: Not Found, {citationNumber}: 0},
}

@article{chan_using_2025,
	title = {Using {ChatGPT} for medical education: The technical perspective},
	volume = {25},
	issn = {1472-6920},
	url = {https://bmcmededuc.biomedcentral.com/articles/10.1186/s12909-025-06785-9},
	doi = {10.1186/s12909-025-06785-9},
	shorttitle = {Using {ChatGPT} for medical education},
	pages = {201},
	number = {1},
	journaltitle = {{BMC} Medical Education},
	shortjournal = {{BMC} Med. Educ.},
	author = {Chan, Kwan Yin and Yuen, Tsz Hon and Co, Michael},
	urldate = {2025-08-19},
	date = {2025-02-07},
	langid = {english},
	note = {{JCR分区}: Q1
中科院分区升级版: 教育学3区
影响因子: 3.2
5年影响因子: 3.8},
	keywords = {{ccfInfo}: Not Found, {citationNumber}: 0},
}

@article{cross_assessing_2025,
	title = {Assessing {ChatGPT}’s capability as a new age standardized patient: Qualitative study},
	volume = {11},
	issn = {2369-3762},
	url = {https://mededu.jmir.org/2025/1/e63353},
	doi = {10.2196/63353},
	shorttitle = {Assessing {ChatGPT}’s capability as a new age standardized patient},
	abstract = {Abstract
            
              Background
              Standardized patients ({SPs}) have been crucial in medical education, offering realistic patient interactions to students. Despite their benefits, {SP} training is resource-intensive and access can be limited. Advances in artificial intelligence ({AI}), particularly with large language models such as {ChatGPT}, present new opportunities for virtual {SPs}, potentially addressing these limitations.
            
            
              Objectives
              This study aims to assess medical students’ perceptions and experiences of using {ChatGPT} as an {SP} and to evaluate {ChatGPT}’s effectiveness in performing as a virtual {SP} in a medical school setting.
            
            
              Methods
              This qualitative study, approved by the American University of Antigua Institutional Review Board, involved 9 students (5 females and 4 males, aged 22‐48 years) from the American University of Antigua College of Medicine. Students were observed during a live role-play, interacting with {ChatGPT} as an {SP} using a predetermined prompt. A structured 15-question survey was administered before and after the interaction. Thematic analysis was conducted on the transcribed and coded responses, with inductive category formation.
            
            
              Results
              Thematic analysis identified key themes preinteraction including technology limitations (eg, prompt engineering difficulties), learning efficacy (eg, potential for personalized learning and reduced interview stress), verisimilitude (eg, absence of visual cues), and trust (eg, concerns about {AI} accuracy). Postinteraction, students noted improvements in prompt engineering, some alignment issues (eg, limited responses on sensitive topics), maintained learning efficacy (eg, convenience and repetition), and continued verisimilitude challenges (eg, lack of empathy and nonverbal cues). No significant trust issues were reported postinteraction. Despite some limitations, students found {ChatGPT} as a valuable supplement to traditional {SPs}, enhancing practice flexibility and diagnostic skills.
            
            
              Conclusions
              {ChatGPT} can effectively augment traditional {SPs} in medical education, offering accessible, flexible practice opportunities. However, it cannot fully replace human {SPs} due to limitations in verisimilitude and prompt engineering challenges. Integrating prompt engineering into medical curricula and continuous advancements in {AI} are recommended to enhance the use of virtual {SPs}.},
	pages = {e63353--e63353},
	journaltitle = {{JMIR} Medical Education},
	shortjournal = {{JMIR} Med. Educ.},
	author = {Cross, Joseph and Kayalackakom, Tarron and Robinson, Raymond E and Vaughans, Andrea and Sebastian, Roopa and Hood, Ricardo and Lewis, Courtney and Devaraju, Sumanth and Honnavar, Prasanna and Naik, Sheetal and Joseph, Jillwin and Anand, Nikhilesh and Mohammed, Abdalla and Johnson, Asjah and Cohen, Eliran and Adeniji, Teniola and Nnenna Nnaji, Aisling and George, Julia Elizabeth},
	urldate = {2025-08-19},
	date = {2025-05-20},
	langid = {english},
	note = {中科院分区升级版: 教育学3区},
	keywords = {{ccfInfo}: Not Found, {citationNumber}: 0},
}

@article{jagiella-lodise_can_2025,
	title = {Can patients rely on {ChatGPT} to answer hand pathology–related medical questions?},
	volume = {20},
	issn = {1558-9447, 1558-9455},
	url = {https://journals.sagepub.com/doi/10.1177/15589447241247246},
	doi = {10.1177/15589447241247246},
	abstract = {Background:
              In recent years, {ChatGPT} has become a popular source of information online. Physicians need to be aware of the resources their patients are using to self-inform of their conditions. This study investigates physician-graded accuracy and completeness of {ChatGPT} regarding various questions patients are likely to ask the artificial intelligence ({AI}) system concerning common upper limb orthopedic conditions.
            
            
              Methods:
              {ChatGPT} 3.5 was interrogated concerning 5 common orthopedic hand conditions: carpal tunnel syndrome, Dupuytren contracture, De Quervain tenosynovitis, trigger finger, and carpal metacarpal arthritis. Questions evaluated conditions’ symptoms, pathology, management, surgical indications, recovery time, insurance coverage, and workers’ compensation possibility. Each topic had 12 to 15 questions and was established as its own {ChatGPT} conversation. All questions regarding the same diagnosis were presented to the {AI}, and its answers were recorded. Each question was then graded for both accuracy (Likert scale of 1-6) and completeness (Likert scale of 1-3) by 10 fellowship trained hand surgeons. Descriptive statistics were performed.
            
            
              Results:
              Overall, the mean accuracy score for {ChatGPT}’s answers to common orthopedic hand diagnoses was 4.83 out of 6 ± 0.95. The mean completeness of answers was 2 out of 3 ± 0.59.
            
            
              Conclusions:
              Easily accessible online {AI} such as {ChatGPT} is becoming more advanced and thus more reliable in its ability to answer common medical questions. Physicians can anticipate such online resources being mostly correct, however incomplete. Patients should beware of relying on such resources in isolation.},
	pages = {801--809},
	number = {5},
	journaltitle = {Hand},
	shortjournal = {Hand},
	author = {Jagiella-Lodise, Olivia and Suh, Nina and Zelenski, Nicole A.},
	urldate = {2025-08-19},
	date = {2025-07},
	langid = {english},
	note = {中科院分区升级版: 医学3区},
	keywords = {{ccfInfo}: Not Found, {citationNumber}: 2},
}

@article{zada_shared_2024,
	title = {A shared model-based linguistic space for transmitting our thoughts from brain to brain in natural conversations},
	volume = {112},
	issn = {08966273},
	url = {https://linkinghub.elsevier.com/retrieve/pii/S0896627324004604},
	doi = {10.1016/j.neuron.2024.06.025},
	pages = {3211--3222.e5},
	number = {18},
	journaltitle = {Neuron},
	shortjournal = {Neuron},
	author = {Zada, Zaid and Goldstein, Ariel and Michelmann, Sebastian and Simony, Erez and Price, Amy and Hasenfratz, Liat and Barham, Emily and Zadbood, Asieh and Doyle, Werner and Friedman, Daniel and Dugan, Patricia and Melloni, Lucia and Devore, Sasha and Flinker, Adeen and Devinsky, Orrin and Nastase, Samuel A. and Hasson, Uri},
	urldate = {2025-08-19},
	date = {2024-09},
	langid = {english},
	note = {{JCR分区}: Q1
中科院分区升级版: 医学1区
影响因子: 15.0
5年影响因子: 16.6},
	keywords = {{ccfInfo}: Not Found, {citationNumber}: 4},
}

@article{abdullah_maria_2025,
	title = {{MARIA} (medical assistance and rehabilitation intelligent agent) for medication adherence in patients with heart failure: Empirical results from a wizard of oz systematic conversational agent design clinical protocol},
	volume = {9},
	issn = {2561-1011},
	url = {https://cardio.jmir.org/2025/1/e55846},
	doi = {10.2196/55846},
	shorttitle = {{MARIA} (medical assistance and rehabilitation intelligent agent) for medication adherence in patients with heart failure},
	abstract = {Background
              Nonadherence to medication is a key factor contributing to high heart failure ({HF}) rehospitalization rates. A conversational agent ({CA}) or chatbot is a technology that can enhance medication adherence by helping patients self-manage their medication routines at home.
            
            
              Objective
              This study outlines the conception of a design method for developing a {CA} to support patients in medication adherence, utilizing design thinking as the primary process for gathering requirements, prototyping, and testing. We apply this design method to the ongoing development of Medical Assistance and Rehabilitation Intelligent Agent ({MARIA}), a rule-based {CA}.
            
            
              Methods
              Following the design thinking process, at the ideation stage, we engaged a multidisciplinary group of stakeholders (patients and pharmacists) to elicit requirements for the early conception of {MARIA}. In collaboration with pharmacists, we structured {MARIA}’s dialogue into a workflow based on Adlerian therapy, a psychoeducational theory. At the testing stage, we conducted an observational study using the Wizard of Oz ({WoZ}) research method to simulate the {MARIA} prototype with 20 patient participants. This approach validated and refined our application of Adlerian therapy in the {CA}’s dialogue. We incorporated human-likeness and trust scoring into user satisfaction assessments after each {WoZ} session to evaluate {MARIA}’s feasibility and acceptance of medication adherence. Dialogue data collected through {WoZ} simulations were analyzed using a coding analysis technique.
            
            
              Results
              Our design method for the {CA} revealed gaps in {MARIA}’s conception, including (1) handling negative responses, (2) appropriate use of emoticons to enhance human-likeness, (3) system feedback mechanisms during turn-taking delays, and (4) defining the extent to which a {CA} can communicate on behalf of a health care provider regarding medication adherence.
            
            
              Conclusions
              The design thinking process provided interactive steps to involve users early in the development of a {CA}. Notably, the use of {WoZ} in an observational clinical protocol highlighted the following: (1) coding analysis offered guidelines for modeling {CA} dialogue with patient safety in mind; (2) incorporating human-likeness and trust in user satisfaction assessments provided insights into attributes that foster patient trust in a {CA}; and (3) the application of Adlerian therapy demonstrated its effectiveness in motivating patients with {HF} to adhere to medication within a {CA} framework. In conclusion, our method is valuable for modeling and validating {CA} interactions with patients, assessing system reliability, user expectations, and constraints. It can guide designers in leveraging existing {CA} technologies, such as {ChatGPT} or {AWS} Lex, for adaptation in health care settings.},
	pages = {e55846},
	journaltitle = {{JMIR} Cardio},
	shortjournal = {{JMIR} Cardio},
	author = {Abdullah, Nik Nailah and Tang, Jia and Fetrati, Hemad and Kaukiah, Nor Fadhilah Binti and Saharudin, Sahrin Bin and Yong, Vee Sim and Yen, Chia How},
	urldate = {2025-08-19},
	date = {2025-04-10},
	langid = {english},
	note = {影响因子: 2.2
5年影响因子: N/A},
	keywords = {{ccfInfo}: Not Found, {citationNumber}: 0},
}

@article{bernstein_feasibility_2025,
	title = {Feasibility of using {ChatGPT} to generate exposure hierarchies for treating obsessive-compulsive disorder},
	volume = {56},
	issn = {00057894},
	url = {https://linkinghub.elsevier.com/retrieve/pii/S0005789425000231},
	doi = {10.1016/j.beth.2025.02.005},
	pages = {680--688},
	number = {4},
	journaltitle = {Behavior Therapy},
	shortjournal = {Behav. Ther.},
	author = {Bernstein, Emily E. and Jaroszewski, Adam C. and Jacoby, Ryan J. and Bailen, Natasha H. and Ragan, Jennifer and Usmani, Aisha and Wilhelm, Sabine},
	urldate = {2025-08-19},
	date = {2025-07},
	langid = {english},
	keywords = {{ccfInfo}: Not Found, {citationNumber}: 0},
}

@article{yi_feasibility_2025,
	title = {The feasibility of using generative artificial intelligence for history taking in virtual patients},
	volume = {18},
	issn = {1756-0500},
	url = {https://bmcresnotes.biomedcentral.com/articles/10.1186/s13104-025-07157-8},
	doi = {10.1186/s13104-025-07157-8},
	pages = {80},
	number = {1},
	journaltitle = {{BMC} Research Notes},
	shortjournal = {{BMC} Res. Notes},
	author = {Yi, Yongjin and Kim, Kyong-Jee},
	urldate = {2025-08-19},
	date = {2025-02-24},
	langid = {english},
	note = {中科院分区升级版: 综合性期刊4区
影响因子: 1.7
5年影响因子: 2.0},
	keywords = {{ccfInfo}: Not Found, {citationNumber}: 0},
	file = {Full Text PDF:C\:\\Users\\Administrator\\Zotero\\storage\\PAUUIDUY\\Yi and Kim - 2025 - The feasibility of using generative artificial intelligence for history taking in virtual patients.pdf:application/pdf},
}

@article{jo_fine-tuned_2024,
	title = {Fine-tuned bidirectional encoder representations from transformers versus {ChatGPT} for text-based outpatient department recommendation: Comparative study},
	volume = {8},
	issn = {2561-326X},
	url = {https://formative.jmir.org/2024/1/e47814},
	doi = {10.2196/47814},
	shorttitle = {Fine-tuned bidirectional encoder representations from transformers versus {ChatGPT} for text-based outpatient department recommendation},
	abstract = {Background
              Patients often struggle with determining which outpatient specialist to consult based on their symptoms. Natural language processing models in health care offer the potential to assist patients in making these decisions before visiting a hospital.
            
            
              Objective
              This study aimed to evaluate the performance of {ChatGPT} in recommending medical specialties for medical questions.
            
            
              Methods
              We used a dataset of 31,482 medical questions, each answered by doctors and labeled with the appropriate medical specialty from the health consultation board of {NAVER} ({NAVER} Corp), a major Korean portal. This dataset includes 27 distinct medical specialty labels. We compared the performance of the fine-tuned Korean Medical bidirectional encoder representations from transformers ({KM}-{BERT}) and {ChatGPT} models by analyzing their ability to accurately recommend medical specialties. We categorized responses from {ChatGPT} into those matching the 27 predefined specialties and those that did not. Both models were evaluated using performance metrics of accuracy, precision, recall, and F1-score.
            
            
              Results
              {ChatGPT} demonstrated an answer avoidance rate of 6.2\% but provided accurate medical specialty recommendations with explanations that elucidated the underlying pathophysiology of the patient’s symptoms. It achieved an accuracy of 0.939, precision of 0.219, recall of 0.168, and an F1-score of 0.134. In contrast, the {KM}-{BERT} model, fine-tuned for the same task, outperformed {ChatGPT} with an accuracy of 0.977, precision of 0.570, recall of 0.652, and an F1-score of 0.587.
            
            
              Conclusions
              Although {ChatGPT} did not surpass the fine-tuned {KM}-{BERT} model in recommending the correct medical specialties, it showcased notable advantages as a conversational artificial intelligence model. By providing detailed, contextually appropriate explanations, {ChatGPT} has the potential to significantly enhance patient comprehension of medical information, thereby improving the medical referral process.},
	pages = {e47814},
	journaltitle = {{JMIR} Formative Research},
	shortjournal = {{JMIR} Form. Res.},
	author = {Jo, Eunbeen and Yoo, Hakje and Kim, Jong-Ho and Kim, Young-Min and Song, Sanghoun and Joo, Hyung Joon},
	urldate = {2025-08-19},
	date = {2024-10-18},
	langid = {english},
	note = {中科院分区升级版: 医学4区
影响因子: 2.1
5年影响因子: N/A},
	keywords = {{ccfInfo}: Not Found, {citationNumber}: 0},
}

@article{biassoni_exploring_2025,
	title = {Exploring {ChatGPT}'s communication behaviour in healthcare interactions: A psycholinguistic perspective},
	volume = {134},
	issn = {07383991},
	url = {https://linkinghub.elsevier.com/retrieve/pii/S0738399125000308},
	doi = {10.1016/j.pec.2025.108663},
	shorttitle = {Exploring {ChatGPT}'s communication behaviour in healthcare interactions},
	pages = {108663},
	journaltitle = {Patient Education and Counseling},
	shortjournal = {Patient Educ. Couns.},
	author = {Biassoni, Federica and Gnerre, Martina},
	urldate = {2025-08-19},
	date = {2025-05},
	langid = {english},
	note = {{JCR分区}: Q1
中科院分区升级版: 医学3区
影响因子: 3.1
5年影响因子: 3.5},
	keywords = {{ccfInfo}: Not Found, {citationNumber}: 0},
}

@article{chu_generative_2025,
	title = {Generative {AI}’s healthcare professional role creep: A cross-sectional evaluation of publicly accessible, customised health-related {GPTs}},
	volume = {13},
	issn = {2296-2565},
	url = {https://www.frontiersin.org/articles/10.3389/fpubh.2025.1584348/full},
	doi = {10.3389/fpubh.2025.1584348},
	shorttitle = {Generative {AI}’s healthcare professional role creep},
	abstract = {Introduction
              Generative artificial intelligence ({AI}) is advancing rapidly; an important consideration is the public’s increasing ability to customise foundational {AI} models to create publicly accessible applications tailored for specific tasks. This study aims to evaluate the accessibility and functionality descriptions of customised {GPTs} on the {OpenAI} {GPT} store that provide health-related information or assistance to patients and healthcare professionals.
            
            
              Methods
              We conducted a cross-sectional observational study of the {OpenAI} {GPT} store from September 2 to 6, 2024, to identify publicly accessible customised {GPTs} with health-related functions. We searched across general medicine, psychology, oncology, cardiology, and immunology applications. Identified {GPTs} were assessed for their name, description, intended audience, and usage. Regulatory status was checked across the U.S. Food and Drug Administration ({FDA}), European Union Medical Device Regulation ({EU} {MDR}), and Australian Therapeutic Goods Administration ({TGA}) databases.
            
            
              Results
              A total of 1,055 customised, health-related {GPTs} targeting patients and healthcare professionals were identified, which had collectively been used in over 360,000 conversations. Of these, 587 were psychology-related, 247 were in general medicine, 105 in oncology, 52 in cardiology, 30 in immunology, and 34 in other health specialties. Notably, 624 of the identified {GPTs} included healthcare professional titles (e.g., doctor, nurse, psychiatrist, oncologist) in their names and/or descriptions, suggesting they were taking on such roles. None of the customised {GPTs} identified were {FDA}, {EU} {MDR}, or {TGA}-approved.
            
            
              Discussion
              This study highlights the rapid emergence of publicly accessible, customised, health-related {GPTs}. The findings raise important questions about whether current {AI} medical device regulations are keeping pace with rapid technological advancements. The results also highlight the potential “role creep” in {AI} chatbots, where publicly accessible applications begin to perform — or claim to perform — functions traditionally reserved for licensed professionals, underscoring potential safety concerns.},
	pages = {1584348},
	journaltitle = {Frontiers in Public Health},
	shortjournal = {Front. Public Health},
	author = {Chu, Bianca and Modi, Natansh D. and Menz, Bradley D. and Bacchi, Stephen and Kichenadasse, Ganessan and Paterson, Catherine and Kovoor, Joshua G. and Ramsey, Imogen and Logan, Jessica M. and Wiese, Michael D. and {McKinnon}, Ross A. and Rowland, Andrew and Sorich, Michael J. and Hopkins, Ashley M.},
	urldate = {2025-08-19},
	date = {2025-05-09},
	langid = {english},
	note = {{JCR分区}: Q1
中科院分区升级版: 医学3区
影响因子: 3.4
5年影响因子: 3.8},
	keywords = {{ccfInfo}: Not Found, {citationNumber}: 0},
	file = {Full Text PDF:C\:\\Users\\Administrator\\Zotero\\storage\\QNSECZYR\\Chu et al. - 2025 - Generative AI’s healthcare professional role creep A cross-sectional evaluation of publicly accessi.pdf:application/pdf},
}

@article{lawrence_informed_2025,
	title = {Informed consent for ambient documentation using generative {AI} in ambulatory care},
	volume = {8},
	issn = {2574-3805},
	url = {https://jamanetwork.com/journals/jamanetworkopen/fullarticle/2836694},
	doi = {10.1001/jamanetworkopen.2025.22400},
	abstract = {Importance
              Artificial intelligence ({AI})–assisted ambient documentation technologies that use audio from clinic visits to generate documentation are being deployed across hospital systems to optimize clinical note writing and reduce administrative burden. However, little is known about optimal approaches to engage patients in informed consent for these tools.
            
            
              Objectives
              To explore clinician and patient experiences with consent processes and examine the association between the use of ambient documentation tools and the patient-clinician relationship.
            
            
              Design, Setting, and Participants
              This study was conducted from March 1 to December 31, 2024, in ambulatory practices across specialties in a large urban academic health center as part of an ongoing operational quality improvement initiative. Participants included clinicians and patients participating in an operational proof-of-concept exploration of ambient documentation technology.
            
            
              Main Outcomes and Measures
              A pragmatic, sequential, inductive-deductive qualitative evaluation was conducted of informed consent contexts, processes, and challenges among ambulatory clinicians and patients exposed to ambient documentation technology. Evaluation included site visits, clinical observations, clinician interviews, and patient surveys to explore perceptions and challenges related to consent.
            
            
              Results
              A total of 121 ambient documentation pilot users included 18 clinicians (mean [{SD}] years of practice, 18.6 [100]; 10 men [55.6\%]) and 103 patients (mean [{SD}] age, 37 [12.5] years; 65 women [63.1\%]). The most common consent approach was a verbal patient-clinician conversation prior to an individual encounter. Patients and clinicians had a spectrum of comfort with ambient technology; 77 patients (74.8\%) reported being comfortable or very comfortable with their physician using ambient documentation. Patient trust, detail in the consent discussion, and intended tool use were associated with patient comfort and intent to consent. Technical understanding was associated with comfort with consent conversations: when provided basic information about the technology, 84 patients (81.6\%) consented; this decreased to 57 patients (55.3\%) when details about {AI} features, data storage, and corporate involvement were disclosed. Perceived benefits included reduced documentation burden, improved decision-making, and enhanced communication. Concerns included data security, legal liability, cognitive impacts, and equity. When asked about responsibility for medical errors linked to ambient documentation, 66 patients (64.1\%) held physicians accountable; for data security breaches, 79 patients (76.7\%) believed vendors should be responsible. Participants suggested a flexible consent model with digital touchpoints, education, nonclinical staff support, and opt-out options.
            
            
              Conclusions and Relevance
              In this quality improvement study of 121 pilot users of {AI}-assisted ambient documentation technology, informed consent relied primarily on verbal conversations that varied based on time, knowledge, and the patient-clinician relationship. A flexible, multimodal approach—including education, time to discuss risks and benefits, digital resources, nonclinical staff involvement, and clear opt-out options—may improve consent processes and support broader acceptance of ambient documentation tools.},
	pages = {e2522400},
	number = {7},
	journaltitle = {{JAMA} Network Open},
	shortjournal = {{JAMA} Netw. Open},
	author = {Lawrence, Katharine and Kuram, Vasudev S. and Levine, Defne L. and Sharif, Sarah and Polet, Conner and Malhotra, Kiran and Owens, Kellie},
	urldate = {2025-08-19},
	date = {2025-07-22},
	langid = {english},
	note = {{JCR分区}: Q1
中科院分区升级版: 医学1区
影响因子: 9.7
5年影响因子: 10.7},
	keywords = {{ccfInfo}: Not Found, {citationNumber}: 0},
}

@article{hirosawa_utility_2025,
	title = {Utility of generative artificial intelligence for japanese medical interview training: Randomized crossover pilot study},
	volume = {11},
	issn = {2369-3762},
	url = {https://mededu.jmir.org/2025/1/e77332},
	doi = {10.2196/77332},
	shorttitle = {Utility of generative artificial intelligence for japanese medical interview training},
	abstract = {Abstract
            
              Background
              The medical interview remains a cornerstone of clinical training. There is growing interest in applying generative artificial intelligence ({AI}) in medical education, including medical interview training. However, its utility in culturally and linguistically specific contexts, including Japanese, remains underexplored. This study investigated the utility of generative {AI} for Japanese medical interview training.
            
            
              Objective
              This pilot study aimed to evaluate the utility of generative {AI} as a tool for medical interview training by comparing its performance with that of traditional face-to-face training methods using a simulated patient.
            
            
              Methods
              We conducted a randomized crossover pilot study involving 20 postgraduate year 1‐2 physicians from a university hospital. Participants were randomly allocated into 2 groups. Group A began with an {AI}-based station on a case involving abdominal pain, followed by a traditional station with a standardized patient presenting chest pain. Group B followed the reverse order, starting with the traditional station for abdominal pain and subsequently within the {AI}-based station for the chest pain scenario. In the {AI}-based stations, participants interacted with a {GPT}-configured platform that simulated patient behaviors. {GPTs} are customizable versions of {ChatGPT} adapted for specific purposes. The traditional stations involved face-to-face interviews with a simulated patient. Both groups used identical, standardized case scenarios to ensure uniformity. Two independent evaluators, blinded to the study conditions, assessed participants’ performances using 6 defined metrics: patient care and communication, history taking, physical examination, accuracy and clarity of transcription, clinical reasoning, and patient management. A 6-point Likert scale was used for scoring. The discrepancy between the evaluators was resolved through discussion. To ensure cultural and linguistic authenticity, all interviews and evaluations were conducted in Japanese.
            
            
              Results
              
                {AI}-based stations scored lower across most categories, particularly in patient care and communication, than traditional stations (4.48 vs 4.95;
                P
                =.009). However, {AI}-based stations demonstrated comparable performance in clinical reasoning, with a nonsignificant difference (4.43 vs 4.85;
                P
                =.10).
              
            
            
              Conclusions
              The comparable performance of generative {AI} in clinical reasoning highlights its potential as a complementary tool in medical interview training. One of its main advantages lies in enabling self-learning, allowing trainees to independently practice interviews without the need for simulated patients. Nonetheless, the lower scores in patient care and communication underline the importance of maintaining traditional methods that capture the nuances of human interaction. These findings support the adoption of hybrid training models that combine generative {AI} with conventional approaches to enhance the overall effectiveness of medical interview training in Japan.},
	pages = {e77332--e77332},
	journaltitle = {{JMIR} Medical Education},
	shortjournal = {{JMIR} Med. Educ.},
	author = {Hirosawa, Takanobu and Yokose, Masashi and Sakamoto, Tetsu and Harada, Yukinori and Tokumasu, Kazuki and Mizuta, Kazuya and Shimizu, Taro},
	urldate = {2025-08-19},
	date = {2025-08-01},
	langid = {english},
	note = {中科院分区升级版: 教育学3区},
	keywords = {{ccfInfo}: Not Found, {citationNumber}: 0},
}

@article{kaster_automated_2025,
	title = {Automated extraction of functional biomarkers of verbal and ambulatory ability from multi-institutional clinical notes using large language models},
	volume = {17},
	issn = {1866-1955},
	url = {https://jneurodevdisorders.biomedcentral.com/articles/10.1186/s11689-025-09612-w},
	doi = {10.1186/s11689-025-09612-w},
	abstract = {Abstract
            
              Background
              Functional biomarkers in neurodevelopmental disorders, such as verbal and ambulatory abilities, are essential for clinical care and research activities. Treatment planning, intervention monitoring, and identifying comorbid conditions in individuals with intellectual and developmental disabilities ({IDDs}) rely on standardized assessments of these abilities. However, traditional assessments impose a burden on patients and providers, often leading to longitudinal inconsistencies and inequities due to evolving guidelines and associated time–cost. Therefore, this study aimed to develop an automated approach to classify verbal and ambulatory abilities from {EHR} data of {IDD} and cerebral palsy ({CP}) patients. Application of large language models ({LLMs}) to clinical notes, which are rich in longitudinal data, may provide a low-burden pipeline for extracting functional biomarkers efficiently and accurately.
            
            
              Methods
              Data from the multi-institutional National Brain Gene Registry ({BGR}) and a {CP} clinic cohort were utilized, comprising 3,245 notes from 125 individuals and 5,462 clinical notes from 260 individuals, respectively. Employing three {LLMs}—{GPT}-3.5 Turbo, {GPT}-4 Turbo, and {GPT}-4 Omni—we provided the models with a clinical note and utilized a detailed conversational format to prompt the models to answer: "Does the individual use any words?" and "Can the individual walk without aid?" These responses were evaluated against ground-truth abilities, which were established using neurobehavioral assessments collected for each dataset.
            
            
              Results
              {LLM} pipelines demonstrated high accuracy (weighted-F1 scores {\textgreater} .90) in predicting ambulatory ability for both cohorts, likely due to the consistent use of Gross Motor Functional Classification System ({GMFCS}) as a consistent ground-truth standard. However, verbal ability predictions were more accurate in the {BGR} cohort, likely due to higher adherence between the prompt and ground-truth assessment questions. While {LLMs} can be computationally expensive, analysis of our protocol affirmed the cost effectiveness when applied to select notes from the {EHR}.
            
            
              Conclusions
              {LLMs} are effective at extracting functional biomarkers from {EHR} data and broadly generalizable across variable note-taking practices and institutions. Individual verbal and ambulatory ability were accurately extracted, supporting the method's ability to streamline workflows by offering automated, efficient data extraction for patient care and research. Future studies are needed to extend this methodology to additional populations and to demonstrate more granular functional data classification.},
	pages = {24},
	number = {1},
	journaltitle = {Journal of Neurodevelopmental Disorders},
	shortjournal = {J. Neurodev. Disord.},
	author = {Kaster, Levi and Hillis, Ethan and Oh, Inez Y. and Aravamuthan, Bhooma R. and Lanzotti, Virginia C. and Vickstrom, Casey R. and {Brain Gene Registry Consortium} and Wasserstein, M and Chopra, M and Sahin, M and Wangler, M and Schultz, B and Izumi, K and Bergner, S and Gropman, A and Smith-Hicks, C and Abbeduto, L and Hazlett, H and Doherty, D and German, K and DaWalt, L and Neul, J and Constantino, J and Baldridge, D and Srivastava, S and Molholm, S and Walkley, S and Storch, E and Samaco, R and Cohen, J and Shankar, S and Piven, J and Mahida, S and Sveden, A and Dies, K and Riggs, Er and Savatt, Jm and Minor, B and Gurnett, Christina A. and Payne, Philip R. O. and Gupta, Aditi},
	urldate = {2025-08-19},
	date = {2025-04-30},
	langid = {english},
	note = {{JCR分区}: Q1
中科院分区升级版: 医学2区
影响因子: 4.0
5年影响因子: 4.7},
	keywords = {{ccfInfo}: Not Found, {citationNumber}: 0},
	file = {Full Text PDF:C\:\\Users\\Administrator\\Zotero\\storage\\6LAVCTE5\\Kaster et al. - 2025 - Automated extraction of functional biomarkers of verbal and ambulatory ability from multi-institutio.pdf:application/pdf},
}

@article{meinlschmidt_enhancing_2025,
	title = {Enhancing professional communication training in higher education through artificial intelligence({AI})-integrated exercises: Study protocol for a randomised controlled trial},
	volume = {25},
	issn = {1472-6920},
	url = {https://bmcmededuc.biomedcentral.com/articles/10.1186/s12909-025-07307-3},
	doi = {10.1186/s12909-025-07307-3},
	shorttitle = {Enhancing professional communication training in higher education through artificial intelligence({AI})-integrated exercises},
	abstract = {Abstract
            
              Background
              Effective communication skills are fundamental for health care professionals, yet conventional training methods face challenges in scalability and accessibility due to resource constraints. The emergence of artificial intelligence ({AI}), particularly generative {AI}, offers innovative ways for enhancing communication skills training by simulating realistic conversational scenarios and providing personalised, adaptive feedback. This manuscript is presented as study protocol for a cluster-randomised controlled trial that aims at evaluating the efficacy of an {AI}-supported higher education training protocol incorporating generative {AI} exercises to enhance communication competencies among psychology students.
            
            
              Methods
              In this cluster-randomised controlled trial, psychology students enrolled in communication skill seminars at a medium sized university in a medium sized German city will participate. Classes will be assigned within a parallel group design to the {AI} condition ({AI}-enhanced exercises alongside teaching-as-usual, {TAU}, that includes classical exercises) or the control condition ({TAU} only). Additional non-randomised comparison classes will comprise students with {TAU} only, but not be part of main analyses. The primary outcome is the change in communication skills from baseline, assessed through questions reflecting the communication techniques emphasised in the training. Secondary outcomes include communication skills, self-efficacy and self-concept, motivation, attitudes toward {AI}, user experience with the {AI} tool, student evaluations of course quality, and feasibility aspects such as uptake and usability. Data will be collected via online surveys and the university’s teaching platform. Statistical analyses will employ mixed models to evaluate the intervention’s impact.
            
            
              Discussion
              This study will provide empirical evidence on the effectiveness and feasibility of integrating {AI} into higher education communication skills training. Successful integration of {AI}-enhanced training could revolutionise educational practices by offering scalable, accessible, and personalised learning experiences. The findings may have broader implications for incorporating {AI} tools in various educational and professional training contexts, while addressing ethical considerations and promoting responsible use of {AI} in education.
            
            
              Trial registration
              This trial has been pre-registered on the Open Science Framework ({OSF}) under identifier ‘th6f4’.},
	pages = {804},
	number = {1},
	journaltitle = {{BMC} Medical Education},
	shortjournal = {{BMC} Med. Educ.},
	author = {Meinlschmidt, Gunther and Koc, Sara and Boerner, Emma and Tegethoff, Marion and Simacek, Thomas and Schirmer, Liam and Schneider, Michael},
	urldate = {2025-08-19},
	date = {2025-05-30},
	langid = {english},
	note = {{JCR分区}: Q1
中科院分区升级版: 教育学3区
影响因子: 3.2
5年影响因子: 3.8},
	keywords = {{ccfInfo}: Not Found, {citationNumber}: 0},
}

@article{liang_mka_2021,
	title = {{MKA}: A scalable medical knowledge-assisted mechanism for generative models on medical conversation tasks},
	volume = {2021},
	rights = {https://creativecommons.org/licenses/by/4.0/},
	issn = {1748-6718, 1748-670X},
	url = {https://www.hindawi.com/journals/cmmm/2021/5294627/},
	doi = {10.1155/2021/5294627},
	shorttitle = {Mka},
	abstract = {Using natural language processing ({NLP}) technologies to develop medical chatbots makes the diagnosis of the patient more convenient and efficient, which is a typical application in healthcare {AI}. Because of its importance, lots of researches have come out. Recently, the neural generative models have shown their impressive ability as the core of chatbot, while it cannot scale well when directly applied to medical conversation due to the lack of medical-specific knowledge. To address the limitation, a scalable medical knowledge-assisted mechanism ({MKA}) is proposed in this paper. The mechanism is aimed at assisting general neural generative models to achieve better performance on the medical conversation task. The medical-specific knowledge graph is designed within the mechanism, which contains 6 types of medical-related information, including department, drug, check, symptom, disease, and food. Besides, the specific token concatenation policy is defined to effectively inject medical information into the input data. Evaluation of our method is carried out on two typical medical datasets, {MedDG} and {MedDialog}-{CN}. The evaluation results demonstrate that models combined with our mechanism outperform original methods in multiple automatic evaluation metrics. Besides, {MKA}-{BERT}-{GPT} achieves state-of-the-art performance.},
	pages = {1--10},
	journaltitle = {Computational and Mathematical Methods in Medicine},
	shortjournal = {Comput. Math. Methods Med.},
	author = {Liang, Ke and Wu, Sifan and Gu, Jiayi},
	editor = {Ahmad, Shakeel},
	urldate = {2025-08-19},
	date = {2021-12-23},
	langid = {english},
	keywords = {{ccfInfo}: {CCF}-None {CORR}, {citationNumber}: 10},
	file = {Submitted Version:C\:\\Users\\Administrator\\Zotero\\storage\\XJP752YR\\Liang et al. - 2021 - MKA A scalable medical knowledge-assisted mechanism for generative models on medical conversation t.pdf:application/pdf},
}

@article{leung_extent_2025,
	title = {The extent to which artificial intelligence can help fulfill metastatic breast cancer patient healthcare needs: A mixed-methods study},
	volume = {32},
	rights = {https://creativecommons.org/licenses/by/4.0/},
	issn = {1718-7729},
	url = {https://www.mdpi.com/1718-7729/32/3/145},
	doi = {10.3390/curroncol32030145},
	shorttitle = {The extent to which artificial intelligence can help fulfill metastatic breast cancer patient healthcare needs},
	abstract = {The Artificial Intelligence Patient Librarian ({AIPL}) was designed to meet the psychosocial and supportive care needs of Metastatic Breast Cancer ({MBC}) patients with {HR}+/{HER}2− subtypes. {AIPL} provides conversational patient education, answers user questions, and offers tailored online resource recommendations. This study, conducted in three phases, assessed {AIPL}’s impact on patients’ ability to manage their advanced disease. In Phase 1, educational content was adapted for chatbot delivery, and over 100 credible online resources were annotated using a Convolutional Neural Network ({CNN}) to drive recommendations. Phase 2 involved 42 participants who completed pre- and post-surveys after using {AIPL} for two weeks. The surveys measured patient activation using the Patient Activation Measure ({PAM}) tool and evaluated user experience with the System Usability Scale ({SUS}). Phase 3 included focus groups to explore user experiences in depth. Of the 42 participants, 36 completed the study, with 10 participating in focus groups. Most participants were aged 40–64. {PAM} scores showed no significant differences between pre-survey (mean = 59.33, {SD} = 5.19) and post-survey (mean = 59.22, {SD} = 6.16), while {SUS} scores indicated good usability. Thematic analysis revealed four key themes: {AIPL} offers basic wellness and health guidance, provides limited support for managing relationships, offers limited condition-specific medical information, and is unable to offer hope to patients. Despite showing no impact on the {PAM}, possibly due to high baseline activation, {AIPL} demonstrated good usability and met basic information needs, particularly for newly diagnosed {MBC} patients. Future iterations will incorporate a large language model ({LLM}) to provide more comprehensive and personalized assistance.},
	pages = {145},
	number = {3},
	journaltitle = {Current Oncology},
	shortjournal = {Curr. Oncol.},
	author = {Leung, Yvonne W. and So, Jeremiah and Sidhu, Avneet and Asokan, Veenaajaa and Gancarz, Mathew and Gajjar, Vishrut Bharatkumar and Patel, Ankita and Li, Janice M. and Kwok, Denis and Nadler, Michelle B. and Cuthbert, Danielle and Benard, Philippe L. and Kumar, Vikaash and Cheng, Terry and Papadakos, Janet and Papadakos, Tina and Truong, Tran and Lovas, Mike and Wong, Jiahui},
	urldate = {2025-08-19},
	date = {2025-03-02},
	langid = {english},
	note = {{JCR分区}: Q2
中科院分区升级版: 医学3区
影响因子: 3.4
5年影响因子: 3.3},
	keywords = {{ccfInfo}: Not Found, {citationNumber}: 0},
	file = {Full Text PDF:C\:\\Users\\Administrator\\Zotero\\storage\\G5ER4EEP\\Leung et al. - 2025 - The extent to which artificial intelligence can help fulfill metastatic breast cancer patient health.pdf:application/pdf},
}

@article{saad_augmenting_2025,
	title = {Augmenting community nursing practice with generative {AI}: A formative study of diagnostic synergies using simulation-based clinical cases},
	volume = {16},
	issn = {2150-1319, 2150-1327},
	url = {https://journals.sagepub.com/doi/10.1177/21501319251326663},
	doi = {10.1177/21501319251326663},
	shorttitle = {Augmenting community nursing practice with generative {AI}},
	abstract = {Objective:
              To compare the diagnostic accuracy and clinical decision-making of experienced community nurses versus state-of-the-art generative {AI} ({GenAI}) systems for simulated patient case scenarios.
            
            
              Methods:
              In the months of 5 to 6/2024, 114 community Israeli nurses completed a questionnaire including 4 medical case studies. Responses were also collected from 3 {GenAI} models ({ChatGPT}-4, Claude 3.0, and Gemini 1.5), analyzed both without word limits and with a 10-word constraint. Responses were scored on accuracy, speed, and comprehensiveness.
            
            
              Results:
              Nurses scored higher on average compared to the shortened {GenAI} responses. {GenAI} responses were faster but more verbose, and contained unnecessary information. Gemini (full version) and Claude (full version) achieved the highest accuracy among the {GenAI} models.
            
            
              Conclusions:
              While {GenAI} shows potential to support aspects of nursing practice, human clinicians currently exhibit advantages in holistic clinical reasoning abilities, a skill requiring experience, contextual knowledge, and ability to bring concise and practical responses. Further research is needed before {GenAI} can adequately substitute nursing expertise.},
	pages = {21501319251326663},
	journaltitle = {Journal of Primary Care \& Community Health},
	shortjournal = {J. Prim. Care Community Health},
	author = {Saad, Odelyah and Saban, Mor and Kerner, Erika and Levin, Chedva},
	urldate = {2025-08-19},
	date = {2025-03},
	langid = {english},
	note = {中科院分区升级版: 医学4区
影响因子: 2.5
5年影响因子: 2.7},
	keywords = {{ccfInfo}: Not Found, {citationNumber}: 0},
}

@article{halaseh_chatgpts_2024,
	title = {{ChatGPT}’s role in improving education among patients seeking emergency medical treatment},
	volume = {25},
	rights = {https://creativecommons.org/licenses/by/4.0},
	issn = {1936-9018},
	url = {https://escholarship.org/uc/item/266254vk},
	doi = {10.5811/WESTJEM.18650},
	abstract = {Providing appropriate patient education during a medical encounter remains an important area for improvement across healthcare settings. Personalized resources can offer an impactful way to improve patient understanding and satisfaction during or after a healthcare visit. {ChatGPT} is a novel chatbot—computer program designed to simulate conversation with humans— that has the potential to assist with care-related questions, clarify discharge instructions, help triage medical problem urgency, and could potentially be used to improve patient-clinician communication. However, due to its training methodology, {ChatGPT} has inherent limitations, including technical restrictions, risk of misinformation, lack of input standardization, and privacy concerns. Medicolegal liability also remains an open question for physicians interacting with this technology. Nonetheless, careful utilization of {ChatGPT} in clinical medicine has the potential to supplement patient education in important ways.},
	number = {5},
	journaltitle = {Western Journal of Emergency Medicine},
	shortjournal = {West. J. Emerg. Med.},
	author = {Halaseh, Faris F. and Yang, Justin S. and Danza, Clifford N. and Halaseh, Rami and Spiegelman, Lindsey},
	urldate = {2025-08-19},
	date = {2024-08-13},
	langid = {english},
	note = {{JCR分区}: Q2
中科院分区升级版: 医学4区
影响因子: 2.0
5年影响因子: 2.6},
	keywords = {{ccfInfo}: Not Found, {citationNumber}: 0},
	file = {Full Text PDF:C\:\\Users\\Administrator\\Zotero\\storage\\H8BF7ZUY\\Halaseh et al. - 2024 - ChatGPT’s role in improving education among patients seeking emergency medical treatment.pdf:application/pdf},
}

@article{bai_application_2025,
	title = {Application of {AI} chatbot in responding to asynchronous text-based messages from patients with cancer: Comparative study},
	volume = {27},
	issn = {1438-8871},
	url = {https://www.jmir.org/2025/1/e67462},
	doi = {10.2196/67462},
	shorttitle = {Application of {AI} chatbot in responding to asynchronous text-based messages from patients with cancer},
	abstract = {Background
              Telemedicine, which incorporates artificial intelligence such as chatbots, offers significant potential for enhancing health care delivery. However, the efficacy of artificial intelligence chatbots compared to human physicians in clinical settings remains underexplored, particularly in complex scenarios involving patients with cancer and asynchronous text-based interactions.
            
            
              Objective
              This study aimed to evaluate the performance of the {GPT}-4 ({OpenAI}) chatbot in responding to asynchronous text-based medical messages from patients with cancer by comparing its responses with those of physicians across two clinical scenarios: patient education and medical decision-making.
            
            
              Methods
              We collected 4257 deidentified asynchronous text-based medical consultation records from 17 oncologists across China between January 1, 2020, and March 31, 2024. Each record included patient questions, demographic data, and disease-related details. The records were categorized into two scenarios: patient education (eg, symptom explanations and test interpretations) and medical decision-making (eg, treatment planning). The {GPT}-4 chatbot was used to simulate physician responses to these records, with each session conducted in a new conversation to avoid cross-session interference. The chatbot responses, along with the original physician responses, were evaluated by a medical review panel (3 oncologists) and a patient panel (20 patients with cancer). The medical panel assessed completeness, accuracy, and safety using a 3-level scale, whereas the patient panel rated completeness, trustworthiness, and empathy on a 5-point ordinal scale. Statistical analyses included chi-square tests for categorical variables and Wilcoxon signed-rank tests for ordinal ratings.
            
            
              Results
              In the patient education scenario (n=2364), the chatbot scored higher than physicians in completeness (n=2301, 97.34\% vs n=2213, 93.61\% for fully complete responses; P=.002), with no significant differences in accuracy or safety (P{\textgreater}.05). In the medical decision-making scenario (n=1893), the chatbot exhibited lower accuracy (n=1834, 96.88\% vs n=1855, 97.99\% for fully accurate responses; P{\textless}.001) and trustworthiness (n=860, 50.71\% vs n=1766, 93.29\% rated as “Moderately trustworthy” or higher; P{\textless}.001) compared with physicians. Regarding empathy, the medical review panel rated the chatbot as demonstrating higher empathy scores across both scenarios, whereas the patient review panel reached the opposite conclusion, consistently favoring physicians in empathetic communication. Errors in chatbot responses were primarily due to misinterpretations of medical terminology or the lack of updated guidelines, with 3.12\% (59/1893) of its responses potentially leading to adverse outcomes, compared with 2.01\% (38/1893) for physicians.
            
            
              Conclusions
              The {GPT}-4 chatbot performs comparably to physicians in patient education by providing comprehensive and empathetic responses. However, its reliability in medical decision-making remains limited, particularly in complex scenarios requiring nuanced clinical judgment. These findings underscore the chatbot’s potential as a supplementary tool in telemedicine while highlighting the need for physician oversight to ensure patient safety and accuracy.},
	pages = {e67462},
	journaltitle = {Journal of Medical Internet Research},
	shortjournal = {J. Med. Internet Res.},
	author = {Bai, Xuexue and Wang, Shiyong and Zhao, Yuanli and Feng, Ming and Ma, Wenbin and Liu, Xiaomin},
	urldate = {2025-08-19},
	date = {2025-05-21},
	langid = {english},
	note = {{JCR分区}: Q1
中科院分区升级版: 医学2区
影响因子: 6.0
5年影响因子: 6.9},
	keywords = {{ccfInfo}: Not Found, {citationNumber}: 0},
}

@article{wang_feasibility_2025,
	title = {Feasibility study of using {GPT} for history-taking training in medical education: A randomized clinical trial},
	volume = {25},
	issn = {1472-6920},
	url = {https://bmcmededuc.biomedcentral.com/articles/10.1186/s12909-025-07614-9},
	doi = {10.1186/s12909-025-07614-9},
	shorttitle = {Feasibility study of using {GPT} for history-taking training in medical education},
	pages = {1030},
	number = {1},
	journaltitle = {{BMC} Medical Education},
	shortjournal = {{BMC} Med. Educ.},
	author = {Wang, Zhen and Fan, Ting-Ting and Li, Meng-Li and Zhu, Nin-Jun and Wang, Xiao-Chen},
	urldate = {2025-08-19},
	date = {2025-07-10},
	langid = {english},
	note = {{JCR分区}: Q1
中科院分区升级版: 教育学3区
影响因子: 3.2
5年影响因子: 3.8},
	keywords = {{ccfInfo}: Not Found, {citationNumber}: 0},
}

@article{hampers_artificial_2025,
	title = {Artificial intelligence as a language barrier application in a simulated health care setting: A proof-of-concept study},
	volume = {41},
	issn = {0749-5161, 1535-1815},
	url = {https://journals.lww.com/10.1097/PEC.0000000000003369},
	doi = {10.1097/PEC.0000000000003369},
	shorttitle = {Artificial intelligence as a language barrier application in a simulated health care setting},
	abstract = {Objective:
              We evaluated the accuracy of an artificial intelligence program ({ChatGPT} 4.0) as a medical translation modality in a simulated pediatric urgent care setting.
            
            
              Methods:
              Two entirely separate instances of {ChatGPT} 4.0 were used. The first served as a simulated patient ({SP}). The {SP} generated complaints and symptoms while processing and generating text only in Spanish. A human provider (blinded to diagnosis) conducted a clinical “visit” with the {SP}. The provider typed questions and instructions in English only. A second instance of {ChatGPT} 4.0 was the artificial medical interpreter ({AMI}). The {AMI} translated the provider’s questions/instructions from English to Spanish and the {SP}’s responses/concerns from Spanish to English in real time. Post-visit transcripts were then reviewed for errors by a human-certified medical interpreter.
            
            
              Results:
              We conducted 10 simulated visits with 3597 words translated by the {AMI} (1331 English and 2266 Spanish). There were 23 errors (raw accuracy rate of 99.4\%). Errors were categorized as: 9 omissions, 2 additions, 11 substitutions, and 1 editorialization. Three errors were judged to have potential clinical consequences, although these were minor ambiguities, readily resolved by the provider during the visit. Also, the {AMI} made repeated errors of gender (masculine/feminine) and second person formality (“usted”/“tu”). None of these were judged to have potential clinical consequences.
            
            
              Conclusions:
              The {AMI} accurately and safely translated the written content of simulated urgent care visits. It may serve as the basis for an expedient, cost-effective medical interpreter modality. Further work should seek to couple this translation accuracy with speech recognition and generative technology in trials with actual patients.},
	pages = {481--485},
	number = {6},
	journaltitle = {Pediatric Emergency Care},
	author = {Hampers, Nicholas and Thieme, Rita and Hampers, Louis},
	urldate = {2025-08-19},
	date = {2025-06},
	langid = {english},
	note = {{JCR分区}: Q3
中科院分区升级版: 医学4区
影响因子: 1.2
5年影响因子: 1.2},
	keywords = {{ccfInfo}: Not Found, {citationNumber}: 0},
}

@article{coen_chatbot_2025,
	title = {Chatbot for the return of positive genetic screening results for hereditary cancer syndromes: Prompt engineering project},
	volume = {11},
	issn = {2369-1999},
	url = {https://cancer.jmir.org/2025/1/e65848},
	doi = {10.2196/65848},
	shorttitle = {Chatbot for the return of positive genetic screening results for hereditary cancer syndromes},
	abstract = {Abstract
            The increasing demand for population-wide genomic screening and the limited availability of genetic counseling resources have created a pressing need for innovative service delivery models. Chatbots powered by large language models ({LLMs}) have shown potential in genomic services, particularly in pretest counseling, but their application in returning positive population-wide genomic screening results remains underexplored. Leveraging advanced {LLMs} like {GPT}-4 offers an opportunity to address this gap by delivering accurate, contextual, and user-centered communication to individuals receiving positive genetic test results. This project aimed to design, implement, and evaluate a chatbot integrated with {GPT}-4, tailored to support the return of positive genomic screening results in the context of South Carolina’s In Our {DNA} {SC} program. This initiative offers free genetic screening to 100,000 individuals, with over 33,000 results returned and numerous positive findings for conditions such as Lynch syndrome, hereditary breast and ovarian cancer syndrome, and familial hypercholesterolemia. A 3-step prompt engineering process using retrieval-augmented generation and few-shot techniques was used to create the chatbot. Training materials included patient frequently asked questions, genetic counseling scripts, and patient-derived queries. The chatbot underwent iterative refinement based on 13 training questions, while performance was evaluated through expert ratings on responses to 2 hypothetical patient scenarios. The 2 scenarios were intended to represent common but distinct patient profiles in terms of gender, race, ethnicity, age, and background knowledge. Domain experts rated the chatbot using a 5-point Likert scale across 8 predefined criteria: tone, clarity, program accuracy, domain accuracy, robustness, efficiency, boundaries, and usability. The chatbot achieved an average score of 3.86 ({SD} 0.89) across all evaluation metrics. The highest-rated criteria were tone (mean 4.25, {SD} 0.71) and usability (mean 4.25, {SD} 0.58), reflecting the chatbot’s ability to communicate effectively and provide a seamless user experience. Boundary management (mean 4.0, {SD} 0.76) and efficiency (mean 3.88, {SD} 1.08) also scored well, while clarity and robustness received ratings of 3.81 ({SD} 1.05) and 3.81 ({SD} 0.66), respectively. Domain accuracy was rated 3.63 ({SD} 0.96), indicating satisfactory performance in delivering genetic information, whereas program accuracy received the lowest score of 3.25 ({SD} 1.39), highlighting the need for improvements in delivering program-specific details. This project demonstrates the feasibility of using {LLM}-powered chatbots to support the return of positive genomic screening results. The chatbot effectively handled open-ended patient queries, maintained conversational boundaries, and delivered user-friendly responses. However, enhancements in program-specific accuracy are essential to maximize its utility. Future research will explore hybrid chatbot designs that combine the strengths of {LLMs} with rule-based components to improve scalability, accuracy, and accessibility in genomic service delivery. The findings underscore the potential of generative artificial intelligence tools to address resource limitations and improve the accessibility of genomic health care services.},
	pages = {e65848--e65848},
	journaltitle = {{JMIR} Cancer},
	shortjournal = {{JMIR} Cancer},
	author = {Coen, Emma and Del Fiol, Guilherme and Kaphingst, Kimberly A and Borsato, Emerson and Shannon, Jackilen and Smith, Hadley and Masino, Aaron and Allen, Caitlin G},
	urldate = {2025-08-19},
	date = {2025-06-10},
	langid = {english},
	keywords = {{ccfInfo}: Not Found, {citationNumber}: 0},
}

@article{radel-ablass_teaching_2025,
	title = {Teaching opportunities for anamnesis interviews through {AI} based teaching role plays: A survey with online learning students from health study programs},
	volume = {25},
	issn = {1472-6920},
	url = {https://bmcmededuc.biomedcentral.com/articles/10.1186/s12909-025-06756-0},
	doi = {10.1186/s12909-025-06756-0},
	shorttitle = {Teaching opportunities for anamnesis interviews through {AI} based teaching role plays},
	abstract = {Abstract
            
              Background
              This study presents a novel approach to educational role-playing through an {AI}-based bot, leveraging {GPT}-4 to simulate anamnesis interviews in various learning scenarios. Developed collaboratively by an interdisciplinary team of university lecturers and {AI} experts, the bot provides a platform for students of different health study programs to engage in complex patient-health professional conversations, offering an alternative to traditional role plays with actors or real patients.
            
            
              Methods
              This study utilized a {GPT}-4 based digital teaching assistant, implemented through a proprietary chatbot design platform, to train anamnesis interviews in virtual settings with students from different online health care study programs. Students’ satisfaction, virtual patient’s accuracy, its realism, and quality were evaluated with a quantitative survey.
            
            
              Results
              The evaluation of the bot focused on student feedback, highlighting a preference for the {AI}-driven method due to its immersive and interactive nature. Preliminary results show that students consistently rate the language ability of the {AI} model positively. More than 80\% of students rated the professional and content-related precision of the virtual patient as good to excellent. Even as a text-based chatbot, the vast majority of students see a fairly close to very close relationship to a real anamnesis interview. The results further indicate that students even prefer this training approach to traditional in-person role-plays.
            
            
              Conclusions
              The study underscores the bot’s potential as a versatile tool for enriching learning experiences across multiple health disciplines, signaling a meaningful shift in educational practices towards the integration of {AI} technologies.},
	pages = {259},
	number = {1},
	journaltitle = {{BMC} Medical Education},
	shortjournal = {{BMC} Med. Educ.},
	author = {Rädel-Ablass, Katharina and Schliz, Klaus and Schlick, Cornelia and Meindl, Benjamin and Pahr-Hosbach, Sandra and Schwendemann, Hanna and Rupp, Stephanie and Roddewig, Marion and Miersch, Claudia},
	urldate = {2025-08-19},
	date = {2025-02-18},
	langid = {english},
	note = {{JCR分区}: Q1
中科院分区升级版: 教育学3区
影响因子: 3.2
5年影响因子: 3.8},
	keywords = {{ccfInfo}: Not Found, {citationNumber}: 0},
	file = {Full Text PDF:C\:\\Users\\Administrator\\Zotero\\storage\\F25BFPJV\\Rädel-Ablass et al. - 2025 - Teaching opportunities for anamnesis interviews through AI based teaching role plays A survey with.pdf:application/pdf},
}

@article{mccarrick_randomized_2025,
	title = {A randomized controlled trial of a deep language learning model-based simulation tool for undergraduate medical students in surgery},
	volume = {82},
	issn = {19317204},
	url = {https://linkinghub.elsevier.com/retrieve/pii/S1931720425002107},
	doi = {10.1016/j.jsurg.2025.103629},
	pages = {103629},
	number = {9},
	journaltitle = {Journal of Surgical Education},
	shortjournal = {J. Surg. Educ.},
	author = {{McCarrick}, Cathleen A. and {McEntee}, Philip D. and Boland, Patrick A. and Donnelly, Suzanne and O’Meara, Yvonne and Heneghan, Helen and Cahill, Ronan A.},
	urldate = {2025-08-19},
	date = {2025-09},
	langid = {english},
	note = {{JCR分区}: Q2
中科院分区升级版: 教育学3区
影响因子: 2.1
5年影响因子: 2.5},
	keywords = {{ccfInfo}: Not Found, {citationNumber}: 0},
}

@article{hassoulas_pilot_2025,
	title = {A pilot study investigating the efficacy of technology enhanced case based learning ({CBL}) in small group teaching},
	volume = {15},
	issn = {2045-2322},
	url = {https://www.nature.com/articles/s41598-025-99764-5},
	doi = {10.1038/s41598-025-99764-5},
	abstract = {Abstract
            
              The recent paradigm shift in teaching provision within higher education, following the {COVID}-19 pandemic, has led to blended models of learning prevailing in the pedagogic literature and in education practice. This shift has also resulted in an abundance of tools and technologies coming to market. Whilst the value of integrating technology into teaching and assessment has been well-established in the literature, the magnitude of choice available to educators and to students can be overwhelming. The current pilot investigated the feasibility of integrating key technologies in delivering technology-enhanced learning ({TEL}) case-based learning ({CBL}) within a sample of year two medical students. The cohort was selected at random, as was the control group receiving conventional {CBL}. Both groups were matched on prior academic performance. The {TEL}-{CBL} group received (1) in-person tutorials delivered within an immersive learning suite, (2) access to 3D anatomy software to explore during their self-directed learning time, (3) virtual reality ({VR}) guided anatomy exploration during tutorials, (4) access to a generative {AI}-based simulated virtual patient repository to practice key skills such as communication and history taking, and (5) an immersive medical emergency simulation. Metrics assessed included formative academic performance, student learning experience, and confidence in relation to communication and clinical skills. The results revealed that the {TEL}-{CBL} group outperformed their peers in successive formative assessments (
              p
               {\textless} 0.05), engaged thoroughly with the technologies at their disposal, and reported that these technologies enhanced their learning experience. Furthermore, students reported that access to the {GenAI}-simulated virtual patient platform and the immersive medical emergency simulation improved their clinical confidence and gave them a useful insight into what they can expect during the clinical phase of their medical education. The results are discussed in relation to the advantages that key emerging technologies may play in enhancing student performance, experience and confidence.},
	pages = {15604},
	number = {1},
	journaltitle = {Scientific Reports},
	shortjournal = {Sci. Rep.},
	author = {Hassoulas, Athanasios and Crawford, Owen and Hemrom, Saiyonora and De Almeida, Andreia and Coffey, Marcus J. and Hodgson, Megan and Leveridge, Becky and Karwa, Diya and Lethbridge, Alice and Williams, Huw and Voisey, Alex and Reed, Karen and Patel, Sarju and Hart, Keith and Shaw, Hannah},
	urldate = {2025-08-19},
	date = {2025-05-04},
	langid = {english},
	note = {{JCR分区}: Q1
中科院分区升级版: 综合性期刊3区
影响因子: 3.9
5年影响因子: 4.3},
	keywords = {{ccfInfo}: Not Found, {citationNumber}: 0},
}

@article{azimi_evaluation_2025,
	title = {Evaluation of {LLMs} accuracy and consistency in the registered dietitian exam through prompt engineering and knowledge retrieval},
	volume = {15},
	issn = {2045-2322},
	url = {https://www.nature.com/articles/s41598-024-85003-w},
	doi = {10.1038/s41598-024-85003-w},
	pages = {1506},
	number = {1},
	journaltitle = {Scientific Reports},
	shortjournal = {Sci. Rep.},
	author = {Azimi, Iman and Qi, Mohan and Wang, Li and Rahmani, Amir M. and Li, Youlin},
	urldate = {2025-08-19},
	date = {2025-01-09},
	langid = {english},
	note = {{JCR分区}: Q1
中科院分区升级版: 综合性期刊3区
影响因子: 3.9
5年影响因子: 4.3},
	keywords = {{ccfInfo}: Not Found, {citationNumber}: 0},
	file = {Full Text PDF:C\:\\Users\\Administrator\\Zotero\\storage\\RMVT3SE4\\Azimi et al. - 2025 - Evaluation of LLMs accuracy and consistency in the registered dietitian exam through prompt engineer.pdf:application/pdf},
}
