# Supplementary material for: Large Language Model–Based Virtual Patient Systems for History-Taking in Medical Education: Comprehensive Systematic Review
Source: JMIR Med Inform. 2026 Jan 2;14:e79039. doi: 10.2196/79039 (PMC12811743; doi:10.2196/79039)
Supplement: Multimedia Appendix 8 [file medinform_v14i1e79039_app8.zip › 01 datasets/Scopus.bib]

@article{yi_feasibility_2025,
	title = {The feasibility of using generative artificial intelligence for history taking in virtual patients},
	volume = {18},
	url = {https://www.scopus.com/inward/record.uri?eid=2-s2.0-85219595066&doi=10.1186%2Fs13104-025-07157-8&partnerID=40&md5=b58b77c1e17eeb16d06c83d6c8dde64e},
	doi = {10.1186/s13104-025-07157-8},
	abstract = {Objective: This study aimed to design and develop a virtual patient program using generative Artificial Intelligence ({AI}) technology, providing medical students opportunities to practice history-taking with a chatbot. We evaluated the feasibility of this approach by analyzing the quality of responses generated by the chatbot. Results: Five expert reviewers participated in a pilot test, interacting with the chatbot to take the history of a patient presenting with a urinary problem using the Korean {AI} platform Naver {HyperCLOVA} X$^{\textrm{®}}$. They evaluated the {AI} responses using a five-item questionnaire rated on a five-point Likert scale. The chatbot generated 96 pairs of questions and answers, totaling 1,325 words in 177 sentences. Discourse analysis of the scripts revealed that 2.6\% (34) of the words generated by the chatbot were deemed implausible and were categorized into inarticulate answers, hallucinations, and missing important information. Participants rated the {AI} answers as relevant (M = 4.50 ± 0.32), valid (M = 4.20 ± 0.40), accurate (M = 4.10 ± 0.20), and succinct (M = 3.80 ± 0.51), but were neutral about their fluency (M = 3.20 ± 0.60). Using generative {AI} for history-taking of virtual patients is feasible, but improvements are needed for more articulate and natural responses. © 2025 Elsevier B.V., All rights reserved.},
	number = {1},
	journaltitle = {{BMC} Research Notes},
	shortjournal = {{BMC} Res. Notes},
	author = {Yi, Yongjin and Kim, Kyong Jee},
	date = {2025},
	langid = {english},
	note = {Type: Article
中科院分区升级版: 综合性期刊4区
影响因子: 1.7
5年影响因子: 2.0},
	keywords = {artificial intelligence, Artificial Intelligence, Pilot Projects, human, Humans, Medical, procedures, adult, female, Female, male, Male, pilot study, Adult, Students, Feasibility Studies, feasibility study, questionnaire, Surveys and Questionnaires, psychology, medical student, anamnesis, Medical History Taking, {ccfInfo}: Not Found, {citationNumber}: 0},
}

@article{radel-ablass_teaching_2025,
	title = {Teaching opportunities for anamnesis interviews through {AI} based teaching role plays: a survey with online learning students from health study programs},
	volume = {25},
	url = {https://www.scopus.com/inward/record.uri?eid=2-s2.0-85219146411&doi=10.1186%2Fs12909-025-06756-0&partnerID=40&md5=df28dc70c63ef4b1656a70e821ec348d},
	doi = {10.1186/s12909-025-06756-0},
	abstract = {Background: This study presents a novel approach to educational role-playing through an {AI}-based bot, leveraging {GPT}-4 to simulate anamnesis interviews in various learning scenarios. Developed collaboratively by an interdisciplinary team of university lecturers and {AI} experts, the bot provides a platform for students of different health study programs to engage in complex patient-health professional conversations, offering an alternative to traditional role plays with actors or real patients. Methods: This study utilized a {GPT}-4 based digital teaching assistant, implemented through a proprietary chatbot design platform, to train anamnesis interviews in virtual settings with students from different online health care study programs. Students’ satisfaction, virtual patient’s accuracy, its realism, and quality were evaluated with a quantitative survey. Results: The evaluation of the bot focused on student feedback, highlighting a preference for the {AI}-driven method due to its immersive and interactive nature. Preliminary results show that students consistently rate the language ability of the {AI} model positively. More than 80\% of students rated the professional and content-related precision of the virtual patient as good to excellent. Even as a text-based chatbot, the vast majority of students see a fairly close to very close relationship to a real anamnesis interview. The results further indicate that students even prefer this training approach to traditional in-person role-plays. Conclusions: The study underscores the bot’s potential as a versatile tool for enriching learning experiences across multiple health disciplines, signaling a meaningful shift in educational practices towards the integration of {AI} technologies. © 2025 Elsevier B.V., All rights reserved.},
	number = {1},
	journaltitle = {{BMC} Medical Education},
	shortjournal = {{BMC} Med. Educ.},
	author = {Rädel-Ablass, Katharina and Schliz, Klaus and Schlick, Cornelia and Meindl, Benjamin and Pahr-Hosbach, Sandra and Schwendemann, Hanna E. and Rupp, Stephanie and Roddewig, Marion and Miersch, Claudia},
	date = {2025},
	langid = {english},
	note = {Type: Article},
	keywords = {artificial intelligence, Artificial Intelligence, Role Playing, Education, human, Humans, female, Female, male, Male, interview, Distance, distance learning, Interviews as Topic, questionnaire, role playing, Surveys and Questionnaires, {ccfInfo}: Not Found, {citationNumber}: 0},
}

@article{oncu_ai-powered_2025,
	title = {{AI}-powered standardised patients: evaluating {ChatGPT}-4o’s impact on clinical case management in intern physicians},
	volume = {25},
	url = {https://www.scopus.com/inward/record.uri?eid=2-s2.0-85218700848&doi=10.1186%2Fs12909-025-06877-6&partnerID=40&md5=665286ca3b21aa1b998e50ee4ab520bc},
	doi = {10.1186/s12909-025-06877-6},
	abstract = {Background: Artificial Intelligence is currently being applied in healthcare for diagnosis, decision-making and education. {ChatGPT}-4o, with its advanced language and problem-solving capabilities, offers an innovative alternative as a virtual standardised patient in clinical training. Intern physicians are expected to develop clinical case management skills such as problem-solving, clinical reasoning and crisis management. In this study, {ChatGPT}-4o’s served as virtual standardised patient and medical interns as physicians on clinical case management. This study aimed to evaluate intern physicians’ competencies in clinical case management; problem-solving, clinical reasoning, crisis management and explore the impact and potential of {ChatGPT}-4o as a viable tool for assessing these competencies. Methods: This study used a simultaneous triangulation design, integrating quantitative and qualitative data. Conducted at Aydın Adnan Menderes University, with 21 sixth-year medical students, {ChatGPT}-4o simulated realistic patient interactions requiring competencies in clinical case management; problem-solving, clinical reasoning, crisis management. Data were gathered through self-assessment survey, semi-structured interviews, observations of the students and {ChatGPT}-4o during the process. Analyses included Pearson correlation, Chi-square, and Kruskal-Wallis tests, with content analysis conducted on qualitative data using {MAXQDA} software for coding. Results: According to the findings, observation and self-assessment survey scores of intern physicians’ clinical case management skills were positively correlated. There was a significant gap between participants’ self-assessment and actual performance, indicating discrepancies in self-perceived versus real clinical competence. Participants reported feeling inadequate in their problem-solving and clinical reasoning competencies and experienced time pressure. They were satisfied with the Artificial Intelligence-powered standardised patient process and were willing to continue similar practices. Participants engaged with a uniform patient experience. Although participants were satisfied, the application process was sometimes negatively affected due to disconnection problems and language processing challenges. Conclusions: {ChatGPT}-4o successfully simulated patient interactions, providing a controlled environment without risking harm to real patients for practicing clinical case management. Although some of the technological challenges limited effectiveness, it was useful, cost-effective and accessible. It is thought that intern physicians will be better supported in acquiring clinical management skills through varied clinical scenarios using this method. Clinical trial number: Not applicable. © 2025 Elsevier B.V., All rights reserved.},
	number = {1},
	journaltitle = {{BMC} Medical Education},
	shortjournal = {{BMC} Med. Educ.},
	author = {Öncü, Selcen and Torun, Fulya and Ulku, Hilal Hatice},
	date = {2025},
	langid = {english},
	note = {Type: Article},
	keywords = {artificial intelligence, Artificial Intelligence, Problem Solving, human, Humans, medical education, patient simulation, Patient Simulation, adult, clinical competence, Clinical Competence, female, Female, male, Male, Adult, case management, Case Management, clinical reasoning, Clinical Reasoning, Internship and Residency, problem solving, {ccfInfo}: Not Found, {citationNumber}: 0},
}

@article{luo_large_2025,
	title = {A large language model digital patient system enhances ophthalmology history taking skills},
	volume = {8},
	url = {https://www.scopus.com/inward/record.uri?eid=2-s2.0-105012529876&doi=10.1038%2Fs41746-025-01841-6&partnerID=40&md5=69e453272aef6ba262abf1f1094ac35e},
	doi = {10.1038/s41746-025-01841-6},
	abstract = {Clinical trainees face limited opportunities to practice medical history-taking skills due to scarce case diversity and access to real patients. To address this, we developed a large language model-based digital patient ({LLMDP}) system that transforms de‑identified electronic health records into voice‑enabled virtual patients capable of free‑text dialog and adaptive feedback, based on our previously established open-source retrieval-augmented framework. In a single‑center randomized controlled trial ({ClinicalTrials}.gov: {NCT}06229379; N = 84), students trained with {LLMDP} achieved a 10.50-point increase in medical history-taking assessment scores (95\% {CI}: 4.66–16.33, p {\textless} 0.001) compared to those using traditional methods. {LLMDP}-trained students also demonstrated greater empathy. Participants reported high satisfaction with {LLMDP}, emphasizing its role in reducing training costs and boosting confidence for real patient interactions. These findings provide evidence that {LLM}-driven digital patients enhance medical history-taking skills and offer a scalable, low-risk pathway for integrating generative {AI} into ophthalmology education. © 2025 Elsevier B.V., All rights reserved.},
	number = {1},
	journaltitle = {npj Digital Medicine},
	shortjournal = {npj Digital Med.},
	author = {Luo, Mingjie and Bi, Shaowei and Pang, Jianyu and Liu, Lixue and Tsui, Ching Kit and Lai, Yunxi and Chen, Wenben and Yang, Yahan and Xu, Kezheng and Zhao, Lanqin},
	date = {2025},
	langid = {english},
	note = {Type: Article},
	keywords = {electronic health record, Virtual patients, Learning systems, Feed-back based, Language model, human, controlled study, female, male, large language model, Model-based {OPC}, Students, generative artificial intelligence, Electronic health record, empathy, information retrieval, Personnel training, article, randomized controlled trial, skill, anamnesis, Medical computing, {ccfInfo}: Not Found, {citationNumber}: 0, Adaptive feedback, Electronic health, family history, Free texts, Health records, Medical history, medical practice, Open systems, Open-source, ophthalmology, Ophthalmology},
}

@article{wang_feasibility_2025,
	title = {Feasibility study of using {GPT} for history-taking training in medical education: a randomized clinical trial},
	volume = {25},
	url = {https://www.scopus.com/inward/record.uri?eid=2-s2.0-105010442963&doi=10.1186%2Fs12909-025-07614-9&partnerID=40&md5=3730f0e12e4efa50c51d53097bb5552e},
	doi = {10.1186/s12909-025-07614-9},
	abstract = {Backgrounds: Traditional methods of teaching history-taking in medical education are limited by scalability and resource intensity. This study aims to assess the effectiveness of simulated patient interactions based on a custom-designed Generative Pre-trained Transformer ({GPT}) model, developed using {OpenAI}’s {ChatGPT} {GPTs} platform, in enhancing medical students’ history-taking skills compared to traditional role-playing methods. Methods: A total of 56 medical students were randomly assigned into two groups: an {GPT} group using {GPT}-simulated patients and a control group using traditional role-playing. Pre- and post-training assessments were conducted using a structured clinical examination to measure students’ abilities in history collection, clinical reasoning, communication skills, and professional behavior. Additionally, students’ evaluations of the educational effectiveness, satisfaction, and recommendation likelihood were assessed. Results: The {GPT}-simulation group showed significantly higher post-training scores in the structured clinical examination compared to the control group (86.79 ± 5.46,73.64 ± 4.76, respectively, P {\textless} 0.001). Students in the {GPT} group exhibited higher enthusiasm for learning, greater self-directed learning motivation, and better communication feedback abilities compared to the control group (P {\textless} 0.05). Additionally, the student satisfaction survey revealed that the {GPT} group rated higher on the diversity of diseases encountered, ease of use, and likelihood of recommending the training compared to the control group (P {\textless} 0.05). Conclusions: {GPT}-based history-taking training effectively enhances medical students’ history-taking skills, providing a solid foundation for the application of artificial intelligence ({AI}) in medical education. Clinical trial number: {NCT}06766383. © 2025 Elsevier B.V., All rights reserved.},
	number = {1},
	journaltitle = {{BMC} Medical Education},
	shortjournal = {{BMC} Med. Educ.},
	author = {Wang, Zhen and Fan, Tingting and Li, Mengli and Zhu, Ninjun and Wang, Xiaochen},
	date = {2025},
	langid = {english},
	note = {Type: Article},
	keywords = {Education, human, Humans, Medical, medical education, patient simulation, Patient Simulation, procedures, adult, clinical competence, Clinical Competence, controlled study, female, Female, male, Male, young adult, Adult, Students, Feasibility Studies, feasibility study, education, psychology, Educational Measurement, medical student, randomized controlled trial, Undergraduate, Young Adult, anamnesis, Medical History Taking, {ccfInfo}: Not Found, {citationNumber}: 0},
}

@article{hassoulas_pilot_2025,
	title = {A pilot study investigating the efficacy of technology enhanced case based learning ({CBL}) in small group teaching},
	volume = {15},
	url = {https://www.scopus.com/inward/record.uri?eid=2-s2.0-105004223025&doi=10.1038%2Fs41598-025-99764-5&partnerID=40&md5=f1b0da1e40a22712db764ea952e8833a},
	doi = {10.1038/s41598-025-99764-5},
	abstract = {The recent paradigm shift in teaching provision within higher education, following the {COVID}-19 pandemic, has led to blended models of learning prevailing in the pedagogic literature and in education practice. This shift has also resulted in an abundance of tools and technologies coming to market. Whilst the value of integrating technology into teaching and assessment has been well-established in the literature, the magnitude of choice available to educators and to students can be overwhelming. The current pilot investigated the feasibility of integrating key technologies in delivering technology-enhanced learning (℡) case-based learning ({CBL}) within a sample of year two medical students. The cohort was selected at random, as was the control group receiving conventional {CBL}. Both groups were matched on prior academic performance. The ℡-{CBL} group received (1) in-person tutorials delivered within an immersive learning suite, (2) access to 3D anatomy software to explore during their self-directed learning time, (3) virtual reality ({VR}) guided anatomy exploration during tutorials, (4) access to a generative {AI}-based simulated virtual patient repository to practice key skills such as communication and history taking, and (5) an immersive medical emergency simulation. Metrics assessed included formative academic performance, student learning experience, and confidence in relation to communication and clinical skills. The results revealed that the ℡-{CBL} group outperformed their peers in successive formative assessments (p {\textless} 0.05), engaged thoroughly with the technologies at their disposal, and reported that these technologies enhanced their learning experience. Furthermore, students reported that access to the {GenAI}-simulated virtual patient platform and the immersive medical emergency simulation improved their clinical confidence and gave them a useful insight into what they can expect during the clinical phase of their medical education. The results are discussed in relation to the advantages that key emerging technologies may play in enhancing student performance, experience and confidence. © 2025 Elsevier B.V., All rights reserved.},
	number = {1},
	journaltitle = {Scientific Reports},
	shortjournal = {Sci. Rep.},
	author = {Hassoulas, Athanasios and Crawford, Owen and Hemrom, Saiyonora and de Almeida, Andreia and Coffey, Marcus J. and Hodgson, Megan and Leveridge, Becky and Karwa, Diya and Lethbridge, Alice and Williams, Huw},
	date = {2025},
	langid = {english},
	note = {Type: Article},
	keywords = {Pilot Projects, {COVID}-19, human, Humans, Medical, procedures, female, Female, male, Male, pilot study, virtual reality, learning, Students, coronavirus disease 2019, medical student, teaching, Teaching, Learning, Virtual Reality, {ccfInfo}: Not Found, {citationNumber}: 0, epidemiology, problem based learning, Problem-Based Learning, {SARS}-{CoV}-2, Severe acute respiratory syndrome coronavirus 2},
}

@article{dupont_evaluating_2025,
	title = {Evaluating podcasts as a tool for {OSCE} training: a randomized trial using generative {AI}-powered simulation},
	volume = {25},
	url = {https://www.scopus.com/inward/record.uri?eid=2-s2.0-105000645736&doi=10.1186%2Fs12909-025-06675-0&partnerID=40&md5=51559d56072254252fc2a1603aed2357},
	doi = {10.1186/s12909-025-06675-0},
	abstract = {Introduction: Objective Structured Clinical Examinations ({OSCEs}) are critical for assessing clinical competencies in medical education. While traditional teaching methods remain prevalent, this study introduces an innovative approach by evaluating the effectiveness of an {OSCE} preparation podcast in improving medical students’ {OSCE} performance using nephrology as a proof of concept. This novel method offers a flexible and accessible format for supplementary learning, potentially revolutionizing medical education. Methods: A mono-centric randomized controlled trial was conducted among 50 fourth-year medical students. Participants were randomly assigned to either the podcast intervention group or a control group. Both groups completed six nephrology-specific {OSCE} stations on {DocSimulator}, a generative {AI}-powered virtual patient platform. Scores from three baseline and three post-intervention {OSCE} stations were compared. The primary outcome was the change in {OSCE} scores. Secondary outcomes included interest in nephrology and students’ self-reported competence in nephrology-related skills. Results: The baseline {OSCE} scores did not differ between the two groups (23.8 ± 3.9 vs. 23.3 ± 5.3; p = 0.77). After the intervention, the podcast group demonstrated a significantly higher {OSCE} score compared to the control group (27.6 ± 3.6 vs. 23.6 ± 5.0; p = 0.002) with a greater improvement in {OSCE} scores (+ 3.52[0.7,6.5] vs. -1.22[-3,5.5]; p = 0.03). While the podcast did not increase students’ intention to specialize in nephrology (4.2\% vs. 4.0\%; p = 0.99), it significantly improved their confidence in nephrology-related clinical skills (41.7\% vs. 16\%, p = 0.04). 68\% of students in the podcast group found {OSCE} training podcast useful for their {OSCE} preparation, and 96\% reported they would use it again. Conclusions: The use of an {OSCE} preparation podcast significantly enhanced students’ performance in {AI}-based simulations and confidence in nephrology clinical competencies. Podcasts represent a valuable supplementary tool for medical education, providing flexibility and supporting diverse learning styles. Trial Registration: Not applicable. © 2025 Elsevier B.V., All rights reserved.},
	number = {1},
	journaltitle = {{BMC} Medical Education},
	shortjournal = {{BMC} Med. Educ.},
	author = {Dupont, Vincent and Guerrot, Dominique and Bouazzi, Leïla and Figueres, Lucile and Pers, Yves Marie and Guenou, Emmanuel and Barbe, Coralie M. and Yauy, Kévin},
	date = {2025},
	langid = {english},
	note = {Type: Article},
	keywords = {Education, human, Humans, Medical, medical education, procedures, adult, clinical competence, Clinical Competence, controlled study, female, Female, male, Male, simulation, Students, generative artificial intelligence, education, proof of concept, training, article, clinical examination, clinical trial registration, Educational Measurement, learning style, medical student, nephrology, Nephrology, podcast, randomized controlled trial, self concept, simulation training, Simulation Training, teaching, Undergraduate, webcast, Webcasts as Topic, {ccfInfo}: Not Found, {citationNumber}: 0},
}

@article{kroczek_influence_2025,
	title = {The influence of persona and conversational task on social interactions with a {LLM}-controlled embodied conversational agent},
	volume = {172},
	url = {https://www.scopus.com/inward/record.uri?eid=2-s2.0-105012177368&doi=10.1016%2Fj.chb.2025.108759&partnerID=40&md5=01329d334f55d4847e7920bc29bb8885},
	doi = {10.1016/j.chb.2025.108759},
	abstract = {Large Language Models ({LLMs}) have demonstrated remarkable capabilities in conversational tasks. Embodying an {LLM} as a virtual human allows users to engage in face-to-face social interactions in Virtual Reality. However, the influence of person- and task-related factors in social interactions with {LLM}-controlled agents remains unclear. In this study, forty-six participants interacted with a virtual agent whose persona was manipulated as “extravert” or “introvert” in three different conversational tasks (small talk, knowledge test, convincing). Social-evaluation, emotional experience, and realism were assessed using ratings. Interactive engagement was measured by quantifying participants' words and conversational turns. Finally, we measured participants’ willingness to ask the agent for help during the knowledge test. Our findings show that the extraverted agent was more positively evaluated, elicited a more pleasant experience and greater engagement, and was assessed as more realistic compared to the introverted agent. Whereas persona did not affect the tendency to ask for help, participants were generally more confident in the answer when they had help of the {LLM}. Variation of personality traits of {LLM}-controlled embodied virtual agents, therefore, affects social-emotional processing and behavior in virtual interactions. Embodied virtual agents allow the presentation of naturalistic social encounters in a virtual environment. © 2025 Elsevier B.V., All rights reserved.},
	journaltitle = {Computers in Human Behavior},
	shortjournal = {Comput. Hum. Behav.},
	author = {Kroczek, Leon O.H. and May, Alexander and Hettenkofer, Selina and Ruider, Andreas and Ludwig, Bernd and Mühlberger, Andreas},
	date = {2025},
	langid = {english},
	note = {Type: Article},
	keywords = {Embodied conversational agent, Intelligent virtual agents, Large language model, Language model, Computer interaction, Human computer interaction, Embodied virtual agents, Social interactions, Personality, Virtual humans, Human-{AI} interaction, {ccfInfo}: {CCF}-None {CORR}, {citationNumber}: 0, Face to face, Social behavior, Social networking (online)},
}

@article{pentangelo_senem-ai_2025,
	title = {{SENEM}-{AI}: leveraging {LLMs} for student behavior simulation in virtual learning environments},
	volume = {31},
	url = {https://www.scopus.com/inward/record.uri?eid=2-s2.0-105012180646&doi=10.1016%2Fj.softx.2025.102278&partnerID=40&md5=355b203102bbd1cd7309383b739e9651},
	doi = {10.1016/j.softx.2025.102278},
	abstract = {{SENEM}-{AI} is a 3D virtual environment-based tool designed to enhance teaching and presentation skills by leveraging immersive simulations. Built upon the {SENEM} platform, it integrates virtual students powered by {LLaMA} with distinct personalities that simulate realistic classroom interactions. Educators can refine their communication strategies by reacting to dynamically generated questions. Preliminary evaluations highlighted its usability and potential impact, with participants valuing the immersive experience and engagement. {SENEM}-{AI} represents a novel approach to supporting educators through accessible technology, paving the way for further research into {AI}-driven teaching aids and training environments in virtual settings. Tool video: https://www.youtube.com/watch?v={uHg}25Gooi58 © 2025 Elsevier B.V., All rights reserved.},
	journaltitle = {Softwarex},
	shortjournal = {Softwarex},
	author = {Pentangelo, Viviana and Turco, Luigi and Lambiase, Stefano and Gravino, Carmine and Palomba, Fabio},
	date = {2025},
	langid = {english},
	note = {Type: Article},
	keywords = {Artificial intelligence, Intelligent virtual agents, Virtual environments, E-learning, Students, Personnel training, Immersive, Teacher training, Teaching, Education computing, {ccfInfo}: Not Found, {citationNumber}: Not Found, 3-D virtual environment, Behaviors simulation, Computer aided instruction, Engineering education, {LLM} agent, Presentation skills, Student simulation, Students' behaviors, Teaching skills, Virtual learning environments},
}

@article{mccarrick_randomized_2025,
	title = {A randomized controlled trial of a deep language learning model-based simulation tool for undergraduate medical students in surgery},
	volume = {82},
	url = {https://www.scopus.com/inward/record.uri?eid=2-s2.0-105011632814&doi=10.1016%2Fj.jsurg.2025.103629&partnerID=40&md5=1a229ca388719bc6bf1e7c491934bc0c},
	doi = {10.1016/j.jsurg.2025.103629},
	abstract = {Introduction: Effective communication is a critical skill for surgeons that commences often with history-taking. While simulation-based training is utilized to enhance these skills, recent advancements in artificial intelligence ({AI}), especially deep language learning models ({DLM}), offer new opportunities. This study evaluates the integration of {DLM} as a simulated patient ({SP}) into surgical history-taking training for senior medical students during clinical rotations. Methods: A randomized controlled trial was conducted with surgery module students. Participants were divided into control and intervention groups, the former receiving standard experiential learning and the latter adding 3 structured sessions with {DLM} ({ChatGPT}, Open {AI}) as {SP} (with interaction texts submitted for tutor evaluation). All students underwent Objective Structured Clinical Examination ({OSCE}) of history-taking with a human {SP} and blinded assessor blinded by group for baseline competency ascertainment and again after either intervention or a similar time of standard learning. Intervention group students were anonymously surveyed to assess communication confidence and perspectives on {DLM} as {SP}. Results: After initial pilot trialing, ninety students participated formally with 45 assigned to each arm via randomized cluster sampling. {DLM}-content was uniformly appropriate. Baseline scores were similar but significantly increased in the intervention group alone (p {\textless} 0.001, 0.37v0.19 Cohen D education effect size). 62\% of students completed the survey, a majority (57\%) articulating increased confidence, rich detail in {DLM} histories (72\%) and would use again (95\%). Conclusions: {DLM} effectively enhanced surgical history-taking skills. These findings indicate {AI} can serve as a valuable tool for student development alongside clinical learning. © 2025 Elsevier B.V., All rights reserved.},
	number = {9},
	journaltitle = {Journal of Surgical Education},
	shortjournal = {J. Surg. Educ.},
	author = {{McCarrick}, Cathleen A. and {McEntee}, Philip Donal and Boland, Patrick Anthony and Donnelly, Suzanne and O'Meara, Yvonne M. and Heneghan, Helen Mary and Cahill, Ronan A.},
	date = {2025},
	langid = {english},
	note = {Type: Article},
	keywords = {artificial intelligence, {ChatGPT}, human, medical education, adult, Article, controlled study, female, male, surgery, interpersonal communication, pilot study, young adult, clinical examination, medical student, randomized controlled trial, human experiment, language development, {ccfInfo}: Not Found, {citationNumber}: 0, experiential learning, normal human, single blind procedure, social competence, undergraduate student},
}

@article{van_eerde_risks_2025,
	title = {Risks and benefits of {ChatGPT} in informing patients and families with rare kidney diseases: an explorative assessment by the european rare kidney disease reference network ({ERKNet})},
	volume = {40},
	url = {https://www.scopus.com/inward/record.uri?eid=2-s2.0-105002640359&doi=10.1007%2Fs00467-025-06746-w&partnerID=40&md5=ca13a35b62207def1b48c28d40c35b16},
	doi = {10.1007/s00467-025-06746-w},
	abstract = {Background: Rare diseases affect fewer than 1 in 2000 individuals, but approximately 150 rare kidney diseases account for about 10\% of the chronic kidney disease ({CKD}) population, impacting millions across Europe and globally. The scarcity of medical experts for these conditions results in an unmet need for accurate and helpful patient information. Large language models like {ChatGPT} may offer a technological solution to assist medical professionals in educating patients and improving doctor-patient communication. We hypothesized that {ChatGPT} could provide accurate responses to frequently asked basic questions from patients with rare kidney diseases. Methods: Medical professionals and members of European Patient Advocacy Groups ({ePAGs}) affiliated with the European Rare Kidney Disease Reference Network ({ERKNet}) simulated patient-{ChatGPT} interactions using a Microsoft forms questionnaire and {ChatGPT} 3.5 and 4.0. Participants selected any rare kidney disease for a structured conversation with {ChatGPT} 3.5 or 4.0. Responses were evaluated for accuracy and helpfulness. Results: Forty-six {ERKNet} experts and 12 {ePAGs} from 13 European countries participated in this study. {ChatGPT} provided scientifically accurate and helpful information on 28 randomly selected rare kidney diseases, including prognostic information and genetic testing guidance. Participants expressed neutral positions regarding {ChatGPT}’s recommendations on alternative treatments, second opinions, and other information sources. While {ChatGPT} generally was perceived as helpful and empathetic, concerns about patient safety persisted. Conclusions: {ChatGPT} exhibited substantial potential in addressing patient inquiries regarding rare kidney diseases in a real-world context. While it demonstrated resilience against misinformation in this application, careful human oversight remains essential and indispensable. © 2025 Elsevier B.V., All rights reserved.},
	pages = {2899 -- 2905},
	number = {9},
	journaltitle = {Pediatric Nephrology},
	shortjournal = {Pediatr. Nephrol.},
	author = {Van Eerde, Albertien M. and Teixeira, Ana F. and Galletti, Flavia and Maternik, Michał and Capone, Valentina P. and Westland, Rik and Mulder, Jaap and Halbritter, J. and Osterholt, Thomas and Neukel, Valentina},
	date = {2025},
	langid = {english},
	note = {Type: Article},
	keywords = {diagnosis, artificial intelligence, {ChatGPT}, doctor patient relationship, human, Humans, Physician-Patient Relations, procedures, adult, Article, female, male, middle aged, Communication, interpersonal communication, simulation, clinical practice, risk assessment, risk factor, patient education, Patient Education as Topic, major clinical study, Risk Assessment, generative artificial intelligence, questionnaire, Surveys and Questionnaires, education, patient safety, therapy, cystinosis, health care system, knowledge, {ccfInfo}: Not Found, {citationNumber}: 0, atypical hemolytic uraemic syndrome, chronic kidney failure, Europe, european rare kidney disease reference network, follow up, Generative Artificial Intelligence, genetic counseling, genetic screening, Gitelman syndrome, hemolytic uremic syndrome, hyperoxaluria, kidney disease, Kidney Diseases, kidney polycystic disease, medical research, nephrologist, nephronophthisis, nephrotic syndrome, network analysis, pseudohypoaldosteronism, rare disease, Rare Diseases, thrombotic microangiopathy},
}

@inproceedings{he_simulating_2025,
	title = {Simulating before planning: constructing intrinsic user world model for user-tailored dialogue policy planning},
	url = {https://www.scopus.com/inward/record.uri?eid=2-s2.0-105011820705&doi=10.1145%2F3726302.3730084&partnerID=40&md5=e767f68a16f84239b807fb5f44702126},
	doi = {10.1145/3726302.3730084},
	abstract = {Recent advancements in dialogue policy planning have focused on optimizing system agent policies to achieve predefined goals, emphasizing strategy design, trajectory acquisition, and training efficiency. However, these approaches often overlook the critical role of user characteristics, which are essential in real-world scenarios like conversational search and recommendation, where interactions must adapt to individual user traits such as personality, preferences, and goals. To address this gap, we conduct a comprehensive study using task-specific user personas to evaluate dialogue policy planning under diverse user behaviors. Our analysis, based on these user profiles, reveals significant shortcomings in existing approaches, underscoring the necessity for user-tailored dialogue policies. Building on these insights, we propose the User-Tailored Dialogue Policy Planning ({UDP}) framework, which integrates an Intrinsic User World Model to capture user traits and feedback. {UDP} operates in three stages: (1) User Persona Portraying, employing a diffusion model to dynamically infer user profiles; (2) User Feedback Anticipating, using a Brownian Bridge-inspired mechanism to predict user reactions; and (3) User-Tailored Policy Planning, synthesizing these elements to optimize response strategies. To enhance robustness, we introduce an active learning approach that prioritizes challenging user personas during training. Extensive experiments across benchmarks, including both collaborative and non-collaborative settings, demonstrate {UDP}’s effectiveness in learning user-specific dialogue strategies. Results confirm the framework’s utility, highlighting its robustness, adaptability, and potential to advance user-centric dialogue systems. © 2025 Elsevier B.V., All rights reserved.},
	pages = {645 -- 655},
	author = {He, Tao and Liao, Lizi and Liu, Ming and Qin, Bing},
	date = {2025},
	langid = {english},
	note = {Type: Conference paper},
	keywords = {Human computer interaction, Behavioral research, Speech processing, World model, User profile, Policy planning, {citationNumber}: 0, Brownian movement, Collaborative learning, {LLM}-based dialog agent, Real-world scenario, Strategy designs, System agents, Training efficiency, User centered design, User characteristics, User-tailored dialog policy planning, User's profiles, {ccfInfo}: {CCF}-A {SIGIR}},
}

@inproceedings{maslych_mitigating_2025,
	title = {Mitigating response delays in free-form conversations with {LLM}-powered intelligent virtual agents},
	url = {https://www.scopus.com/inward/record.uri?eid=2-s2.0-105011616939&doi=10.1145%2F3719160.3736636&partnerID=40&md5=a2b0183b8b9a19837cad849fbee5f4c8},
	doi = {10.1145/3719160.3736636},
	abstract = {We investigated the challenges of mitigating response delays in free-form conversations with virtual agents powered by Large Language Models ({LLMs}) within Virtual Reality ({VR}). For this, we used conversational fillers, such as gestures and verbal cues, to bridge delays between user input and system responses and evaluate their effectiveness across various latency levels and interaction scenarios. We found that latency above 4 seconds degrades quality of experience, while natural conversational fillers improve perceived response time, especially in high-delay conditions. Our findings provide insights for practitioners and researchers to optimize user engagement whenever conversational systems’ responses are delayed by network limitations or slow hardware. We also contribute an open-source pipeline that streamlines deploying conversational agents in virtual environments. © 2025 Elsevier B.V., All rights reserved.},
	author = {Maslych, Mykola and Katebi, Mohammadreza and Lee, Christopher Peerapon and Hmaiti, Yahya and Ghasemaghaei, Amirpouya and Pumarada, Christian and Palmer, Janneese and Martinez, Esteban Segarra and Emporio, Marco and Snipes, Warren},
	date = {2025},
	langid = {english},
	note = {Type: Conference paper},
	keywords = {Intelligent virtual agents, Large language model, Language model, Virtual agent, Human engineering, Intelligent agents, Human computer interaction, Freeforms, Conversational interface, User study, {citationNumber}: 0, Open systems, Fillers, Interactive computer graphics, Open source software, Response delays, Response latency, System response, User input, {ccfInfo}: {CCF}-None {CUI}},
}

@inproceedings{laban_bias_2025,
	title = {Bias and fairness in conversational user interfaces},
	url = {https://www.scopus.com/inward/record.uri?eid=2-s2.0-105011597261&doi=10.1145%2F3719160.3728629&partnerID=40&md5=06b22fecbbece6d8c8882194bd9d0164},
	doi = {10.1145/3719160.3728629},
	abstract = {Conversational User Interfaces ({CUIs}), including chatbots, virtual agents and social robots, are increasingly shaping how we communicate, seek support and access services. Yet, as these systems grow more sophisticated, concerns about bias and fairness in their design and deployment have become increasingly urgent. We propose a multidimensional approach to bias and fairness in {CUIs} that spans four interconnected themes: conceptual grounding, verbal communication, multimodal expression and interactional dynamics. Rather than framing bias merely as a technical flaw, we argue that it should be understood as a relational, interactional and design-based phenomenon. Accordingly, in this workshop, we aim to foster critical discussion around how {CUIs} encode social norms, perpetuate or mitigate exclusion, and shape perceptions of fairness through their language, embodiment and behaviour. By bringing together researchers, designers and policymakers, the workshop will explore pathways towards more equitable and transparent {CUIs}. The goal is to promote a relational understanding of fairness, one that centres user experience and social context, to guide future work in conversational {AI}. © 2025 Elsevier B.V., All rights reserved.},
	author = {Laban, Guy and Hough, Julian and Lee, Minha and Markelius, Alva and Foster, Mary Ellen and Stuart-Smith, Jane H. and Ahmad, Muneeb Imtiaz},
	date = {2025},
	langid = {english},
	note = {Type: Conference paper},
	keywords = {Intelligent virtual agents, Bias, Chatbots, Conversational {AI}, Large language model, User experience, Human-agent interaction, Language model, Multimodal Interaction, Virtual agent, Human engineering, Man machine systems, Human computer interaction, Social robots, Interactive computer systems, Behavioral research, User interfaces, {citationNumber}: 0, Conversational user interface, Ethical technology, Fairness, {ccfInfo}: {CCF}-None {CUI}},
}

@inproceedings{khandwaha_designing_2025,
	title = {Designing a simulated patient system for medical education},
	url = {https://www.scopus.com/inward/record.uri?eid=2-s2.0-105011586189&doi=10.1145%2F3719160.3735656&partnerID=40&md5=b50717074e4308620b89a1f806534ec9},
	doi = {10.1145/3719160.3735656},
	abstract = {The foundation of successful patient-doctor relationships lies in effective communication, which promotes patient autonomy, trust, and comprehension. As a result, medical education has placed growing emphasis on improving clinical communication skills. Medical students gain experience through interactions with standardized patients ({SPs}) - trained individuals who simulate specific patient scenarios in controlled educational settings. However, recruiting {SP} actors can be difficult, and students tend to have limited interactions with them (i.e., during weekly classes or final examination). In this work, we develop an {LLM}-driven simulated patient system in collaboration with an R1 research university’s {SP} training program. The system consists of the patient agent, which simulates a {SP} case, alongside an educational agent, which can provide helpful suggestions and feedback to the user. We hope that this system can augment pre-existing standardized patient programs to improve clinical competency among medical students and professionals. © 2025 Elsevier B.V., All rights reserved.},
	author = {Khandwaha, Aakanksha and Law, Edith L.M.},
	date = {2025},
	langid = {english},
	note = {Type: Conference paper},
	keywords = {Natural languages, Medical education, Human engineering, Language processing, Natural language processing, Medical students, Patient simulations, Students, Personnel training, Simulated patients, Education computing, Communication skills, {citationNumber}: 0, Clinical communication skill, Clinical communications, Engineering research, Standardized patient, {ccfInfo}: {CCF}-None {CUI}},
}

@article{maclellan_emulating_2025,
	title = {Emulating real-world {GLP}-1 efficacy in type 2 diabetes through causal learning and virtual patients},
	volume = {4},
	url = {https://www.scopus.com/inward/record.uri?eid=2-s2.0-105011374486&doi=10.1371%2Fjournal.pdig.0000927&partnerID=40&md5=a86d136fccb625c723249dfdbe90ac59},
	doi = {10.1371/journal.pdig.0000927},
	abstract = {Randomized controlled trials ({RCTs}) remain the benchmark for assessing treatment effects but are limited to phenotypically narrow populations by design. We introduce a novel generative artificial intelligence ({AI}) driven emulation method that infers effect size through virtual clinical trials, which can emulate the {RCT} process and potentially extrapolate into wider populations. We validate the virtual trials by comparing the predicted impact of glucagon-like peptide-1 ({GLP}-1) agonists on {HbA}1c in type-2 diabetes (T2DM) with its true efficacy established in the {LEAD}-5 trial. Our emulation model learns treatment effects from real-world evidence data by a combined generative {AI} and causal learning approach. Training data comprised pre- and post-treatment outcomes for 5,476 people with T2DM. We considered three treatment arms: {GLP}-1 (Liraglutide), basal insulin (glargine), and placebo. After training, virtual trials were conducted by sampling 232 virtual patients per arm (according to the {LEAD}-5 inclusion criteria) and predicting post-treatment outcomes. We used difference-in-differences ({DiD}) for pairwise comparisons between arms. Our goal was to emulate {LEAD}-5 by demonstrating a significant {DiD} in post-treatment {HbA}1c reduction for {GLP}-1 compared to basal insulin and placebo. We found significant differences in {HbA}1c reduction for {GLP}-1 vs basal insulin (-1.21 mmol/mol (-0.11\%); p {\textless} 0.001) and {GLP}-1 vs placebo (-2.58 mmol/mol (-0.24\%); p {\textless} 0.001) in our virtual populations, consistent with {LEAD}-5 (Liraglutide vs glargine: -2.62mmol/mol (-0.24\%); p = 0.0015, Liraglutide vs placebo: -11.91 mmol/mol (-1.09\%); p {\textless} 0.0001). The causal {AI}-powered clinical trials can emulate {LEAD}-5 in important measurements for T2DM. Our algorithm is specialty agnostic and can explore counterfactual questions, making it suitable for further study in the generalizability of {RCT} results in real-world populations to support clinical decision-making and policy recommendations. © 2025 Elsevier B.V., All rights reserved.},
	number = {7},
	journaltitle = {{PLOS} Digital Health},
	shortjournal = {{PLOS} Digital Health},
	author = {{MacLellan}, Calum and Petkov, Hristo and {McKeag}, Conor Padraig and Dong, Feng and Lowe, David John and Maguire, Roma and Moschoyiannis, Sotiris K. and Armes, Jo and Skene, S. S. and Finlinson, Alastair},
	date = {2025},
	langid = {english},
	note = {Type: Article},
	keywords = {{ccfInfo}: Not Found, {citationNumber}: 0},
}

@article{imaezue_abcd_2025,
	title = {{ABCD}: a simulation method for accelerating conversational agents with applications in aphasia therapy},
	volume = {68},
	url = {https://www.scopus.com/inward/record.uri?eid=2-s2.0-105010874676&doi=10.1044%2F2025_JSLHR-25-00003&partnerID=40&md5=584e25644d30f21e62b8eb9b3615a433},
	doi = {10.1044/2025_JSLHR-25-00003},
	abstract = {Purpose: Development of aphasia therapies is limited by clinician shortag patient recruitment challenges, and funding constraints. To address these briers, we introduce Agent-Based Conversational Dialogue ({ABCD}), a novel methfor simulating goal-driven natural spoken dialogues between two conversationartificial intelligence ({AI}) agents—{AI} clinician (Re-Agent) and {AI} patient ({AI}-Apsic), which vocally mimics aphasic errors. Using {ABCD}, we simulated respoelaboration training between both agents with stimuli varying in semantic cstraint (high via pictures, low via topics). Rather than resource-intensive fituning, we leveraged prompt engineering, chain-of-thought ({CoT}) and zero-shtechniques for rapid, cost-effective agent development, and piloting. Method: Built on {OpenAI}’s {GPT}-4o as the foundational large language {moRe}-Agent and {AI}-Aphasic were supplemented with external speech-to-text anaturalistic text-to-speech application programming interfaces to create a multitudynamic dialogue system in English. We used it to evaluate Re-Agent’s conversational performance across four experimental conditions ({CoT} + picture, {CoT} + tozero-shot + picture, zero-shot + topic) and aphasic error at two levels: word ancourse errors. Re-Agent’s performance was measured using three discourse metriglobal coherence, local coherence, and grammaticality of utterances. Results: Overall, Re-Agent performed accurately in all the discourse metracross all levels of semantic parameter, prompting technique and aphasic {erThe} results also indicated that well-crafted zero-shot prompts induce mdirect and logically related responses that are robust to adversarial aphaspeech inputs, whereas {CoT} might lead to responses that slightly lose lcoherence due to additional complex reasoning chains. Conclusions: {ABCD} represents a foundational computational approach to accelerathe innovation and preclinical testing of conversational {AI} partners for speelanguage therapy. {ABCD} circumvents the barriers of collecting diverse errorful spesamples for clinical conversational {AI} fine-tuning. As {AI} systems—including large guage models and speech technologies—advance rapidly, {ABCD} will scale accoingly, further enhancing its potential for clinical integration. © 2025 Elsevier B.V., All rights reserved.},
	pages = {3322 -- 3336},
	number = {7},
	journaltitle = {Journal of Speech, Language, and Hearing Research},
	shortjournal = {J. Speech Lang. Hear. Res.},
	author = {Imaezue, Gerald C. and Marampelly, Harikrishna},
	date = {2025},
	langid = {english},
	note = {Type: Article},
	keywords = {speech, artificial intelligence, Artificial Intelligence, Computer Simulation, human, Humans, procedures, Communication, interpersonal communication, computer simulation, therapy, {ccfInfo}: Not Found, {citationNumber}: 0, aphasia, Aphasia, language therapy, Language Therapy, Speech},
}

@article{bernstein_feasibility_2025,
	title = {Feasibility of using {ChatGPT} to generate exposure hierarchies for treating obsessive-compulsive disorder},
	volume = {56},
	url = {https://www.scopus.com/inward/record.uri?eid=2-s2.0-105001729436&doi=10.1016%2Fj.beth.2025.02.005&partnerID=40&md5=e838b12d7896789e6681d3a660233219},
	doi = {10.1016/j.beth.2025.02.005},
	abstract = {Obsessive-compulsive disorder ({OCD}) is a chronic, severe condition. Although exposure and response prevention ({ERP}), the first-line treatment for {OCD}, is highly effective, too few clinicians are equipped to deliver it. One barrier is the time and expertise required to develop personalized exposure hierarchies. In this study, we examined the feasibility and promise of using large language models ({LLMs}) to generate appropriate exposure suggestions for {OCD} treatment. We used {ChatGPT}-4 (Generative Pretrained Transformer, Version 4) to generate 10-item exposure hierarchies for simulated patient cases that were systematically varied along the following dimensions: {OCD} subtype, symptom complexity or number, level of detail, patient age, and patient gender. Expert clinicians also generated hierarchies for a subset of prompts. {ChatGPT}-generated hierarchies were first rated for completeness and degree to which input information was incorporated. Three {OCD} experts blinded to the aims of the study then rated each {ChatGPT}- and expert-generated hierarchy's appropriateness, specificity, variability, safety/ethics, and overall usefulness or quality. {ChatGPT} generated partial (n = 15) or complete (n = 55) responses to 70 of 72 prompts and incorporated most input information (M = 4.29 out of 5, {SD} = 0.85). The only significant predictor of degree of input information incorporated was number of {OCD} symptoms; prompts with the most symptoms were rated as incorporating less input information than prompts with both low and moderate number of symptoms, ps {\textless} .05. Overall, {ChatGPT}-generated hierarchies were viewed as appropriate (M = 4.47, {SD} = 0.58), specific (M = 4.17, {SD} = 0.65), variable (M = 3.96, {SD} = 0.79), safe/ethical (M = 4.89, {SD} = 0.24), and useful (M = 3.99, {SD} = 0.82). However, expert human-generated hierarchies were still rated as significantly more appropriate, specific, variable, and useful, ps {\textless} .05, but not more or less safe and ethical than {ChatGPT}-generated hierarchies, p = .24. Only the level of symptom detail included in prompts was associated with ratings of {ChatGPT}-generated hierarchies, ps {\textless} .05, such that hierarchies were rated significantly better when prompts had been more detailed. Results suggest that {LLMs} such as {ChatGPT} hold great promise in helping generate effective {OCD} exposure hierarchies, while also highlighting key limitations that require resolution prior to clinical implementation. Given that few clinicians specialize in {OCD} treatment, it would be advantageous to establish how face-to-face or digital treatment can be augmented with this technology. © 2025 Elsevier B.V., All rights reserved.},
	pages = {680 -- 688},
	number = {4},
	journaltitle = {Behavior Therapy},
	shortjournal = {Behav. Ther.},
	author = {Bernstein, Emily E. and Jaroszewski, Adam C. and Jacoby, Ryan J. and Bailen, Natasha H. and Ragan, Jennifer D. and Usmani, Aisha and Wilhelm, Sabine},
	date = {2025},
	langid = {english},
	note = {Type: Article},
	keywords = {{ChatGPT}, human, Humans, procedures, adult, Article, female, Female, male, Male, middle aged, Middle Aged, Adult, adolescent, Feasibility Studies, feasibility study, generative artificial intelligence, therapy, gender, {ccfInfo}: Not Found, {citationNumber}: 0, Generative Artificial Intelligence, accidental injury, age, {ChatGPT} 4, exposure therapy, implosive therapy, Implosive Therapy, obsessive compulsive disorder, Obsessive-Compulsive Disorder, physical violence, sexual addiction, sexual violence, symptom},
}

@article{kambire_designing_2025,
	title = {Designing a custom {GPT} model for medical dialogue simulation},
	volume = {328},
	url = {https://www.scopus.com/inward/record.uri?eid=2-s2.0-105010177204&doi=10.3233%2FSHTI250663&partnerID=40&md5=78fbba71e638ed93f31552c2805a464b},
	doi = {10.3233/SHTI250663},
	abstract = {The introduction of the Licence-Master-Doctorate ({LMD}) system in Africa, particularly in Burkina Faso, has created challenges for medical training due to a lack of infrastructure and personnel. This study develops a custom {GPT} model for medical dialogue simulation, overcoming the limitations of a previous {MLP} model. A structured dataset was designed, grouping diseases into modules and defining patient profiles. An open-source {GPT}-2 model was modified and trained, with user interaction facilitated through an {API}. After initial training, the model showed promising results, indicating stable learning. This model offers better context management and customization suited for medical dialogues. Future improvements include expanding to other pathologies and optimizing performance for effective integration into medical training in Africa. © 2025 Elsevier B.V., All rights reserved.},
	pages = {11 -- 15},
	journaltitle = {Studies in Health Technology and Informatics},
	shortjournal = {Stud. Health Technol. Inf.},
	author = {Kambire, Jonathan Gaius and Barro, Seydou Golo and Staccini, Pascal M.},
	date = {2025},
	langid = {english},
	note = {Type: Conference paper},
	keywords = {Artificial intelligence, Virtual patients, Computer Simulation, Chatbots, {GPT}, Education, Medical education, computer interface, human, Humans, Medical, medical education, procedures, User-Computer Interface, Virtual reality, User interaction, Personnel training, User interfaces, computer simulation, Medical training, {ccfInfo}: Not Found, {citationNumber}: 0, Open systems, Open-source, Application programming interfaces ({API}), Burkina Faso, Consultation simulator, Context management, Graduate, Information management, Information systems, Information use, {MLP} model},
}

@article{aster_chatgpt_2025,
	title = {{ChatGPT} as a virtual patient: written empathic expressions during medical history taking},
	volume = {35},
	url = {https://www.scopus.com/inward/record.uri?eid=2-s2.0-85218799875&doi=10.1007%2Fs40670-025-02342-7&partnerID=40&md5=42c293c071dfe0bc5aa2c7f8e10e09bc},
	doi = {10.1007/s40670-025-02342-7},
	abstract = {Objective: Virtual patients are already utilized in the teaching of medical history taking. Since its emergence, {ChatGPT} has been integrated into several areas of medical education. This study aimed to examine whether {ChatGPT} can be used to train empathic history taking while fostering students’ subjective autonomy. Methods: Third-year medical students took histories with {ChatGPT} 3.5 after entering a predefined prompt covering cardiological diseases. Afterwards, students answered a questionnaire regarding their experienced autonomy. All chats were analyzed using the Empathic Communication Coding System measuring {ChatGPT}’s given empathic opportunities as well as students’ responses. Results: Out of 659 interactions, 93 were identified as empathic. {ChatGPT} provided opportunities mostly through reporting emotional statements or challenges. Students sometimes missed reacting adequately to {ChatGPT}’s opportunities but more often responded by implicit recognition of patient perspective and reported a high level of experienced autonomy. Conclusions: The study yielded preliminary results that {ChatGPT} might be suitable as a tool mimicking a virtual patient while enabling an empathic history taking. To date, {ChatGPT} seems valid as a supplement to training with simulated patients. Medical faculty could consider integrating {ChatGPT} into teaching, such as through a flipped classroom approach, to guide students in its use as {ChatGPT} continues to gain attention. © 2025 Elsevier B.V., All rights reserved.},
	pages = {1513 -- 1522},
	number = {3},
	journaltitle = {Medical Science Educator},
	shortjournal = {Med. Sci. Educ.},
	author = {Aster, Alexandra and Ragaller, Sophia Viktoria and Raupach, Tobias and Marx, Ambra},
	date = {2025},
	langid = {english},
	note = {Type: Article},
	keywords = {{ccfInfo}: Not Found, {citationNumber}: 0},
}

@article{null_chatgpt_2025,
	title = {{ChatGPT} simulated patient: use in clinical training in psychology},
	volume = {37},
	url = {https://www.scopus.com/inward/record.uri?eid=2-s2.0-105009657973&doi=10.70478%2Fpsicothema.2025.37.21&partnerID=40&md5=c30def779faeb2999103ed685f3ba074},
	doi = {10.70478/psicothema.2025.37.21},
	abstract = {{BACKGROUND}: Incorporating artificial intelligence ({AI}) as standardized patients ({SPs}) in psychology education may enhance experiential learning and student confidence. The aim of the study was to analyze the effectiveness of using {AI}-based simulations to develop communication skills and influence psychology students' affective state. {METHOD}: A mixed-methods intervention study was conducted with 31 third-year psychology students. Participants engaged in clinical simulations using {ChatGPT} as an {SP}. Quantitative data on affective state, communication attitudes, and perceptions of knowledge and skills were collected pre- and post-intervention via questionnaires. Qualitative data were obtained through open-ended questions and a focus group. Data were analyzed using repeated measures {ANOVA} and thematic analysis. {RESULTS}: Significant reductions in negative affect and increases in perceived knowledge and skills were observed post-intervention. No significant changes were found in communication attitudes. Qualitative findings supported the quantitative results, indicating improved confidence and reduced anxiety during simulated patient interactions. {CONCLUSIONS}: Utilizing {AI} as {SPs} is an effective pedagogical tool that enhances experiential learning, increases student confidence in professional skills, and positively influences the affective state. This innovative approach offers a valuable supplement to traditional teaching methods in psychology education. This record is sourced from {MEDLINE}/{PubMed}, a database of the U.S. National Library of Medicine},
	pages = {23 -- 32},
	number = {3},
	journaltitle = {Psicothema},
	shortjournal = {Psicothema},
	author = {Null, Null and Tapia, José Luis and García-Carpintero, Eva and Null, Null and Null, Null},
	date = {2025},
	langid = {english},
	note = {Type: Article},
	keywords = {artificial intelligence, Artificial Intelligence, Psychology, human, Humans, patient simulation, Patient Simulation, adult, female, Female, male, Male, Communication, interpersonal communication, young adult, Adult, generative artificial intelligence, education, psychology, Young Adult, {ccfInfo}: Not Found, {citationNumber}: 0, problem based learning, Problem-Based Learning, Generative Artificial Intelligence},
}

@article{lee_usability_2025,
	title = {The usability of neurological occupational therapy case studies generated by {ChatGPT}},
	volume = {13},
	url = {https://www.scopus.com/inward/record.uri?eid=2-s2.0-105007838401&doi=10.3390%2Fhealthcare13111341&partnerID=40&md5=4ccd14ae58478ff992a0927bc11512e1},
	doi = {10.3390/healthcare13111341},
	abstract = {Background/Objectives: Case-based learning is essential in occupational therapy education, but developing standardized cases requires significant resources. This study explores the usability of {AI}-generated case studies using {ChatGPT}. Methods: A four-stage process was applied: (1) prompt development based on existing frameworks, (2) case generation ensuring diversity and relevance, (3) expert evaluation using a 5-point Likert scale, and (4) data analysis. Five neurological cases were generated and reviewed by ten experts. Results: Experts rated the cases highly in clinical realism (4.22/5), information comprehensiveness (4.56/5), and educational value (4.44/5). The {AI}-generated cases successfully provided structured occupational therapy scenarios, assessment results, and clinical questions. Conclusions: Five {AI}-generated occupational therapy cases were developed and reviewed by occupational therapy experts to evaluate their clinical realism, comprehensiveness, and educational value. While expert feedback was favorable, the effectiveness of these cases for student learning has not yet been empirically tested. © 2025 Elsevier B.V., All rights reserved.},
	number = {11},
	journaltitle = {Healthcare (switzerland)},
	shortjournal = {Healthc. (switz.)},
	author = {Lee, Sian and Park, Jin Hyuck},
	date = {2025},
	langid = {english},
	note = {Type: Article},
	keywords = {{ccfInfo}: Not Found, {citationNumber}: 0},
}

@article{hampers_artificial_2025,
	title = {Artificial intelligence as a language barrier application in a simulated health care setting: a proof-of-concept study},
	volume = {41},
	url = {https://www.scopus.com/inward/record.uri?eid=2-s2.0-105001981453&doi=10.1097%2FPEC.0000000000003369&partnerID=40&md5=fccbe9f825273c89952f0f920caa8887},
	doi = {10.1097/PEC.0000000000003369},
	abstract = {Objective: We evaluated the accuracy of an artificial intelligence program ({ChatGPT} 4.0) as a medical translation modality in a simulated pediatric urgent care setting. Methods: Two entirely separate instances of {ChatGPT} 4.0 were used. The first served as a simulated patient ({SP}). The {SP} generated complaints and symptoms while processing and generating text only in Spanish. A human provider (blinded to diagnosis) conducted a clinical "visit"with the {SP}. The provider typed questions and instructions in English only. A second instance of {ChatGPT} 4.0 was the artificial medical interpreter ({AMI}). The {AMI} translated the provider's questions/instructions from English to Spanish and the {SP}'s responses/concerns from Spanish to English in real time. Post-visit transcripts were then reviewed for errors by a human-certified medical interpreter. Results: We conducted 10 simulated visits with 3597 words translated by the {AMI} (1331 English and 2266 Spanish). There were 23 errors (raw accuracy rate of 99.4\%). Errors were categorized as: 9 omissions, 2 additions, 11 substitutions, and 1 editorialization. Three errors were judged to have potential clinical consequences, although these were minor ambiguities, readily resolved by the provider during the visit. Also, the {AMI} made repeated errors of gender (masculine/feminine) and second person formality ("usted"/"tu"). None of these were judged to have potential clinical consequences. Conclusions: The {AMI} accurately and safely translated the written content of simulated urgent care visits. It may serve as the basis for an expedient, cost-effective medical interpreter modality. Further work should seek to couple this translation accuracy with speech recognition and generative technology in trials with actual patients. © 2025 Elsevier B.V., All rights reserved.},
	pages = {481 -- 485},
	number = {6},
	journaltitle = {Pediatric Emergency Care},
	shortjournal = {Pediatr. Emerg. Care},
	author = {Hampers, Nicholas and Thieme, Rita and Hampers, Louis C.},
	date = {2025},
	langid = {english},
	note = {Type: Article},
	keywords = {artificial intelligence, Artificial Intelligence, Language, {ChatGPT}, human, Humans, patient simulation, Patient Simulation, Article, controlled study, female, Female, male, Male, pilot study, medical history, adolescent, generative artificial intelligence, proof of concept, language, {ccfInfo}: Not Found, {citationNumber}: 0, ambiguity, communication barrier, Communication Barriers, cost, medical interpreter, pediatrician, Proof of Concept Study, streptococcal pharyngitis, Translating, translating (language)},
}

@inproceedings{vahdati_multi-agent_2025,
	title = {A multi-agent digital twin framework for {AI}-driven fitness coaching},
	url = {https://www.scopus.com/inward/record.uri?eid=2-s2.0-105007982201&doi=10.1145%2F3706370.3731651&partnerID=40&md5=77601233e3998528aee84fbf8dc0a05d},
	doi = {10.1145/3706370.3731651},
	abstract = {We introduce {DTAIFC}, a modular Digital Twin {AI} Fitness Coaching system that delivers personalized feedback through multimodal interaction. The system combines {OpenPose}-based skeletal tracking with a Crew-inspired multi-agent architecture to analyze user posture and provide biomechanically grounded coaching in natural language and voice. At its core, an Orchestrator Agent coordinates Feedback and Recommendation Agents, leveraging short-term memory (Redis) for real-time session context and long-term memory ({PostgreSQL}) for user-specific historical insight. Language generation is powered by {GPT}-4, enabling adaptive, context-aware feedback through prompt-driven reasoning. {DTAIFC} operates asynchronously through a lightweight web interface, supporting input via static images, voice commands, and text queries. Unlike real-time systems that depend on continuous video or wearables, {DTAIFC} offers a scalable, privacy-conscious solution for intelligent fitness guidance in virtual environments. This framework establishes a new paradigm for memory-augmented, agentic {AI} coaching, advancing the integration of digital twins in human-centered applications. © 2025 Elsevier B.V., All rights reserved.},
	pages = {380 -- 385},
	author = {Vahdati, Monica (Monireh) and Gholizadeh Hamlabadi, Kamran and Laamarti, Fedwa and El Saddik, Abdulmotaleb Ei},
	date = {2025},
	langid = {english},
	note = {Type: Conference paper},
	keywords = {Intelligent virtual agents, Large language model, Language model, Multi agent systems, Multimodal Interaction, Intelligent agents, Natural language processing systems, Multi agent, Multiagent systems ({MASs}), Interactive computer systems, Modulars, Real time systems, User interfaces, Feedback, {citationNumber}: 0, Agentic {AI}, Continuous time systems, Digital twin, Fitness coaching, Multiagent architecture, Personalized feedback, Wearable computers, {ccfInfo}: {CCF}-None {TVX}},
}

@article{szydlak_comparison_2025,
	title = {Comparison of human and {GPT}-generated concept maps in a clinical reasoning collection of educational virtual patients},
	volume = {327},
	url = {https://www.scopus.com/inward/record.uri?eid=2-s2.0-105005816993&doi=10.3233%2FSHTI250538&partnerID=40&md5=2d17c370c7bcbdd22c68fe3521832b61},
	doi = {10.3233/SHTI250538},
	abstract = {This study investigates the potential of a generative pre-trained transformer ({GPT}) model for creating clinical reasoning concept maps for virtual patient cases to compare these maps with those generated by clinicians for 20 diverse clinical scenarios. To evaluate the model's alignment with clinicians' approach, precision, and recall metrics were calculated. For concepts, the recall was between 46\%-74\%, while precision was between 16\%-50\%. The custom {GPT} model identified a higher number of medical concepts than clinicians. The obtained results substantiate its potential as a valuable tool for supporting the creation of educational concept maps. {GPT}-generated maps can enhance the process of map creation by introducing additional concepts that assist clinicians and medical educators in considering alternative diagnoses, tests, or treatments to facilitate student feedback. © 2025 Elsevier B.V., All rights reserved.},
	pages = {1024 -- 1028},
	journaltitle = {Studies in Health Technology and Informatics},
	shortjournal = {Stud. Health Technol. Inf.},
	author = {Szydlak, Renata and Kıyak, Yavuz Selim and Hege, Inga and Torre, Dario M. and Kononowicz, Andrzej A.},
	date = {2025},
	langid = {english},
	note = {Type: Conference paper},
	keywords = {Virtual patients, Large language model, Language model, Clinical reasoning, Medical education, computer interface, human, Humans, User-Computer Interface, clinical reasoning, Clinical Reasoning, comparative study, Diagnosis, Transformer modeling, {ccfInfo}: Not Found, {citationNumber}: 0, Concept maps, Concepts mappings, Medical concepts, Patient case, Precision and recall},
}

@article{kumar_dialogue_2025,
	title = {Dialogue agents 101: a beginner's guide to critical ingredients for designing effective conversational systems},
	volume = {31},
	url = {https://www.scopus.com/inward/record.uri?eid=2-s2.0-105012929863&doi=10.1017%2Fnlp.2024.42&partnerID=40&md5=221cfbbf7cff4f3a0310c4105a8953b9},
	doi = {10.1017/nlp.2024.42},
	abstract = {Sharing ideas through communication with peers is the primary mode of human interaction. Consequently, extensive research has been conducted in the area of conversational {AI}, leading to an increase in the availability and diversity of conversational tasks, datasets, and methods. However, with numerous tasks being explored simultaneously, the current landscape of conversational {AI} has become fragmented. Consequently, initiating a well-thought-out model for a dialogue agent can pose significant challenges for a practitioner. Toward highlighting the critical ingredients needed for a practitioner to design a dialogue agent from scratch, the current study provides a comprehensive overview of the primary characteristics of a dialogue agent, the supporting tasks, their corresponding open-domain datasets, and the methods used to benchmark these datasets. We observe that different methods have been used to tackle distinct dialogue tasks. However, building separate models for each task is costly and does not leverage the correlation among the several tasks of a dialogue agent. As a result, recent trends suggest a shift toward building unified foundation models. To this end, we propose Unit, a Unified dialogue dataset constructed from conversations of varying datasets for different dialogue tasks capturing the nuances for each of them. We then train a Unified dialogue foundation model, {GPT}-2(Formula presented) and present a concise comparative performance of {GPT}-2(Formula presented) against existing large language models. We also examine the evaluation strategies used to measure the performance of dialogue agents and highlight the scope for future research in the area of conversational {AI} with a thorough discussion of popular models such as {ChatGPT}. © 2025 Elsevier B.V., All rights reserved.},
	pages = {874 -- 912},
	number = {3},
	journaltitle = {Natural Language Processing},
	shortjournal = {Nat. Lang. Process.},
	author = {Kumar, Shivani and Bhatia, Sumit and Aggarwal, Milan and Chakraborty, Tanmoy},
	date = {2025},
	langid = {english},
	note = {Type: Article},
	keywords = {Language model, Humaninteraction, Large datasets, Speech processing, 'current, {ccfInfo}: {CCF}-None {CORR}, {citationNumber}: 1, Comparative performance, Conversational systems, Dialog, Dialog agent survey, Evaluation strategies, Foundation models, Recent trends, Surveying},
}

@article{lee_gen-syndi_2025,
	title = {Gen-{SynDi}: leveraging knowledge-guided generative {AI} for dual education of syndrome differentiation and disease diagnosis},
	volume = {15},
	url = {https://www.scopus.com/inward/record.uri?eid=2-s2.0-105004906728&doi=10.3390%2Fapp15094862&partnerID=40&md5=fb0fad2034ffe31ec7aa83080a0e3cf9},
	doi = {10.3390/app15094862},
	abstract = {Syndrome differentiation and disease diagnosis are central to Traditional Asian Medicine ({TAM}) because they guide personalized treatment. Yet, most {TAM} courses give students few structured opportunities to practise these paired skills. We developed Gen-{SynDi}, a knowledge-guided generative-{AI} framework that links syndrome differentiation with disease diagnosis to improve training. Using standardized patient files from the National Institute for Korean Medicine Development, we built a fatigue-focused dataset covering five Western-defined diseases and seven {TAM} syndromes. Carefully designed prompts and a large language model produced 28 virtual patient cases by joining compatible disease–syndrome pairs while preserving clinical realism. Inside an interactive web simulation, students conduct history-taking, receive free-text answers, and propose both syndrome and disease diagnoses; immediate feedback highlights missing questions, reasoning gaps, and overall accuracy. A built-in scoring module supplies quantitative measures of inquiry coverage and diagnostic precision, plus brief explanations of overlooked clues. A prompt-component role analysis confirmed that our prompt design improves response fidelity, and external experts endorsed the scenarios’ realism and educational value. Gen-{SynDi} therefore offers a scalable bridge between textbook knowledge and clinical practice, strengthening learners’ skills in differential diagnosis and syndrome differentiation. © 2025 Elsevier B.V., All rights reserved.},
	number = {9},
	journaltitle = {Applied Sciences (Switzerland)},
	shortjournal = {Appl. Sci. Switz.},
	author = {Lee, Won Yung and Han, Sangyun and Kim, Ji-hwan and Lee, Byung-wook and Han, Yejin and Lee, Seungho},
	date = {2025},
	langid = {english},
	note = {Type: Article},
	keywords = {Virtual patients, Large language model, Language model, Clinical reasoning, Medical education, Disease diagnosis, Students, Prompt engineering, Teaching, Disease control, {ccfInfo}: Not Found, {citationNumber}: 0, Patient case, Biopsy, Cardiography, Occupational diseases, Syndrome differentiations, Theranostics, Traditional asian medicine, Web simulation},
	file = {PDF:C\:\\Users\\Administrator\\Zotero\\storage\\4FBVS4CV\\Lee et al. - 2025 - Gen-SynDi leveraging knowledge-guided generative AI for dual education of syndrome differentiation.pdf:application/pdf},
}

@inproceedings{zhu_exploring_2025,
	title = {Exploring {LLM}-powered role and action-switching pedagogical agents for history education in virtual reality},
	url = {https://www.scopus.com/inward/record.uri?eid=2-s2.0-105005771293&doi=10.1145%2F3706598.3713109&partnerID=40&md5=32e3466d8a30c26305a4575dea8f2f13},
	doi = {10.1145/3706598.3713109},
	abstract = {Multi-role pedagogical agents can create engaging and immersive learning experiences, helping learners better understand knowledge in history learning. However, existing pedagogical agents often struggle with multi-role interactions due to complex controls, limited feedback forms, and difficulty dynamically adapting to user inputs. In this study, we developed a {VR} prototype with {LLM}-powered adaptive role-switching and action-switching pedagogical agents to help users learn about the history of the Pavilion of Prince Teng. A 2 x 2 between-subjects study was conducted with 84 participants to assess how adaptive role-switching and action-switching affect participants' learning outcomes and experiences. The results suggest that adaptive role-switching enhances participants' perception of the pedagogical agent's trustworthiness and expertise but may lead to inconsistent learning experiences. Adaptive action-switching increases participants' perceived social presence, expertise, and humanness. The study did not uncover any effects of role-switching and action-switching on usability, learning motivation and cognitive load. Based on the findings, we proposed five design implications for incorporating adaptive role-switching and action-switching into future {VR} history education tools. © 2025 Elsevier B.V., All rights reserved.},
	author = {Zhu, Zihao and Yu, Ao and Tong, Xin and Hui, Pan},
	date = {2025},
	langid = {english},
	note = {Type: Conference paper},
	keywords = {Intelligent virtual agents, Large language model, Language model, Teaching, {citationNumber}: 0, {ccfInfo}: {CCF}-A {CHI}, Biographies, Complex control, Feedback forms, History education, Immersive learning, Learning experiences, Limited feedback, Pedagogical agents, Role switching},
}

@inproceedings{zhu_designing_2025,
	title = {Designing {VR} simulation system for clinical communication training with {LLMs}-based embodied conversational agents},
	url = {https://www.scopus.com/inward/record.uri?eid=2-s2.0-105005754066&doi=10.1145%2F3706599.3719693&partnerID=40&md5=6ad72d5adf98c2ca2437b5a3f6508a88},
	doi = {10.1145/3706599.3719693},
	abstract = {{VR} simulation in Health Professions ({HP}) education demonstrates huge potential, but fixed learning content with little customization limits its application beyond lab environments. To address these limitations in the context of {VR} for patient communication training, we conducted a user-centered study involving semi-structured interviews with advanced {HP} students to understand their challenges in clinical communication training and perceptions of {VR}-based solutions. From this, we derived design insights emphasizing the importance of realistic scenarios, simple interactions, and unpredictable dialogues. Building on these insights, we developed the Virtual {AI} Patient Simulator ({VAPS}), a novel {VR} system powered by Large Language Models ({LLMs}) and Embodied Conversational Agents ({ECAs}), supporting dynamic and customizable patient interactions for immersive learning. We also provided an example of how clinical professors could use user-friendly design forms to create personalized scenarios that align with course objectives in {VAPS} and discuss future implications of integrating {AI}-driven technologies into {VR} education. © 2025 Elsevier B.V., All rights reserved.},
	author = {Zhu, Xiuqi Tommy and Cheerman, Heidi and Cheng, Minxin and Kiami, Sheri R. and Chukoskie, Leanne and {McGivney}, Eileen},
	date = {2025},
	langid = {english},
	note = {Type: Conference paper},
	keywords = {Embodied conversational agent, Intelligent virtual agents, Language model, Virtual environments, Medical education, Model-based {OPC}, Patient simulators, Students, Personnel training, Curricula, Teaching, {citationNumber}: 0, {ccfInfo}: {CCF}-A {CHI}, User centered design, Clinical communications, Clinical simulation, Communications training, Health professions, {VR} simulation, {VR} simulation systems},
}

@inproceedings{steenstra_scaffolding_2025,
	title = {Scaffolding empathy: training counselors with simulated patients and utterance-level performance visualizations},
	url = {https://www.scopus.com/inward/record.uri?eid=2-s2.0-105005753792&doi=10.1145%2F3706598.3714014&partnerID=40&md5=ca16af4aacaf00bd0cca731cbdac8d14},
	doi = {10.1145/3706598.3714014},
	abstract = {Learning therapeutic counseling involves significant role-play experience with mock patients, with current manual training methods providing only intermittent granular feedback. We seek to accelerate and optimize counselor training by providing frequent, detailed feedback to trainees as they interact with a simulated patient. Our first application domain involves training motivational interviewing skills for counselors. Motivational interviewing is a collaborative counseling style in which patients are guided to talk about changing their behavior, with empathetic counseling an essential ingredient. We developed and evaluated an {LLM}-powered training system that features a simulated patient and visualizations of turn-by-turn performance feedback tailored to the needs of counselors learning motivational interviewing. We conducted an evaluation study with professional and student counselors, demonstrating high usability and satisfaction with the system. We present design implications for the development of automated systems that train users in counseling skills and their generalizability to other types of social skills training. © 2025 Elsevier B.V., All rights reserved.},
	author = {Steenstra, Ian Scott and Nouraei, Farnaz and Bickmore, Timothy W.},
	date = {2025},
	langid = {english},
	note = {Type: Conference paper},
	keywords = {Visualization, Training Systems, Large language model, Language model, Role-plays, Simulated patients, 'current, {citationNumber}: 0, {ccfInfo}: {CCF}-A {CHI}, Cognitive model, Health counseling, Performance visualization, Substance misuse},
}

@inproceedings{kruse_my_2025,
	title = {My focus was on the game: investigating the use of {AI} assistants in a virtual reality exergame for older adults},
	url = {https://www.scopus.com/inward/record.uri?eid=2-s2.0-105005738838&doi=10.1145%2F3706599.3719808&partnerID=40&md5=53ecc4bcad3f4c8abf650f81ba038545},
	doi = {10.1145/3706599.3719808},
	abstract = {Intelligent virtual agents ({IVAs}) show enormous potential to enhance virtual reality ({VR}) experiences, for example, by providing interactive assistance. In this paper, we provide first insights on the interaction and opinions of older adults communicating with an {IVA} in a {VR} exergame. For a user study with eleven older adults, we developed an {IVA} that was using {GPT}-4o to naturally communicate game rules and answer questions of the participants. Then we evaluated the interaction between the agent and the older adults. Our findings show that even though the participants enjoyed the communication with the {IVA}, they were mostly focused on the game and not on the {IVA}, which was reflected in limited communication between them. Technical issues such as delay or hallucinations further deteriorated the user experience. In this paper, we provide guidelines on how to improve the human-agent interaction between older adults and {IVAs} in {VR} exergames. © 2025 Elsevier B.V., All rights reserved.},
	author = {Kruse, Lucie and Rings, Sebastian and Steinicke, Frank},
	date = {2025},
	langid = {english},
	note = {Type: Conference paper},
	keywords = {Intelligent virtual agents, Human-agent interaction, Virtual environments, Virtual agent, Users' experiences, User study, {citationNumber}: Not Found, {ccfInfo}: {CCF}-A {CHI}, Exergames, Game rules, Limited communication, Older adults, Virtual reality experiences, Virtualization},
}

@inproceedings{lu_uxagent_2025,
	title = {{UXAgent}: an {LLM} agent-based usability testing framework for web design},
	url = {https://www.scopus.com/inward/record.uri?eid=2-s2.0-105005730767&doi=10.1145%2F3706599.3719729&partnerID=40&md5=47bd3bb5376654b0e401b9456fa67ae0},
	doi = {10.1145/3706599.3719729},
	abstract = {Usability testing is a fundamental yet challenging research method for user experience ({UX}) researchers to evaluate a web design. Recent advances in Large Language Model-simulated Agent ({LLM} Agent) research inspired us to design {UXAgent} to support {UX} researchers in evaluating and reiterating their usability testing study design before they conduct the real human-subject study. Our system features an {LLM} Agent module and a universal browser connector module so that {UX} researchers can automatically generate thousands of simulated users to test the target website. The system can generate {UX} study results in qualitative (e.g., interviewing how an agent thinks), quantitative (e.g., \# of actions), and video recording formats for {UX} researchers to analyze. Through a heuristic user evaluation with five {UX} researchers, participants praised the innovation of our system but also expressed concerns about the future of {UX} study with {LLM} Agents$^{\textrm{1}}$ © 2025 Elsevier B.V., All rights reserved.},
	author = {Lu, Yuxuan and Yao, Bingsheng and Gu, Hansu and Huang, Jing and Wang, Zheshen Jessie and Li, Yang and Gesi, Jiri and He, Qi and Li, Toby Jia Jun and Wang, Dakuo},
	date = {2025},
	langid = {english},
	note = {Type: Conference paper},
	keywords = {Intelligent virtual agents, Large language model, Language model, Users' experiences, Web Design, Usability engineering, {citationNumber}: 0, {ccfInfo}: {CCF}-A {CHI}, Agent based, Agent research, Research method, Simulated agents, Testing framework, Usability testing, User simulation},
}

@inproceedings{pan_acknowledge_2025,
	title = {{ACKnowledge}: a computational framework for human compatible affordance-based interaction planning in real-world contexts},
	url = {https://www.scopus.com/inward/record.uri?eid=2-s2.0-105005718234&doi=10.1145%2F3706598.3713791&partnerID=40&md5=77832aca0acfb4d8cd4ff217235bded8},
	doi = {10.1145/3706598.3713791},
	abstract = {Intelligent agents coexisting with humans often need to interact with human-shared objects in environments. Thus, agents should plan their interactions based on objects' affordances and the current situation to achieve acceptable outcomes. How to support intelligent agents' planning of affordance-based interactions compatible with human perception and values in real-world contexts remains under-explored. We conducted a formative study identifying the physical, intrapersonal, and interpersonal contexts that count to household human-agent interaction. We then proposed {ACKnowledge}, a computational framework integrating a dynamic knowledge graph, a large language model, and a vision language model for affordance-based interaction planning in dynamic human environments. In evaluations, {ACKnowledge} generated acceptable planning results with an understandable process. In real-world simulation tasks, {ACKnowledge} achieved a high execution success rate and overall acceptability, significantly enhancing usage-rights respectfulness and social appropriateness over baselines. The case study's feedback demonstrated {ACKnowledge}'s negotiation and personalization capabilities toward an understandable planning process. © 2025 Elsevier B.V., All rights reserved.},
	author = {Pan, Ziqi and Zhang, Xiucheng and Li, Zisu and Peng, Zhenhui and Fan, Mingming and Ma, Xiaojuan},
	date = {2025},
	langid = {english},
	note = {Type: Conference paper},
	keywords = {Intelligent virtual agents, Language model, Intelligent agents, Visual languages, Real-world, Computational framework, {citationNumber}: 0, {ccfInfo}: {CCF}-A {CHI}, Affordance-based interaction planning, Affordances, Current situation, Human compatible, Human values, Real-world context, Shared objects},
}

@inproceedings{qiao_botsim_2025,
	title = {{BotSim}: {LLM}-powered malicious social botnet simulation},
	volume = {39},
	url = {https://www.scopus.com/inward/record.uri?eid=2-s2.0-105003912561&doi=10.1609%2Faaai.v39i13.33575&partnerID=40&md5=6c9362543fe02fde70d2594b02d84cfa},
	doi = {10.1609/aaai.v39i13.33575},
	abstract = {Social media platforms like X(Twitter) and Reddit are vital to global communication. However, advancements in Large Language Model ({LLM}) technology give rise to social media bots with unprecedented intelligence. These bots adeptly simulate human profiles, conversations, and interactions, disseminating large amounts of false information and posing significant challenges to platform regulation. To better understand and counter these threats, we innovatively design {BotSim}, a malicious social botnet simulation powered by {LLM}. {BotSim} mimics the information dissemination patterns of real-world social networks, creating a virtual environment composed of intelligent agent bots and real human users. In the temporal simulation constructed by {BotSim}, these advanced agent bots autonomously engage in social interactions such as posting and commenting, effectively modeling scenarios of information flow and user interaction. Building on the {BotSim} framework, we construct a highly human-like, {LLM}-driven bot dataset called {BotSim}-24 and benchmark multiple bot detection strategies against it. The experimental results indicate that detection methods effective on traditional bot datasets perform worse on {BotSim}-24, highlighting the urgent need for new detection strategies to address the cybersecurity threats posed by these advanced bots. © 2025 Elsevier B.V., All rights reserved.},
	pages = {14377 -- 14385},
	booktitle = {Proceedings of the {AAAI} Conference on Artificial Intelligence},
	author = {Qiao, Boyu and Li, Kun and Zhou, Wei and Li, Shilong and Lu, Qianqian and Hu, Songlin},
	date = {2025},
	langid = {english},
	note = {Issue: 13
Type: Conference paper},
	keywords = {Intelligent virtual agents, Language model, Social media, Economic and social effects, Real-world, {citationNumber}: 0, {ccfInfo}: {CCF}-A {AAAI}, Bot (Internet), Botnet, Botnets, Global communication, Human users, Information dissemination, Large amounts, Modeling technology, Social media platforms, Temporal simulation, Tweets},
}

@article{ozlu_karahan_artificial_2025,
	title = {Artificial intelligence-based diets: a role in the nutritional treatment of metabolic dysfunction-associated steatotic liver disease?},
	volume = {38},
	url = {https://www.scopus.com/inward/record.uri?eid=2-s2.0-85218931699&doi=10.1111%2Fjhn.70033&partnerID=40&md5=1d575edb3238be052a220b5fad955193},
	doi = {10.1111/jhn.70033},
	abstract = {Background: Metabolic dysfunction-associated steatotic liver disease ({MASLD}) is a growing global health concern. Effective management of this condition relies heavily on lifestyle modifications and dietary interventions. In this study, we sought to evaluate the dietary plans for {MASLD} generated by {ChatGPT} ({GPT}-4o) according to current guideline recommendations. Methods: {ChatGPT} was used to create single-day meal plans for 48 simulated patients with {MASLD}, tailored to individual characteristics such as age, gender, height, weight and transient elastography parameters. The plans were assessed for appropriateness according to disease-specific guidelines. Results: The mean energy content of the menus planned by {ChatGPT} was 1596.9 ± 141.5 kcal with a mean accuracy of 91.3 ± 11.0\%, and fibre content was 22.0 ± 0.6 g with a mean accuracy of 88.1 ± 2.5\%. However, they exhibited elevated levels of protein, fat and saturated fat acids. Conversely, the carbohydrate content was lower. {ChatGPT} recommended weight loss for obese patients but did not extend this advice to normal-weight and overweight individuals. Notably, recommendations for a Mediterranean diet and physical activity were absent. Conclusions: {ChatGPT} shows potential in developing dietary plans for {MASLD} management. However, discrepancies in macronutrient distributions and the omission of key evidence-based recommendations highlight the need for further refinement. To enhance the effectiveness of {AI} tools in dietary recommendations, alignment with established guidelines must be improved. © 2025 Elsevier B.V., All rights reserved.},
	number = {2},
	journaltitle = {Journal of Human Nutrition and Dietetics},
	shortjournal = {J. Hum. Nutr. Diet.},
	author = {Özlü Karahan, Tugce and Kenger, Emre Batuhan and Yilmaz, Yusuf},
	date = {2025},
	langid = {english},
	note = {Type: Article},
	keywords = {artificial intelligence, Artificial Intelligence, human, Humans, procedures, adult, female, Female, male, Male, middle aged, Middle Aged, Adult, diet, Diet, caloric intake, complication, diet therapy, Energy Intake, etiology, Metabolic Diseases, metabolic disorder, Non-alcoholic Fatty Liver Disease, nonalcoholic fatty liver, Nutrition Therapy, obesity, Obesity, {ccfInfo}: Not Found, {citationNumber}: 0},
}

@article{ju_generative_2025,
	title = {Generative {AI}-based nursing diagnosis and documentation recommendation using virtual patient electronic nursing record data},
	volume = {31},
	url = {https://www.scopus.com/inward/record.uri?eid=2-s2.0-105006690336&doi=10.4258%2Fhir.2025.31.2.156&partnerID=40&md5=0f6338e4786aa654dbdec21bbb543e3d},
	doi = {10.4258/hir.2025.31.2.156},
	abstract = {Objectives: Nursing documentation consumes approximately 30\% of nurses’ professional time, making improvements in efficiency essential for patient safety and workflow optimization. This study compares traditional nursing documentation methods with a generative artificial intelligence ({AI})-based system, evaluating its effectiveness in reducing documentation time and ensuring the accuracy of {AI}-suggested entries. Furthermore, the study aims to assess the system’s impact on overall documentation efficiency and quality. Methods: Forty nurses with a minimum of 6 months of clinical experience participat-ed. In the pre-assessment phase, they documented a nursing scenario using traditional electronic nursing records ({ENRs}). In the post-assessment phase, they used the {SmartENR} {AI} version, developed with {OpenAI}’s {ChatGPT} 4.0 {API} and customized for domestic nursing standards; it supports {NANDA}, {SOAPIE}, Focus {DAR}, and narrative formats. Documentation was evaluated on a 5-point scale for accuracy, comprehensiveness, usability, ease of use, and fluency. Results: Participants averaged 64 months of clinical experience. Traditional documentation required 467.18 ± 314.77 seconds, whereas {AI}-assisted documentation took 182.68 ± 99.71 seconds, reducing documentation time by approximately 40\%. {AI}-generated documentation received scores of 3.62 ± 1.29 for accuracy, 4.13 ± 1.07 for comprehensiveness, 3.50 ± 0.93 for usability, 4.80 ± 0.61 for ease of use, and 4.50 ± 0.88 for fluency. Conclusions: Generative {AI} substantially reduces the nursing documentation workload and increases efficiency. Nevertheless, further refinement of {AI} models is necessary to improve accuracy and ensure seamless integration into clinical practice with minimal manual modifications. This study underscores {AI}’s potential to improve nursing documentation efficiency and accuracy in future clinical settings. © 2025 Elsevier B.V., All rights reserved.},
	pages = {156 -- 165},
	number = {2},
	journaltitle = {Healthcare Informatics Research},
	shortjournal = {Healthc. Inform. Res.},
	author = {Ju, Hongshin and Park, Minsul and Jeong, Hyeonsil and Lee, Youngjin and Kim, Hyeoneui and Seong, Mihyeon and Lee, Dongkyun},
	date = {2025},
	langid = {english},
	note = {Type: Article},
	keywords = {{ccfInfo}: Not Found, {citationNumber}: 0},
}

@inproceedings{lithoxoidou_advancing_2025,
	title = {Advancing affective intelligence in virtual agents using affect control theory},
	url = {https://www.scopus.com/inward/record.uri?eid=2-s2.0-105001921438&doi=10.1145%2F3708359.3712079&partnerID=40&md5=2b0d81952db2eb328e1d8edd6a942273},
	doi = {10.1145/3708359.3712079},
	abstract = {Affective Intelligent Virtual Agents ({AIVAs}) has emerged as a research domain that integrates artificial intelligence, affective computing, and virtual agent technology. This fusion aims to develop interactive systems capable of perceiving, interpreting, and responding to human emotions. Affect Control Theory ({ACT}), a theoretical framework developed by Heise (1977) [18] and adapted for virtual agent applications by Robillard and Hoey (2018) [34] proposes that individuals unconsciously compare their own affective behavior with that of their interlocutor, forming predictions about the latter. Satisfaction and psychological stress levels are then influenced by the extent to which the interlocutor's behavior aligns with these expectations.In this paper we introduce an {AIVA} that employs {ACT} concepts to interpret user text and generate emotionally-aligned responses, facial expressions, and gestures for an animated virtual character, {AvataRena}, that we are developing to act as a virtual life coach. Using the {DeepMoji} network, user textual input is mapped to emojis and then to a three-dimensional affect space. We then use prompt engineering to create {ChatGPT} responses that are moderated by {ACT} analyses to deliver emotionally-aligned textual and non-verbal responses. This alignment adheres to the principle of deflection within {ACT}, positing that lower deflection values correspond to heightened positivity in elicited emotions.To validate the model we performed a controlled simulation using 1480 questions derived from counselor-patient interactions [3] to explore differences between prompt-engineered {ChatGPT}-generated responses with, and without, {ACT} moderation. Specifically, we found significantly lower deflection measures for the {ACT}-moderated {AIVA} responses, indicating that the moderated system adheres more closely to expected affective behavior than unmoderated {ChatGPT}. This was a large effect (t(1479)=-33.03, p{\textless}.001, Cohen's d = 0.862). Future work will investigate whether this promising result transfers to enhanced user satisfaction and response alignment during extended interactions in the life coach setting. © 2025 Elsevier B.V., All rights reserved.},
	pages = {127 -- 136},
	author = {Lithoxoidou, Evdoxia Eirini and Eleftherakis, George and Votis, Konstantinos V. and Prescott, Tony J.},
	date = {2025},
	langid = {english},
	note = {Type: Conference paper},
	keywords = {Intelligent virtual agents, {ChatGPT}, Animation, Chatbots, Human-agent interaction, Virtual environments, Virtual agent, Human engineering, Behavioral research, Affect control theories, Affective behaviors, Affective Computing, Deflection (structures), Embodied virtual agents, Prompt engineering, Research domains, Sentiment alignment, Software agents, {citationNumber}: 0, {ccfInfo}: {CCF}-B {IUI}},
}

@article{lataifeh_adaptive_2025,
	title = {An adaptive multimodal framework for designing intelligent virtual agents in mixed reality},
	url = {https://www.scopus.com/inward/record.uri?eid=2-s2.0-105001674549&doi=10.1145%2F3708557.3716361&partnerID=40&md5=9aec7188f230c9d1d889e4e01e0cdc04},
	doi = {10.1145/3708557.3716361},
	abstract = {Intelligent Virtual Agents ({IVA}) that exhibit some aspects of human intelligence, including autonomous behavior, communication with humans, and learning capabilities, can benefit several areas of application. This research proposes a novel multimodal framework for the design and development of an {IVA} in mixed reality ({MR}) that has advanced speech capabilities from large language models ({LLMs}) and integrates computer vision to perceive the user’s environment and actions in the real-world context. The scene understanding allows the {IVA} to navigate in the user’s physical space, demonstrate an understanding of user’s actions and dynamically interact with physical objects. The proposed multimodal approach enables our agent to tailor its assistance and provide adaptive guidance to the users based on the actions they take in a real-world setting. To demonstrate and evaluate the proposed framework, we developed a salad preparation scenario that involves slicing and mixing multiple vegetables to evaluate our agent’s capabilities in assisting the users and utilized the Magic Leap 2 headset for the {MR} experience. © 2025 Elsevier B.V., All rights reserved.},
	pages = {133 -- 136},
	author = {Lataifeh, Mohammad and Afyouni, Imad and Null, Null and Null, Null and Ahmed, Naveed},
	date = {2025},
	langid = {english},
	note = {Type: Conference paper},
	keywords = {Intelligent virtual agents, Virtual environments, Virtual agent, Design and Development, Embodied agent, Human capability, Computer simulation languages, Adaptive, Autonomous behaviors, Human intelligence, Learning capabilities, Mixed reality, Multimodal frameworks, {citationNumber}: 0, {ccfInfo}: {CCF}-B {IUI}},
}

@article{don_melax_2025,
	title = {{MeLaX}: conversations with generative {AI} in socially interactive agents},
	url = {https://www.scopus.com/inward/record.uri?eid=2-s2.0-105001674008&doi=10.1145%2F3708557.3716363&partnerID=40&md5=26b017da239f098eee461c9593fab129},
	doi = {10.1145/3708557.3716363},
	abstract = {In this demo paper, we present {MeLaX}, a real-time platform for integrating generative {AI} technologies within interactive virtual photorealistic agents. The system enables responsive interactions through a modular pipeline, including speech recognition, natural language processing, text-to-speech, and behavior generation, all working in sync to deliver dynamic and emotion-aware agent responses. With its no-code graphical user interface ({GUI}), {MeLaX} offers an accessible environment for researchers to explore and evaluate advanced human-agent interactions. Supporting diverse model configurations and seamless integration, the platform serves as a comprehensive testbed to advance natural and context-sensitive interactive intelligent virtual agents. Software and further details are available at https://daksitha.github.io/projects/melax/index.html. © 2025 Elsevier B.V., All rights reserved.},
	pages = {163 -- 166},
	author = {Don, Daksitha Withanage and Kiderle, Thomas and Mertes, Silvan and Schiller, Dominik and Ritschel, Hannes and André, Elisabeth},
	date = {2025},
	langid = {english},
	note = {Type: Conference paper},
	keywords = {Speech recognition, Intelligent virtual agents, Chatbots, Generative {AI}, Natural languages, Generative adversarial networks, Intelligent agents, Language processing, Natural language processing systems, {AI} Technologies, Graphical user interfaces, Interactive agents, Interactive computer systems, Modulars, Photo-realistic, Pipeline processing systems, Real - Time system, Real time systems, Real-time platform, Socially interactive agent, {citationNumber}: 0, {ccfInfo}: {CCF}-B {IUI}},
}

@article{dodson_video-driven_2025,
	title = {Video-driven active learning strategies to enhance simulation preparation},
	volume = {100},
	url = {https://www.scopus.com/inward/record.uri?eid=2-s2.0-85218138828&doi=10.1016%2Fj.ecns.2025.101693&partnerID=40&md5=893d92c7327bf4c53a6786879f777f60},
	doi = {10.1016/j.ecns.2025.101693},
	abstract = {Background: There is a continued call for research to determine the most effective methods, best timing, and impact of active teaching strategies on nursing student simulation preparation. Method: A quantitative cross-sectional design with thematic analysis of students open-ended responses was used. Findings: The research findings indicate the positive impact of video-based interventions and role expectation guidelines on student engagement, anxiety, and preparation for simulation. Discussion: The use of generative-{AI} patient backstory videos, simulation role guidelines, and expert modeling videos are examples of novel active learning approaches to promote engagement and learning and reduce anxiety surrounding simulation preparation. © 2025 Elsevier B.V., All rights reserved.},
	journaltitle = {Clinical Simulation in Nursing},
	shortjournal = {Clin. Simul. Nurs.},
	author = {Dodson, Tracy M. and Reed, Janet M. and Davis, Lisa},
	date = {2025},
	langid = {english},
	note = {Type: Article},
	keywords = {{ccfInfo}: Not Found, {citationNumber}: Not Found},
}

@article{meier_initial_2025,
	title = {Initial evaluation of an {AI}-augmented progress monitoring and outcome assessment},
	volume = {25},
	url = {https://www.scopus.com/inward/record.uri?eid=2-s2.0-85213049723&doi=10.1002%2Fcapr.12869&partnerID=40&md5=4b8cb54b2f67de4e62944de64b6c6360},
	doi = {10.1002/capr.12869},
	abstract = {Purpose: Most mental health providers have yet to adopt progress monitoring and outcome assessment ({PMOA}) measures. Although a variety of explanations have been proposed in the literature, a key reason is the burden of time and effort necessary for clients and clinicians to complete, interpret and apply the results of {PMOA} measures. This evaluation explores the feasibility and initial results of employing {ChatGPT} to analyse clinicians' unstructured session progress notes for {PMOA}. Methods: Using a simulated patient with 17 trainee therapists, the study examined whether artificial intelligence ({AI}) can assist in generating thematic summaries relevant to clinical progress and outcomes. Therapists' session summaries were combined to evaluate the continuation of key clinical themes across four sessions for a simulated patient. Trainees also provided brief quantitative ratings per session about the patient's working alliance, negative affect ({NA}), avoidance of {NA} and levels of distress. Results: {AI}-generated results found a (a) persistent focus across sessions regarding the patient's relationship issues with an abusive caretaker, reluctance to disclose and avoidance of {NA}, and (b) substantial convergence between human-generated and {AI}-generated thematic summaries. Discussion: Overall, the use of {AI} to analyse clinical progress notes appears feasible and psychometrically sound. By minimising resources needed by patients and clinicians to produce clinically relevant data, an {AI}-augmented approach can reduce a major obstacle to clinicians' adoption of {PMOA} measures for feedback purposes. © 2024 Elsevier B.V., All rights reserved.},
	number = {1},
	journaltitle = {Counselling and Psychotherapy Research},
	shortjournal = {Couns. Psychother. Res.},
	author = {Meier, Scott T.},
	date = {2025},
	langid = {english},
	note = {Type: Article},
	keywords = {{ccfInfo}: Not Found, {citationNumber}: 0},
	file = {PDF:C\:\\Users\\Administrator\\Zotero\\storage\\2ATHARZY\\Meier - 2025 - Initial evaluation of an AI-augmented progress monitoring and outcome assessment.pdf:application/pdf},
}

@article{leung_extent_2025,
	title = {The extent to which artificial intelligence can help fulfill metastatic breast cancer patient healthcare needs: a mixed-methods study},
	volume = {32},
	url = {https://www.scopus.com/inward/record.uri?eid=2-s2.0-105001173729&doi=10.3390%2Fcurroncol32030145&partnerID=40&md5=a2d5c84dd832183031105caa65a518e2},
	doi = {10.3390/curroncol32030145},
	abstract = {The Artificial Intelligence Patient Librarian ({AIPL}) was designed to meet the psychosocial and supportive care needs of Metastatic Breast Cancer ({MBC}) patients with {HR}+/{HER}2− subtypes. {AIPL} provides conversational patient education, answers user questions, and offers tailored online resource recommendations. This study, conducted in three phases, assessed {AIPL}’s impact on patients’ ability to manage their advanced disease. In Phase 1, educational content was adapted for chatbot delivery, and over 100 credible online resources were annotated using a Convolutional Neural Network ({CNN}) to drive recommendations. Phase 2 involved 42 participants who completed pre- and post-surveys after using {AIPL} for two weeks. The surveys measured patient activation using the Patient Activation Measure ({PAM}) tool and evaluated user experience with the System Usability Scale ({SUS}). Phase 3 included focus groups to explore user experiences in depth. Of the 42 participants, 36 completed the study, with 10 participating in focus groups. Most participants were aged 40–64. {PAM} scores showed no significant differences between pre-survey (mean = 59.33, {SD} = 5.19) and post-survey (mean = 59.22, {SD} = 6.16), while {SUS} scores indicated good usability. Thematic analysis revealed four key themes: {AIPL} offers basic wellness and health guidance, provides limited support for managing relationships, offers limited condition-specific medical information, and is unable to offer hope to patients. Despite showing no impact on the {PAM}, possibly due to high baseline activation, {AIPL} demonstrated good usability and met basic information needs, particularly for newly diagnosed {MBC} patients. Future iterations will incorporate a large language model ({LLM}) to provide more comprehensive and personalized assistance. © 2025 Elsevier B.V., All rights reserved.},
	number = {3},
	journaltitle = {Current Oncology},
	shortjournal = {Curr. Oncol.},
	author = {Leung, Yvonne W. and So, Jeremiah and Sidhu, Avneet and Asokan, Veenaajaa and Gancarz, Mathew and Gajjar, Vishrut Bharatkumar and Patel, Ankita and Li, Janice Min and Kwok, Denis Ka Shaw and Nadler, Michelle B.},
	date = {2025},
	langid = {english},
	note = {Type: Article},
	keywords = {deep learning, natural language processing, artificial intelligence, Artificial Intelligence, human, Humans, procedures, adult, Article, female, Female, middle aged, Middle Aged, large language model, Adult, aged, Aged, medical information, patient education, Patient Education as Topic, major clinical study, questionnaire, Surveys and Questionnaires, qualitative analysis, thematic analysis, Breast Neoplasms, breast tumor, cancer patient, convolutional neural network, English (language), health care need, human epidermal growth factor receptor 2 positive breast cancer, information, intelligence, machine learning algorithm, metastasis, metastatic breast cancer, Neoplasm Metastasis, pathology, psychosocial care, quality of life, social network, supportive care need, wellbeing, {ccfInfo}: Not Found, {citationNumber}: 0},
}

@article{nair_prediction_2025,
	title = {Prediction of lupus classification criteria via generative {AI} medical record profiling},
	volume = {14},
	url = {https://www.scopus.com/inward/record.uri?eid=2-s2.0-105001123630&doi=10.3390%2Fbiotech14010015&partnerID=40&md5=9204ffac11696b4f28b6f5610b6abb69},
	doi = {10.3390/biotech14010015},
	abstract = {Systemic lupus erythematosus ({SLE}) is a complex autoimmune disease that poses serious long-term patient burdens. (1) Background: {SLE} patient classification and care are often complicated by case heterogeneity (diverse variations in symptoms and severity). Large language models ({LLMs}) and generative artificial intelligence ({genAI}) may mitigate this challenge by profiling medical records to assess key medical criteria. (2) Methods: To demonstrate {genAI}-based profiling, {ACR} (American College of Rheumatology) 1997 {SLE} classification criteria were used to define medically relevant {LLM} prompts. Records from 78 previously studied patients (45 classified as having {SLE}; 33 indeterminate or negative) were computationally profiled, via five {genAI} replicate runs. (3) Results: {GenAI} determinations of the “Discoid Rash” and “Pleuritis or Pericarditis” classification criteria yielded perfect concurrence with clinical classification, while some factors such as “Immunologic Disorder” (56\% accuracy) were statistically unreliable. Compared to clinical classification, our {genAI} approach achieved a 72\% predictive success rate. (4) Conclusions: {GenAI} classifications may prove sufficiently predictive to aid medical professionals in evaluating {SLE} patients and structuring care strategies. For individual criteria, accuracy seems to correlate inversely with complexities in clinical determination, implying that improvements in {AI} patient profiling tools may emerge from continued advances in clinical classification efficacy. © 2025 Elsevier B.V., All rights reserved.},
	number = {1},
	journaltitle = {Biotech},
	shortjournal = {Biotech},
	author = {Nair, Sandeep and Lushington, Gerald Henry and Purushothaman, Mohan and Rubin, Bernard and Jupe, Eldon R. and Gattam, Santosh},
	date = {2025},
	langid = {english},
	note = {Type: Article},
	keywords = {{ccfInfo}: Not Found, {citationNumber}: 0},
}

@article{dongye_personalized_2025,
	title = {Personalized decision-making for agents in face-to-face interaction in virtual reality},
	volume = {31},
	url = {https://www.scopus.com/inward/record.uri?eid=2-s2.0-85212947825&doi=10.1007%2Fs00530-024-01591-7&partnerID=40&md5=b53f59031f2e56856381d3e33ef7911a},
	doi = {10.1007/s00530-024-01591-7},
	abstract = {Intelligent agents for face-to-face interaction in virtual reality are expected to make decisions and provide appropriate feedback based on the user’s multimodal interaction inputs. Designing the agent’s decision-making process poses a significant challenge owing to the limited availability of multimodal interaction decision-making datasets and the complexities associated with providing personalized interaction feedback to diverse users. To overcome these challenges, we propose a novel design framework that involves generating and labeling symbolic interaction data, pre-training a small-scale real-time decision-making network, collecting personalized interaction data within interactions, and fine-tuning the network using personalized data. We develop a prototype system to demonstrate our design framework, which utilizes interaction distances, head orientations, and hand postures as inputs in virtual reality. The agent is capable of delivering personalized feedback from different users. We evaluate the proposed design framework by demonstrating the utilization of large language models for data labeling, emphasizing reliability and robustness. Furthermore, we evaluate the incorporation of personalized data fine-tuning for decision-making networks within our design framework, highlighting its importance in improving the user interaction experience. The design principles of this framework can be further explored and applied to various domains involving virtual agents. © 2024 Elsevier B.V., All rights reserved.},
	number = {1},
	journaltitle = {Multimedia Systems},
	shortjournal = {Multimedia Syst.},
	author = {Dongye, Xiaonuo and Weng, Dongdong and Jiang, Haiyan and Tian, Zeyu and Bao, Yihua and Chen, Pukun},
	date = {2025},
	langid = {english},
	note = {Type: Article},
	keywords = {Decision making, Intelligent virtual agents, Large language model, Decision-making process, Decisions makings, Design frameworks, Face-to-face interaction, Feed-back based, Fine tuning, Human-agent interaction, Integrated circuit design, Language model, Multi agent systems, Multimodal Interaction, Virtual environments, {citationNumber}: 0, {ccfInfo}: {CCF}-C {MS}},
}

@article{warren_quality_2025,
	title = {Quality of chatbot information related to benign prostatic hyperplasia},
	volume = {85},
	url = {https://www.scopus.com/inward/record.uri?eid=2-s2.0-85208596217&doi=10.1002%2Fpros.24814&partnerID=40&md5=19c06ac47812016dfdd116c2bde6bb86},
	doi = {10.1002/pros.24814},
	abstract = {Background: Large language model ({LLM}) chatbots, a form of artificial intelligence ({AI}) that excels at prompt-based interactions and mimics human conversation, have emerged as a tool for providing patients with information about urologic conditions. We aimed to examine the quality of information related to benign prostatic hyperplasia surgery from four chatbots and how they would respond to sample patient messages. Methods: We identified the top three queries in Google Trends related to “treatment for enlarged prostate.” These were entered into {ChatGPT} ({OpenAI}), Bard (Google), Bing {AI} (Microsoft), and Doximity {GPT} (Doximity), both unprompted and prompted for specific criteria (optimized). The chatbot-provided answers to each query were evaluated for overall quality by three urologists using the {DISCERN} instrument. Readability was measured with the built-in Flesch–Kincaid reading level tool in Microsoft Word. To assess the ability of chatbots to answer patient questions, we prompted the chatbots with a clinical scenario related to holmium laser enucleation of the prostate, followed by 10 questions that the National Institutes of Health recommends patients ask before surgery. Accuracy and completeness of responses were graded with Likert scales. Results: Without prompting, the quality of information was moderate across all chatbots but improved significantly with prompting (mean [{SD}], 3.3 [1.2] vs. 4.4 [0.7] out of 5; p {\textless} 0.001). When answering simulated patient messages, the chatbots were accurate (mean [{SD}], 5.6 [0.4] out of 6) and complete (mean [{SD}], 2.8 [0.3] out of 3). Additionally, 98\% (39/40) had a median score of 5 or higher for accuracy, which corresponds to “nearly all correct.” The readability was poor, with a mean ({SD}) Flesch–Kincaid reading level grade of 12.1 (1.3) (unprompted). Conclusions: {LLM} chatbots hold promise for patient education, but their effectiveness is limited by the need for careful prompting from the user and by responding at a reading level higher than that of most Americans (grade 8). Educating patients and physicians on optimal {LLM} interaction is crucial to unlock the full potential of chatbots. © 2024 Elsevier B.V., All rights reserved.},
	pages = {175 -- 180},
	number = {2},
	journaltitle = {Prostate},
	shortjournal = {Prostate},
	author = {Warren, Christopher J. and Payne, Nicolette G. and Edmonds, Victoria S. and Voleti, Sandeep Sai and Choudry, Mouneeb M. and Punjani, Nahid and Abdul-Muhsin, Haidar Mohamed and Humphreys, Mitchell R.},
	date = {2025},
	langid = {english},
	note = {Type: Article},
	keywords = {artificial intelligence, Artificial Intelligence, {ChatGPT}, Internet, human, Humans, procedures, Article, male, Male, surgery, large language model, decision making, Likert scale, medical information, patient education, Patient Education as Topic, health care personnel, artificial intelligence chatbot, Bard, Bing {AI}, data quality, data quality assessment, Doximity {GPT}, holmium laser ablation of the prostate, national health organization, prostate hypertrophy, Prostatic Hyperplasia, reading, urologist, {ccfInfo}: Not Found, {citationNumber}: 0},
}

@article{thesen_ai_2025,
	title = {{AI} patient actor: an open-access generative-{AI} app for communication training in health professions},
	volume = {35},
	url = {https://www.scopus.com/inward/record.uri?eid=2-s2.0-105001079484&doi=10.1007%2Fs40670-024-02250-2&partnerID=40&md5=317980fe9766198be0f4017bf9c9c578},
	doi = {10.1007/s40670-024-02250-2},
	abstract = {The {AI} Patient Actor is an openly available web-based app powered by a Large-Language Model that allows medical trainees to practice diagnosis and communication skills while receiving individualized formative feedback. Healthcare educators can generate and upload their own cases for use with their students. © 2025 Elsevier B.V., All rights reserved.},
	pages = {25 -- 27},
	number = {1},
	journaltitle = {Medical Science Educator},
	shortjournal = {Med. Sci. Educ.},
	author = {Thesen, Thomas and Alilonu, Nsomma A. and Stone, Simon},
	date = {2025},
	langid = {english},
	note = {Type: Article},
	keywords = {{ccfInfo}: Not Found, {citationNumber}: 1},
}

@article{li_dialogue-based_2025,
	title = {Dialogue-based disease diagnosis using hierarchical reinforcement learning with multi-expert feedback},
	volume = {16},
	url = {https://www.scopus.com/inward/record.uri?eid=2-s2.0-86000339591&doi=10.14569%2FIJACSA.2025.0160232&partnerID=40&md5=4fefc51cbf65cf13b5268288c1fc9016},
	doi = {10.14569/IJACSA.2025.0160232},
	abstract = {In order to minimize the stochasticity of agents used in disease diagnosis within the dialogue system, and to enable them to interact with users based on the inherent connections between symptoms and diseases, while simultaneously addressing the issue of limited medical data, we propose the Hierarchical Reinforcement Learning with Multi-expert Feedback framework. The framework constructs a reward model in the lower-level networks of the hierarchical structure. Here, the discriminator leveraging the concept of adversarial networks generates rewards by evaluating the authenticity of symptom query sequences generated by the agent, and the large language model of human experts synthesizes various factors to assess the reasonableness of the agent's current symptom queries, thereby guiding the learning of the policy network. The algorithm addresses the deficiencies in data characteristics and improves the policy's capability to leverage feature information, thus making the process of disease diagnosis more aligned with clinical practice. Experimental results demonstrate that the proposed framework achieves diagnostic success rates of 61.5\% on synthetic datasets and 84.4\% on real-world datasets, while requiring fewer dialogue turns on average. Both metrics surpass those of conventional approaches, further indicating the framework's strong generalization ability. © 2025 Elsevier B.V., All rights reserved.},
	pages = {298 -- 306},
	number = {2},
	journaltitle = {International Journal of Advanced Computer Science and Applications},
	shortjournal = {Int. J. Adv. Comput. Sci. Appl.},
	author = {Li, Shi and Sun, Xueyao},
	date = {2025},
	langid = {english},
	note = {Type: Article},
	keywords = {Large language model, Generative adversarial networks, Reinforcement learning, Language model, Adversarial machine learning, Contrastive Learning, Reinforcement learnings, Adversarial networks, Dialog agent, Dialogue systems, Disease diagnosis, Hierarchical reinforcement learning, Multi-expert, Query languages, Reward model, Stochastic systems, {ccfInfo}: Not Found, {citationNumber}: Not Found},
}

@article{borg_virtual_2025,
	title = {Virtual patient simulations using social robotics combined with large language models for clinical reasoning training in medical education: mixed methods study},
	volume = {27},
	url = {https://www.scopus.com/inward/record.uri?eid=2-s2.0-85219722307&doi=10.2196%2F63312&partnerID=40&md5=5e1bd792cee7244c23801ec5ec829fe7},
	doi = {10.2196/63312},
	abstract = {Background: Virtual patients ({VPs}) are computer-based simulations of clinical scenarios used in health professions education to address various learning outcomes, including clinical reasoning ({CR}). {CR} is a crucial skill for health care practitioners, and its inadequacy can compromise patient safety. Recent advancements in large language models ({LLMs}) and social robots have introduced new possibilities for enhancing {VP} interactivity and realism. However, their application in {VP} simulations has been limited, and no studies have investigated the effectiveness of combining {LLMs} with social robots for {CR} training. Objective: The aim of the study is to explore the potential added value of a social robotic {VP} platform combined with an {LLM} compared to a conventional computer-based {VP} modality for {CR} training of medical students. Methods: A Swedish explorative proof-of-concept study was conducted between May and July 2023, combining quantitative and qualitative methodology. In total, 15 medical students from Karolinska Institutet and an international exchange program completed a {VP} case in a social robotic platform and a computer-based semilinear platform. Students' self-perceived {VP} experience focusing on {CR} training was assessed using a previously developed index, and paired 2-tailed t test was used to compare mean scores (scales from 1 to 5) between the platforms. Moreover, in-depth interviews were conducted with 8 medical students. Results: The social robotic platform was perceived as more authentic (mean 4.5, {SD} 0.7 vs mean 3.9, {SD} 0.5; odds ratio [{OR}] 2.9, 95\% {CI} 0.0-1.0; P=.04) and provided a beneficial overall learning effect (mean 4.4, {SD} 0.6 versus mean 4.1, {SD} 0.6; {OR} 3.7, 95\% {CI} 0.1-0.5; P=.01) compared with the computer-based platform. Qualitative analysis revealed 4 themes, wherein students experienced the social robot as superior to the computer-based platform in training {CR}, communication, and emotional skills. Limitations related to technical and user-related aspects were identified, and suggestions for improvements included enhanced facial expressions and {VP} cases simulating multiple personalities. Conclusions: A social robotic platform enhanced by an {LLM} may provide an authentic and engaging learning experience for medical students in the context of {VP} simulations for training {CR}. Beyond its limitations, several aspects of potential improvement were identified for the social robotic platform, lending promise for this technology as a means toward the attainment of learning outcomes within medical education curricula. © 2025 Elsevier B.V., All rights reserved.},
	journaltitle = {Journal of Medical Internet Research},
	shortjournal = {J. Med. Internet Res.},
	author = {Borg, Alexander and Georg, Carina and Jobs, Benjamin and Huss, Viking and Waldenlind, Kristin and Ruiz, Mini and Edelbring, Samuel and Skantze, Gabriel and Parodis, Ioannis},
	date = {2025},
	langid = {english},
	note = {Type: Article},
	keywords = {Robotics, Education, human, Humans, Medical, medical education, patient simulation, Patient Simulation, procedures, adult, Article, controlled study, female, Female, male, Male, large language model, simulation, young adult, Adult, clinical reasoning, Clinical Reasoning, Students, proof of concept, psychology, qualitative analysis, medical student, robotics, Young Adult, semi structured interview, Sweden, {ccfInfo}: Not Found, {citationNumber}: 0},
}

@article{wang_balancing_2025,
	title = {Balancing accuracy and user satisfaction: the role of prompt engineering in {AI}-driven healthcare solutions},
	volume = {8},
	url = {https://www.scopus.com/inward/record.uri?eid=2-s2.0-85219593803&doi=10.3389%2Ffrai.2025.1517918&partnerID=40&md5=ded44cb24ab6deb4cfab2cd8d4a72bc2},
	doi = {10.3389/frai.2025.1517918},
	abstract = {Introduction: The rapid evolution of the Internet of Things ({IoT}) and Artificial Intelligence ({AI}) has opened new possibilities for public healthcare. Effective integration of these technologies is essential to ensure precise and efficient healthcare delivery. This study explores the application of {IoT}-enabled, {AI}-driven systems for detecting and managing Dry Eye Disease ({DED}), emphasizing the use of prompt engineering to enhance system performance. Methods: A specialized prompt mechanism was developed utilizing {OpenAI} {GPT}-4.0 and {ERNIE} Bot-4.0 {APIs} to assess the urgency of medical attention based on 5,747 simulated patient complaints. A Bidirectional Encoder Representations from Transformers ({BERT}) machine learning model was employed for text classification to differentiate urgent from non-urgent cases. User satisfaction was evaluated through composite scores derived from Service Experiences ({SE}) and Medical Quality ({MQ}) assessments. Results: The comparison between prompted and non-prompted queries revealed a significant accuracy increase from 80.1\% to 99.6\%. However, this improvement was accompanied by a notable rise in response time, resulting in a decrease in {SE} scores (95.5 to 84.7) but a substantial increase in {MQ} satisfaction (73.4 to 96.7). These findings indicate a trade-off between accuracy and user satisfaction. Discussion: The study highlights the critical role of prompt engineering in improving {AI}-based healthcare services. While enhanced accuracy is achievable, careful attention must be given to balancing response time and user satisfaction. Future research should optimize prompt structures, explore dynamic prompting approaches, and prioritize real-time evaluations to address the identified challenges and maximize the potential of {IoT}-integrated {AI} systems in medical applications. © 2025 Elsevier B.V., All rights reserved.},
	journaltitle = {Frontiers in Artificial Intelligence},
	shortjournal = {Front. Artif. Intell.},
	author = {Wang, Mini Han and Jiang, Xudong and Zeng, Peijin and Li, Xinyue and Chong, Kelvin Kam Lung and Hou, Guanghui and Fang, Xiaoxiao and Yang, Yu and Yu, Xiangrong and Fang, Junbing Bin},
	date = {2025},
	langid = {english},
	note = {Type: Article},
	keywords = {{citationNumber}: 0, {ccfInfo}: {CCF}-None {FRAI}},
}

@article{hose_development_2025,
	title = {Development of a preliminary patient safety classification system for generative {AI}},
	url = {https://www.scopus.com/inward/record.uri?eid=2-s2.0-85215835217&doi=10.1136%2Fbmjqs-2024-017918&partnerID=40&md5=4f98471db83e4180401fa272cab3e485},
	doi = {10.1136/bmjqs-2024-017918},
	abstract = {Generative artificial intelligence ({AI}) technologies have the potential to revolutionise healthcare delivery but require classification and monitoring of patient safety risks. To address this need, we developed and evaluated a preliminary classification system for categorising generative {AI} patient safety errors. Our classification system is organised around two {AI} system stages (input and output) with specific error types by stage. We applied our classification system to two generative {AI} applications to assess its effectiveness in categorising safety issues: patient-facing conversational large language models ({LLMs}) and an ambient digital scribe ({ADS}) system for clinical documentation. In the {LLM} analysis, we identified 45 errors across 27 patient medical queries, with omission being the most common (42\% of errors). Of the identified errors, 50\% were categorised as low clinical significance, 25\% as moderate clinical significance and 25\% as high clinical significance. Similarly, in the {ADS} simulation, we identified 66 errors across 11 patient visits, with omission being the most common (83\% of errors). Of the identified errors, 55\% were categorised as low clinical significance and 45\% were categorised as moderate clinical significance. These findings demonstrate the classification system's utility in categorising output errors from two different {AI} healthcare applications, providing a starting point for developing a robust process to better understand {AI}-enabled errors. © 2025 Elsevier B.V., All rights reserved.},
	journaltitle = {{BMJ} Quality and Safety},
	shortjournal = {{BMJ} Qual. Saf.},
	author = {Hose, Bat Zion and Handley, Jessica L. and Biro, Joshua M. and Reddy, Sahithi and Krevat, Seth A. and Hettinger, Aaron Zachary and Ratwani, Raj M.},
	date = {2025},
	langid = {english},
	note = {Type: Article},
	keywords = {artificial intelligence, Artificial Intelligence, human, Humans, classification, medical error, Medical Errors, patient safety, Patient Safety, prevention and control, {ccfInfo}: Not Found, {citationNumber}: 0},
}

@article{datta_patient2trial_2025,
	title = {Patient2Trial: from patient to participant in clinical trials using large language models},
	volume = {53},
	url = {https://www.scopus.com/inward/record.uri?eid=2-s2.0-85215827785&doi=10.1016%2Fj.imu.2025.101615&partnerID=40&md5=0fe7d95bf8f676e05dbdb73a6e3e4a45},
	doi = {10.1016/j.imu.2025.101615},
	abstract = {Purpose: Large language models ({LLMs}) exhibit promising language understanding and generation capabilities and have been adopted for various clinical use cases. Investigating the feasibility of leveraging {LLMs} in building a clinical trial retrieval system for patients is crucial as it can greatly enhance the patient enrollment process by prioritizing the most suitable trials pertaining to a patient. In this work, we develop an {LLM}-assisted system focused on a patient-initiated approach, allowing patients with specific conditions to directly find eligible trials by completing disorder-specific questionnaires. Methods: We obtained clinical trial eligibility criteria (from {ClinicalTrials}.gov) and simulated patient questionnaires (or topics) from the Text {REtrieval} Conference ({TREC}) 2023 Clinical Trials Track conducted by the National Institute of Standards and Technology ({NIST}), in which we also participated. These topics cover eight disorders across diverse domains, namely glaucoma, anxiety, chronic obstructive pulmonary disease, breast cancer, Covid-19, rheumatoid arthritis, sickle cell anemia, and type 2 diabetes. A Generative Pre-trained Transformer model ({GPT}-4) was employed for system development. We conducted both quantitative and qualitative evaluation using 37 patient topics. Results: The system achieved an overall Precision@10 (proportion of relevant trials) of 0.7351 and {NDCG}@10 (considers ranking order of relevant trials) of 0.8109, indicating its effectiveness in retrieving ranked lists of suitable trials for patients. Notably, for eight out of 37 patient topics, all the top 10 retrieved trials were relevant. The system scored the highest on breast cancer ({NDCG}@10 = 0.9347, Precision@10 = 0.84) and the lowest on type 2 diabetes ({NDCG}@10 = 0.61, Precision@10 = 0.475). One probable reason could be that the information in breast cancer topics is relatively straightforward to match. Qualitative error analysis classified errors into four categories (e.g., difficulty in correctly matching inclusion criteria) and further highlighted strengths (e.g., ability to make clinical inference). Conclusion: We demonstrated the feasibility of integrating {LLMs} in identifying and ranking suitable trials for patients across multiple disorders. Further work is required to assess the system's generalizability on other disorders and patient information sources. This system has the potential to expedite the patient-trial matching process by suggesting a ranked list of applicable trials to patients and clinicians. © 2025 Elsevier B.V., All rights reserved.},
	journaltitle = {Informatics in Medicine Unlocked},
	shortjournal = {Inf. Med. Unlocked},
	author = {Datta, Surabhi and Lee, Kyeryoung and Huang, Liangchin and Paek, Hunki and Gildersleeve, Roger W. and Gold, Jonathan and Pillai, Deepak and Wang, Jingqi and Higashi, Mitchell K. and Shi, Lizheng},
	date = {2025},
	langid = {english},
	note = {Type: Article},
	keywords = {human, Article, controlled study, analytical error, anxiety disorder, breast cancer, chronic obstructive lung disease, clinical trial (topic), coronavirus disease 2019, eligibility criteria, generative pretrained transformer, glaucoma, information retrieval, methotrexate, naproxen, non insulin dependent diabetes mellitus, nonsteroid antiinflammatory agent, patient participation, qualitative analysis, rheumatoid arthritis, sickle cell anemia, {ccfInfo}: Not Found, {citationNumber}: 0},
}

@article{kapoor_omniact_2025,
	title = {{OmniACT}: a dataset and benchmark for enabling multimodal generalist autonomous agents for desktop and web},
	volume = {15126 {LNCS}},
	url = {https://www.scopus.com/inward/record.uri?eid=2-s2.0-85210880711&doi=10.1007%2F978-3-031-73113-6_10&partnerID=40&md5=d8283c46bc559e87b94cc0aa3ae5dd49},
	doi = {10.1007/978-3-031-73113-6_10},
	abstract = {For decades, human-computer interaction has fundamentally been manual. Even today, almost all productive work done on the computer necessitates human input at every step. Autonomous virtual agents represent an exciting step in automating many of these menial tasks. Virtual agents would empower users with limited technical proficiency to harness the full possibilities of computer systems. They could also enable the efficient streamlining of numerous computer tasks, ranging from calendar management to complex travel bookings, with minimal human intervention. In this paper, we introduce, the first-of-a-kind dataset and benchmark for assessing an agent’s capability to generate executable programs to accomplish computer tasks. Our scope extends beyond traditional web automation, covering a diverse range of desktop applications. The dataset consists of fundamental tasks such as “Play the next song", as well as longer horizon tasks such as “Send an email to John Doe mentioning the time and place to meet". Specifically, given a pair of screen image and a visually-grounded natural language task, the goal is to generate a script capable of fully executing the task. We run several strong baseline language model agents on our benchmark. The strongest baseline, {GPT}-4, performs the best on our benchmark However, its performance level still reaches only 15\% of the human proficiency in generating executable scripts capable of completing the task, demonstrating the challenge of our task for conventional web agents. Our benchmark provides a platform to measure and evaluate the progress of language model agents in automating computer tasks and motivates future work towards building multimodal models that bridge large language models and the visual grounding of computer screens. © 2024 Elsevier B.V., All rights reserved.},
	pages = {161 -- 178},
	journaltitle = {Lecture Notes in Computer Science},
	shortjournal = {Lect. Notes Comput. Sci.},
	author = {Kapoor, Raghav and Butala, Yash Parag and Russak, Melisa and Koh, Jingyu and Kamble, Kiran and {AlShikh}, Waseem and Salakhutdinov, Russ},
	date = {2025},
	langid = {english},
	note = {Type: Conference paper},
	keywords = {Intelligent virtual agents, Language model, Multi-modal, Intelligent agents, Computer interaction, Natural language processing systems, Autonomous agents, Problem oriented languages, Benchmarking, Cluster analysis, Dataset and benchmark, Generalist agent, Language understanding, Machine-learning, Multimodal machine learning, Personal computers, {UI} grounding, Vision language understanding, Visual languages, {citationNumber}: 8, {ccfInfo}: {CCF}-B {ECCV}},
}

@article{posokhov_hybrid_2025,
	title = {Hybrid approach to the personification of dialogue agents},
	volume = {2267 {CCIS}},
	url = {https://www.scopus.com/inward/record.uri?eid=2-s2.0-85210577418&doi=10.1007%2F978-3-031-75164-6_8&partnerID=40&md5=96c8fe1d7647b7f7a33156d09dc414ae},
	doi = {10.1007/978-3-031-75164-6_8},
	abstract = {This paper describes the application of knowledge grounded generation for the personification of dialogue agents in Russian language. To implement own model for Russian language the authors propose two different architectures for personified systems: {BERT}\&{GPT} and T5-multitask. The former consists of two independent components - a ranking module using an encoder-only {BERT}-style model and a generative module using a {GPT} model. The latter employs a unified multitask encoder-decoder model for both ranking and generation tasks. The research is based on the crowdsourced dataset Toloka Persona Chat Rus pre- processed to match the personification task. The authors used full golden knowledge set during training and hyperparameter tuning to avoid noise and improve quality of the knowledge-generation task. Manual evaluation of the proposed models’ metrics demonstrates a significant improvement in {SSA} scores for the Russian language, outperforming base models by 51\%. © 2024 Elsevier B.V., All rights reserved.},
	pages = {102 -- 115},
	journaltitle = {Communications in Computer and Information Science},
	shortjournal = {Commun. Comput. Inf. Sci.},
	author = {Posokhov, Pavel A. and Skrylnikov, Stepan S. and Makhnytkina, Olesia and Matveev, Yu N.},
	date = {2025},
	langid = {english},
	note = {Type: Conference paper},
	keywords = {Chatbots, Dialogue systems, Speech enhancement, Encoder-decoder, Encoding (symbols), Hybrid approach, Hybrid model, Hyper-parameter, Independent components, Knowledge set, Knowledge-grounded generation, Personified dialog system, Personnel training, Russian languages, {ccfInfo}: Not Found, {citationNumber}: 0},
}

@article{de_wynter_will_2025,
	title = {Will {GPT}-4 run {DOOM}?},
	volume = {17},
	url = {https://www.scopus.com/inward/record.uri?eid=2-s2.0-85209908512&doi=10.1109%2FTG.2024.3497601&partnerID=40&md5=c589ae7b48918a90d9a530c3df1587e2},
	doi = {10.1109/TG.2024.3497601},
	abstract = {We show that {GPT}-4’s reasoning and planning capabilities extend to the 1993 first-person shooter Doom. This large language model ({LLM}) is able to run and play the game with only a few instructions, plus a textual description–generated by the model itself from screenshots–about the state of the game being observed. We find that {GPT}-4 can play the game to a passable degree: it is able to manipulate doors, combat enemies, and perform pathing. More complex prompting strategies involving multiple model calls provide better results. While further work is required to enable the {LLM} to play the game as well as its classical, reinforcement learning-based counterparts, we note that {GPT}-4 required no training, leaning instead on its own reasoning and observational capabilities. We hope our work pushes the boundaries on intelligent, {LLM}-based agents in video games. We conclude by discussing the ethical implications of our work. © 2025 Elsevier B.V., All rights reserved.},
	pages = {451 -- 459},
	number = {2},
	journaltitle = {{IEEE} Transactions on Games},
	shortjournal = {{IEEE} Trans. Games},
	author = {de Wynter, Adrian},
	date = {2025},
	langid = {english},
	note = {Type: Article},
	keywords = {Intelligent virtual agents, Reinforcement learning, Language model, Intelligent agents, Doom, First person, {FPS}, {GPT}-4, Planning capability, Reasoning, Reasoning capabilities, Screenshots, Textual description, {citationNumber}: 1, {ccfInfo}: {CCF}-C {TG}},
}

@article{zhao_see_2025,
	title = {See and think: embodied agent in virtual environment},
	volume = {15066 {LNCS}},
	url = {https://www.scopus.com/inward/record.uri?eid=2-s2.0-85209894044&doi=10.1007%2F978-3-031-73242-3_11&partnerID=40&md5=5cfbf5f3d6e52a051861160ddcd00922},
	doi = {10.1007/978-3-031-73242-3_11},
	abstract = {Large language models ({LLMs}) have achieved impressive pro-gress on several open-world tasks. Recently, using {LLMs} to build embodied agents has been a hotspot. This paper proposes {STEVE}, a comprehensive and visionary embodied agent in the Minecraft virtual environment. {STEVE} comprises three key components: vision perception, language instruction, and code action. Vision perception involves interpreting visual information in the environment, which is then integrated into the {LLMs} component with agent state and task instruction. Language instruction is responsible for iterative reasoning and decomposing complex tasks into manageable guidelines. Code action generates executable skill actions based on retrieval in skill database, enabling the agent to interact effectively within the Minecraft environment. We also collect {STEVE}-21K dataset, which includes 600+ vision-environment pairs, 20K knowledge question-answering pairs, and 200+ skill-code pairs. We conduct continuous block search, knowledge question and answering, and tech tree mastery to evaluate the performance. Extensive experiments show that {STEVE} achieves at most 1.5× faster unlocking key tech trees and 2.5× quicker in block search tasks. © 2024 Elsevier B.V., All rights reserved.},
	pages = {187 -- 204},
	journaltitle = {Lecture Notes in Computer Science},
	shortjournal = {Lect. Notes Comput. Sci.},
	author = {Zhao, Zhonghan and Chai, Wenhao and Wang, Xuan and Li, Boyi and Hao, Shengyu and Cao, Shidong and Ye, Tian and Wang, Gaoang},
	date = {2025},
	langid = {english},
	note = {Type: Conference paper},
	keywords = {Intelligent virtual agents, Large language model, Language model, Virtual environments, Adversarial machine learning, Multi-modal, Embodied agent, Block searches, Multimodal pre-training, Open world, Open-world embodied agent, Pre-training, Vision, Vision perception, {citationNumber}: 27, {ccfInfo}: {CCF}-B {ECCV}},
}

@article{grevisse_raspatient_2025,
	title = {{RasPatient} pi: a low-cost customizable {LLM}-based virtual standardized patient simulator},
	volume = {2237 {CCIS}},
	url = {https://www.scopus.com/inward/record.uri?eid=2-s2.0-85208218100&doi=10.1007%2F978-3-031-75147-9_9&partnerID=40&md5=21d306faba6864b95dace4551154661e},
	doi = {10.1007/978-3-031-75147-9_9},
	abstract = {Simulation is an essential part in medical and nursing education, allowing students to develop and be assessed on specific skills within a safe environment. Simulated or standardized patients are useful to practice communication skills, but the availability and medical knowledge of these actors can become a bottleneck. Virtual patients, on the other hand, often in the form of serious games, allow to check clinical reasoning skills. However, they oftentimes do not enable teachers to create or customize scenarios. The linguistic power of Large Language Models ({LLMs}) and their clinical potential allow for meaningful dialogues with a healthcare student for simulation purposes. In this paper, we present {RasPatient} Pi, a low-cost customizable {LLM}-based virtual standardized patient simulator. The simulator leverages automatic speech recognition, {LLMs} and text-to-speech engines. Scenarios can be specified by the teacher through a short description, while the clinical knowledge of {LLMs} is used to coherently complete any gap in the scenario. It can be deployed on a single-board computer to be used alongside a manikin or played in a browser, relying on a 3D avatar. © 2024 Elsevier B.V., All rights reserved.},
	pages = {125 -- 137},
	journaltitle = {Communications in Computer and Information Science},
	shortjournal = {Commun. Comput. Inf. Sci.},
	author = {Grévisse, Christian},
	date = {2025},
	langid = {english},
	note = {Type: Conference paper},
	keywords = {Virtual patients, Nursing, Large language model, Language model, Virtual environments, Medical education, Digital elevation model, Customizable, Healthcare simulation, Low-costs, Model-based {OPC}, Nursing education, Patient simulators, Teachers', {ccfInfo}: Not Found, {citationNumber}: 0},
}

@article{wu_vaenvgen_2025,
	title = {{VAEnvGen}: a real-time virtual agent environment generation system based on large language models},
	volume = {41},
	url = {https://www.scopus.com/inward/record.uri?eid=2-s2.0-85201806080&doi=10.1080%2F10447318.2024.2387398&partnerID=40&md5=38a9e3dac0c83cc3c4a7b6a84e7ef2c0},
	doi = {10.1080/10447318.2024.2387398},
	abstract = {Environment plays an important role in non-verbal communication for human-virtual agent interaction. Existing research explores the influence of an agent’s appearance and attributes to enhance human-virtual agent communication. However, there is no common practice for dynamically adjusting the surrounding environments of the virtual agent. In this paper, we introduce a real-time virtual agent environment generation system ({VAEnvGen}), which contributes to the field by enhancing users’ content perception and improving task performance through dynamic environment adjustment. The system dynamically analyzes both the appropriate communication environment and filters the key information according to the current context. Leveraging Large Language Models, it generates a pseudo-3D background space to create an engaging atmosphere and a dynamic foreground content space for vivid key information display, thereby significantly enhancing content perception. For widespread adoption and flexibility, {VAEnvGen} is developed as a web application. We further evaluate the impact of {VAEnvGen} on content perception, user attention, and subjective satisfaction through a mixed-design user study with 50 participants. Quantitative and qualitative results reveal significant improvements in content perception, task completion time, and user satisfaction when using {VAEnvGen}. The system effectively redistributes user attention from subtitles and the virtual agent itself to the dynamically generated background and key foreground information, leading to a more immersive and less fatiguing user experience. © 2025 Elsevier B.V., All rights reserved.},
	pages = {6936 -- 6955},
	number = {11},
	journaltitle = {International Journal of Human-Computer Interaction},
	shortjournal = {Int. J. Hum.-Comput. Interact.},
	author = {Wu, Jingyu and Chen, Pengchen and Chen, Shi and Wei, Xiang and Sun, Lingyun},
	date = {2025},
	langid = {english},
	note = {Type: Article},
	keywords = {Intelligent virtual agents, Virtual environments, Virtual agent, Agent interaction, Data visualization, Environment information, Human-virtual agent interaction, Information visualization, Multimodal system, Multimodal system design, Non-verbal communications, Nonverbal environment information visualization, Nonverbals, {citationNumber}: 0, {ccfInfo}: {CCF}-B {IJHCI}},
}

@article{cook_creating_2025,
	title = {Creating virtual patients using large language models: scalable, global, and low cost},
	volume = {47},
	url = {https://www.scopus.com/inward/record.uri?eid=2-s2.0-85198370456&doi=10.1080%2F0142159X.2024.2376879&partnerID=40&md5=b66914d31fee937d92d1847904e49ae1},
	doi = {10.1080/0142159X.2024.2376879},
	abstract = {Virtual patients ({VPs}) have long been used to teach and assess clinical reasoning. {VPs} can be programmed to simulate authentic patient-clinician interactions and to reflect a variety of contextual permutations. However, their use has historically been limited by the high cost and logistical challenges of large-scale implementation. We describe a novel globally-accessible approach to develop low-cost {VPs} at scale using artificial intelligence ({AI}) large language models ({LLMs}). We leveraged {OpenAI} Generative Pretrained Transformer ({GPT}) to create and implement two interactive {VPs}, and created permutations that differed in contextual features. We used systematic prompt engineering to refine a prompt instructing {ChatGPT} to emulate the patient for a given case scenario, and then provide feedback on clinician performance. We implemented the prompts using {GPT}-3.5-turbo and {GPT}-4.0, and created a simple text-only interface using the {OpenAI} {API}. {GPT}-4.0 was far superior. We also conducted limited testing using another {LLM} (Anthropic Claude), with promising results. We provide the final prompt, case scenarios, and Python code. {LLM}-{VPs} represent a ‘disruptive innovation’–an innovation that is unmistakably inferior to existing products but substantially more accessible (due to low cost, global reach, or ease of implementation) and thereby able to reach a previously underserved market. {LLM}-{VPs} will lay the foundation for global democratization via low-cost-low-risk scalable development of educational and clinical simulations. These powerful tools could revolutionize the teaching, assessment, and research of management reasoning, shared decision-making, and {AI} evaluation (e.g. ‘software as a medical device’ evaluations). © 2025 Elsevier B.V., All rights reserved.},
	pages = {40 -- 42},
	number = {1},
	journaltitle = {Medical Teacher},
	shortjournal = {Med. Teach.},
	author = {Cook, David Allan},
	date = {2025},
	langid = {english},
	note = {Type: Article},
	keywords = {artificial intelligence, Artificial Intelligence, Education, computer interface, doctor patient relationship, human, Humans, Medical, medical education, patient simulation, Patient Simulation, Physician-Patient Relations, procedures, User-Computer Interface, {ccfInfo}: Not Found, {citationNumber}: 4},
}

@article{thesen_generative_2025,
	title = {Generative {AI} as the first patient: practice, feedback, and confidence},
	url = {https://www.scopus.com/inward/record.uri?eid=2-s2.0-105012990968&doi=10.1007%2Fs40670-025-02473-x&partnerID=40&md5=0445a14d9ac45001bc19d3bb6ebd2694},
	doi = {10.1007/s40670-025-02473-x},
	abstract = {Generative artificial intelligence ({GenAI}) offers new potential for medical education by providing personalized learning opportunities at scale that address current faculty shortages, such as limited access to clinical preceptors, yet its integration into formal medical training and acceptability by students remains largely unexplored. We deployed a large-language model-based {AI} Patient Actor app in a first-year medical curriculum, enabling students to conduct simulated clinical interviews while receiving immediate feedback. Students rated their experiences as overwhelmingly positive, with comfort using {GenAI} in general increasing significantly after repeated engagement. Sentiment analysis of student comments showed appreciation for the {AI} approaches’ flexibility, low-pressure environment, and real-time feedback that students felt helped with clinical reasoning and communication skills. Students identified limitations regarding the authenticity of {AI} interactions compared to human encounters. This study shows that {AI} patient actors are perceived as acceptable educational adjuncts in early clinical training, particularly in formative environments where they provide students with immediate feedback and greater autonomy over their learning process, though they cannot fully replace interactions with human actors and patients. © 2025 Elsevier B.V., All rights reserved.},
	journaltitle = {Medical Science Educator},
	shortjournal = {Med. Sci. Educ.},
	author = {Thesen, Thomas and O’Brien, Wade and Stone, Simon and Pinto-Powell, Roshini C.},
	date = {2025},
	langid = {english},
	note = {Type: Article},
	keywords = {{ccfInfo}: Not Found, {citationNumber}: Not Found},
	file = {PDF:C\:\\Users\\Administrator\\Zotero\\storage\\4ZXXDY8B\\Thesen et al. - 2025 - Generative AI as the first patient practice, feedback, and confidence.pdf:application/pdf},
}

@article{cao_battle_2025,
	title = {Battle of the artificial intelligence: a comprehensive comparative analysis of {DeepSeek} and {ChatGPT} for urinary incontinence-related questions},
	volume = {13},
	url = {https://www.scopus.com/inward/record.uri?eid=2-s2.0-105012599855&doi=10.3389%2Ffpubh.2025.1605908&partnerID=40&md5=4e601b5c44a88a1d21f7731c070ac207},
	doi = {10.3389/fpubh.2025.1605908},
	abstract = {Background: With the rapid advancement and widespread adoption of artificial intelligence ({AI}), patients increasingly turn to {AI} for initial medical guidance. Therefore, a comprehensive evaluation of {AI}-generated responses is warranted. This study aimed to compare the performance of {DeepSeek} and {ChatGPT} in answering urinary incontinence-related questions and to delineate their respective strengths and limitations. Methods: Based on the American Urological Association/Society of Urodynamics, Female Pelvic Medicine \& Urogenital Reconstruction ({AUA}/{SUFU}) and European Association of Urology ({EAU}) guidelines, we designed 25 urinary incontinence-related questions. Responses from {DeepSeek} and {ChatGPT}-4.0 were evaluated for reliability, quality, and readability. Fleiss' kappa was employed to calculate inter-rater reliability. For clinical case scenarios, we additionally assessed the appropriateness of responses. A comprehensive comparative analysis was performed. Results: The modified {DISCERN} ({mDISCERN}) scores for {DeepSeek} and {ChatGPT}-4.0 were 28.24 ± 0.88 and 28.76 ± 1.56, respectively, showing no practically meaningful difference [P = 0.188, Cohen's d = 0.41 (95\% {CI}: −0.15, 0.97)]. Both {AI} chatbots rarely provided source references. In terms of quality, {DeepSeek} achieved a higher mean Global Quality Scale ({GQS}) score than {ChatGPT}-4.0 (4.76 ± 0.52 vs. 4.32 ± 0.69, P = 0.001). {DeepSeek} also demonstrated superior readability, as indicated by a higher Flesch Reading Ease ({FRE}) score (76.43 ± 10.90 vs. 70.95 ± 11.16, P = 0.039) and a lower Simple Measure of Gobbledygook ({SMOG}) index (12.26 ± 1.39 vs. 14.21 ± 1.88, P {\textless} 0.001), suggesting easier comprehension. Regarding guideline adherence, {DeepSeek} had 11 (73.33\%) fully compliant responses, while {ChatGPT}-4.0 had 13 (86.67\%), with no significant difference [P = 0.651, Cohen's w = 0.083 (95\% {CI}: 0.021, 0.232)]. Conclusion: {DeepSeek} and {ChatGPT}-4.0 might exhibit comparable reliability in answering urinary incontinence-related questions, though both lacked sufficient references. However, {DeepSeek} outperformed {ChatGPT}-4.0 in response quality and readability. While both {AI} chatbots largely adhered to clinical guidelines, occasional deviations were observed. Further refinements are necessary before the widespread clinical implementation of {AI} chatbots in urology. © 2025 Elsevier B.V., All rights reserved.},
	journaltitle = {Frontiers in Public Health},
	shortjournal = {Front. Public Health},
	author = {Cao, Huawei and Hao, Changzhen and Zhang, Tao and Zheng, Xiang and Gao, Zihao and Wu, Jiyue and Gan, Lijian and Liu, Yu and Zeng, Xiangjun and Wang, Wei},
	date = {2025},
	langid = {english},
	note = {Type: Article},
	keywords = {{ccfInfo}: Not Found, {citationNumber}: 0},
}

@article{labruna_simulating_2025,
	title = {Simulating domain shifts in task-oriented dialogue systems},
	url = {https://www.scopus.com/inward/record.uri?eid=2-s2.0-105012213852&doi=10.1142%2FS2196888825500162&partnerID=40&md5=da000bec16ac23e86bfce9edd3450eed},
	doi = {10.1142/S2196888825500162},
	abstract = {Task-oriented dialogue systems often face challenges when operating in dynamic environments where domains change frequently, affecting their performance. This paper introduces the Domain Change Simulator ({DCS}), a novel framework designed to simulate domain changes and evaluate their impact on dialogue systems. The simulator allows controlled experimentation with various types and magnitudes of domain shifts, providing valuable insights for system developers. In addition to simulating domain changes, the framework integrates Generative Dialogue Domain Adaptation (G-{DDA}), utilizing large language models to dynamically generate slot-value substitutions. This approach enhances the system’s adaptability to new domain contexts without requiring extensive retraining. Through a series of experiments on the {MultiWOZ} dataset, we demonstrate how the {DCS} enables precise predictions of system performance under evolving domains, offering a robust tool for improving the resilience of task-oriented dialogue agents. Our results highlight the potential of generative models in maintaining system coherence and domain adherence, even in the face of substantial domain shifts. © 2025 Elsevier B.V., All rights reserved.},
	journaltitle = {Vietnam Journal of Computer Science},
	shortjournal = {Vietnam J. Comput. Sci.},
	author = {Labruna, Tiziano and Magnini, Bernardo},
	date = {2025},
	langid = {english},
	note = {Type: Article},
	keywords = {{ccfInfo}: Not Found, {citationNumber}: Not Found},
}

@article{rodrigo_initial_2025,
	title = {Initial evaluation of a {GenAI}-based virtual patient for philippine medical education},
	volume = {15882 {LNAI}},
	url = {https://www.scopus.com/inward/record.uri?eid=2-s2.0-105012020610&doi=10.1007%2F978-3-031-98465-5_45&partnerID=40&md5=5817dc74ec9a2a93af0cfb415995e1f5},
	doi = {10.1007/978-3-031-98465-5_45},
	abstract = {The medical interview to obtain a patient’s history is a powerful tool that contributes to overall patient health outcomes. In recent years, medical schools have been including the use of virtual patients ({VPs}) as part of their medical interviewing and interpersonal skills training curriculum. These skills, though, are difficult to teach and learn, especially in under-resourced contexts. Challenges faced include lack of direct supervision especially in a large group patient interview, missing important parts of the history or jumping from one part of the medical history to another, failure to consider cultural context and variable metrics for assessing medical interview skills. In this paper, we describe Caladrius, a {VP} designed for Philippine medical education and the feedback from initial user tests with medical school faculty and students. The faculty and students observed that Caladrius’ responses need further elaboration; otherwise, the interview becomes unnatural and tedious. The text-based interface performed quickly enough to be usable, that the voice-based interface was too slow, and that the understanding of Filipino, especially health-related Filipino terms was limited. Caladrius is a case study that illustrates the need for low-bandwidth {AI} solutions trained on specific, curated language subsets to maximize access. © 2025 Elsevier B.V., All rights reserved.},
	pages = {357 -- 363},
	journaltitle = {Lecture Notes in Computer Science},
	shortjournal = {Lect. Notes Comput. Sci.},
	author = {Rodrigo, Maria Mercedes T. and Castañeda, Samantha and Alaan, James Alvir Maclin V. and Caoile, Paolo Santino P. and Dayupay, Alec Isaiah and Sanchez, Roswold Jemuel C. and Vidal, Eric Cesar E.},
	date = {2025},
	langid = {english},
	note = {Type: Conference paper},
	keywords = {Artificial intelligence, Virtual patients, Generative {AI}, Medical education, Students, Virtual reality, Curricula, Teaching, Education computing, Medical computing, {citationNumber}: 0, Health outcomes, History, Interpersonal skills, Medical schools, Medical simulations, Patient health, Patient history, Philippines, User tests, {ccfInfo}: {CCF}-None {AIED}},
	file = {PDF:C\:\\Users\\Administrator\\Zotero\\storage\\6A99M8L4\\Rodrigo et al. - 2025 - Initial evaluation of a GenAI-based virtual patient for philippine medical education.pdf:application/pdf},
}

@article{helms_virtual_2025,
	title = {Virtual patients, real conversations: {ChatGPT} advanced voice mode for pain communication training},
	url = {https://www.scopus.com/inward/record.uri?eid=2-s2.0-105011751752&doi=10.1080%2F0142159X.2025.2536149&partnerID=40&md5=f97100db787ef42eb171e89f64631137},
	doi = {10.1080/0142159X.2025.2536149},
	abstract = {What is the educational challenge? Across many healthcare disciplines, clinicians report feeling unprepared to treat and communicate effectively with patients presenting with chronic pain. In-person role-playing activities are resource-intensive, relying on multiple faculty or classmates who cannot provide feedback at the same depth as faculty. What are the proposed solutions? {ChatGPT}’s Advanced Voice Mode ({AVM}) offers a novel solution. Using specific prompts, {AVM} enables learners to engage in real-time voice conversations with simulated patients, helping to build confidence in evidence-based communication tools like motivational interviewing. When piloted in a physical therapy class, learner feedback was generally positive, but some shortcomings and suggestions for improvement were also noted. What are the potential benefits to a wider global audience? By offering personalized feedback, {AVM} allows learners to practice skills outside of class time. This approach offers a scalable way to deliver individualized communication feedback in health education setting with large cohorts, and limited faculty member or simulation lab resources. What are the next steps? Further research is needed to validate the fidelity and effectiveness of {AVM} feedback and its more widespread feasibility as an assessment tool. Addressing learner privacy concerns and refining prompts to ensure realistic patient interactions will be crucial for broader implementation. © 2025 Elsevier B.V., All rights reserved.},
	journaltitle = {Medical Teacher},
	shortjournal = {Med. Teach.},
	author = {Helms, Jeb T. and Crouch, Taylor Berens},
	date = {2025},
	langid = {english},
	note = {Type: Article},
	keywords = {{ccfInfo}: Not Found, {citationNumber}: 0},
}

@article{prinz_endodontic_2025,
	title = {Endodontic diagnostics training in undergraduate dental education: an observational pilot study on {AI}-driven virtual patient e-learning},
	url = {https://www.scopus.com/inward/record.uri?eid=2-s2.0-105011352662&doi=10.1111%2Fiej.14277&partnerID=40&md5=d9f41d47952c219b7454afbd6c22b467},
	doi = {10.1111/iej.14277},
	abstract = {Aim: To develop and evaluate an e-learning tool utilizing a generative pre-trained transformer ({GPT}), a form of artificial intelligence ({AI}), to allow for realistic conversation on virtual patients when undergoing training on how to diagnose diseases of endodontic origin, and to evaluate improvements in self-perceived skills. Methodology: A web app consisting of three components [website for user access, database server with patient case information, {GPT}-4-turbo model ({OpenAI})] was designed to serve as the e-learning platform. Undergraduate students from 4th and 5th year at the dental school of the University of Münster, Germany, were asked to solve eight cases of virtual patients presenting with pain from endodontic or periodontal origin. Before, a questionnaire applying a 5-point Likert scale served to evaluate the current self-perceived state regarding the education, experience and skills in endodontic diagnostics and emergency treatment. After a 3-month timeframe of working with the programme individually, the students were asked to answer a second questionnaire which focused on their experience and self-perceived skills improvement after using the training software. Results: Ninety-two students participated in the first questionnaire and 72 students finished the second questionnaire, resulting in a drop-out rate of 21.7\%. Students in the 5th-year reported more experience in dealing with emergency patients. Initially, both cohorts mainly did not feel confident to perform endodontic diagnostics independently. The evaluation of confidence to perform endodontic diagnostics independently, both by 4th- and 5th-year students, seemed improved after the training on the e-learning tool. The tool was recommended to be available for endodontic education by 72.2\% of the students, who strongly agreed to such a statement. 76.4\% of the participants strongly agreed to recommend the use of the tool to other students. Conclusions: {AI}-based interactive e-learning programmes allowing for complex conversational patient encounters present a possibility to improve diagnostic and interactive skills of undergraduate students. © 2025 Elsevier B.V., All rights reserved.},
	journaltitle = {International Endodontic Journal},
	shortjournal = {Int. Endod. J.},
	author = {Prinz, Marian and Schäfer, Edgar and Bürklein, Sebastian and Donnermeyer, David},
	date = {2025},
	langid = {english},
	note = {Type: Article},
	keywords = {{ccfInfo}: Not Found, {citationNumber}: 0},
}

@inproceedings{hu_nurse_2025,
	title = {Nurse town: an {LLM}-powered simulation game for nursing education},
	url = {https://www.scopus.com/inward/record.uri?eid=2-s2.0-105011260703&doi=10.1109%2FCAI64502.2025.00041&partnerID=40&md5=f7ce5cf8a37a1cb8121897fa992a447b},
	doi = {10.1109/CAI64502.2025.00041},
	abstract = {The shortage of nurses remains a persistent challenge in the U.S. healthcare system, largely driven by a scarcity of clinical training opportunities for nursing students. This underscores the urgent need for innovative approaches in nursing education. While serious games have shown effectiveness, they still face limitations, particularly in providing diverse experiences and overcoming resource constraints. Leveraging advances in artificial intelligence ({AI}), Nurse Town is a novel digital simulation game designed to enhance critical nursing competencies, including clinical decision-making, effective communication, and empathy. Using Large Language Models ({LLMs}), we developed virtual patient avatars capable of simulating medical scenarios and engaging in natural, context-aware conversations. The game also features an {LLM}-based automated performance assessment component. Compared to traditional training methods, Nurse Town significantly reduces the demand for educational resources while ensuring consistent training quality. We present a minimum viable product ({MVP}) featuring one virtual patient with hypertension. Future development plans include expanding scenario diversity, enhancing avatar realism, and integrating Virtual Reality ({VR}). © 2025 Elsevier B.V., All rights reserved.},
	pages = {215 -- 222},
	author = {Hu, Yuqi and Xiong, Qiwen and Yi, Liheng and Yoon, Ilmi},
	date = {2025},
	langid = {english},
	note = {Type: Conference paper},
	keywords = {Artificial intelligence, Virtual patients, Nursing, Large language model, Learning systems, Language model, Medical education, Nursing education, Virtual reality, Innovative approaches, Nursing students, Personnel training, {ccfInfo}: Not Found, {citationNumber}: 0, Interactive computer graphics, Clinical training, Healthcare systems, Resource Constraint, Serious games, Simulation games},
}

@article{dai_how_2025,
	title = {How does interaction with {LLM} powered chatbots shape human understanding of culture? The need for critical interactional competence ({CritIC})},
	url = {https://www.scopus.com/inward/record.uri?eid=2-s2.0-105010493772&doi=10.1017%2FS0267190525000054&partnerID=40&md5=359fba67f27f9bd760257a9f1758866e},
	doi = {10.1017/S0267190525000054},
	abstract = {Against the proliferation of large language model ({LLM}) based Artificial Intelligence ({AI}) products such as {ChatGPT} and Gemini, and their increasing use in professional communication training, researchers, including applied linguists, have cautioned that these products (re)produce cultural stereotypes due to their training data. However, there is a limited understanding of how humans navigate the assumptions and biases present in the responses of these {LLM}-powered systems and the role humans play in perpetuating stereotypes during interactions with {LLMs}. In this article, we use Sequential-Categorial Analysis, which combines Conversation Analysis and Membership Categorization Analysis, to analyze simulated interactions between a human physiotherapist and three {LLM}-powered chatbot patients of Chinese, Australian, and Indian cultural backgrounds. Coupled with analysis of information elicited from {LLM} chatbots and the human physiotherapist after each interaction, we demonstrate that users of {LLM}-powered systems are highly susceptible to becoming interactionally entrenched in culturally essentialized narratives. We use the concepts of interactional instinct and interactional entrenchment to argue that whilst human-{AI} interaction may be instinctively prosocial, {LLM} users need to develop Critical Interactional Competence for human-{AI} interaction through appropriate and targeted training and intervention, especially when {LLM}-powered tools are used in professional communication training programs. © 2025 Elsevier B.V., All rights reserved.},
	journaltitle = {Annual Review of Applied Linguistics},
	shortjournal = {Annu. Rev. Appl. Linguist.},
	author = {Dai, David Wei and Hua, Zhu and Chen, Guanliang},
	date = {2025},
	langid = {english},
	note = {Type: Article},
	keywords = {{ccfInfo}: Not Found, {citationNumber}: Not Found},
}

@article{chen_dialogue_2025,
	title = {Dialogue cues in telecare dialogue agents: the impact of text dialogue methods and dialogue prompt types on user perceptions and behaviors},
	url = {https://www.scopus.com/inward/record.uri?eid=2-s2.0-105010225936&doi=10.1080%2F10447318.2025.2526584&partnerID=40&md5=4a3643af21733f4e7587987673180589},
	doi = {10.1080/10447318.2025.2526584},
	abstract = {As patient-centered care grows, generative-{AI} conversational agents—unconstrained by time or location—offer novel telecare interactions. This study examined how text dialogue methods (task-led vs. social-led) and prompt cues (none, progress bar, text) affect Perceived Ease of Use ({PEOU}), Perceived Usefulness ({PU}), Confirmation ({CON}), Satisfaction ({SAT}), and Usage Intention ({UI}). Sixty participants took part in a 2 × 3 between-subjects experiment; data were analyzed via two-way {ANOVA}. Key findings: (1) Social-led text dialogues enhance {PU} and {PEOU}. (2) Progress bar cues boost expectation, {SAT}, and {UI}. (3) Text cues improve {TAM} ({PEOU}, {PU}) and {ECM} ({CON}) perceptions. (4) Interaction effects: without cues or with a progress bar, task-led dialogues yield higher {PEOU} and {PU} than social-led; when text prompts are present, social-led dialogues receive higher ratings. The results of this study provide a reference for the design and development of dialogue cues in telecare dialogue agents. © 2025 Elsevier B.V., All rights reserved.},
	journaltitle = {International Journal of Human-Computer Interaction},
	shortjournal = {Int. J. Hum.-Comput. Interact.},
	author = {Chen, Chienhsiung and He, Jiwei},
	date = {2025},
	langid = {english},
	note = {Type: Article},
	keywords = {Dialog agent, Behavioral research, Speech processing, {ccfInfo}: Not Found, {citationNumber}: Not Found, Dialog prompt cue, Expectation-confirmation models, Expectation–confirmation model, Perceived ease-of-use, Perceived usefulness, Technology acceptance model, Telecare, Text dialog method},
}

@inproceedings{sun_empowering_2025,
	title = {Empowering users in digital privacy management through interactive llm-based agents},
	url = {https://www.scopus.com/inward/record.uri?eid=2-s2.0-105010200709&partnerID=40&md5=3d44a5fda0a13c65d056ea956fd4fb50},
	abstract = {This paper presents a novel application of large language models ({LLMs}) to enhance user comprehension of privacy policies through an interactive dialogue agent. We demonstrate that {LLMs} significantly outperform traditional models in tasks like Data Practice Identification, Choice Identification, Policy Summarization, and Privacy Question Answering, setting new benchmarks in privacy policy analysis. Building on these findings, we introduce an innovative {LLM}-based agent that functions as an expert system for processing website privacy policies, guiding users through complex legal language without requiring them to pose specific questions. A user study with 100 participants showed that users assisted by the agent had higher comprehension levels (mean score of 2.6 out of 3 vs. 1.8 in the control group), reduced cognitive load (task difficulty ratings of 3.2 out of 10 vs. 7.8), increased confidence in managing privacy, and completed tasks in less time (5.5 minutes vs. 15.8 minutes). This work highlights the potential of {LLM}-based agents to transform user interaction with privacy policies, leading to more informed consent and empowering users in the digital services landscape. © 2025 Elsevier B.V., All rights reserved.},
	pages = {34971 -- 34991},
	author = {Sun, Bolun and Zhou, Yifan and Jiang, Haiyun},
	date = {2025},
	langid = {english},
	note = {Type: Conference paper},
	keywords = {{citationNumber}: 0, {ccfInfo}: {CCF}-None {ICLR}},
}

@inproceedings{torshizi_large_2025,
	title = {Large language models for virtual human gesture selection},
	url = {https://www.scopus.com/inward/record.uri?eid=2-s2.0-105009767150&partnerID=40&md5=d4c980f1c7efb691e976229d2589046f},
	abstract = {Co-speech gestures convey a wide variety of meanings and play an important role in face-to-face human interactions. These gestures have been shown to significantly influence the addressee's engagement, recall, comprehension, and attitudes toward the speaker. Similarly, they have been shown to impact human and embodied virtual agent interaction. The process of selecting and animating meaningful gestures has thus become a key focus in designing embodied virtual agents. However, the automation of this gesture selection process poses a significant challenge. Prior gesture generation techniques have attempted to address this challenge in varied ways from fully automated, data-driven techniques - which often struggle to produce contextually meaningful gestures - to more manual approaches of crafting gesture expertise, which are time-consuming and lack generalizability. In this paper, we leverage the semantic capabilities of Large Language Models to realize a gesture selection approach that suggests meaningful, appropriate co-speech gestures. We first illustrate the information on gestures encoded into {GPT}4. Then we perform a study to specifically evaluate alternative prompting approaches for their ability to select meaningful, contextually relevant gestures and to align them appropriately to the co-speech utterance. Finally, we detail and demonstrate how this approach has been implemented within a virtual agent system, automating the selection and subsequent animation of the selected gestures for human-agent interactions. © 2025 Elsevier B.V., All rights reserved.},
	pages = {2051 -- 2059},
	booktitle = {Proceedings of the International Joint Conference on Autonomous Agents and Multiagent Systems, {AAMAS}},
	author = {Torshizi, Parisa Ghanad and Hensel, Laura Birka and Shapiro, Ari and Marsella, Stacy C.},
	date = {2025},
	langid = {english},
	note = {Type: Conference paper},
	keywords = {Speech recognition, Intelligent virtual agents, Large language model, Semantics, Language model, Multi agent systems, Human computer interaction, Autonomous agents, Computational linguistics, Humaninteraction, Embodied virtual agents, Virtual humans, Agent interaction, ⛔ No {DOI} found, {citationNumber}: 0, Face to face, Generation techniques, Gesture selection, Human gestures, Speech communication, {ccfInfo}: {CCF}-None {IFAAMAS}},
}

@article{corro_exploring_2025,
	title = {Exploring the potential and limitations of large language models to control the behavior of embodied persuasive agents},
	volume = {15711 {LNCS}},
	url = {https://www.scopus.com/inward/record.uri?eid=2-s2.0-105008973984&doi=10.1007%2F978-3-031-94959-3_5&partnerID=40&md5=9128889473463140d17828b3e885b6ab},
	doi = {10.1007/978-3-031-94959-3_5},
	abstract = {Interactive agents are an essential element of many persuasive applications. Their design and development have so far required extensive human effort to model their appearance and behavior. However, recent advances in the generative capabilities of Large Language Models ({LLMs}) might pave the way to build persuasive agents capable of autonomous, open-ended interactions without requiring the traditional investment in agent development. In this paper, we investigate the creation of an {LLM}-based embodied agent aimed at interacting with users in real-time to coach them in performing slow and deep breathing. In the approach we followed, the {LLM} uses a text-based context to generate a composition of predefined behaviors for interacting with the user through both verbal and nonverbal communication. The text-based context provided to the {LLM} described essential details, like the user’s respiratory rate, to monitor the exercise. Information about actual user’s breathing was provided to the {LLM}-model through a physiological sensor. The {LLM}-based breathing coach managed to follow the exercise structure and generated believable contingent behavior compositions. However, as we describe in the paper, building and evaluating the system allowed to highlight limitations of using only {LLMs} to create agents capable of real-time user interactions. The identified limitations suggest a need for hybrid approaches. © 2025 Elsevier B.V., All rights reserved.},
	pages = {61 -- 73},
	journaltitle = {Lecture Notes in Computer Science},
	shortjournal = {Lect. Notes Comput. Sci.},
	author = {Corrò, Christian and Chittaro, Luca},
	date = {2025},
	langid = {english},
	note = {Type: Conference paper},
	keywords = {Intelligent virtual agents, Human-agent interaction, Language model, Multi agent systems, Virtual agent, Intelligent agents, Embodied agent, Human computer interaction, Autonomous agents, Model-based {OPC}, Behavioral research, Real- time, {citationNumber}: 0, Breathing coach, Investments, Large language model-based agent, Persuasive agent, Physiological models, Real-time human-agent interaction, {ccfInfo}: {CCF}-None {PERSUASIVE}},
}

@article{shoa_milo_2025,
	title = {Milo: an {LLM}-based virtual human open-source platform for extended reality},
	volume = {6},
	url = {https://www.scopus.com/inward/record.uri?eid=2-s2.0-105008867438&doi=10.3389%2Ffrvir.2025.1555173&partnerID=40&md5=e9e59ae0063a978f2637f04f87352fe3},
	doi = {10.3389/frvir.2025.1555173},
	abstract = {Large language models ({LLMs}) have made dramatic advancements in recent years, allowing for a new generation of dialogue agents. This allows for new types of social experiences with virtual humans, in both virtual and augmented reality. In this paper, we introduce an open-source system specifically designed for implementing {LLM}-based virtual humans within extended reality ({XR}) environments. Our system integrates into {XR} platforms, providing a robust framework for the creation and management of interactive virtual agents. We detail the design and architecture of the system and showcase the system’s versatility through various scenarios. In addition to a straightforward single-agent setup, we demonstrate how an {LLM}-based virtual human can attend a multi-user virtual reality ({VR}) meeting, enhance a {VR} self-talk session, and take part in an augmented reality ({AR}) live event. We provide lessons learned, with focus on the possibilities for human intervention during live events. We provide the system as open-source, inviting collaboration and innovation within the community, paving the way for new types of social experiences. © 2025 Elsevier B.V., All rights reserved.},
	journaltitle = {Frontiers in Virtual Reality},
	shortjournal = {Front. Virtual Reality},
	author = {Shoa, Alon and Friedman, Doron A.},
	date = {2025},
	langid = {english},
	note = {Type: Article},
	keywords = {{citationNumber}: 0, {ccfInfo}: {CCF}-None {FRVIR}},
}

@article{volkova_virtlab_2025,
	title = {{VirTLab}: augmented intelligence for modeling and evaluating human-{AI} teaming through agent interactions},
	volume = {15813 {LNCS}},
	url = {https://www.scopus.com/inward/record.uri?eid=2-s2.0-105007830752&doi=10.1007%2F978-3-031-92970-0_20&partnerID=40&md5=63164b5bab3e331b2cde180d27c7416e},
	doi = {10.1007/978-3-031-92970-0_20},
	abstract = {This paper introduces {VirTLab} (Virtual Teaming Laboratory), a novel augmented intelligence platform designed to simulate and analyze interactions between human-{AI} teams ({HATs}) through the use of human digital twins ({HDTs}) and {AI} agents. {VirTLab} enhances operational readiness by systematically analyzing {HAT} dynamics, fostering trust development, and providing actionable recommendations to improve team performance outcomes. {VirTLab} combines agents driven by large language models ({LLM}) interacting in a simulated environment with integrated {HAT} performance measures obtained using interactive visual analytics. {VirTLab} integrates four key components: (1) {HDTs} with configurable profiles, (2) operational {AI} teammates, (3) a simulation engine that enforces temporal and spatial environment constraints, ensures situational awareness, and coordinates events between {HDT} and {AI} agents to deliver high-fidelity simulations, and (4) an evaluation platform that validates simulations against ground truth and enables exploration of how {HDTs} and {AI} attributes influence {HAT} functioning. We demonstrate {VirTLab}’s capabilities through focused experiments examining how variations in {HDT} openness, agreeableness, propensity to trust, and {AI} reliability and transparency influence {HAT} performance. Our {HAT} performance evaluation framework incorporates both objective measures such as communication patterns and mission completion, and subjective measures to include perceived trust and team coordination. Results on search and rescue missions reveal that {AI} teammate reliability significantly impacts communication dynamics and team assistance behaviors, whereas {HDT} personality traits influence trust development and team coordination -insights that directly inform the design of {HAT} training programs. {VirTLab} enables instructional designers to explore interventions in {HAT} behaviors through controlled experiments and causal analysis, leading to improved {HAT} performance. Visual analytics support the examination of {HAT} functioning across different conditions, allowing for real-time assessment and adaptation of scenarios. {VirTLab} contributes to operational readiness by preparing human operators to work seamlessly with {AI} counterparts in real-world situations. © 2025 Elsevier B.V., All rights reserved.},
	pages = {279 -- 301},
	journaltitle = {Lecture Notes in Computer Science},
	shortjournal = {Lect. Notes Comput. Sci.},
	author = {Volkova, Svitlana and Nguyen, Daniel M. and Penafiel, Louis and Kao, Hsien Te and Cohen, Myke C. and Engberson, Grant and Cassani, Laura and Almutairi, Mohammed and Chiang, Charles and Banerjee, Nandini},
	date = {2025},
	langid = {english},
	note = {Type: Conference paper},
	keywords = {Intelligent virtual agents, Personnel training, Agent based simulation, {citationNumber}: 0, Augmented reality, Causal analysis, Human digital twin, Human-{AI} team process and state, Human-{AI} teaming, Operational readiness, Team performance, Team process, Virtual teaming, Visual analytics, {ccfInfo}: {CCF}-None {HCI}},
}

@article{or_enhancing_2025,
	title = {Enhancing dental students' history-taking skills with a generative artificial intelligence chatbot},
	url = {https://www.scopus.com/inward/record.uri?eid=2-s2.0-105007795143&doi=10.1002%2Fjdd.13952&partnerID=40&md5=fe3446516002a536925a8b405d5f860b},
	doi = {10.1002/jdd.13952},
	abstract = {Purpose: Accurate history-taking is crucial for diagnosis and treatment planning in dentistry yet there is insufficient time in pre-clinical years to practice this essential skill. This study evaluated dental student motivations and enjoyment using a generative artificial intelligence ({AI}) chatbot to practice these skills. Methods: In 2024, first- and second-year Doctor of Dental Medicine students trialed a virtual patient ({VP}) chatbot using generative {AI} based on {GPT}-4 and then completed surveys to assess expectations, motivations, and feedback on the chatbot and compare their experience with in-person learning. Results: A total of 31 students participated in the trial. The cohort saw a significant improvement in perceived competence after using the chatbot. Second-year students found more value in the chatbot than first-year students. While the students felt the chatbot increased their participation and provided more practice opportunities, most found it less interesting compared to in-person teaching. Overall, students were supportive of the integration of the chatbot into the curriculum. Conclusion: Educational chatbots can act as {VPs}, allowing users to practice patient history-taking. This chatbot was seen as a beneficial, supplementary resource for pre-clinical dental students, allowing them to supplement the currently limited opportunities to practice this skill. © 2025 Elsevier B.V., All rights reserved.},
	journaltitle = {Journal of Dental Education},
	shortjournal = {J. Dent. Educ.},
	author = {Or, Aidan J. and Sukumar, Smitha and Ma, Andrew and Ang, Derick and Liu, Max and Ritchie, Helen Elizabeth and Sarrafpour, Babak},
	date = {2025},
	langid = {english},
	note = {Type: Article},
	keywords = {{ccfInfo}: Not Found, {citationNumber}: 0},
	file = {PDF:C\:\\Users\\Administrator\\Zotero\\storage\\3INUXY55\\Or et al. - 2025 - Enhancing dental students' history-taking skills with a generative artificial intelligence chatbot.pdf:application/pdf},
}

@article{rodrigo_project_2025,
	title = {Project caladrius: the design of a virtual patient for philippine medical education},
	volume = {15813 {LNCS}},
	url = {https://www.scopus.com/inward/record.uri?eid=2-s2.0-105007774585&doi=10.1007%2F978-3-031-92970-0_17&partnerID=40&md5=6d6b24381423644e141b5b8d57ee25c7},
	doi = {10.1007/978-3-031-92970-0_17},
	abstract = {The overarching goal of the Caladrius Project is to design and develop a {ChatGPT}-powered chatbot that helps medical students practice taking medical histories within the Philippine context. While similar chatbots already exist, they are usually found in developed countries such as the {UK} and the {US}. Medical simulations are still quite rare in developing countries such as the Philippines because of a lack of infrastructure such as computer hardware and Internet access. Furthermore, current versions of medical history taking are not attuned to our own cultural nuances. We therefore want to develop our own virtual patient in order to support our local languages such as Filipino, to add our cultural context, e.g., Betel nut chewing in the Northern parts of the country, and to incorporate our Ignatian value of cura personalis or care and respect for the individual person, e.g., asking how the patient is feeling instead of just focusing on the straightforward gathering of symptoms. This paper focuses specifically on how we structured the chatbot’s knowledge about the patient and the rubrics by which the medical student will be assessed. This paper discusses the design of the underlying patient database, which is at the core of the simulation. It also discusses the various technologies that will be employed to create the conversational, immersive experience. Finally, it discusses the tools that will be used to evaluate the simulation once it is deployed. © 2025 Elsevier B.V., All rights reserved.},
	pages = {232 -- 244},
	journaltitle = {Lecture Notes in Computer Science},
	shortjournal = {Lect. Notes Comput. Sci.},
	author = {Rodrigo, Maria Mercedes T. and Castañeda, Samantha and Hernandez, Reynan B. and Alaan, James Alvir Maclin V. and Caoile, Paolo Santino P. and Chidrome, Kirsten Daena and Dayupay, Alec Isaiah and Lim, Jayson and Redoble, Almira Princess and Vidal, Eric Cesar E.},
	date = {2025},
	langid = {english},
	note = {Type: Conference paper},
	keywords = {Virtual patients, {ChatGPT}, Chatbots, Medical education, Medical students, Students, {citationNumber}: 0, Medical history, Medical simulations, Patient history, Philippines, Developed countries, Internet access, {ccfInfo}: {CCF}-None {HCI}},
	file = {PDF:C\:\\Users\\Administrator\\Zotero\\storage\\JZTKX23B\\Rodrigo et al. - 2025 - Project caladrius the design of a virtual patient for philippine medical education.pdf:application/pdf},
}

@article{kenger_artificial_2025,
	title = {Artificial intelligence-generated diet plans for hypertension and dyslipidemia: adherence and nutritional insights},
	volume = {54},
	url = {https://www.scopus.com/inward/record.uri?eid=2-s2.0-105007709557&doi=10.18502%2Fijph.v54i6.18902&partnerID=40&md5=13f87d2904a16ea97c0517827ec142b5},
	doi = {10.18502/ijph.v54i6.18902},
	abstract = {Background: We evaluated diet plans generated by {ChatGPT} for hypertension and dyslipidaemia. Methods: In October 2024, {ChatGPT} was used to generate meal plans for 24 simulated patients with different cardiovascular health problems. Data were used from men (n=12) and women (n=12), aged 56 yr, with mean heights of 176 cm and 161 cm respectively. Weight categories were based on {BMI}: normal, overweight, and obese, using weights of 56, 71, and 84 kg for women and 67, 85, and 101 kg for men. Four health conditions were assessed: hypertension stages 1 and 2 (systolic {BP} 130-139 mm Hg and ≥140 mm Hg; diastolic {BP} 80-89 mm Hg and ≥90 mm Hg), and elevated {LDL} levels (≥130 mg/{dL} and ≥160 mg/{dL}). Menus were evaluated for adherence to Mediterranean and {DASH} diets, including recommendations. Results: Adherence to the Mediterranean and {DASH} diets was low across all groups, with median scores below 9 and 4.5, respectively. Common recommendations included weight loss, physical activity, reduced salt intake, stress management, and omega-3s for both hypertension and {LDL} reduction. Plant sterols/stanols were suggested only for {LDL}. No advice was given on smoking or alcohol use. Nutrient content did not differ significantly between hypertension and {LDL} menus (P{\textgreater}0.05). Conclusion: This pioneering study found that {AI}-generated dietary models had low adherence to {DASH} and Mediterranean diets, though most recommendations were generally appropriate. Since the prompts only requested basic nutrition plans, future research should use more specific, personalized prompts to better assess {AI}'s role in managing chronic diseases. © 2025 Elsevier B.V., All rights reserved.},
	pages = {1243 -- 1251},
	number = {6},
	journaltitle = {Iranian Journal of Public Health},
	shortjournal = {Iran. J. Public Health},
	author = {Kenger, Emre Batuhan and Karahan, Tugce Özlü},
	date = {2025},
	langid = {english},
	note = {Type: Article},
	keywords = {{ccfInfo}: Not Found, {citationNumber}: 0},
}

@article{barabas_exploring_2025,
	title = {Exploring the potential of {ChatGPT} as a digital advisor in acute psychiatric crises: a feasibility study; untersuchung des potenzials von {ChatGPT} als digitaler berater in akuten psychischen krisen: eine machbarkeitsstudie},
	url = {https://www.scopus.com/inward/record.uri?eid=2-s2.0-105007688467&doi=10.1007%2Fs00115-025-01837-3&partnerID=40&md5=8d5aca7c578f0484f22c6c4510e6b680},
	doi = {10.1007/s00115-025-01837-3},
	abstract = {Background: This exploratory study tested {ChatGPT} as a digital advisor chatbot for German-speaking individuals in acute psychiatric crises. Additionally, the attitudes of young physicians and psychologists towards the use of large language models ({LLMs}) in healthcare were investigated. Methods: In total, 20 resident physicians and psychologists simulated patients in three clinical scenarios (depression, psychosis, adjustment disorder) and interacted with {ChatGPT}. They evaluated the chatbot’s performance regarding overall experience, pleasantness, appropriateness of the responses, realism, and helpfulness. Before and after the intervention, their attitudes towards such a chatbot were assessed. Finally, they assessed 12 statements about the future of {LLMs} in healthcare and provided open feedback on the chat experience. Results: {ChatGPT} received predominantly positive ratings (over 8/10 points) for overall experience, helpfulness, pleasantness, and appropriateness, while realism was rated slightly lower at 7/10 points. The appropriateness of the responses varied significantly between the scenarios, with lower ratings for the psychosis scenario. Open feedback confirmed the limited suitability of {ChatGPT} for psychosis patients. Overall, 70\% or more of the participants agreed that {LLMs} will become increasingly important in everyday life and healthcare, and that an {LLM}-based chatbot would be a modern tool for low-threshold access to initial psychiatric aid. However, the high number of neutral responses across all 12 items (20–45\%) indicates uncertainty regarding the actual benefits and risks. Conclusion: The performance of {ChatGPT} was rated positively overall by the participants. Significant practical and methodological limitations remain, however, highlighting the need for further research including real patients for a gradual, carefully monitored integration of {LLMs} into mental healthcare. © 2025 Elsevier B.V., All rights reserved.},
	journaltitle = {Der Nervenarzt},
	shortjournal = {Nervenarzt},
	author = {Barabas, Lubomir and Novotny, Michal and Jung, Dennis and Müller, Thomas Jörg and Mertse, Nicolas Nagysomkuti},
	date = {2025},
	langid = {english},
	note = {Type: Article},
	keywords = {{ccfInfo}: Not Found, {citationNumber}: Not Found},
}

@article{laverde_integrating_2025,
	title = {Integrating large language model-based agents into a virtual patient chatbot for clinical anamnesis training},
	volume = {27},
	url = {https://www.scopus.com/inward/record.uri?eid=2-s2.0-105007546760&doi=10.1016%2Fj.csbj.2025.05.025&partnerID=40&md5=e35a53b07a0f55040286b509d128159c},
	doi = {10.1016/j.csbj.2025.05.025},
	abstract = {Effective communication is crucial for trust-building, accurate information gathering, and clinical decision-making in healthcare. Despite its emphasis in medical curricula, traditional training methods, such as role-playing with standardized patients, remain costly, logistically complex, and fail to replicate real-life scenarios. Simulation-based training enhances communication and reasoning skills, but novice learners often struggle due to underdeveloped reasoning processes. Furthermore, limited access to asynchronous, autonomous simulated patient interactions restricts personalized practice. Virtual patient models offer scalable solutions with interactive scenarios and tailored feedback, but high development costs and resource demands hinder their widespread adoption. To address these challenges, virtual patient systems powered by Large Language Models ({LLMs}) have emerged as a promising tool. These generative agents simulate human-like behavioral responses by leveraging {LLM} capabilities, cognitive mechanisms, and contextual memory retrieval. A tool was developed allowing students to select clinical cases and interact with a chatbot simulating a patient role. Teachers can also create custom cases. Evaluations showed that the agent provided consistent, plausible responses aligned with case descriptions and achieved a Chatbot Usability Questionnaire ({CUQ}) score of 86.25/100. Our results show that this approach enables flexible, repetitive, and asynchronous practice while offering real-time feedback. © 2025 Elsevier B.V., All rights reserved.},
	pages = {2481 -- 2491},
	journaltitle = {Computational and Structural Biotechnology Journal},
	shortjournal = {Comput. Struct. Biotechnol. J.},
	author = {Laverde, Nicolas and Grévisse, Christian and Jaramillo, Sandra and Manrique, Rubén Francisco},
	date = {2025},
	langid = {english},
	note = {Type: Article},
	keywords = {Virtual patients, Intelligent virtual agents, Chatbots, Large language model, Language model, Medical education, human, adult, Article, clinical article, clinical decision making, female, male, large language model, virtual reality, Healthcare simulation, Model-based {OPC}, Students, questionnaire, information retrieval, Personnel training, simulation training, anamnesis, feedback system, Teaching, {ccfInfo}: Not Found, {citationNumber}: 0, Effective communication, Generative agent, Information gathering, memory, Sensory feedback, Trust building},
}

@article{jones_artificial_2025,
	title = {Artificial intelligence chatbots as virtual patients in dental education: a constructivist approach to classroom implementation},
	url = {https://www.scopus.com/inward/record.uri?eid=2-s2.0-105007546404&doi=10.1111%2Feje.13135&partnerID=40&md5=df5af05c74cabcd4012e72e145297c1b},
	doi = {10.1111/eje.13135},
	abstract = {Introduction: Advances in artificial intelligence ({AI}) have led to new possibilities for {AI} role-play in classroom settings, where generative pre-trained transformers ({GPTs}) and chatbots can potentially simulate interactions with patients. This pilot study aimed to design an {AI} role-play activity underpinned by constructivist principles, implement the activity in a classroom setting, and evaluate the students' engagement with the activity and usability of the interface. Materials and Methods: The {AI} role-play was designed based on a patient presenting to a dental teaching hospital in pain. It comprised two interconnected chatbots intended to simulate a patient consultation and clinical supervisor discussion. The chatbots were built using the open-source framework Streamlit and powered by Chat {GPT}-4. Second and final-year students from an oral health degree were recruited through convenience sampling. Classroom observations were recorded and final-year students participated in a usability questionnaire to gain insights into their engagement, technical challenges, and suggestions for improvement. Data usage and token costs were collected to assess the {AI} chatbot's feasibility. Results: Educator observations noted that {AI} role-play facilitated peer discussion, highlighted gaps in history-taking, and promoted peer learning. Usability survey feedback (n = 14) suggested that students perceived the {AI} role-play as authentic and relevant to clinical practice, with 86\% strongly agreeing it aligned with real-world dental scenarios. The screen design, navigation, and multimedia integration were highly rated. The approximate costs for the activities were \$13.17 ({USD}) for approximately 20 queries, per 20 students. Conclusion: This study presents a descriptive analysis of the implementation of an {AI} role-play within the early phases of a design-based research framework. {AI} role-play activities can be implemented in a classroom setting and are perceived as useful for students to apply skills in taking a pain history. While results showed promise for scalability and authentic learning, future research evaluating the impact of the implementation of these activities on student learning should be explored. © 2025 Elsevier B.V., All rights reserved.},
	journaltitle = {European Journal of Dental Education},
	shortjournal = {Eur. J. Dent. Educ.},
	author = {Jones, Bree and Desu, Aditya and Honig, Christopher D.F.},
	date = {2025},
	langid = {english},
	note = {Type: Article},
	keywords = {{ccfInfo}: Not Found, {citationNumber}: 0},
	file = {PDF:C\:\\Users\\Administrator\\Zotero\\storage\\E6XSYAJ9\\Jones et al. - 2025 - Artificial intelligence chatbots as virtual patients in dental education a constructivist approach.pdf:application/pdf},
}

@article{cross_assessing_2025,
	title = {Assessing {ChatGPT}’s capability as a new age standardized patient: qualitative study},
	volume = {11},
	url = {https://www.scopus.com/inward/record.uri?eid=2-s2.0-105006997326&doi=10.2196%2F63353&partnerID=40&md5=94a3a2e0ff558599dd5bd594684e7150},
	doi = {10.2196/63353},
	abstract = {Background: Standardized patients ({SPs}) have been crucial in medical education, offering realistic patient interactions to students. Despite their benefits, {SP} training is resource-intensive and access can be limited. Advances in artificial intelligence ({AI}), particularly with large language models such as {ChatGPT}, present new opportunities for virtual {SPs}, potentially addressing these limitations. Objectives: This study aims to assess medical students’ perceptions and experiences of using {ChatGPT} as an {SP} and to evaluate {ChatGPT}’s effectiveness in performing as a virtual {SP} in a medical school setting. Methods: This qualitative study, approved by the American University of Antigua Institutional Review Board, involved 9 students (5 females and 4 males, aged 22‐48 years) from the American University of Antigua College of Medicine. Students were observed during a live role-play, interacting with {ChatGPT} as an {SP} using a predetermined prompt. A structured 15-question survey was administered before and after the interaction. Thematic analysis was conducted on the transcribed and coded responses, with inductive category formation. Results: Thematic analysis identified key themes preinteraction including technology limitations (eg, prompt engineering difficulties), learning efficacy (eg, potential for personalized learning and reduced interview stress), verisimilitude (eg, absence of visual cues), and trust (eg, concerns about {AI} accuracy). Postinteraction, students noted improvements in prompt engineering, some alignment issues (eg, limited responses on sensitive topics), maintained learning efficacy (eg, convenience and repetition), and continued verisimilitude challenges (eg, lack of empathy and nonverbal cues). No significant trust issues were reported postinteraction. Despite some limitations, students found {ChatGPT} as a valuable supplement to traditional {SPs}, enhancing practice flexibility and diagnostic skills. Conclusions: {ChatGPT} can effectively augment traditional {SPs} in medical education, offering accessible, flexible practice opportunities. However, it cannot fully replace human {SPs} due to limitations in verisimilitude and prompt engineering challenges. Integrating prompt engineering into medical curricula and continuous advancements in {AI} are recommended to enhance the use of virtual {SPs}. © 2025 Elsevier B.V., All rights reserved.},
	journaltitle = {{JMIR} Medical Education},
	shortjournal = {{JMIR} Med. Educ.},
	author = {Cross, Joseph and Kayalackakom, Tarron and Robinson, Raymond E. and Vaughans, Andrea and Sebastian, Roopa and Hood, Ricardo and Lewis, Courtney and Devaraju, Sumanth and Honnavar, Prasanna and Naik, Sheetal},
	date = {2025},
	langid = {english},
	note = {Type: Article},
	keywords = {{ccfInfo}: Not Found, {citationNumber}: 0},
}

@article{chang_imitation_2025,
	title = {Imitation game for adversarial disillusion with chain-of-thought reasoning in generative {AI}},
	volume = {13},
	url = {https://www.scopus.com/inward/record.uri?eid=2-s2.0-105006841868&doi=10.1109%2FACCESS.2025.3574016&partnerID=40&md5=01479931c53f5d0add2bd863a95b36a2},
	doi = {10.1109/ACCESS.2025.3574016},
	abstract = {As the cornerstone of artificial intelligence, machine perception confronts a fundamental threat posed by adversarial illusions. These adversarial attacks manifest in two primary forms: deductive illusion, where specific stimuli are crafted based on the victim model’s general decision logic, and inductive illusion, where the victim model’s general decision logic is shaped by specific stimuli. The former exploits the model’s decision boundaries to create a stimulus that, when applied, interferes with its decision-making process. The latter reinforces a conditioned reflex in the model, embedding a backdoor during its learning phase that, when triggered by a stimulus, causes aberrant behaviors. The multifaceted nature of adversarial illusions calls for a unified defence framework, addressing vulnerabilities across various forms of attack. In this study, we propose a disillusion paradigm based on the concept of an imitation game. At the heart of the imitation game lies a multimodal generative agent, steered by chain-of-thought reasoning, which observes, internalizes and reconstructs the semantic essence of a sample, liberated from the classic pursuit of reversing the sample to its original state. As a proof of concept, we conduct experimental simulations using a multimodal generative dialogue agent and evaluates the methodology under a variety of attack scenarios. Experimental results demonstrate that the proposed framework consistently neutralizes both deductive and inductive adversarial illusions across diverse white-box and black-box attack scenarios. © 2025 Elsevier B.V., All rights reserved.},
	pages = {95085 -- 95093},
	journaltitle = {{IEEE} Access},
	shortjournal = {{IEEE} Access},
	author = {Chang, Chingchun and Chen, Fanyun and Gu, Shihhong and Gao, Kai and Wang, Hanrui and Echizen, Isao},
	date = {2025},
	langid = {english},
	note = {Type: Article},
	keywords = {Generative adversarial networks, Reinforcement learning, Adversarial machine learning, Multi-modal, Multi-modality, Role-plays, Intelligent systems, Intelligent computing, {citationNumber}: 0, {ccfInfo}: {CCF}-None {ACCESS}, Attacks scenarios, Backpropagation, Cyber security, Decision logic, Digital arithmetic, Disillusion, Imitation, Imitation games, Machine perception},
}

@inproceedings{abdullah_ice-kun_2025,
	title = {Ice-kun: a virtual pet on a low energy display controlled by a large language model},
	url = {https://www.scopus.com/inward/record.uri?eid=2-s2.0-105006585785&doi=10.1109%2FICCE63647.2025.10930195&partnerID=40&md5=85e4780e49186bf385f351ab9d8e0cd9},
	doi = {10.1109/ICCE63647.2025.10930195},
	abstract = {This paper presents “Ice-kun,” a virtual pet controlled by a large language model ({LLM}) and displayed on addressable light-emitting diode ({LED}) boards. Unlike virtual pets with limited interactions, Ice-kun leverages an {LLM} to interpret natural language input and generate countless playful animations. Ice-kun is configured into several parts to generate the animations. The {LLM} is tasked with generating animations for these parts. Ideally, as a real-time control agent for virtual pets, an {LLM} is expected to perform quickly and respond in the correct format. To achieve this, two prompting strategies and six prompt engineering techniques are compared. Fast response time is achieved through a prompting strategy that uses multiple shorter prompts, each corresponding to a different part and executed asynchronously in parallel. To ensure the {LLM} responds with high accuracy in the correct format, few-shot prompting and zero-shot {CoT} prompting are incorporated into the prompts. Code, experiment results, and demo videos are available in our repository https://github.com/anonymouspenguin27/icekun. © 2025 Elsevier B.V., All rights reserved.},
	booktitle = {Digest of Technical Papers - {IEEE} International Conference on Consumer Electronics},
	author = {Abdullah, Febri and Roussely, Augustin and Dayres, Benjamin and Riehs, Tristan and Li, Xiaoxu and Makino, Rintaro and Matsumura, Kohei and Noma, Haruo and Takada, Hideyuki and Thawonmas, Ruck},
	date = {2025},
	langid = {english},
	note = {Type: Conference paper},
	keywords = {Intelligent virtual agents, Animation, Large language model, Natural languages, Language model, Computer simulation languages, {citationNumber}: 0, Control agent, Energy displays, Lightemitting diode, Lower energies, Procedural animation, Real-time control, Virtual pet, {ccfInfo}: {CCF}-None {ICCEL}},
}

@article{moser_twelve_2025,
	title = {Twelve tips: using generative {AI} to create and optimize content for virtual patient simulations},
	url = {https://www.scopus.com/inward/record.uri?eid=2-s2.0-105005530460&doi=10.1080%2F0142159X.2025.2501252&partnerID=40&md5=b84b5e819322f16d4122a0187b2af268},
	doi = {10.1080/0142159X.2025.2501252},
	abstract = {Generative Artificial Intelligence ({GenAI}) is increasingly being used in medical education, including the creation of content for clinical virtual patient simulation ({VPS}). We share practical insights drawn from our experience as medical educators, designed to help other educators integrate {GenAI} tools such as {ChatGPT}, Gemini, or Claude. We provide 12 practical tips that illustrate how {GenAI} can be used for the creation of content for {VPS} to streamline case development and increase realism for our learners. {GenAI} saves resources of time and expense by streamlining case creation, including creating patient images, clinical reports, and assessment questions. Clinical content experts can now concentrate on defining the case focus and on final-stage review, improving efficiency. It simplifies the development of effective scoring rubrics and meaningful formative feedback, enhancing learner engagement and clinical reasoning. By reducing the time needed to create {VPS} content, {GenAI} can allow educators to focus more on educational objectives and feedback to programs and learners. While {GenAI} is new and has limitations, these are likely to be addressed in the near future. As {GenAI} evolves, it will continue to transform {VPS} through improved realism, streamlined case creation, and more informative feedback, further supporting its role in medical education. © 2025 Elsevier B.V., All rights reserved.},
	journaltitle = {Medical Teacher},
	shortjournal = {Med. Teach.},
	author = {Moser, Michael A.j. and Posel, Nancy H. and Ganescu, Olivia and Fleiszer, David M.},
	date = {2025},
	langid = {english},
	note = {Type: Article},
	keywords = {{ccfInfo}: Not Found, {citationNumber}: 0},
	file = {PDF:C\:\\Users\\Administrator\\Zotero\\storage\\HXYT8PFD\\Moser et al. - 2025 - Twelve tips using generative AI to create and optimize content for virtual patient simulations.pdf:application/pdf},
}

@article{wang_patient_2025,
	title = {Patient triage and guidance in emergency departments using large language models: multimetric study},
	volume = {27},
	url = {https://www.scopus.com/inward/record.uri?eid=2-s2.0-105005332494&doi=10.2196%2F71613&partnerID=40&md5=b0b8a1c04f4c90020a013f7e80dd221e},
	doi = {10.2196/71613},
	abstract = {Background: Emergency departments ({EDs}) face significant challenges due to overcrowding, prolonged waiting times, and staff shortages, leading to increased strain on health care systems. Efficient triage systems and accurate departmental guidance are critical for alleviating these pressures. Recent advancements in large language models ({LLMs}), such as {ChatGPT}, offer potential solutions for improving patient triage and outpatient department selection in emergency settings. Objective: The study aimed to assess the accuracy, consistency, and feasibility of {GPT}-4–based {ChatGPT} models ({GPT}-4o and {GPT}-4-Turbo) for patient triage using the Modified Early Warning Score ({MEWS}) and evaluate {GPT}-4o’s ability to provide accurate outpatient department guidance based on simulated patient scenarios. Methods: A 2-phase experimental study was conducted. In the first phase, 2 {ChatGPT} models ({GPT}-4o and {GPT}-4-Turbo) were evaluated for {MEWS}-based patient triage accuracy using 1854 simulated patient scenarios. Accuracy and consistency were assessed before and after prompt engineering. In the second phase, {GPT}-4o was tested for outpatient department selection accuracy using 264 scenarios sourced from the Chinese Medical Case Repository. Each scenario was independently evaluated by {GPT}-4o thrice. Data analyses included Wilcoxon tests, Kendall correlation coefficients, and logistic regression analyses. Results: In the first phase, {ChatGPT}’s triage accuracy, based on {MEWS}, improved following prompt engineering. Interestingly, {GPT}-4-Turbo outperformed {GPT}-4o. {GPT}-4-Turbo achieved an accuracy of 100\% compared to {GPT}-4o’s accuracy of 96.2\%, despite {GPT}-4o initially showing better performance prior to prompt engineering. This finding suggests that {GPT}-4-Turbo may be more adaptable to prompt optimization. In the second phase, {GPT}-4o, with superior performance on emotional responsiveness compared to {GPT}-4-Turbo, demonstrated an overall guidance accuracy of 92.63\% (95\% {CI} 90.34\%-94.93\%), with the highest accuracy in internal medicine (93.51\%, 95\% {CI} 90.85\%-96.17\%) and the lowest in general surgery (91.46\%, 95\% {CI} 86.50\%-96.43\%). Conclusions: {ChatGPT} demonstrated promising capability for supporting patient triage and outpatient guidance in {EDs}. {GPT}-4-Turbo showed greater adaptability to prompt engineering, whereas {GPT}-4o exhibited superior responsiveness and emotional interaction, which are essential for patient-facing tasks. Future studies should explore real-world implementation and address the identified limitations to enhance {ChatGPT}’s clinical integration. © 2025 Elsevier B.V., All rights reserved.},
	journaltitle = {Journal of Medical Internet Research},
	shortjournal = {J. Med. Internet Res.},
	author = {Wang, Chenxu and Wang, Fei and Li, Shuhan and Qing-Wen, Ren and Tan, Xiaomei and Fu, Yaoyu and Liu, Di and Qian, Guangwu and Cao, Yu and Yin, Rong},
	date = {2025},
	langid = {english},
	note = {Type: Article},
	keywords = {natural language processing, Large Language Models, Language, {ChatGPT}, human, Humans, patient simulation, procedures, Article, large language model, prompt engineering, accuracy, patient triage, Triage, outpatient department, language, human experiment, Emergency Service, emergency ward, Hospital, hospital emergency service, {ccfInfo}: Not Found, {citationNumber}: 0, ophthalmology, body temperature, breathing rate, consciousness level, dermatology, experimental study, general surgery, heart rate, hospital department, internal medicine, Modified Early Warning Score, organization and management, patient guidance, psychiatry, systolic blood pressure},
}

@inproceedings{li_i_2025,
	title = {I hear, see, speak \& do: bringing multimodal information processing to intelligent virtual agents for natural human-{AI} communication},
	url = {https://www.scopus.com/inward/record.uri?eid=2-s2.0-105005146647&doi=10.1109%2FVRW66409.2025.00469&partnerID=40&md5=bffaee22da4891b9faf2ac053efca066},
	doi = {10.1109/VRW66409.2025.00469},
	abstract = {In this demo paper, we present an Extended Reality ({XR}) framework providing a streamlined workflow for creating and interacting with intelligent virtual agents ({IVAs}) with multimodal information processing capabilities using commercially available artificial intelligence ({AI}) tools and cloud services such as large language and vision models. The system supports (i) the integration of high-quality, customizable virtual 3D human models for visual representations of {IVAs} and (ii) multimodal communication with generative {AI}-driven {IVAs} in immersive {XR}, featuring realistic human behavior simulations. Our demo showcases the enormous potential and vast design space of embodied {IVAs} for various {XR} applications. © 2025 Elsevier B.V., All rights reserved.},
	pages = {1648 -- 1649},
	author = {Li, Ke and Mostajeran, Fariba and Rings, Sebastian and Kruse, Lucie and Schmidt, Susanne and Arz, Michael and Wolf, Erik and Steinicke, Frank},
	date = {2025},
	langid = {english},
	note = {Type: Conference paper},
	keywords = {Intelligent virtual agents, Language model, Virtual agent, Human computer interaction, Work-flows, Extended reality, {citationNumber}: 0, Artificial intelligence tools, Cloud services, Embodied artificial intelligence, Human-artificial intelligence interaction, Information processing capability, Multi-modal information, {ccfInfo}: {CCF}-A {VR}},
}

@article{shang_evaluating_2025,
	title = {Evaluating the application of {ChatGPT} in China’s residency training education: an exploratory study},
	volume = {47},
	url = {https://www.scopus.com/inward/record.uri?eid=2-s2.0-105004067794&doi=10.1080%2F0142159X.2024.2377808&partnerID=40&md5=2bab71ee5afceb2d7f238c8bcdef4a32},
	doi = {10.1080/0142159X.2024.2377808},
	abstract = {Objective: The purpose of this study was to assess the utility of information generated by {ChatGPT} for residency education in China. Methods: We designed a three-step survey to evaluate the performance of {ChatGPT} in China’s residency training education including residency final examination questions, patient cases, and resident satisfaction scores. First, 204 questions from the residency final exam were input into {ChatGPT}'s interface to obtain the percentage of correct answers. Next, {ChatGPT} was asked to generate 20 clinical cases, which were subsequently evaluated by three instructors using a pre-designed Likert scale with 5 points. The quality of the cases was assessed based on criteria including clarity, relevance, logicality, credibility, and comprehensiveness. Finally, interaction sessions between 31 third-year residents and {ChatGPT} were conducted. Residents’ perceptions of {ChatGPT}'s feedback were assessed using a Likert scale, focusing on aspects such as ease of use, accuracy and completeness of responses, and its effectiveness in enhancing understanding of medical knowledge. Results: Our results showed {ChatGPT}-3.5 correctly answered 45.1\% of exam questions. In the virtual patient cases, {ChatGPT} received mean ratings of 4.57 ± 0.50, 4.68 ± 0.47, 4.77 ± 0.46, 4.60 ± 0.53, and 3.95 ± 0.59 points for clarity, relevance, logicality, credibility, and comprehensiveness from clinical instructors, respectively. Among training residents, {ChatGPT} scored 4.48 ± 0.70, 4.00 ± 0.82 and 4.61 ± 0.50 points for ease of use, accuracy and completeness, and usefulness, respectively. Conclusion: Our findings demonstrate {ChatGPT}'s immense potential for personalized Chinese medical education. © 2025 Elsevier B.V., All rights reserved.},
	pages = {858 -- 864},
	number = {5},
	journaltitle = {Medical Teacher},
	shortjournal = {Med. Teach.},
	author = {Shang, Luxiang and Li, Rui and Xue, Mingyue and Guo, Qilong and Hou, Yinglong},
	date = {2025},
	langid = {english},
	note = {Type: Article},
	keywords = {human, Humans, medical education, procedures, adult, clinical competence, Clinical Competence, female, Female, male, Male, Adult, Internship and Residency, generative artificial intelligence, questionnaire, Surveys and Questionnaires, education, Educational Measurement, {ccfInfo}: Not Found, {citationNumber}: 2, Generative Artificial Intelligence, organization and management, China},
}

@inproceedings{mccusker_arclight_2025,
	title = {{ARCLIGHT}: automated clustering and curriculum learning guided by human training},
	volume = {3953},
	url = {https://www.scopus.com/inward/record.uri?eid=2-s2.0-105003722087&partnerID=40&md5=3367db66a9c2adfde299b10ebfd8bfab},
	abstract = {{ARCLIGHT} is an {AI} fusion system that leverages Large Language Models, perception learning, knowledge graphs, and human guidance to describe high-level concept instances with lower-level attributes and affordances. By combining structured models and unsupervised exploration, {ARCLIGHT} discovers attributes and affordances in both known and unknown objects, entities, or activities. This enables automated novelty detection, curation of a symbolic knowledge graph, and a dialogue agent that asks discriminating questions. The system’s perception component utilizes Bayesian models to recognize unknown and novel concepts, flag regions of high epistemic uncertainty, and update the knowledge graph based on user interactions. {ARCLIGHT} can potentially improve human-machine collaboration and advance artificial intelligence in various fields. © 2025 Elsevier B.V., All rights reserved.},
	booktitle = {{CEUR} Workshop Proceedings},
	author = {{McCusker}, Jamie P. and Santos, Henrique O. and Singh, Rishi and Rashid, Sabbir M. and Sanders, Abraham C. and Roessling, Grace and Guo, Hongji and Biswas, Bashirul Azam and {McGuinness}, Deborah L. and Strzalkowski, Tomek},
	date = {2025},
	langid = {english},
	note = {Type: Conference paper},
	keywords = {Large language model, Language model, Cluster analysis, Curricula, Teaching, Knowledge graph, Knowledge graphs, ⛔ No {DOI} found, {citationNumber}: 0, Affordances, {AI} fusion, Automated clustering, Bayesian networks, Curriculum learning, Driver training, Fusion systems, Human guidance, Low-level attributes, Supervised learning, Unsupervised learning, {ccfInfo}: {CCF}-B {ISWC}},
}

@article{song_enhancing_2025,
	title = {Enhancing patient acceptance of robotic ultrasound through conversational virtual agent and immersive visualizations},
	volume = {31},
	url = {https://www.scopus.com/inward/record.uri?eid=2-s2.0-105003687673&doi=10.1109%2FTVCG.2025.3549181&partnerID=40&md5=0753cd3c57ac630480a19001cde28319},
	doi = {10.1109/TVCG.2025.3549181},
	abstract = {Robotic ultrasound systems have the potential to improve medical diagnostics, but patient acceptance remains a key challenge. To address this, we propose a novel system that combines an {AI}-based virtual agent, powered by a large language model ({LLM}), with three mixed reality visualizations aimed at enhancing patient comfort and trust. The {LLM} enables the virtual assistant to engage in natural, conversational dialogue with patients, answering questions in any format and offering real-time reassurance, creating a more intelligent and reliable interaction. The virtual assistant is animated as controlling the ultrasound probe, giving the impression that the robot is guided by the assistant. The first visualization employs augmented reality ({AR}), allowing patients to see the real world and the robot with the virtual avatar superimposed. The second visualization is an augmented virtuality ({AV}) environment, where the real-world body part being scanned is visible, while a 3D Gaussian Splatting reconstruction of the room, excluding the robot, forms the virtual environment. The third is a fully immersive virtual reality ({VR}) experience, featuring the same 3D reconstruction but entirely virtual, where the patient sees a virtual representation of their body being scanned in a robot-free environment. In this case, the virtual ultrasound probe, mirrors the movement of the probe controlled by the robot, creating a synchronized experience as it touches and moves over the patient's virtual body. We conducted a comprehensive agent-guided robotic ultrasound study with all participants, comparing these visualizations against a standard robotic ultrasound procedure. Results showed significant improvements in patient trust, acceptance, and comfort. Based on these findings, we offer insights into designing future mixed reality visualizations and virtual agents to further enhance patient comfort and acceptance in autonomous medical procedures. © 2025 Elsevier B.V., All rights reserved.},
	pages = {2901 -- 2911},
	number = {5},
	journaltitle = {{IEEE} Transactions on Visualization and Computer Graphics},
	shortjournal = {{IEEE} Trans. Vis. Comput. Graphics},
	author = {Song, Tianyu and Pabst, Felix and Eck, Ulrich and Navab, Nassir},
	date = {2025},
	langid = {english},
	note = {Type: Article},
	keywords = {Visualization, Robotics, Intelligent virtual agents, Virtual assistants, Language model, Virtual environments, Virtual agent, computer interface, human, Humans, procedures, User-Computer Interface, adult, female, Female, male, Male, middle aged, Middle Aged, virtual reality, young adult, Adult, Visual languages, Real-world, Intelligent robots, Medical robotics, Mixed reality, robotics, Young Adult, Virtual Reality, {citationNumber}: 0, Augmented reality, 3D reconstruction, augmented reality, Augmented Reality, computer graphics, Computer Graphics, echography, Imaging, Patient Acceptance of Health Care, patient attitude, Patient comfort, Reality visualization, Robotic ultrasound, Three-Dimensional, three-dimensional imaging, Trust and acceptance, Ultrasonic applications, Ultrasonic equipment, Ultrasonography, Ultrasound probes, {ccfInfo}: {CCF}-A {TVCG}},
}

@article{weisman_development_2025,
	title = {Development of a {GPT}-4–powered virtual simulated patient and communication training platform for medical students to practice discussing abnormal mammogram results with patients: multiphase study},
	volume = {9},
	url = {https://www.scopus.com/inward/record.uri?eid=2-s2.0-105003041338&doi=10.2196%2F65670&partnerID=40&md5=838e32c99990644f30c4d6941533afcc},
	doi = {10.2196/65670},
	abstract = {Background: Standardized patients ({SPs}) prepare medical students for difficult conversations with patients. Despite their value, {SP}-based simulation training is constrained by available resources and competing clinical demands. Researchers are turning to artificial intelligence and large language models, such as generative pretrained transformers, to create communication training that incorporates virtual simulated patients ({VSPs}). {GPT}-4 is a large language model advance allowing developers to design virtual simulation scenarios using text-based prompts instead of relying on branching path simulations with prescripted dialogue. These nascent developmental practices have not taken root in the literature to guide other researchers in developing their own simulations. Objective: This study aims to describe our developmental process and lessons learned for creating a {GPT}-4–driven {VSP}. We designed the {VSP} to help medical student learners rehearse discussing abnormal mammography results with a patient as a primary care physician ({PCP}). We aimed to assess {GPT}-4’s ability to generate appropriate {VSP} responses to learners during spoken conversations and provide appropriate feedback on learner performance. Methods: A research team comprised of physicians, a medical student, an educator, an {SP} program director, a learning experience designer, and a health care researcher conducted the study. A formative phase with in-depth knowledge user interviews informed development, followed by a development phase to create the virtual training module. The team conducted interviews with 5 medical students, 5 {PCPs}, and 5 breast cancer survivors. They then developed a {VSP} using simulation authoring software and provided the {GPT}-4–enabled {VSP} with an initial prompt consisting of a scenario description, emotional state, and expectations for learner dialogue. It was iteratively refined through an agile design process involving repeated cycles of testing, documenting issues, and revising the prompt. As an exploratory feature, the simulation used {GPT}-4 to provide written feedback to learners about their performance communicating with the {VSP} and their adherence to guidelines for difficult conversations. Results: In-depth interviews helped establish the appropriate timing, mode of communication, and protocol for conversations between {PCPs} and patients during the breast cancer screening process. The scenario simulated a telephone call between a physician and patient to discuss the abnormal results of a diagnostic mammogram that that indicated a need for a biopsy. Preliminary testing was promising. The {VSP} asked sensible questions about their mammography results and responded to learner inquiries using a voice replete with appropriate emotional inflections. {GPT}-4 generated performance feedback that successfully identified strengths and areas for improvement using relevant quotes from the learner-{VSP} conversation, but it occasionally misidentified learner adherence to communication protocols. Conclusions: {GPT}-4 streamlined development and facilitated more dynamic, humanlike interactions between learners and the {VSP} compared to branching path simulations. For the next steps, we will pilot-test the {VSP} with medical students to evaluate its feasibility and acceptability. © 2025 Elsevier B.V., All rights reserved.},
	journaltitle = {{JMIR} Formative Research},
	shortjournal = {{JMIR} Form. Res.},
	author = {Weisman, Daniel and Sugarman, Alanna and Huang, Yueming and Gelberg, Lillian and Ganz, Patricia A. and Comulada, Warren Scott},
	date = {2025},
	langid = {english},
	note = {Type: Article},
	keywords = {{ccfInfo}: Not Found, {citationNumber}: 0},
}

@inproceedings{bellucci_immersive_2025,
	title = {Immersive tailoring of embodied agents using large language models},
	url = {https://www.scopus.com/inward/record.uri?eid=2-s2.0-105002719098&doi=10.1109%2FVR59515.2025.00063&partnerID=40&md5=52ca602f06039928eaccea7febe711c6},
	doi = {10.1109/VR59515.2025.00063},
	abstract = {{LLM}-based embodied agents are recently emerging in {VR}, supporting various scenarios such as pedagogical assistants, virtual companions, and {NPCs} for games. These agents hold potential to enhance user interactions but require thoughtful design to cater diverse user needs and contexts. We present an architecture that leverages different {LLM} modules to enable conversational interactions with an embodied agent in multi-user {VR}. Our system's primary goal is to facilitate immersive tailoring through conversational input, allowing users to dynamically adjust an agent's behavior and properties (e.g., role, personality, and appearance), directly within the virtual space, rather than during development or via separate interfaces. We evaluate the system's performance, measuring latency during tailoring tasks, and share insights from a six-week study involving five users exploring various scenarios. While the approach shows promise, challenges remain, including reducing latency in the speech-to-text-to-speech pipeline and addressing the black-box limitations of {LLMs}, highlighting areas for future research. © 2025 Elsevier B.V., All rights reserved.},
	pages = {392 -- 400},
	author = {Bellucci, Andrea and Jacucci, Giulio and Trung, Kien Duong and Das, Pritom Kumar and Smirnov, Sergei Viktorovich and Ahmed, Imtiaj and Lugrin, Jean Luc},
	date = {2025},
	langid = {english},
	note = {Type: Conference paper},
	keywords = {Embodied conversational agent, Intelligent virtual agents, Chatbots, Large language model, Language model, Virtual environments, Embodied agent, Computer simulation languages, Model-based {OPC}, Virtual reality, Speech enhancement, User interaction, Immersive, Specification languages, Tailoring, {citationNumber}: 0, {ccfInfo}: {CCF}-A {VR}},
}

@article{gaglio_intention_2025,
	title = {Intention reading architecture for virtual agents},
	volume = {15561 {LNAI}},
	url = {https://www.scopus.com/inward/record.uri?eid=2-s2.0-105002042645&doi=10.1007%2F978-981-96-3522-1_41&partnerID=40&md5=c49c5734194b4449983e8493f80be3ee},
	doi = {10.1007/978-981-96-3522-1_41},
	abstract = {This work presents the development of a virtual agent designed specifically for use in the Metaverse, video games, and other virtual environments, capable of performing intention reading on a human-controlled avatar through a cognitive architecture that endows it with contextual awareness. The paper explores the adaptation of a cognitive architecture, originally developed for physical robots, to a fully virtual context, where it is integrated with a Large Language Model to create highly communicative virtual assistants. Although this work primarily focuses on virtual applications, integrating cognitive architectures with {LLMs} marks a significant step toward creating collaborative artificial agents capable of providing meaningful support by deeply understanding context and user intentions in digital environments. © 2025 Elsevier B.V., All rights reserved.},
	pages = {488 -- 497},
	journaltitle = {Lecture Notes in Computer Science},
	shortjournal = {Lect. Notes Comput. Sci.},
	author = {Gaglio, Giuseppe Fulvio and Vinanzi, Samuele and Cangelosi, Angelo and Chella, Antonio},
	date = {2025},
	langid = {english},
	note = {Type: Conference paper},
	keywords = {Intelligent virtual agents, Chatbots, Large language model, Virtual assistants, Language model, Virtual environments, Virtual agent, Cognitive architectures, Computer simulation languages, Intention readings, Metaverses, Physical robots, Video-games, Virtual contexts, Virtual machine, {citationNumber}: 0, {ccfInfo}: {CCF}-None {SOCROB}},
}

@article{cook_virtual_2025,
	title = {Virtual patients using large language models: scalable, contextualized simulation of clinician-patient dialogue with feedback},
	volume = {27},
	url = {https://www.scopus.com/inward/record.uri?eid=2-s2.0-105001953006&doi=10.2196%2F68486&partnerID=40&md5=11a78397a8dc19b39391ba5d30ddb985},
	doi = {10.2196/68486},
	abstract = {Background: Virtual patients ({VPs}) are computer screen–based simulations of patient-clinician encounters. {VP} use is limited by cost and low scalability. Objective: We aimed to show that {VPs} powered by large language models ({LLMs}) can generate authentic dialogues, accurately represent patient preferences, and provide personalized feedback on clinical performance. We also explored using {LLMs} to rate the quality of dialogues and feedback. Methods: We conducted an intrinsic evaluation study rating 60 {VP}-clinician conversations. We used carefully engineered prompts to direct {OpenAI}’s generative pretrained transformer ({GPT}) to emulate a patient and provide feedback. Using 2 outpatient medicine topics (chronic cough diagnosis and diabetes management), each with permutations representing different patient preferences, we created 60 conversations (dialogues plus feedback): 48 with a human clinician and 12 “self-chat” dialogues with {GPT} role-playing both the {VP} and clinician. Primary outcomes were dialogue authenticity and feedback quality, rated using novel instruments for which we conducted a validation study collecting evidence of content, internal structure (reproducibility), relations with other variables, and response process. Each conversation was rated by 3 physicians and by {GPT}. Secondary outcomes included user experience, bias, patient preferences represented in the dialogues, and conversation features that influenced authenticity. Results: The average cost per conversation was {US} 0.51 for {GPT}-4.0-Turbo and {US} 0.02 for {GPT}-3.5-Turbo. Mean ({SD}) conversation ratings, maximum 6, were overall dialogue authenticity 4.7 (0.7), overall user experience 4.9 (0.7), and average feedback quality 4.7 (0.6). For dialogues created using {GPT}-4.0-Turbo, physician ratings of patient preferences aligned with intended preferences in 20 to 47 of 48 dialogues (42\%-98\%). Subgroup comparisons revealed higher ratings for dialogues using {GPT}-4.0-Turbo versus {GPT}-3.5-Turbo and for human-generated versus self-chat dialogues. Feedback ratings were similar for human-generated versus {GPT}-generated ratings, whereas authenticity ratings were lower. We did not perceive bias in any conversation. Dialogue features that detracted from authenticity included that {GPT} was verbose or used atypical vocabulary (93/180, 51.7\% of conversations), was overly agreeable (n=56, 31\%), repeated the question as part of the response (n=47, 26\%), was easily convinced by clinician suggestions (n=35, 19\%), or was not disaffected by poor clinician performance (n=32, 18\%). For feedback, detractors included excessively positive feedback (n=42, 23\%), failure to mention important weaknesses or strengths (n=41, 23\%), or factual inaccuracies (n=39, 22\%). Regarding validation of dialogue and feedback scores, items were meticulously developed (content evidence), and we confirmed expected relations with other variables (higher ratings for advanced {LLMs} and human-generated dialogues). Reproducibility was suboptimal, due largely to variation in {LLM} performance rather than rater idiosyncrasies. Conclusions: {LLM}-powered {VPs} can simulate patient-clinician dialogues, demonstrably represent patient preferences, and provide personalized performance feedback. This approach is scalable, globally accessible, and inexpensive. {LLM}-generated ratings of feedback quality are similar to human ratings. © 2025 Elsevier B.V., All rights reserved.},
	journaltitle = {Journal of Medical Internet Research},
	shortjournal = {J. Med. Internet Res.},
	author = {Cook, David Allan and Overgaard, Joshua D. and Pankratz, Vernon Shane and Del Fiol, Guilherme and Aakre, Christopher A.},
	date = {2025},
	langid = {english},
	note = {Type: Article},
	keywords = {diagnosis, Large Language Models, Language, computer interface, doctor patient relationship, human, Humans, patient simulation, Patient Simulation, Physician-Patient Relations, User-Computer Interface, Article, conversation, large language model, validation study, Communication, interpersonal communication, reproducibility, role playing, diabetes mellitus, language, generative pretrained transformer, computer simulation, coughing, customer experience, Diabetes Mellitus, evaluation study, Feedback, feedback system, health care cost, instrument validation, patient preference, Patient Preference, positive feedback, therapy, virtual patient, vocabulary, {ccfInfo}: Not Found, {citationNumber}: 0},
}

@article{saad_augmenting_2025,
	title = {Augmenting community nursing practice with generative {AI}: a formative study of diagnostic synergies using simulation-based clinical cases},
	volume = {16},
	url = {https://www.scopus.com/inward/record.uri?eid=2-s2.0-105001038294&doi=10.1177%2F21501319251326663&partnerID=40&md5=762b903097febe1a7836faf8a328c4f5},
	doi = {10.1177/21501319251326663},
	abstract = {Objective: To compare the diagnostic accuracy and clinical decision-making of experienced community nurses versus state-of-the-art generative {AI} ({GenAI}) systems for simulated patient case scenarios. Methods: In the months of 5 to 6/2024, 114 community Israeli nurses completed a questionnaire including 4 medical case studies. Responses were also collected from 3 {GenAI} models ({ChatGPT}-4, Claude 3.0, and Gemini 1.5), analyzed both without word limits and with a 10-word constraint. Responses were scored on accuracy, speed, and comprehensiveness. Results: Nurses scored higher on average compared to the shortened {GenAI} responses. {GenAI} responses were faster but more verbose, and contained unnecessary information. Gemini (full version) and Claude (full version) achieved the highest accuracy among the {GenAI} models. Conclusions: While {GenAI} shows potential to support aspects of nursing practice, human clinicians currently exhibit advantages in holistic clinical reasoning abilities, a skill requiring experience, contextual knowledge, and ability to bring concise and practical responses. Further research is needed before {GenAI} can adequately substitute nursing expertise. © 2025 Elsevier B.V., All rights reserved.},
	journaltitle = {Journal of Primary Care and Community Health},
	shortjournal = {J. Prim. Care Community Health},
	author = {Saad, Odelyah and Saban, Mor and Kerner, Erika and Levin, Chedva},
	date = {2025},
	langid = {english},
	note = {Type: Article},
	keywords = {artificial intelligence, Artificial Intelligence, human, Humans, patient simulation, Patient Simulation, adult, clinical competence, Clinical Competence, clinical decision making, Clinical Decision-Making, female, Female, male, Male, middle aged, Middle Aged, Adult, questionnaire, Surveys and Questionnaires, community health nursing, Community Health Nursing, Israel, {ccfInfo}: Not Found, {citationNumber}: 0},
}

@article{shayaninasab_empathic_2024,
	title = {Empathic dialog systems for patient intake: balancing task-completion and emotional support using {RAGs}},
	url = {https://www.scopus.com/inward/record.uri?eid=2-s2.0-85215536712&doi=10.1145%2F3652988.3673968&partnerID=40&md5=af8bd35da42a7216ac2729003a626da1},
	doi = {10.1145/3652988.3673968},
	abstract = {Dialogue systems are increasingly recognized as valuable assets in healthcare, aiding in the support of individuals grappling with mental health challenges. In this paper, we develop and evaluate a task-oriented empathic chatbot, {EmoBot}, in a mental healthcare patient intake scenario. {EmoBot} employs Retrieval-Augmented Generation ({RAG}) methods to provide guardrails to Large Language Models ({LLMs}) in providing targeted empathic support, while ensuring task-completion of administering {PHQ}-9 intake questionnaire. We evaluate {EmoBot}’s performance by using a simulated patient model to mimic varying levels of depression severity. Our preliminary results showed high task completion rates and agreement between {EmoBot}’s depression severity categorization and human raters, demonstrating the promise of {RAG}-based methods in guiding {LLMs} to be used for health assessment and support. © 2025 Elsevier B.V., All rights reserved.},
	author = {Shayaninasab, Minoo and Zahoor, Maryiam and Yalcin, Ozge Nilay},
	date = {2024},
	langid = {english},
	note = {Type: Conference paper},
	keywords = {Speech recognition, Healthcare, Chatbots, Mental health, Retrieval augmented generation, Language model, Conversational agents, Dialogue systems, Computer simulation languages, Task-oriented, {mHealth}, Emotional supports, Generation method, {citationNumber}: 0, {ccfInfo}: {CCF}-None {IVA}},
}

@article{boumans_virtual_2024,
	title = {A virtual agent as a friendly neighbor},
	url = {https://www.scopus.com/inward/record.uri?eid=2-s2.0-85215535479&doi=10.1145%2F3652988.3696200&partnerID=40&md5=798ff1a728b705c314e6b4529135a10a},
	doi = {10.1145/3652988.3696200},
	abstract = {People increasingly have conversational agents at home. These are often shaped as boxes or tablets, and used for single question/answer interactions. This paper describes a virtual agent designed as a friendly neighbor, shown in a painting frame, available when needed for extended dialogues including generative {AI} model support, and giving privacy at other times. © 2025 Elsevier B.V., All rights reserved.},
	author = {Boumans, Roel and Bosse, Tibor},
	date = {2024},
	langid = {english},
	note = {Type: Conference paper},
	keywords = {Intelligent virtual agents, Chatbots, Virtual environments, Virtual agent, Conversational agents, Dialogue manager, Home automation, {citationNumber}: 0, {ccfInfo}: {CCF}-None {IVA}},
}

@article{hale_pitfalls_2024,
	title = {Pitfalls of embodiment in human-agent experiment design},
	url = {https://www.scopus.com/inward/record.uri?eid=2-s2.0-85215530878&doi=10.1145%2F3652988.3673958&partnerID=40&md5=aa373a7e3da8b524c69a0a8f09c855db},
	doi = {10.1145/3652988.3673958},
	abstract = {The intelligent virtual agent community often works from the assumption that embodiment confers clear benefits to human-machine interaction. However, embodiment has potential drawbacks in highlighting the salience of social stereotypes such as those around race and gender. Indeed, theories of computer-mediated communication highlight that visual anonymity can sometimes enhance team outcomes. Negotiation is one domain where social perceptions can impact outcomes. For example, research suggests women perform worse in negotiations and find them more aversive, particularly when interacting with men opponents. Research with human participants makes it challenging to unpack whether these negative consequences stem from women’s perceptions of their partner or greater toughness on the part of these men opponents. We use a socially intelligent {AI} negotiation agent to begin to unpack these processes. We manipulate the perceived toughness of the {AI} by whether or not it expresses anger - a common tactic to extract concessions. Independently, we manipulate the activation of stereotypes by randomly setting whether the interaction has embodiment (as a male opponent) or has only text (where we obscure gender cues). We find a clear interaction between gender and embodiment. Specifically, women perform worse, and men perform better against an apparently male opponent compared to a disembodied agent - as measured by the subjective value they assign to their outcome. This highlights the potential disadvantages of embodiment in negotiation, though future research must rule out alternative mechanisms that might explain these results. © 2025 Elsevier B.V., All rights reserved.},
	author = {Hale, James and Schweitzer, Lindsey and Gratch, Jonathan},
	date = {2024},
	langid = {english},
	note = {Type: Conference paper},
	keywords = {Embodiment, Intelligent virtual agents, Bias, Large language model, Language model, Virtual agent, Agent communities, Economic and social effects, Experiment design, Gender, Human agent, Human engineering, Intelligent agents, Man machine systems, Negotiation, {citationNumber}: 0, {ccfInfo}: {CCF}-None {IVA}},
}

@article{steenstra_virtual_2024,
	title = {Virtual agents for alcohol use counseling: exploring {LLM}-powered motivational interviewing},
	url = {https://www.scopus.com/inward/record.uri?eid=2-s2.0-85215526103&doi=10.1145%2F3652988.3673932&partnerID=40&md5=f457d136b6c9cfae73a480ba77207f7a},
	doi = {10.1145/3652988.3673932},
	abstract = {We introduce a novel application of large language models ({LLMs}) in developing a virtual counselor capable of conducting motivational interviewing ({MI}) for alcohol use counseling. Access to effective counseling remains limited, particularly for substance abuse, and virtual agents offer a promising solution by leveraging {LLM} capabilities to simulate nuanced communication techniques inherent in {MI}. Our approach combines prompt engineering and integration into a user-friendly virtual platform to facilitate realistic, empathetic interactions. We evaluate the effectiveness of our virtual agent through a series of studies focusing on replicating {MI} techniques and human counselor dialog. Initial findings suggest that our {LLM}-powered virtual agent matches human counselors’ empathetic and adaptive conversational skills, presenting a significant step forward in virtual health counseling and providing insights into the design and implementation of {LLM}-based therapeutic interactions. © 2025 Elsevier B.V., All rights reserved.},
	author = {Steenstra, Ian Scott and Nouraei, Farnaz and Arjmand, Mehdi and Bickmore, Timothy W.},
	date = {2024},
	langid = {english},
	note = {Type: Conference paper},
	keywords = {Embodied conversational agent, Intelligent virtual agents, Chatbots, Large language model, Language model, Virtual agent, Intelligent agents, Computer simulation languages, Alcohol use counseling, Communication techniques, Motivational interviewing, Novel applications, Persuasive technology, Substance abuse, {citationNumber}: 0, {ccfInfo}: {CCF}-None {IVA}},
}

@article{galland_simulating_2024,
	title = {Simulating patient oral dialogues: a study on naturalness and coherence of conditioned large language models},
	url = {https://www.scopus.com/inward/record.uri?eid=2-s2.0-85215525267&doi=10.1145%2F3652988.3673923&partnerID=40&md5=c60f7fbe66cb7059835748051d786255},
	doi = {10.1145/3652988.3673923},
	abstract = {The demand for mental health services has outpaced available resources, resulting in long wait times for patients. A potential solution is to use virtual agents that perform motivational interviews. These agents can be rule-based, requiring expert knowledge, or data-driven, needing large datasets for training, which are often hard to obtain. Patient simulation can generate synthetic data as an alternative. Traditionally, this involved template utterances with a dialog manager or uncontrollable black box large language models {LLMs}. This study proposes a hybrid approach, leveraging both methods to see if {LLMs} can follow instructed dialog acts while generating natural, coherent utterances. Our study shows that the language model adheres to given conditions and that conditioning on dialog improves the naturalness and coherence of generated utterances, validating our approach for simulating patient responses. © 2025 Elsevier B.V., All rights reserved.},
	author = {Galland, Lucie and Pélachaud, Catherine and Pecune, Florian},
	date = {2024},
	langid = {english},
	note = {Type: Conference paper},
	keywords = {Intelligent virtual agents, Language model, Virtual agent, Patient simulations, Modeling languages, Motivational interviewing, Dialog response generation, Large datasets, Mental health services, Response generation, Rule based, Subjective evaluations, Wait time, {citationNumber}: 0, {ccfInfo}: {CCF}-None {IVA}},
}

@article{yongsatianchot_exploring_2024,
	title = {Exploring theory of mind in large language models through multimodal negotiation},
	url = {https://www.scopus.com/inward/record.uri?eid=2-s2.0-85215522408&doi=10.1145%2F3652988.3673960&partnerID=40&md5=467cfe6c7938533596fc17fcb1228bba},
	doi = {10.1145/3652988.3673960},
	abstract = {With the advancement of Large Language Models ({LLMs}), they are increasingly being used as a backend for interactive virtual agents and assistants. Therefore, a critical social skill for these agents is Theory of Mind ({ToM}): the ability to model and reason about other agents. Research has investigated {ToM} in {LLMs} using standard, modified, and extended versions of false-belief tasks. These tests include explicit prompts asking {LLMs} to answer questions about other agents. However, in real situations, people have to use {ToM} unprompted to navigate social life. Additionally, oftentimes, people have to rely on nonverbal cues such as facial expressions. This work seeks to address this gap by studying implicit {ToM} in {LLMs} in a negotiation task. In negotiation, agents have to implicitly reason about other agents to reach an agreed-upon best possible deal. We conducted the negotiation experiment by prompting different {LLMs} to roleplay as characters and pitting them against rule-based agents that may respond with different facial expressions. We measure and compare the outcomes of the negotiation across models. Our results show that strong {LLMs} like {GPT}-4 turbo and Claude 3 Opus can perform decently and adjust their offers based on access to facial expression information, but weaker models are far behind. Our work contributes to our understanding of {LLMs}’ capabilities and limitations for serving as intelligent and interactive agents. © 2025 Elsevier B.V., All rights reserved.},
	author = {Yongsatianchot, Nutchanon and Thejll-Madsen, Tobias and Marsella, Stacy C.},
	date = {2024},
	langid = {english},
	note = {Type: Conference paper},
	keywords = {Intelligent virtual agents, Large language model, Virtual assistants, Language model, Virtual agent, Multi-modal, Economic and social effects, Negotiation, Computer simulation languages, Facial Expressions, Social skills, Standard versions, Theory of minds, {citationNumber}: 0, {ccfInfo}: {CCF}-None {IVA}},
}

@article{zhang_focus_2024,
	title = {Focus agent: {LLM}-powered virtual focus group},
	url = {https://www.scopus.com/inward/record.uri?eid=2-s2.0-85215518176&doi=10.1145%2F3652988.3673918&partnerID=40&md5=3baa2de4cc28dad4b01a7d14a08f6cc7},
	doi = {10.1145/3652988.3673918},
	abstract = {In the domain of Human-Computer Interaction, focus groups represent a widely utilised yet resource-intensive methodology, often demanding the expertise of skilled moderators and meticulous preparatory efforts. This study introduces the “Focus Agent,” a Large Language Model ({LLM}) powered framework that simulates both the focus group (for data collection) and acts as a moderator in a focus group setting with human participants. To assess the data quality derived from the Focus Agent, we ran five focus group sessions with a total of 23 human participants as well as deploying the Focus Agent to simulate these discussions with {AI} participants. Quantitative analysis indicates that Focus Agent can generate opinions similar to those of human participants. Furthermore, the research exposes some improvements associated with {LLMs} acting as moderators in focus group discussions that include human participants. © 2025 Elsevier B.V., All rights reserved.},
	author = {Zhang, Taiyu and Zhang, Xuesong and Cools, Robbe and Simeone, Adalberto L.},
	date = {2024},
	langid = {english},
	note = {Type: Conference paper},
	keywords = {Intelligent virtual agents, Chatbots, Language model, Virtual environments, Virtual agent, Intelligent agents, Computer interaction, Digital elevation model, Data collection, Data quality, Focus groups, Group discussions, Moderators, Multi-agents simulations, Virtual focus group, {citationNumber}: 0, {ccfInfo}: {CCF}-None {IVA}},
}

@inproceedings{chen_li_2024,
	title = {Li bai the youth: an {LLM}-powered virtual agent for children's chinese poetry education},
	url = {https://www.scopus.com/inward/record.uri?eid=2-s2.0-85215499771&doi=10.1145%2F3681756.3697967&partnerID=40&md5=9875e4c72e85482026977e05d2c546c5},
	doi = {10.1145/3681756.3697967},
	abstract = {Large language models ({LLMs}) are increasingly recognized for their potential, but their application in fostering children's poetry learning remains underexplored. This paper introduces Li Bai the Youth, an interactive installation that leverages a virtual agent powered by an {LLM}. We present a technical pipeline incorporating text-to-speech, lip synchronization, and other functionalities to enable real-time conversation between users and the virtual agent, Li Bai. Additionally, we implemented strategies to enhance the user experience during interaction. Li Bai the Youth offers a novel approach to poetry learning, promoting cultural heritage engagement. © 2025 Elsevier B.V., All rights reserved.},
	author = {Chen, Yurun and Lyu, Xin and Li, Tianzhao and Gao, Zihan},
	date = {2024},
	langid = {english},
	note = {Type: Conference paper},
	keywords = {Intelligent virtual agents, Chatbots, Large language model, Language model, Virtual agent, Implemented strategy, Interactive installations, Lip synchronization, Poetry education, Real- time, Real-time conversation, Text to speech, {citationNumber}: 0, {ccfInfo}: {CCF}-None {SIGGRAPHA}},
}

@inproceedings{xu_filmagent_2024,
	title = {{FilmAgent}: automating virtual film production through a multi-agent collaborative framework},
	url = {https://www.scopus.com/inward/record.uri?eid=2-s2.0-85214817096&doi=10.1145%2F3681758.3698014&partnerID=40&md5=d5ef0eef494f1d43a49026072cf9a90d},
	doi = {10.1145/3681758.3698014},
	abstract = {Virtual film production requires intricate decision-making processes, including scriptwriting, virtual cinematography, and precise actor positioning and actions. Remarkable progress in automated decision-making have utilized agent societies powered by large language models ({LLMs}). This paper introduces {FilmAgent}, a novel {LLM}-based multi-Agent collaborative framework designed to automate and streamline the film production process. {FilmAgent} simulates key crew roles-directors, screenwriters, actors, and cinematographers-within a sandbox environment, integrating efficient human workflows. The process is divided into three stages: planning, scriptwriting, and cinematography. Each stage engages a team of film crews providing iterative feedback, thus verifying intermediate results and reducing errors. Our evaluation of generated videos reveals that collaborative {FilmAgent} significantly outperforms individual efforts in line consistency, script coherence, character actions, and camera settings. Further analysis highlights the importance of feedback and verification in reducing hallucinations, enhancing script quality, and improving camera choices. We hope that this project lays the groundwork and shows the potential of integrating {LLMs} into creative multimedia tasks1. © 2025 Elsevier B.V., All rights reserved.},
	author = {Xu, Zhenran and Wang, Jifang and Wang, Longyue and Li, Zhouyi and Shi, Senbao and Hu, Baotian and Zhang, Min},
	date = {2024},
	langid = {english},
	note = {Type: Conference paper},
	keywords = {Decision making, Intelligent virtual agents, Large language model, Decision-making process, Language model, Intelligent agents, Agent society, Automated decision making, Autonomous agents, Collaborative framework, Film production, Multi agent, Multiagent systems ({MASs}), Problem oriented languages, Production control, Virtual cinematography, {citationNumber}: 0, {ccfInfo}: {CCF}-None {SIGGRAPHA}},
}

@article{brugge_large_2024,
	title = {Large language models improve clinical decision making of medical students through patient simulation and structured feedback: a randomized controlled trial},
	volume = {24},
	url = {https://www.scopus.com/inward/record.uri?eid=2-s2.0-85211109522&doi=10.1186%2Fs12909-024-06399-7&partnerID=40&md5=bdb902250bf40a6ea21809ed797b6792},
	doi = {10.1186/s12909-024-06399-7},
	abstract = {Background: Clinical decision-making ({CDM}) refers to physicians’ ability to gather, evaluate, and interpret relevant diagnostic information. An integral component of {CDM} is the medical history conversation, traditionally practiced on real or simulated patients. In this study, we explored the potential of using Large Language Models ({LLM}) to simulate patient-doctor interactions and provide structured feedback. Methods: We developed {AI} prompts to simulate patients with different symptoms, engaging in realistic medical history conversations. In our double-blind randomized design, the control group participated in simulated medical history conversations with {AI} patients (control group), while the intervention group, in addition to simulated conversations, also received {AI}-generated feedback on their performances (feedback group). We examined the influence of feedback based on their {CDM} performance, which was evaluated by two raters ({ICC} = 0.924) using the Clinical Reasoning Indicator – History Taking Inventory ({CRI}-{HTI}). The data was analyzed using an {ANOVA} for repeated measures. Results: Our final sample included 21 medical students (age{\textless}inf{\textgreater}mean{\textless}/inf{\textgreater} = 22.10 years, semester{\textless}inf{\textgreater}mean{\textless}/inf{\textgreater} = 4, 14 females). At baseline, the feedback group (mean = 3.28 ± 0.09 [standard deviation]) and the control group (3.21 ± 0.08) achieved similar {CRI}-{HTI} scores, indicating successful randomization. After only four training sessions, the feedback group (3.60 ± 0.13) outperformed the control group (3.02 ± 0.12), F (1,18) = 4.44, p =.049 with a strong effect size, partial η$^{\textrm{2}}$ = 0.198. Specifically, the feedback group showed improvements in the subdomains of {CDM} of creating context (p =.046) and securing information (p =.018), while their ability to focus questions did not improve significantly (p =.265). Conclusion: The results suggest that {AI}-simulated medical history conversations can support {CDM} training, especially when combined with structured feedback. Such training format may serve as a cost-effective supplement to existing training methods, better preparing students for real medical history conversations. © 2024 Elsevier B.V., All rights reserved.},
	number = {1},
	journaltitle = {{BMC} Medical Education},
	shortjournal = {{BMC} Med. Educ.},
	author = {Brügge, Emilia and Ricchizzi, Sarah and Arenbeck, Malin and Keller, Marius Niklas and Schur, Lina and Stummer, Walter and Holling, Markus and Lu, Max Hao and Darici, Dogus},
	date = {2024},
	langid = {english},
	note = {Type: Article},
	keywords = {artificial intelligence, Artificial Intelligence, Education, doctor patient relationship, human, Humans, Medical, medical education, patient simulation, Patient Simulation, Physician-Patient Relations, procedures, adult, clinical competence, Clinical Competence, clinical decision making, Clinical Decision-Making, controlled study, female, Female, male, Male, young adult, Adult, Students, psychology, medical student, randomized controlled trial, Undergraduate, Young Adult, anamnesis, Medical History Taking, Feedback, feedback system, constructive feedback, double blind procedure, Double-Blind Method, Formative Feedback, {ccfInfo}: Not Found, {citationNumber}: 0},
}

@article{lois_accuracy_2024,
	title = {Accuracy of natural language processors for patients seeking inguinal hernia information},
	volume = {38},
	url = {https://www.scopus.com/inward/record.uri?eid=2-s2.0-85207021109&doi=10.1007%2Fs00464-024-11221-y&partnerID=40&md5=a4dc6d0cae7ecb151a8adb19a535e6cf},
	doi = {10.1007/s00464-024-11221-y},
	abstract = {Background: {NLPs} such as {ChatGPT} are novel sources of online healthcare information that are readily accessible and integrated into internet search tools. The accuracy of {NLP}-generated responses to health information questions is unknown. Methods: We queried four {NLPs} ({ChatGPT} 3.5 and 4, Bard, and Claude 2.0) for responses to simulated patient questions about inguinal hernias and their management. Responses were graded on a Likert scale (1 poor to 5 excellent) for relevance, completeness, and accuracy. Responses were compiled and scored collectively for readability using the Flesch–Kincaid score and for educational quality using the {DISCERN} instrument, a validated tool for evaluating patient information materials. Responses were also compared to two gold-standard educational materials provided by {SAGES} and the {ACS}. Evaluations were performed by six hernia surgeons. Results: The average {NLP} response scores for relevance, completeness, and accuracy were 4.76 (95\% {CI} 4.70–4.80), 4.11 (95\% {CI} 4.02–4.20), and 4.14 (95\% {CI} 4.03–4.24), respectively. {ChatGPT}4 received higher accuracy scores (mean 4.43 [95\% {CI} 4.37–4.50]) than Bard (mean 4.06 [95\% {CI} 3.88–4.26]) and Claude 2.0 (mean 3.85 [95\% {CI} 3.63–4.08]). The {ACS} document received the best scores for reading ease (55.2) and grade level (9.2); however, none of the documents achieved the readibility thresholds recommended by the American Medical Association. The {ACS} document also received the highest {DISCERN} score of 63.5 (57.0–70.1), and this was significantly higher compared to {ChatGPT} 4 (50.8 [95\% {CI} 46.2–55.4]) and Claude 2.0 (48 [95\% {CI} 41.6–54.4]). Conclusions: The evaluated {NLPs} provided relevant responses of reasonable accuracy to questions about inguinal hernia. Compiled {NLP} responses received relatively low readability and {DISCERN} scores, although results may improve as {NLPs} evolve or with adjustments in question wording. As surgical patients expand their use of {NLPs} for healthcare information, surgeons should be aware of the benefits and limitations of {NLPs} as patient education tools. © 2024 Elsevier B.V., All rights reserved.},
	pages = {7409 -- 7415},
	number = {12},
	journaltitle = {Surgical Endoscopy},
	shortjournal = {Surg. Endosc.},
	author = {Lois, Alex W. and Yates, Robert B. and Ivy, Megan Lea and Inaba, Colette S. and Tatum, Roger Perry and Cetrulo, Lawrence N. and Parr, Zoe E. and Chen, Judy and Khandelwal, Saurabh and Wright, Andrew S.},
	date = {2024},
	langid = {english},
	note = {Type: Article},
	keywords = {natural language processing, artificial intelligence, {ChatGPT}, Internet, human, Humans, procedures, Article, Natural Language Processing, surgery, simulation, accuracy, comprehension, Comprehension, consumer health information, Consumer Health Information, Hernia, information seeking, Information Seeking Behavior, Inguinal, inguinal hernia, Likert scale, medical information, patient education, Patient Education as Topic, patient information, surgical patient, {ccfInfo}: Not Found, {citationNumber}: 0},
}

@article{borg_enhancing_2024,
	title = {Enhancing clinical reasoning skills for medical students: a qualitative comparison of {LLM}-powered social robotic versus computer-based virtual patients within rheumatology},
	volume = {44},
	url = {https://www.scopus.com/inward/record.uri?eid=2-s2.0-85206821579&doi=10.1007%2Fs00296-024-05731-0&partnerID=40&md5=95cc4f8ede3474566a04a70838263732},
	doi = {10.1007/s00296-024-05731-0},
	abstract = {Virtual patients ({VPs}) are increasingly used in medical education to train clinical reasoning ({CR}) skills. However, optimal {VP} design for enhancing interactivity and authenticity remains unclear. Novel interactive modalities, such as large language model ({LLM})-enhanced social robotic {VPs} might increase interactivity and authenticity in {CR} skill practice. To evaluate medical students’ perceptions of {CR} training using an {LLM}-enhanced social robotic {VP} platform compared with a conventional computer-based {VP} platform. A qualitative study involved 23 third-year medical students from Karolinska Institutet, who completed {VP} cases on an {LLM}-enhanced social robotic platform and a computer-based semi-linear platform. In-depth interviews assessed students’ self-perceived acquirement of {CR} skills using the two platforms. Thematic analysis was employed to identify themes and sub-themes. Three main themes were identified: authenticity, {VP} application, and strengths and limitations. Students found the social robotic platform more authentic and engaging. It enabled highly interactive communication and expressed emotions, collectively offering a realistic experience. It facilitated active learning, hypothesis generation, and adaptive thinking. Limitations included lack of physical examination options and, occasionally, mechanical dialogue. The {LLM}-enhanced social robotic {VP} platform offers a more authentic and interactive learning experience compared to the conventional computer-based platform. Despite some limitations, it shows promise in training {CR} skills, communication, and adaptive thinking. Social robotic {VPs} may prove useful and safe learning environments for exposing medical students to diverse, highly interactive patient simulations. © 2024 Elsevier B.V., All rights reserved.},
	pages = {3041 -- 3051},
	number = {12},
	journaltitle = {Rheumatology International},
	shortjournal = {Rheumatol. Int.},
	author = {Borg, Alexander and Jobs, Benjamin and Huss, Viking and Gentline, Cidem and Espinosa, Fabricio and Ruiz, Mini and Edelbring, Samuel and Georg, Carina and Skantze, Gabriel and Parodis, Ioannis},
	date = {2024},
	langid = {english},
	note = {Type: Article},
	keywords = {Robotics, Education, human, Humans, Medical, medical education, patient simulation, procedures, adult, Article, clinical competence, Clinical Competence, controlled study, female, Female, male, Male, large language model, interpersonal communication, young adult, emotion, Adult, clinical reasoning, Clinical Reasoning, Students, interview, physical examination, comparative study, education, psychology, qualitative analysis, medical student, Undergraduate, computer aided design, qualitative research, Qualitative Research, rheumatology, Rheumatology, robotics, skill, thematic analysis, thinking, Young Adult, {ccfInfo}: Not Found, {citationNumber}: 0},
}

@article{musbahi_can_2024,
	title = {Can {ChatGPT} make surgical decisions with confidence similar to experienced knee surgeons?},
	volume = {51},
	url = {https://www.scopus.com/inward/record.uri?eid=2-s2.0-85203407552&doi=10.1016%2Fj.knee.2024.08.015&partnerID=40&md5=4425fedef6cd8a1134439618047f9ddd},
	doi = {10.1016/j.knee.2024.08.015},
	abstract = {Background: Unicompartmental knee replacements ({UKRs}) have become an increasingly attractive option for end-stage single-compartment knee osteoarthritis ({OA}). However, there remains controversy in patient selection. Natural language processing ({NLP}) is a form of artificial intelligence ({AI}). We aimed to determine whether general-purpose open-source natural language programs can make decisions regarding a patient's suitability for a total knee replacement ({TKR}) or a {UKR} and how confident {AI} {NLP} programs are in surgical decision making. Methods: We conducted a case-based cohort study using data from a separate study, where participants (73 surgeons and {AI} {NLP} programs) were presented with 32 fictitious clinical case scenarios that simulated patients with predominantly medial knee {OA} who would require surgery. Using the overall {UKR}/{TKR} judgments of the 73 experienced knee surgeons as the gold standard reference, we calculated the sensitivity, specificity, and positive predictive value of {AI} {NLP} programs to identify whether a patient should undergo {UKR}. Results: There was disagreement between the surgeons and {ChatGPT} in only five scenarios (15.6\%). With the 73 surgeons’ decision as the gold standard, the sensitivity of {ChatGPT} in determining whether a patient should undergo {UKR} was 0.91 (95\% confidence interval ({CI}): 0.71 to 0.98). The positive predictive value for {ChatGPT} was 0.87 (95\% {CI}: 0.72 to 0.94). {ChatGPT} was more confident in its {UKR} decision making (surgeon mean confidence = 1.7, {ChatGPT} mean confidence = 2.4). Conclusions: It has been demonstrated that {ChatGPT} can make surgical decisions, and exceeded the confidence of experienced knee surgeons with substantial inter-rater agreement when deciding whether a patient was most appropriate for a {UKR}. © 2024 Elsevier B.V., All rights reserved.},
	pages = {120 -- 129},
	journaltitle = {Knee},
	shortjournal = {Knee},
	author = {Musbahi, Omar and Nurek, Martine and Pouris, Kyriacos and Vella-Baldacchino, Martinique and Bottle, Alex and Hing, Caroline B. and Kostopoulou, Olga and Cobb, Justin Peter and Jones, Gareth G.},
	date = {2024},
	langid = {english},
	note = {Type: Article},
	keywords = {natural language processing, artificial intelligence, Artificial Intelligence, {ChatGPT}, human, Humans, procedures, adult, Arthroplasty, Article, calculation, clinical article, clinical competence, Clinical Competence, clinical decision making, Clinical Decision-Making, cohort analysis, confidence interval, controlled study, diagnostic test accuracy study, female, Female, gold standard, interrater reliability, Knee, knee osteoarthritis, knee replacement, male, Male, medial meniscus, middle aged, Middle Aged, Natural Language Processing, orthopedic surgeon, Osteoarthritis, patient selection, Patient Selection, predictive value, Replacement, sensitivity and specificity, surgeon, Surgeons, surgery, total knee arthroplasty, {ccfInfo}: Not Found, {citationNumber}: 1},
}

@article{kaftan_response_2024,
	title = {Response accuracy of {ChatGPT} 3.5 copilot and gemini in interpreting biochemical laboratory data a pilot study},
	volume = {14},
	url = {https://www.scopus.com/inward/record.uri?eid=2-s2.0-85190354450&doi=10.1038%2Fs41598-024-58964-1&partnerID=40&md5=e51b47beee676cd1b33c52bbab2e03ba},
	doi = {10.1038/s41598-024-58964-1},
	abstract = {With the release of {ChatGPT} at the end of 2022, a new era of thinking and technology use has begun. Artificial intelligence models ({AIs}) like Gemini (Bard), Copilot (Bing), and {ChatGPT}-3.5 have the potential to impact every aspect of our lives, including laboratory data interpretation. To assess the accuracy of {ChatGPT}-3.5, Copilot, and Gemini responses in evaluating biochemical data. Ten simulated patients' biochemical laboratory data, including serum urea, creatinine, glucose, cholesterol, triglycerides, low-density lipoprotein ({LDL}-c), and high-density lipoprotein ({HDL}-c), in addition to {HbA}1c, were interpreted by three {AIs}: Copilot, Gemini, and {ChatGPT}-3.5, followed by evaluation with three raters. The study was carried out using two approaches. The first encompassed all biochemical data. The second contained only kidney function data. The first approach indicated Copilot to have the highest level of accuracy, followed by Gemini and {ChatGPT}-3.5. Friedman and Dunn's post-hoc test revealed that Copilot had the highest mean rank; the pairwise comparisons revealed significant differences for Copilot vs. {ChatGPT}-3.5 (P = 0.002) and Gemini (P = 0.008). The second approach exhibited Copilot to have the highest accuracy of performance. The Friedman test with Dunn's post-hoc analysis showed Copilot to have the highest mean rank. The Wilcoxon Signed-Rank Test demonstrated an indistinguishable response (P = 0.5) of Copilot when all laboratory data were applied vs. the application of only kidney function data. Copilot is more accurate in interpreting biochemical data than Gemini and {ChatGPT}-3.5. Its consistent responses across different data subsets highlight its reliability in this context. © 2025 Elsevier B.V., All rights reserved.},
	number = {1},
	journaltitle = {Scientific Reports},
	shortjournal = {Sci. Rep.},
	author = {Kaftan, Ahmed N. and Hussain, Majid Kadhum and Naser, Farah Hassoon},
	date = {2024},
	langid = {english},
	note = {Type: Article},
	keywords = {artificial intelligence, Artificial Intelligence, Pilot Projects, human, Humans, pilot study, reproducibility, Reproducibility of Results, Blood Urea Nitrogen, creatinine, Creatinine, urea nitrogen blood level, {ccfInfo}: Not Found, {citationNumber}: 5},
}

@inproceedings{molto_llm-powered_2024,
	title = {An {LLM}-powered socially interactive agent with adaptive facial expressions for conversing about health},
	url = {https://www.scopus.com/inward/record.uri?eid=2-s2.0-85211126524&doi=10.1145%2F3686215.3688378&partnerID=40&md5=df30de0b9091313f07b277839e64e39c},
	doi = {10.1145/3686215.3688378},
	abstract = {Virtual Socially Interactive Agents ({SIA}) have shown great promise for human interactions with computer applications in which not only domain-relevant content is needed, but also the way in which the content is delivered (e.g. socio-emotionally adaptive tutoring agents, socio-emotionally responsive health agents). While recent progress on Large Language Models ({LLMs}) has made rich verbal interactions possible, {LLMs} cannot communicate nonverbal social cues through a simple text-based interface. We propose an expressive conversational {SIA} system, powered by an {OpenAI} Large Language Model ({LLM}) for text generation, integrated with a 3D humanoid model with real-time behavior generation of {FACS}-based facial expressions that mirror the user's to increase rapport and engagement using {HumeAI}'s Facial Expression Recognition and Empathic Voice Interface ({EVI}) models to drive the model's animations. As a case study, we use prompt-engineering to focus the conversation on discussing health-related behaviors. We ground the generation of the {LLM}'s questions based on the World Health Organization's ({WHO}) Alcohol Use Disorders Identification Test ({AUDIT}) 10-question inventory, a test that help identify whether someone is at risk of alcohol use disorder. © 2024 Elsevier B.V., All rights reserved.},
	pages = {75 -- 77},
	author = {Molto, Joaquin and Fields, Jonathan and Visser, Ubbo and Lisetti, Christine Laetitia},
	date = {2024},
	langid = {english},
	note = {Type: Conference paper},
	keywords = {Face recognition, Intelligent virtual agents, Chatbots, Large language model, Language model, Virtual agent, Facial Expressions, Interactive agents, Electronic health record, {mHealth}, Humaninteraction, Adaptation, Audition, Health information technology, Health informations, Recent progress, Three dimensional computer graphics, {citationNumber}: 0, {ccfInfo}: {CCF}-C {ICMI}},
}

@article{kim_framework_2024,
	title = {Framework for integrating large language models with a robotic health attendant for adaptive task execution in patient care},
	volume = {14},
	url = {https://www.scopus.com/inward/record.uri?eid=2-s2.0-85208499673&doi=10.3390%2Fapp14219922&partnerID=40&md5=f57e06a77cb6b3afb291ae80bc88a5fe},
	doi = {10.3390/app14219922},
	abstract = {The development of intelligent medical service robots for patient care presents significant challenges, particularly in integrating diverse knowledge sources and enabling robots to autonomously perform tasks in dynamic and unpredictable healthcare environments. This study introduces a novel framework that combines large language models with healthcare-specific knowledge and robotic operations to enhance autonomous task execution for a Robotic Health Attendant. Utilizing {OpenAI}’s {ChatGPT}, the system processes structured information about patient care protocols and unstructured human inputs to generate context-aware robot actions. A prototype system was tested in a simulated patient room where the robot successfully performed both simple individual actions and complex tasks involving the execution of multiple actions, based on real-time dialogues with the language model and predefined task specifications. The results demonstrate the potential of language models to reduce the reliance on hardcoded logic and provide healthcare professionals with the ability to interact with robotic systems through natural language. © 2024 Elsevier B.V., All rights reserved.},
	number = {21},
	journaltitle = {Applied Sciences (Switzerland)},
	shortjournal = {Appl. Sci. Switz.},
	author = {Kim, Kyungki and Windle, John R. and Christian, Melissa and Windle, Thomas A. and Ryherd, Erica E. and Huang, Peichi and Robinson, Anthony and Chapman, Reid},
	date = {2024},
	langid = {english},
	note = {Type: Article},
	keywords = {{ChatGPT}, Large language model, Medical services, Language model, Healthcare robot, Intelligent robots, Medical robotics, Medical service robot, Patient care, Robotic health attendant, Service robots, Task executions, {ccfInfo}: Not Found, {citationNumber}: Not Found},
}

@article{wang_application_2024,
	title = {Application of {ChatGPT} to support nutritional recommendations for dialysis patients – a qualitative and quantitative evaluation},
	volume = {34},
	url = {https://www.scopus.com/inward/record.uri?eid=2-s2.0-85207703193&doi=10.1053%2Fj.jrn.2024.09.001&partnerID=40&md5=3605cf99bb2d3e0ea7bfc3afce99d48e},
	doi = {10.1053/j.jrn.2024.09.001},
	abstract = {Objectives: The rising diversity of food preferences and the desire to provide better personalized care provide challenges to renal dietitians working in dialysis clinics. To address this situation, we explored the use of a large language model, specifically, {ChatGPT} using the {GPT}-4 model (openai.com), to support nutritional advice given to dialysis patients. Methods: We tasked {ChatGPT}-4 with generating a personalized daily meal plan, including nutritional information. Virtual “patients” were generated through Monte Carlo simulation; data from a randomly selected virtual patient were presented to {ChatGPT}. We provided to {ChatGPT} patient demographics, food preferences, laboratory data, clinical characteristics, and available budget, to generate a one-day sample menu with recipes and nutritional analyses. The resulting daily recipe recommendations, cooking instructions, and nutritional analyses were reviewed and rated on a five-point Likert scale by an experienced renal dietitian. In addition, the generated content was rated by a renal dietitian and compared with a U. S. Department of Agriculture–approved nutrient analysis software. {ChatGPT} also analyzed nutrition information of two recipes published online. We also requested a translation of the output into Spanish, Mandarin, Hungarian, German, and Dutch. Results: {ChatGPT} generated a daily menu with five recipes. The renal dietitian rated the recipes at 3 (3, 3) [median (Q1, Q3)], the cooking instructions at 5 (5,5), and the nutritional analysis at 2 (2, 2) on the five-point Likert scale. {ChatGPT}'s nutritional analysis underestimated calories by 36\% (95\% {CI}: 44-88\%), protein by 28\% (25-167\%), fat 48\% (29-81\%), phosphorus 54\% (15-102\%), potassium 49\% (40-68\%), and sodium 53\% (14-139\%). The nutritional analysis of online available recipes differed only by 0 to 35\%. The translations were rated as reliable by native speakers (4 on the five-point Likert scale). Conclusion: While {ChatGPT}-4 shows promise in providing personalized nutritional guidance for diverse dialysis patients, improvements are necessary. This study highlights the importance of thorough qualitative and quantitative evaluation of artificial intelligence–generated content, especially regarding medical use cases. © 2024 Elsevier B.V., All rights reserved.},
	pages = {477 -- 481},
	number = {6},
	journaltitle = {Journal of Renal Nutrition},
	shortjournal = {J. Ren. Nutr.},
	author = {Wang, Linchun and Zhang, Hanjie and Ginsberg, Nancy S. and Nandorine Ban, Andrea and Kooman, Jeroen Peter and Kotanko, Peter},
	date = {2024},
	langid = {english},
	note = {Type: Article},
	keywords = {human, Humans, procedures, female, Female, male, Male, middle aged, Middle Aged, aged, Aged, diet, Diet, Dietary Proteins, food preference, Food Preferences, hemodialysis, protein intake, Renal Dialysis, {ccfInfo}: Not Found, {citationNumber}: 0},
}

@article{leypold_artificial_2024,
	title = {Artificial intelligence-powered hand surgery consultation: {GPT}-4 as an assistant in a hand surgery outpatient clinic},
	volume = {49},
	url = {https://www.scopus.com/inward/record.uri?eid=2-s2.0-85199761406&doi=10.1016%2Fj.jhsa.2024.06.002&partnerID=40&md5=31a17c463877d8726fc4278a0b64a6cf},
	doi = {10.1016/j.jhsa.2024.06.002},
	abstract = {Purpose: Exploring the integration of artificial intelligence in clinical settings, this study examined the feasibility of using Generative Pretrained Transformer 4 ({GPT}-4), a large language model, as a consultation assistant in a hand surgery outpatient clinic. Methods: The study involved 10 simulated patient scenarios with common hand conditions, where {GPT}-4, enhanced through specific prompt engineering techniques, conducted medical history interviews, and assisted in diagnostic processes. A panel of expert hand surgeons, each board-certified in hand surgery, evaluated {GPT}-4’s responses using a Likert Scale across five criteria with scores ranging from 1 (lowest) to 5 (highest). Results: Generative Pretrained Transformer 4 achieved an average score of 4.6, reflecting good performance in documenting a medical history, as evaluated by the hand surgeons. Conclusions: These findings suggest that {GPT}-4 can effectively document medical histories to meet the standards of hand surgeons in a simulated environment. The findings indicate potential for future application in patient care, but the actual performance of {GPT}-4 in real clinical settings remains to be investigated. Clinical relevance: This study provides a preliminary indication that {GPT}-4 could be a useful consultation assistant in a hand surgery outpatient clinic, but further research is required to explore its reliability and practicality in actual practice. © 2024 Elsevier B.V., All rights reserved.},
	pages = {1078 -- 1088},
	number = {11},
	journaltitle = {Journal of Hand Surgery},
	shortjournal = {J. Hand Surg.},
	author = {Leypold, Tim and Schäfer, Benedikt and Boos, Anja Miriam and Beier, Justus Patrick},
	date = {2024},
	langid = {english},
	note = {Type: Article},
	keywords = {artificial intelligence, Artificial Intelligence, {ChatGPT}, human, Humans, Article, clinical decision making, surgery, Likert scale, Ambulatory Care Facilities, Feasibility Studies, feasibility study, hand, Hand, hand surgery, interview, machine learning, outpatient department, patient care, patient referral, Referral and Consultation, {ccfInfo}: Not Found, {citationNumber}: 1},
}

@inproceedings{luo_engaging_2024,
	title = {Engaging live video comments generation},
	url = {https://www.scopus.com/inward/record.uri?eid=2-s2.0-85209803004&doi=10.1145%2F3664647.3681195&partnerID=40&md5=c52147085c20adc862f00d441a47f413},
	doi = {10.1145/3664647.3681195},
	abstract = {Multimodal Dialogue agents are often required to respond to conversation history using both textual and visual content. Even though current dialogue studies predominantly strive to generate natural texts or images, they fall short in considering the relevance of multimodal responses within a dialogue context, consequently confining agents from making prudent choices based on multiple alternatives and their associated relevance scores for decision-making. In this paper, we present a bidirectional multimodal dialogue framework that skillfully combines the forward generation of multiple text and image response candidates with reverse selection guided by relevance scores evaluated on dialogue context, facilitating agents in selecting the most suitable multimodal responses. Specifically, the forward generation aspect of our framework leverages a stage-wise approach, first producing textual replies and composite visual descriptions from the dialogue context, followed by the generation of visual responses aligned with the descriptions. In the reverse selection process, visual responses are translated into tangible descriptive texts that, in conjunction with textual responses, are inversely tied back to the dialogue context for relevance assessment, assigning a reference score to each multimodal response candidate to assist the intelligent agent in making informed decisions. Experimental outcomes demonstrate that our proposed bidirectional dialogue response framework markedly elevates performance in both automatic and human evaluations, yielding a range of contextually fitting multimodal responses for selection. © 2024 Elsevier B.V., All rights reserved.},
	pages = {8034 -- 8042},
	author = {Luo, Ge and Ma, Yuchen and Zhang, Manman and Huang, Junqiang and Li, Sheng and Qian, Zhenxing and Zhang, Xinpeng},
	date = {2024},
	langid = {english},
	note = {Type: Conference paper},
	keywords = {Decision making, Chatbots, Natural language generation, Live video, Media processing, Multi-modal, Multimodal dialogue, Multimodal task, Relevance score, Social media, Social medium processing, Visual response, {citationNumber}: 0, {ccfInfo}: {CCF}-A {ACM} {MM}},
}

@inproceedings{schmidt_natural_2024,
	title = {Natural expression of a machine learning model's uncertainty through verbal and non-verbal behavior of intelligent virtual agents},
	url = {https://www.scopus.com/inward/record.uri?eid=2-s2.0-85215077183&doi=10.1145%2F3654777.3676454&partnerID=40&md5=eebd2690f21eb65469a156c5cff20a54},
	doi = {10.1145/3654777.3676454},
	abstract = {Uncertainty cues are inherent in natural human interaction, as they signal to communication partners how much they can rely on conveyed information. Humans subconsciously provide such signals both verbally (e.g., through expressions such as "maybe” or "I think”) and non-verbally (e.g., by diverting their gaze). In contrast, artificial intelligence ({AI})-based services and machine learning ({ML}) models such as {ChatGPT} usually do not disclose the reliability of answers to their users. In this paper, we explore the potential of combining {ML} models as powerful information sources with human means of expressing uncertainty to contextualize the information. We present a comprehensive pipeline that comprises (1) the human-centered collection of (non-)verbal uncertainty cues, (2) the transfer of cues to virtual agent videos, (3) the annotation of videos for perceived uncertainty, and (4) the subsequent training of a custom {ML} model that can generate uncertainty cues in virtual agent behavior. In a final step (5), the trained {ML} model is evaluated in terms of both fidelity and generalizability of the generated (non-)verbal uncertainty behavior. © 2025 Elsevier B.V., All rights reserved.},
	author = {Schmidt, Susanne and Rolff, Tim and Voigt, Henrik and Offe, Micha and Steinicke, Frank},
	date = {2024},
	langid = {english},
	note = {Type: Conference paper},
	keywords = {Intelligent virtual agents, Chatbots, Virtual agent, Adversarial machine learning, Contrastive Learning, Federated learning, Intelligent agents, Non-verbal behaviours, Machine-learning, Communication partners, Human communications, Humaninteraction, Machine learning models, Modeling uncertainties, Transparency in machine learning, Uncertainty, {citationNumber}: 0, {ccfInfo}: {CCF}-A {UIST}},
}

@article{wang_human-centered_2024,
	title = {From human-centered to social-centered artificial intelligence: assessing {ChatGPT}'s impact through disruptive events},
	volume = {11},
	url = {https://www.scopus.com/inward/record.uri?eid=2-s2.0-85207081430&doi=10.1177%2F20539517241290220&partnerID=40&md5=e7d0c688c3159d171be0381a88661b67},
	doi = {10.1177/20539517241290220},
	abstract = {Large language models ({LLMs}) and dialogue agents represent a significant shift in artificial intelligence ({AI}) research, particularly with the recent release of the {GPT} family of models. {ChatGPT}'s generative capabilities and versatility across technical and creative domains led to its widespread adoption, marking a departure from more limited deployments of previous {AI} systems. While society grapples with the emerging cultural impacts of this new societal-scale technology, critiques of {ChatGPT}'s impact within machine learning research communities have coalesced around its performance or other conventional safety evaluations relating to bias, toxicity, and “hallucination.” We argue that these critiques draw heavily on a particular conceptualization of the “human-centered” framework, which tends to cast atomized individuals as the key recipients of technology's benefits and detriments. In this article, we direct attention to another dimension of {LLMs} and dialogue agents’ impact: their effects on social groups, institutions, and accompanying norms and practices. By analyzing {ChatGPT}'s social impact through a social-centered framework, we challenge individualistic approaches in {AI} development and contribute to ongoing debates around the ethical and responsible deployment of {AI} systems. We hope this effort will call attention to more comprehensive and longitudinal evaluation tools (e.g., including more ethnographic analyses and participatory approaches) and compel technologists to complement human-centered thinking with social-centered approaches. © 2024 Elsevier B.V., All rights reserved.},
	number = {4},
	journaltitle = {Big Data \& Society},
	shortjournal = {Big Data Soc.},
	author = {Wang, Skyler and Cooper, Ned and Eby, Margaret R.},
	date = {2024},
	langid = {english},
	note = {Type: Article},
	keywords = {{ChatGPT}, Chatbots, Large language model, Language model, Dialog agent, Economic and social effects, Artificial intelligence research, Artificial intelligence systems, Creatives, Disruptive event, Human-centered, Social-centered, {citationNumber}: 4, {ccfInfo}: {CCF}-None {BIGDATASOCIETY}},
}

@article{dong_self-collaboration_2024,
	title = {Self-collaboration code generation via {ChatGPT}},
	volume = {33},
	url = {https://www.scopus.com/inward/record.uri?eid=2-s2.0-85198255497&doi=10.1145%2F3672459&partnerID=40&md5=c103ee9b9813f3e4926767fd4a5695f6},
	doi = {10.1145/3672459},
	abstract = {Although large language models ({LLMs}) have demonstrated remarkable code-generation ability, they still struggle with complex tasks. In real-world software development, humans usually tackle complex tasks through collaborative teamwork, a strategy that significantly controls development complexity and enhances software quality. Inspired by this, we present a self-collaboration framework for code generation employing {LLMs}, exemplified by {ChatGPT}. Specifically, through role instructions, (1) Multiple {LLM} agents act as distinct "experts,"each responsible for a specific subtask within a complex task; (2) Specify the way to collaborate and interact, so that different roles form a virtual team to facilitate each other's work, ultimately the virtual team addresses code generation tasks collaboratively without the need for human intervention. To effectively organize and manage this virtual team, we incorporate software-development methodology into the framework. Thus, we assemble an elementary team consisting of three {LLM} roles (i.e., analyst, coder, and tester) responsible for software development's analysis, coding, and testing stages. We conduct comprehensive experiments on various code-generation benchmarks. Experimental results indicate that self-collaboration code generation relatively improves 29.9-47.1\% Pass@1 compared to the base {LLM} agent. Moreover, we showcase that self-collaboration could potentially enable {LLMs} to efficiently handle complex repository-level tasks that are not readily solved by the single {LLM} agent. © 2024 Elsevier B.V., All rights reserved.},
	number = {7},
	journaltitle = {{ACM} Transactions on Software Engineering and Methodology},
	shortjournal = {{ACM} Trans. Software Eng. Methodol.},
	author = {Dong, Yihong and Jiang, Xue and Jin, Zhi and Li, Ge},
	date = {2024},
	langid = {english},
	note = {Type: Article},
	keywords = {Intelligent virtual agents, Chatbots, Large language model, Language model, Intelligent agents, Multi agent, Benchmarking, Agent collaboration, Codegeneration, Complex task, Computer software selection and evaluation, Model agents, Multi-agent collaboration, Program assemblers, Real-world, Software testing, Virtual team, {ccfInfo}: {CCF}-A {TOSEM}, {citationNumber}: 69},
}

@article{puerta_merino_llm_2024,
	title = {{LLM} reasoner and automated planner: a new {NPC} approach},
	volume = {390},
	url = {https://www.scopus.com/inward/record.uri?eid=2-s2.0-85217021162&doi=10.3233%2FFAIA240443&partnerID=40&md5=590211a610260288ef35ce7edf0e1c8a},
	doi = {10.3233/FAIA240443},
	abstract = {In domains requiring intelligent agents to emulate plausible human-like behavior, such as formative simulations, traditional techniques like behavior trees encounter significant challenges. Large Language Models ({LLMs}), despite not always yielding optimal solutions, usually offer plausible and human-like responses to a given problem. In this paper, we exploit this capability and propose a novel architecture that integrates an {LLM} for decision-making with a classical automated planner that can generate sound plans for that decision. The combination aims to equip an agent with the ability to make decisions in various situations, even if they were not anticipated during the design phase. © 2025 Elsevier B.V., All rights reserved.},
	pages = {244 -- 247},
	journaltitle = {Frontiers in Artificial Intelligence and Applications},
	shortjournal = {Front. Artif. Intell. Appl.},
	author = {Puerta Merino, Israel and Sabater-Mir, Jordi},
	date = {2024},
	langid = {english},
	note = {Type: Conference paper},
	keywords = {Decision making, Intelligent virtual agents, Decisions makings, Language model, Intelligent agents, Digital elevation model, Problem oriented languages, Human like, Agent based simulation, Behaviour Trees, Formative agent-based simulation, Human form models, Novel architecture, Optimal solutions, Reasoners, Traditional techniques, {citationNumber}: 0, {ccfInfo}: {CCF}-None {CCIA}},
}

@article{kiser_large_2024,
	title = {Large language models to help appeal denied radiotherapy services},
	volume = {8},
	url = {https://www.scopus.com/inward/record.uri?eid=2-s2.0-85203732573&doi=10.1200%2FCCI.24.00129&partnerID=40&md5=d3d7b9009ca34f7f953e4fdf111d97f6},
	doi = {10.1200/CCI.24.00129},
	abstract = {{PURPOSELarge} language model ({LLM}) artificial intelligences may help physicians appeal insurer denials of prescribed medical services, a task that delays patient care and contributes to burnout. We evaluated {LLM} performance at this task for denials of radiotherapy services.{METHODSWe} evaluated generative pretrained transformer 3.5 ({GPT}-3.5; {OpenAI}, San Francisco, {CA}), {GPT}-4, {GPT}-4 with internet search functionality ({GPT}-4web), and {GPT}-3.5ft. The latter was developed by fine-Tuning {GPT}-3.5 via an {OpenAI} application programming interface with 53 examples of appeal letters written by radiation oncologists. Twenty test prompts with simulated patient histories were programmatically presented to the {LLMs}, and output appeal letters were scored by three blinded radiation oncologists for language representation, clinical detail inclusion, clinical reasoning validity, literature citations, and overall readiness for insurer submission.{RESULTSInterobserver} agreement between radiation oncologists' scores was moderate or better for all domains (Cohen's kappa coefficients: 0.41-0.91). {GPT}-3.5, {GPT}-4, and {GPT}-4web wrote letters that were on average linguistically clear, summarized provided clinical histories without confabulation, reasoned appropriately, and were scored useful to expedite the insurance appeal process. {GPT}-4 and {GPT}-4web letters demonstrated superior clinical reasoning and were readier for submission than {GPT}-3.5 letters (P {\textless}.001). Fine-Tuning increased {GPT}-3.5ft confabulation and compromised performance compared with other {LLMs} across all domains (P {\textless}.001). All {LLMs}, including {GPT}-4web, were poor at supporting clinical assertions with existing, relevant, and appropriately cited primary literature.{CONCLUSIONWhen} prompted appropriately, three commercially available {LLMs} drafted letters that physicians deemed would expedite appealing insurer denials of radiotherapy services. {LLMs} may decrease this task's clerical workload on providers. However, {LLM} performance worsened when fine-Tuned with a task-specific, small training data set. © 2024 Elsevier B.V., All rights reserved.},
	journaltitle = {{JCO} Clinical Cancer Informatics},
	shortjournal = {{JCO} Clin. Cancer Inf.},
	author = {Kiser, Kendall J. and Waters, Michael R. and Reckford, Jocelyn and Lundeberg, Christopher and Abraham, Christopher D.},
	date = {2024},
	langid = {english},
	note = {Type: Article},
	keywords = {artificial intelligence, Artificial Intelligence, human, Humans, procedures, Article, interrater reliability, large language model, clinical reasoning, medical history, generative pretrained transformer, conformal radiotherapy, health insurance, intensity modulated radiation therapy, proton therapy, radiation oncologist, Radiation Oncologists, radiation oncology, Radiation Oncology, radiotherapy, Radiotherapy, treatment refusal, {ccfInfo}: Not Found, {citationNumber}: 0},
}

@inproceedings{lai_autowebglm_2024,
	title = {{AutoWebGLM}: a large language model-based web navigating agent},
	url = {https://www.scopus.com/inward/record.uri?eid=2-s2.0-85203719099&doi=10.1145%2F3637528.3671620&partnerID=40&md5=e83025866475bd62bc2b6faa8c2ab831},
	doi = {10.1145/3637528.3671620},
	abstract = {Large language models ({LLMs}) have fueled many intelligent web agents, but most existing ones perform far from satisfying in real-world web navigation tasks due to three factors: (1) the complexity of {HTML} text data (2) versatility of actions on webpages, and (3) task difficulty due to the open-domain nature of the web. In light of these challenges, we develop the open {AutoWebGLM} based on {ChatGLM}3-6B. {AutoWebGLM} can serve as a powerful automated web navigation agent that outperform {GPT}-4. Inspired by human browsing patterns, we first design an {HTML} simplification algorithm to represent webpages with vital information preserved succinctly. We then employ a hybrid human-{AI} method to build web browsing data for curriculum training. Finally, we bootstrap the model by reinforcement learning and rejection sampling to further facilitate webpage comprehension, browser operations, and efficient task decomposition by itself. For comprehensive evaluation, we establish a bilingual benchmark - -{AutoWebBench} - -for real-world web navigation tasks. We evaluate {AutoWebGLM} across diverse web navigation benchmarks, demonstrating its potential to tackle challenging tasks in real environments. Related code, model, and data are released at https://github.com/{THUDM}/{AutoWebGLM}. © 2025 Elsevier B.V., All rights reserved.},
	pages = {5295 -- 5306},
	booktitle = {Proceedings of the {ACM} {SIGKDD} International Conference on Knowledge Discovery and Data Mining},
	author = {Lai, Hanyu and Liu, Xiao and Iong, Iat Long and Yao, Shuntian and Chen, Yuxuan and Shen, Pengbo and Yu, Hao and Zhang, Hanchen and Zhang, Xiaohan and Dong, Yuxiao},
	date = {2024},
	langid = {english},
	note = {Type: Conference paper},
	keywords = {Intelligent virtual agents, Chatbots, Large language model, Reinforcement learning, Language model, Reinforcement learnings, Intelligent agents, Benchmarking, Personnel training, Chatglm, Curricula, {HTML}, Llm agent, Rejection sampling finetuning, Rejection samplings, Web Agents, Web browsers, Web Design, Web navigation, Web-page, {citationNumber}: 37, {ccfInfo}: {CCF}-A {SIGKDD}},
}

@inproceedings{guan_intelligent_2024,
	title = {Intelligent agents with {LLM}-based process automation},
	url = {https://www.scopus.com/inward/record.uri?eid=2-s2.0-85203717898&doi=10.1145%2F3637528.3671646&partnerID=40&md5=f2ed49d16a64accf954f2745ce85d0c7},
	doi = {10.1145/3637528.3671646},
	abstract = {While intelligent virtual assistants like Siri, Alexa, and Google Assistant have become ubiquitous in modern life, they still face limitations in their ability to follow multi-step instructions and accomplish complex goals articulated in natural language. However, recent breakthroughs in large language models ({LLMs}) show promise for overcoming existing barriers by enhancing natural language processing and reasoning capabilities. Though promising, applying {LLMs} to create more advanced virtual assistants still faces challenges like ensuring robust performance and handling variability in real-world user commands. This paper proposes a novel {LLM}-based virtual assistant that can automatically perform multi-step operations within mobile apps based on high-level user requests. The system represents an advance in assistants by providing an end-to-end solution for parsing instructions, reasoning about goals, and executing actions. {LLM}-based Process Automation ({LLMPA}) has modules for decomposing instructions, generating descriptions, detecting interface elements, predicting next actions, and error checking. Experiments demonstrate the system completing complex mobile operation tasks in Alipay based on natural language instructions. This showcases how large language models can enable automated assistants to accomplish real-world tasks. The main contributions are the novel {LLMPA} architecture optimized for app process automation, the methodology for applying {LLMs} to mobile apps, and demonstrations of multi-step task completion in a real-world environment. Notably, this work represents the first real-world deployment and extensive evaluation of a large language model-based virtual assistant in a widely used mobile application with an enormous user base numbering in the hundreds of millions. © 2025 Elsevier B.V., All rights reserved.},
	pages = {5018 -- 5027},
	booktitle = {Proceedings of the {ACM} {SIGKDD} International Conference on Knowledge Discovery and Data Mining},
	author = {Guan, Yanchu and Wang, Dong and Chu, Zhixuan and Wang, Shiyu and Ni, Feiyue and Song, Ruihua and Zhuang, Chenyi},
	date = {2024},
	langid = {english},
	note = {Type: Conference paper},
	keywords = {Intelligent virtual agents, Large language model, Natural languages, Virtual assistants, Language model, Intelligent agents, Human computer interaction, Natural language processing systems, Model-based {OPC}, Computer architecture, Explainable, High level languages, Intelligent virtual assistant, Mobile app, Modeling languages, Multisteps, Process automation, Snow and ice removal, {citationNumber}: 16, {ccfInfo}: {CCF}-A {SIGKDD}},
}

@article{nolan_incorporating_2024,
	title = {Incorporating patient values in large language model recommendations for surrogate and proxy decisions},
	volume = {6},
	url = {https://www.scopus.com/inward/record.uri?eid=2-s2.0-85201194520&doi=10.1097%2FCCE.0000000000001131&partnerID=40&md5=04e0ad4f9f60d3623ff5a70f7960cbc5},
	doi = {10.1097/CCE.0000000000001131},
	abstract = {Background: Surrogates, proxies, and clinicians making shared treatment decisions for patients who have lost decision-making capacity often fail to honor patients' wishes, due to stress, time pressures, misunderstanding patient values, and projecting personal biases. Advance directives intend to align care with patient values but are limited by low completion rates and application to only a subset of medical decisions. Here, we investigate the potential of large language models ({LLMs}) to incorporate patient values in supporting critical care clinical decision-making for incapacitated patients in a proof-of-concept study. Methods: We simulated text-based scenarios for 50 decisionally incapacitated patients for whom a medical condition required imminent clinical decisions regarding specific interventions. For each patient, we also simulated five unique value profiles captured using alternative formats: numeric ranking questionnaires, text-based questionnaires, and free-text narratives. We used pre-trained generative {LLMs} for two tasks: 1) text extraction of the treatments under consideration and 2) prompt-based question-answering to generate a recommendation in response to the scenario information, extracted treatment, and patient value profiles. Model outputs were compared with adjudications by three domain experts who independently evaluated each scenario and decision. Results and Conclusions: Automated extractions of the treatment in question were accurate for 88\% (n = 44/50) of scenarios. {LLM} treatment recommendations received an average Likert score by the adjudicators of 3.92 of 5.00 (five being best) across all patients for being medically plausible and reasonable treatment recommendations, and 3.58 of 5.00 for reflecting the documented values of the patient. Scores were highest when patient values were captured as short, unstructured, and free-text narratives based on simulated patient profiles. This proof-of-concept study demonstrates the potential for {LLMs} to function as support tools for surrogates, proxies, and clinicians aiming to honor the wishes and values of decisionally incapacitated patients. © 2024 Elsevier B.V., All rights reserved.},
	pages = {e1131},
	number = {8},
	journaltitle = {Critical Care Explorations},
	shortjournal = {Crit. Care Explor.},
	author = {Nolan, Victoria J. and Balch, Jeremy A. and Baskaran, Naveen Prasath and Shickel, Benjamin and Efron, Philip Alexander and Upchurch, Gilbert R. and Bihorac, Azra and Tignanelli, Christopher J. and Moseley, Ray Edward and Loftus, Tyler John},
	date = {2024},
	langid = {english},
	note = {Type: Article},
	keywords = {{ccfInfo}: Not Found, {citationNumber}: 0},
}

@article{lee_development_2024,
	title = {Development of a nursing diagnosis/record generative {AI} system based on virtual patient data},
	volume = {315},
	url = {https://www.scopus.com/inward/record.uri?eid=2-s2.0-85199626628&doi=10.3233%2FSHTI240275&partnerID=40&md5=094c916ab6be1ebd4dabf09b52373461},
	doi = {10.3233/SHTI240275},
	abstract = {This study investigates how to reduce nurses' repetitive electronic nursing record tasks. We applied generative {AI} by learning nursing record data practiced with virtual patient data. We aim to evaluate generative {AI}'s usefulness, usability, and availability when applied to nursing record creation tasks. The nursing record data collected through the electronic nursing record system for nursing students without privacy issues is in the form of {NANDA}, {FocusDAR}, {SOAPIE}, and narrative records. We trained 50,000 nursing record data and upgraded the performance through generative {AI} and fine-tuning. A separate {API} was used to connect with the practice electronic nursing record system, and 40 experienced nurses from a university hospital conducted tests. The electronic nursing record, through generative {AI}, is expected to contribute to easing the workload of nurses. © 2024 Elsevier B.V., All rights reserved.},
	pages = {678 -- 679},
	journaltitle = {Studies in Health Technology and Informatics},
	shortjournal = {Stud. Health Technol. Inf.},
	author = {Lee, Dongkyun and Seong, Mihyeon and Ju, Hongshin and Park, Minsul},
	date = {2024},
	langid = {english},
	note = {Type: Conference paper},
	keywords = {diagnosis, artificial intelligence, electronic health record, Electronic Health Records, Virtual patients, Artificial Intelligence, Performance, Nursing, Fine tuning, computer interface, human, Humans, User-Computer Interface, cohort analysis, controlled study, female, male, young adult, adverse drug reaction, {AI} systems, conference paper, Generative, generative artificial intelligence, Hospital data processing, medical record, nurse, Nursing diagnose, nursing diagnosis, Nursing Diagnosis, Nursing records, Nursing Records, nursing student, Nursing students, patient coding, Patient data, privacy, Privacy issue, university hospital, workload, {citationNumber}: 0, {ccfInfo}: {CCF}-None {NI}},
}

@article{small_large_2024,
	title = {Large language model–based responses to patients’ In-basket messages},
	volume = {7},
	url = {https://www.scopus.com/inward/record.uri?eid=2-s2.0-85198946918&doi=10.1001%2Fjamanetworkopen.2024.22399&partnerID=40&md5=5853e286692a82d9b512e82804cc04b4},
	doi = {10.1001/jamanetworkopen.2024.22399},
	abstract = {{IMPORTANCE} Virtual patient-physician communications have increased since 2020 and negatively impacted primary care physician ({PCP}) well-being. Generative artificial intelligence ({GenAI}) drafts of patient messages could potentially reduce health care professional ({HCP}) workload and improve communication quality, but only if the drafts are considered useful. {OBJECTIVES} To assess {PCPs}’ perceptions of {GenAI} drafts and to examine linguistic characteristics associated with equity and perceived empathy. {DESIGN}, {SETTING}, {AND} {PARTICIPANTS} This cross-sectional quality improvement study tested the hypothesis that {PCPs}’ ratings of {GenAI} drafts (created using the electronic health record [{EHR}] standard prompts) would be equivalent to {HCP}-generated responses on 3 dimensions. The study was conducted at {NYU} Langone Health using private patient-{HCP} communications at 3 internal medicine practices piloting {GenAI}. {EXPOSURES} Randomly assigned patient messages coupled with either an {HCP} message or the draft {GenAI} response. {MAIN} {OUTCOMES} {AND} {MEASURES} {PCPs} rated responses’ information content quality (eg, relevance), using a Likert scale, communication quality (eg, verbosity), using a Likert scale, and whether they would use the draft or start anew (usable vs unusable). Branching logic further probed for empathy, personalization, and professionalism of responses. Computational linguistics methods assessed content differences in {HCP} vs {GenAI} responses, focusing on equity and empathy. {RESULTS} A total of 16 {PCPs} (8 [50.0\%] female) reviewed 344 messages (175 {GenAI} drafted; 169 {HCP} drafted). Both {GenAI} and {HCP} responses were rated favorably. {GenAI} responses were rated higher for communication style than {HCP} responses (mean [{SD}], 3.70 [1.15] vs 3.38 [1.20]; P = .01, U = 12 568.5) but were similar to {HCPs} on information content (mean [{SD}], 3.53 [1.26] vs 3.41 [1.27]; P = .37; U = 13 981.0) and usable draft proportion (mean [{SD}], 0.69 [0.48] vs 0.65 [0.47], P = .49, t = −0.6842). Usable {GenAI} responses were considered more empathetic than usable {HCP} responses (32 of 86 [37.2\%] vs 13 of 79 [16.5\%]; difference, 125.5\%), possibly attributable to more subjective (mean [{SD}], 0.54 [0.16] vs 0.31 [0.23]; P {\textless} .001; difference, 74.2\%) and positive (mean [{SD}] polarity, 0.21 [0.14] vs 0.13 [0.25]; P = .02; difference, 61.5\%) language; they were also numerically longer (mean [{SD}] word count, 90.5 [32.0] vs 65.4 [62.6]; difference, 38.4\%), but the difference was not statistically significant (P = .07) and more linguistically complex (mean [{SD}] score, 125.2 [47.8] vs 95.4 [58.8]; P = .002; difference, 31.2\%). {CONCLUSIONS} In this cross-sectional study of {PCP} perceptions of an {EHR}-integrated {GenAI} chatbot, {GenAI} was found to communicate information better and with more empathy than {HCPs}, highlighting its potential to enhance patient-{HCP} communication. However, {GenAI} drafts were less readable than {HCPs}’, a significant concern for patients with low health or English literacy. © 2025 Elsevier B.V., All rights reserved.},
	number = {7},
	journaltitle = {{JAMA} Network Open},
	shortjournal = {{JAMA} Netw. Open},
	author = {Small, William R. and Wiesenfeld, Batia Mishan and Brandfield-Harvey, Beatrix and Jonassen, Zoe and Mandal, Soumik and Stevens, Elizabeth R. and Major, Vincent J. and Lostraglio, Erin and Szerencsy, Adam C. and Jones, Simon A.},
	date = {2024},
	langid = {english},
	note = {Type: Article},
	keywords = {artificial intelligence, electronic health record, Electronic Health Records, Artificial Intelligence, Language, Empathy, Physicians, doctor patient relationship, human, Humans, Physician-Patient Relations, adult, Article, controlled study, female, Female, male, Male, middle aged, Middle Aged, large language model, prompt engineering, Communication, interpersonal communication, Adult, physician, total quality management, Likert scale, generative artificial intelligence, workload, Cross-Sectional Studies, cross-sectional study, Attitude of Health Personnel, disease management, empathy, general practitioner, health care personnel, health personnel attitude, language, literacy, outpatient, Primary Care, professionalism, psychology, quality control, Quality Improvement, quality improvement study, {ccfInfo}: Not Found, {citationNumber}: 3},
}

@article{benfatah_assessing_2024,
	title = {Assessing the efficacy of {ChatGPT} as a virtual patient in nursing simulation training: a study on nursing students' experience},
	volume = {19},
	url = {https://www.scopus.com/inward/record.uri?eid=2-s2.0-85186336851&doi=10.1016%2Fj.teln.2024.02.005&partnerID=40&md5=445aa8de0069b01f0c1ae6fbd1859994},
	doi = {10.1016/j.teln.2024.02.005},
	abstract = {Background: Integrating healthcare simulators in nursing education allows for innovative training approaches. {ChatGPT} as a virtual patient is one such innovation. This study assessed {ChatGPT}'s effectiveness in nursing simulation. Methodology: Twelve nursing students from Morocco's Higher Institute of Health Sciences engaged with {ChatGPT} in a dyspnea scenario. Data collection included acceptability, accessibility, engagement ratings, and assessing students' virtual patient interaction skills. Results: Students embraced {ChatGPT} (accessibility: 4.3 ± 0.5, engagement: 4.3 ± 0.5). They recognized its value in training (average: 4.2 ± 0.5). Student interaction skills positively correlated with overall performance. Notably, students' interaction skills demonstrated a positive correlation with their overall performance. Further analysis revealed significant correlations between specific skills: clarity and comprehensibility of responses (r = 0.701), relevance of responses (r = 0.444), and the ability to provide useful information (r = 0.597). Conclusion: Incorporating communication-based simulations and patient engagement in nursing education is crucial. {ChatGPT} as a virtual patient holds promise in enriching clinical learning. Integrating such technology effectively prepares students for real patient interactions. © 2024 Elsevier B.V., All rights reserved.},
	pages = {e486 -- e493},
	number = {3},
	journaltitle = {Teaching and Learning in Nursing},
	shortjournal = {Teach. Learn. Nurs.},
	author = {Benfatah, Mohamed and Marfak, Abdelghafour and Saad, Elmadani and Hilali, Abderraouf and Nejjari, Chakib and Youlyouz-Marfak, Ibtissam},
	date = {2024},
	langid = {english},
	note = {Type: Article},
	keywords = {{ccfInfo}: Not Found, {citationNumber}: 4},
	file = {PDF:C\:\\Users\\Administrator\\Zotero\\storage\\N5JCGSFW\\Benfatah et al. - 2024 - Assessing the efficacy of ChatGPT as a virtual patient in nursing simulation training a study on nu.pdf:application/pdf},
}

@article{kenny_virtual_2024,
	title = {Virtual standardized {LLM}-{AI} patients for clinical practice},
	volume = {22},
	url = {https://www.scopus.com/inward/record.uri?eid=2-s2.0-85215399755&partnerID=40&md5=76aa10e8fb247e7d60d94874c3a66b6a},
	abstract = {The integration of artificially intelligent ({AI}) conversational agents acting as virtual standardized patients into the practice for therapists represents a significant advancement in the field of medical training and simulation. Over the past four decades, the development of cognitive architectures, chat bots, behavior trees, and state machines has aimed to create believable, human-like behavior in embodied agents. These virtual humans have been utilized in many applications, from non-player characters in video games to virtual patients for clinical medical diagnosis, to conversational therapists in training and entertainment. Studies have shown that these systems can be effective in training and intervention. However, numerous challenges remain in designing and implementing these systems effectively. One of the most promising developments in this area is the advent of Large Language Models ({LLMs}) and associated {AI} technologies such as Natural Language Processing ({NLP}), Natural Language understanding ({NLU}) and Generation ({NLG}), voice and behavior recognition and generation and integration of multi-modal inputs for emotion and gesture tracking to enhance behavior generation. {LLMs} have demonstrated remarkable capabilities in generating human-like text and engaging in meaningful conversational discourse, but have limited application in creating realistic interactive 3D virtual human characters. © 2025 Elsevier B.V., All rights reserved.},
	pages = {177 -- 182},
	journaltitle = {Annual Review of Cybertherapy and Telemedicine},
	shortjournal = {Annu. Rev. Cybertherapy Telemed.},
	author = {Kenny, Patrick G. and Parsons, Thomas D.},
	date = {2024},
	langid = {english},
	note = {Type: Article},
	keywords = {natural language processing, artificial intelligence, human, Article, conversation, large language model, simulation, behavior, character, clinical practice, data processing, decision making, emotion, gesture, learning, standardization, ⛔ No {DOI} found, {ccfInfo}: Not Found, {citationNumber}: Not Found},
}

@article{nikolopoulos_implementation_2024,
	title = {Implementation of a generative {AI} algorithm for virtually increasing the sample size of clinical studies},
	volume = {14},
	url = {https://www.scopus.com/inward/record.uri?eid=2-s2.0-85195893295&doi=10.3390%2Fapp14114570&partnerID=40&md5=8e26a729aa6d7ce625694126ba788262},
	doi = {10.3390/app14114570},
	abstract = {Featured Application: This work proposes the application of {AI} generative algorithms, specifically Wasserstein Generative Adversarial Networks ({WGANs}), to reduce the sample size in clinical trials. Additionally, a novel methodological procedure is established for this study, where the entire population, a sample, and {AI}-synthesized data are compared through Monte Carlo simulations. It is suggested that utilizing only a small subset of the true population along with {WGANs} can yield results similar to those obtained from the entire population. Determining the appropriate sample size is crucial in clinical studies due to the potential limitations of small sample sizes in detecting true effects. This work introduces the use of Wasserstein Generative Adversarial Networks ({WGANs}) to create virtual subjects and reduce the need for recruiting actual human volunteers. The proposed idea suggests that only a small subset (“sample”) of the true population can be used along with {WGANs} to create a virtual population (“generated” dataset). To demonstrate the suitability of the {WGAN}-based approach, a new methodological procedure was also required to be established and applied. Monte Carlo simulations of clinical studies were performed to compare the performance of the {WGAN}-synthesized virtual subjects (i.e., the “generated” dataset) against both the entire population (the so-called “original” dataset) and a subset of it, the “sample”. After training and tuning the {WGAN}, various scenarios were explored, and the comparative performance of the three datasets was evaluated, as well as the similarity in the results against the population data. Across all scenarios tested, integrating {WGANs} and their corresponding generated populations consistently exhibited superior performance compared with those from samples alone. The generated datasets also exhibited quite similar performance compared with the “original” (i.e., population) data. By introducing virtual patients, {WGANs} effectively augment sample size, reducing the risk of type {II} errors. The proposed {WGAN} approach has the potential to decrease costs, time, and ethical concerns associated with human participation in clinical trials. © 2024 Elsevier B.V., All rights reserved.},
	number = {11},
	journaltitle = {Applied Sciences (Switzerland)},
	shortjournal = {Appl. Sci. Switz.},
	author = {Nikolopoulos, Anastasios and Karalis, Vangelis D.},
	date = {2024},
	langid = {english},
	note = {Type: Article},
	keywords = {{ccfInfo}: Not Found, {citationNumber}: 0},
}

@inproceedings{hou_my_2024,
	title = {"my agent understands me better": integrating dynamic human-like memory recall and consolidation in {LLM}-based agents},
	url = {https://www.scopus.com/inward/record.uri?eid=2-s2.0-85194135457&doi=10.1145%2F3613905.3650839&partnerID=40&md5=97beb7baf78d51b619b191eeec009f1a},
	doi = {10.1145/3613905.3650839},
	abstract = {In this study, we propose a novel human-like memory architecture designed for enhancing the cognitive abilities of large language model ({LLM})-based dialogue agents. Our proposed architecture enables agents to autonomously recall memories necessary for response generation, effectively addressing a limitation in the temporal cognition of {LLMs}. We adopt the human memory cue recall as a trigger for accurate and efficient memory recall. Moreover, we developed a mathematical model that dynamically quantifies memory consolidation, considering factors such as contextual relevance, elapsed time, and recall frequency. The agent stores memories retrieved from the user's interaction history in a database that encapsulates each memory's content and temporal context. Thus, this strategic storage allows agents to recall specific memories and understand their significance to the user in a temporal context, similar to how humans recognize and recall past experiences. © 2025 Elsevier B.V., All rights reserved.},
	author = {Hou, Yuki and Tamoto, Haruki and Miyashita, Homei},
	date = {2024},
	langid = {english},
	note = {Type: Conference paper},
	keywords = {Large language model, Language model, Intelligent agents, Autonomous agents, Model-based {OPC}, Computational linguistics, Users' experiences, Cognitive ability, Human-like memory, Memory architecture, Memory retrieval, Memory retrieval model, Proposed architectures, Retrieval models, User interfaces, {citationNumber}: 21, {ccfInfo}: {CCF}-A {CHI}},
}

@article{bonfitto_harnessing_2024,
	title = {Harnessing {ChatGPT} dialogues to address claustrophobia in {MRI} - a radiographers' education perspective},
	volume = {30},
	url = {https://www.scopus.com/inward/record.uri?eid=2-s2.0-85186356920&doi=10.1016%2Fj.radi.2024.02.015&partnerID=40&md5=fc57fbbdc595a25ea217bc99cfe40960},
	doi = {10.1016/j.radi.2024.02.015},
	abstract = {Introduction: The healthcare sector invests significantly in communication skills training, but not always with satisfactory results. Recently, generative Large Language Models, have shown promising results in medical education. This study aims to use {ChatGPT} to simulate radiographer-patient conversations about the critical moment of claustrophobia management during {MRI}, exploring how Artificial Intelligence can improve radiographers' communication skills. Methods: This study exploits specifically designed prompts on {ChatGPT}-3.5 and {ChatGPT}-4 to generate simulated conversations between virtual claustrophobic patients and six radiographers with varying levels of work experience focusing on their differences in model size and language generation capabilities. Success rates and responses were analysed. The methods of radiographers in convincing virtual patients to undergo {MRI} despite claustrophobia were also evaluated. Results: A total of 60 simulations were conducted, achieving a success rate of 96.7\% (58/60). {ChatGPT}-3.5 exhibited errors in 40\% (12/30) of the simulations, while {ChatGPT}-4 showed no errors. In terms of radiographers' communication during the simulations, out of 164 responses, 70.2\% (115/164) were categorized as “Supportive Instructions,” followed by “Music Therapy” at 18.3\% (30/164). Experts mainly used “Supportive Instructions” (82.2\%, 51/62) and “Breathing Techniques” (9.7\%, 6/62). Intermediate participants favoured “Music Therapy” (26\%, 13/50), while Beginner participants frequently utilized “Mild Sedation” (15.4\%, 8/52). Conclusion: The simulation of clinical scenarios via {ChatGPT} proves valuable in assessing and testing radiographers' communication skills, especially in managing claustrophobic patients during {MRI}. This pilot study highlights the potential of {ChatGPT} in preclinical training, recognizing different training needs at different levels of professional experience. Implications for practice: This study is relevant in radiography practice, where {AI} is increasingly widespread, as it explores a new way to improve the training of radiographers. © 2024 Elsevier B.V., All rights reserved.},
	pages = {737 -- 744},
	number = {3},
	journaltitle = {Radiography},
	shortjournal = {Radiography},
	author = {Bonfitto, Giuseppe Roberto and Roletto, Andrea and Savardi, Mattia and Fasulo, Simone Vito and Catania, Diego and Signoroni, Alberto},
	date = {2024},
	langid = {english},
	note = {Type: Article},
	keywords = {diagnostic imaging, artificial intelligence, Artificial Intelligence, {ChatGPT}, human, Humans, medical education, patient simulation, Patient Simulation, adult, Article, controlled study, female, Female, male, Male, middle aged, breathing, claustrophobia, Communication, interpersonal communication, language model, Magnetic Resonance Imaging, medical expert, music therapy, nuclear magnetic resonance imaging, phobia, Phobic Disorders, pilot study, radiographer, sedation, simulation, virtual reality, young adult, {ccfInfo}: Not Found, {citationNumber}: 2},
}

@article{heston_chatgpt_2024,
	title = {{ChatGPT} provides inconsistent risk-stratification of patients with atraumatic chest pain},
	volume = {19},
	url = {https://www.scopus.com/inward/record.uri?eid=2-s2.0-85190746229&doi=10.1371%2Fjournal.pone.0301854&partnerID=40&md5=723e67faf3767e08b69296c40f50749d},
	doi = {10.1371/journal.pone.0301854},
	abstract = {Background {ChatGPT}-4 is a large language model with promising healthcare applications. However, its ability to analyze complex clinical data and provide consistent results is poorly known. Compared to validated tools, this study evaluated {ChatGPT}-4’s risk stratification of simulated patients with acute nontraumatic chest pain. Methods Three datasets of simulated case studies were created: one based on the {TIMI} score variables, another on {HEART} score variables, and a third comprising 44 randomized variables related to non-traumatic chest pain presentations. {ChatGPT}-4 independently scored each dataset five times. Its risk scores were compared to calculated {TIMI} and {HEART} scores. A model trained on 44 clinical variables was evaluated for consistency. Results {ChatGPT}-4 showed a high correlation with {TIMI} and {HEART} scores (r = 0.898 and 0.928, respectively), but the distribution of individual risk assessments was broad. {ChatGPT}-4 gave a different risk 45–48\% of the time for a fixed {TIMI} or {HEART} score. On the 44-variable model, a majority of the five {ChatGPT}-4 models agreed on a diagnosis category only 56\% of the time, and risk scores were poorly correlated (r = 0.605). Conclusion While {ChatGPT}-4 correlates closely with established risk stratification tools regarding mean scores, its inconsistency when presented with identical patient data on separate occasions raises concerns about its reliability. The findings suggest that while large language models like {ChatGPT}-4 hold promise for healthcare applications, further refinement and customization are necessary, particularly in the clinical risk assessment of atraumatic chest pain patients. © 2024 Elsevier B.V., All rights reserved.},
	number = {4},
	journaltitle = {{PLOS} One},
	shortjournal = {{PLOS} One},
	author = {Heston, Thomas F. and Lewis, Lawrence M.},
	date = {2024},
	langid = {english},
	note = {Type: Article},
	keywords = {{ChatGPT}, human, Humans, procedures, Article, large language model, risk assessment, risk factor, thorax pain, reproducibility, Reproducibility of Results, bradycardia, Chest Pain, coronary angiography, endoscopy, fever, Kruskal Wallis test, pain severity, physical examination, Prospective Studies, prospective study, reliability, Risk Assessment, Risk Factors, single nucleotide polymorphism, software, troponin, {ccfInfo}: Not Found, {citationNumber}: 5},
}

@article{sardesai_utilizing_2024,
	title = {Utilizing generative conversational artificial intelligence to create simulated patient encounters: a pilot study for anaesthesia training},
	volume = {100},
	url = {https://www.scopus.com/inward/record.uri?eid=2-s2.0-85188153595&doi=10.1093%2Fpostmj%2Fqgad137&partnerID=40&md5=a77410c830f759e2d1b2e58e62996502},
	doi = {10.1093/postmj/qgad137},
	abstract = {Purpose of the study: Generative conversational artificial intelligence ({AI}) has huge potential to improve medical education. This pilot study evaluated the possibility of using a 'no-code' generative {AI} solution to create 2D and 3D virtual avatars, that trainee doctors can interact with to simulate patient encounters. Methods: The platform 'Convai' was used to create a virtual patient avatar, with a custom backstory, to test the feasibility of this technique. The virtual patient model was set up to allow trainee anaesthetists to practice answering questions that patients' may have about interscalene nerve blocks for open reduction and internal fixation surgery. This tool was provided to anaesthetists to receive their feedback and evaluate the feasibility of this approach. Results: Fifteen anaesthetists were surveyed after using the tool. The tool had a median score [interquartile range ({IQR})] of 9 [7-10] in terms of how intuitive and user-friendly it was, and 8 [7-10] in terms of accuracy in simulating patient responses and behaviour. Eighty-seven percent of respondents felt comfortable using the model. Conclusions: By providing trainees with realistic scenarios, this technology allows trainees to practice answering patient questions regardless of actor availability, and indeed from home. Furthermore, the use of a 'no-code' platform allows clinicians to create customized training tools tailored to their medical specialties. While overall successful, this pilot study highlighted some of the current drawbacks and limitations of generative conversational {AI}, including the risk of outputting false information. Additional research and fine-tuning are required before generative conversational {AI} tools can act as a substitute for actors and peers.: What is already known on this topic Previous research has either focused on text-based chatbots, or chatbots that require complex coding skills and capabilities. What this study adds This research outlines the potential for clinicians to use 'no-code' platforms to create custom patient encounters, as well as create 3D avatars with speech-to-text and text-to-speech capabilities to improve realism. How this study might affect research, practice or policy This study suggests that 2D and 3D virtual avatars may prove useful as educational tools in allowing doctors to practice interacting with patients. However, additional research in methods to reduce hallucinations and improve realism is required. © 2024 Elsevier B.V., All rights reserved.},
	pages = {237 -- 241},
	number = {1182},
	journaltitle = {Postgraduate Medical Journal},
	shortjournal = {Postgrad. Med. J.},
	author = {Sardesai, Neil R. and Russo, Paolo and Martin, Jonathan and Sardesai, Anand M.},
	date = {2024},
	langid = {english},
	note = {Type: Article},
	keywords = {natural language processing, artificial intelligence, Artificial Intelligence, Pilot Projects, Anesthesiology, human, Humans, medical education, Article, Communication, interpersonal communication, pilot study, accuracy, feasibility study, reliability, anesthesia, Anesthesia, anesthesiology, computer model, diabetes mellitus, humerus fracture, nausea and vomiting, nerve injury, open reduction (procedure), oral contraceptive agent, osteosynthesis, outcome assessment, paresthesia, proof of concept, skiing, skin tingling, training, {ccfInfo}: Not Found, {citationNumber}: 3},
}

@article{safranek_automated_2024,
	title = {Automated {HEART} score determination via {ChatGPT}: honing a framework for iterative prompt development},
	volume = {5},
	url = {https://www.scopus.com/inward/record.uri?eid=2-s2.0-85187896656&doi=10.1002%2Femp2.13133&partnerID=40&md5=318cfa41514b6e1e8a0a7e521bd858ce},
	doi = {10.1002/emp2.13133},
	abstract = {Objectives: This study presents a design framework to enhance the accuracy by which large language models ({LLMs}), like {ChatGPT} can extract insights from clinical notes. We highlight this framework via prompt refinement for the automated determination of {HEART} (History, {ECG}, Age, Risk factors, Troponin risk algorithm) scores in chest pain evaluation. Methods: We developed a pipeline for {LLM} prompt testing, employing stochastic repeat testing and quantifying response errors relative to physician assessment. We evaluated the pipeline for automated {HEART} score determination across a limited set of 24 synthetic clinical notes representing four simulated patients. To assess whether iterative prompt design could improve the {LLMs}’ ability to extract complex clinical concepts and apply rule-based logic to translate them to {HEART} subscores, we monitored diagnostic performance during prompt iteration. Results: Validation included three iterative rounds of prompt improvement for three {HEART} subscores with 25 repeat trials totaling 1200 queries each for {GPT}-3.5 and {GPT}-4. For both {LLM} models, from initial to final prompt design, there was a decrease in the rate of responses with erroneous, non-numerical subscore answers. Accuracy of numerical responses for {HEART} subscores (discrete 0–2 point scale) improved for {GPT}-4 from the initial to final prompt iteration, decreasing from a mean error of 0.16–0.10 (95\% confidence interval: 0.07–0.14) points. Conclusion: We established a framework for iterative prompt design in the clinical space. Although the results indicate potential for integrating {LLMs} in structured clinical note analysis, translation to real, large-scale clinical data with appropriate data privacy safeguards is needed. © 2024 Elsevier B.V., All rights reserved.},
	number = {2},
	journaltitle = {{JACEP} Open},
	shortjournal = {{JACEP} Open},
	author = {Safranek, Conrad W. and Huang, Thomas and Wright, Donald S. and Wright, Catherine X. and Socrates, Vimig and Sangal, Rohit B. and Iscoe, Mark S. and Chartash, David and Taylor, Richard Andrew},
	date = {2024},
	langid = {english},
	note = {Type: Article},
	keywords = {{ChatGPT}, human, Article, cohort analysis, algorithm, automation, cardiovascular disease assessment, clinical study, data privacy, diagnostic value, electrocardiogram, mathematical computing, measurement accuracy, medical history, physician, process design, process development, quantitative analysis, risk assessment, risk factor, stochastic model, thorax pain, total quality management, validation process, {ccfInfo}: Not Found, {citationNumber}: 4},
}

@article{barker_generative_2024,
	title = {Generative artificial intelligence as a tool for teaching communication in nutrition and dietetics education-a novel education innovation},
	volume = {16},
	url = {https://www.scopus.com/inward/record.uri?eid=2-s2.0-85190488220&doi=10.3390%2Fnu16070914&partnerID=40&md5=f10e293e9dcdba13b2871a5ccdbe1c59},
	doi = {10.3390/nu16070914},
	abstract = {Although effective communication is fundamental to nutrition and dietetics practice, providing novice practitioners with efficacious training remains a challenge. Traditionally, human simulated patients have been utilised in health professions training, however their use and development can be cost and time prohibitive. Presented here is a platform the authors have created that allows students to interact with virtual simulated patients to practise and develop their communication skills. Leveraging the structured incorporation of large language models, it is designed by pedagogical content experts and comprises individual cases based on curricula and student needs. It is targeted towards the practice of rapport building, asking of difficult questions, paraphrasing and mistake making, all of which are essential to learning. Students appreciate the individualised and immediate feedback based on validated communication tools that encourage self-reflection and improvement. Early trials have shown students are enthusiastic about this platform, however further investigations are required to determine its impact as an experiential communication skills tool. This platform harnesses the power of artificial intelligence to bridge the gap between theory and practice in communication skills training, requiring significantly reduced costs and resources than traditional simulated patient encounters. This record is sourced from {MEDLINE}/{PubMed}, a database of the U.S. National Library of Medicine},
	number = {7},
	journaltitle = {Nutrients},
	shortjournal = {Nutrients},
	author = {Barker, Lisa A. and Moore, Joel David and Cook, Helmy A.},
	date = {2024},
	langid = {english},
	note = {Type: Article},
	keywords = {artificial intelligence, Artificial Intelligence, human, Humans, Communication, interpersonal communication, dietetics, Dietetics, educational status, Educational Status, nutritional status, Nutritional Status, {ccfInfo}: Not Found, {citationNumber}: 2},
	file = {PDF:C\:\\Users\\Administrator\\Zotero\\storage\\WCZCS4CI\\Barker et al. - 2024 - Generative artificial intelligence as a tool for teaching communication in nutrition and dietetics e.pdf:application/pdf},
}

@inproceedings{borg_creating_2024,
	title = {Creating virtual patients using robots and large language models: a preliminary study with medical students},
	url = {https://www.scopus.com/inward/record.uri?eid=2-s2.0-85188128048&doi=10.1145%2F3610978.3640592&partnerID=40&md5=802f257863854c959bb552f66bac702c},
	doi = {10.1145/3610978.3640592},
	abstract = {This paper presents a virtual patient ({VP}) platform for medical education, combining a social robot, Furhat, with large language models ({LLMs}). Aimed at enhancing clinical reasoning ({CR}) training, particularly in rheumatology, this approach introduces more interactive and realistic patient simulations. The use of {LLMs} both for driving the dialogue, but also for the expression of emotions in the robot's face, as well as automatic analysis and generation of feedback to the student, is discussed. The platform's effectiveness was tested in a pilot study with 15 medical students, comparing it against a traditional semi-linear {VP} platform. The evaluation indicates a preference for the robot platform in terms of authenticity and learning effect. We conclude that this novel integration of a social robot and {LLMs} in {VP} simulations shows potential in medical education, offering a more engaging learning experience. © 2024 Elsevier B.V., All rights reserved.},
	pages = {273 -- 277},
	booktitle = {{ACM}/{IEEE} International Conference on Human-robot Interaction},
	author = {Borg, Alexander and Parodis, Ioannis and Skantze, Gabriel},
	date = {2024},
	langid = {english},
	note = {Type: Conference paper},
	keywords = {Virtual patients, Large language model, Language model, Clinical reasoning, Medical education, Computational linguistics, E-learning, Human robot interaction, Humans-robot interactions, Medical students, Patient simulations, Robot face, Robot in educations, Social robots, Students, Virtual reality, {ccfInfo}: {CCF}-None {HRI}, {citationNumber}: 2},
}

@article{zandi_exploring_2024,
	title = {Exploring diagnostic precision and triage proficiency: a comparative study of {GPT}-4 and bard in addressing common ophthalmic complaints},
	volume = {11},
	url = {https://www.scopus.com/inward/record.uri?eid=2-s2.0-85185920600&doi=10.3390%2Fbioengineering11020120&partnerID=40&md5=e5341261ec9e13229277191c162aa2ff},
	doi = {10.3390/bioengineering11020120},
	abstract = {In the modern era, patients often resort to the internet for answers to their health-related concerns, and clinics face challenges to providing timely response to patient concerns. This has led to a need to investigate the capabilities of {AI} chatbots for ophthalmic diagnosis and triage. In this in silico study, 80 simulated patient complaints in ophthalmology with varying urgency levels and clinical descriptors were entered into both {ChatGPT} and Bard in a systematic 3-step submission process asking chatbots to triage, diagnose, and evaluate urgency. Three ophthalmologists graded chatbot responses. Chatbots were significantly better at ophthalmic triage than diagnosis (90.0\% appropriate triage vs. 48.8\% correct leading diagnosis; p {\textless} 0.001), and {GPT}-4 performed better than Bard for appropriate triage recommendations (96.3\% vs. 83.8\%; p = 0.008), grader satisfaction for patient use (81.3\% vs. 55.0\%; p {\textless} 0.001), and lower potential harm rates (6.3\% vs. 20.0\%; p = 0.010). More descriptors improved the accuracy of diagnosis for both {GPT}-4 and Bard. These results indicate that chatbots may not need to recognize the correct diagnosis to provide appropriate ophthalmic triage, and there is a potential utility of these tools in aiding patients or triage staff; however, they are not a replacement for professional ophthalmic evaluation or advice. © 2024 Elsevier B.V., All rights reserved.},
	number = {2},
	journaltitle = {Bioengineering},
	shortjournal = {Bioengineering},
	author = {Zandi, Roya and Fahey, Joseph D. and Drakopoulos, Michael and Bryan, John M. and Dong, Siyuan and Bryar, Paul J. and Bidwell, Ann E. and Bowen, Randy Christopher and Lavine, Jeremy A. and Mirza, Rukhsana G.},
	date = {2024},
	langid = {english},
	note = {Type: Article},
	keywords = {{ccfInfo}: Not Found, {citationNumber}: 11},
}

@inproceedings{huang_emotional_2024,
	title = {Emotional {RAG}: enhancing role-playing agents through emotional retrieval},
	url = {https://www.scopus.com/inward/record.uri?eid=2-s2.0-86000214568&doi=10.1109%2FICKG63256.2024.00023&partnerID=40&md5=94973b08d5decab48ebf3017ffd18b7e},
	doi = {10.1109/ICKG63256.2024.00023},
	abstract = {As {LLMs} exhibit a high degree of human-like capability, increasing attention has been paid to role-playing research areas in which responses generated by {LLMs} are expected to mimic human replies. This has promoted the exploration of roleplaying agents in various applications, such as chatbots that can engage in natural conversations with users and virtual assistants that can provide personalized support and guidance. The crucial factor in the role-playing task is the effective utilization of character memory, which stores characters' profiles, experiences, and historical dialogues. Retrieval Augmented Generation ({RAG}) technology is used to access the related memory to enhance the response generation of role-playing agents. Most existing studies retrieve related information based on the semantic similarity of memory to maintain characters' personalized traits, and few attempts have been made to incorporate the emotional factor in the retrieval argument generation ({RAG}) of {LLMs}. Inspired by the Mood-Dependent Memory theory, which indicates that people recall an event better if they somehow reinstate during recall the original emotion they experienced during learning, we propose a novel emotion-aware memory retrieval framework, termed Emotional {RAG}, which recalls the related memory with consideration of emotional state in role-playing agents. Specifically, we design two kinds of retrieval strategies, i.e., combination strategy and sequential strategy, to incorporate both memory semantic and emotional states during the retrieval process. Extensive experiments on three representative roleplaying datasets demonstrate that our Emotional {RAG} framework outperforms the method without considering the emotional factor in maintaining the personalities of role-playing agents. This provides evidence to further reinforce the Mood-Dependent Memory theory in psychology. Our code are publicly available at https://github.com/{BAI}-{LAB}/{EmotionalRAG}. © 2025 Elsevier B.V., All rights reserved.},
	pages = {120 -- 127},
	author = {Huang, Le and Lan, Hengzhi and Sun, Zijun and Shi, Chuan and Bai, Ting},
	date = {2024},
	langid = {english},
	note = {Type: Conference paper},
	keywords = {Intelligent virtual agents, Chatbots, Large language model, Semantics, Language model, Economic and social effects, Human engineering, Role playing, Behavioral research, Computer system recovery, Distributed computer systems, Emotional factors, Emotional retrieval augmented generation, Emotional state, Human like, Programming theory, Research areas, Role-playing agent, {citationNumber}: 0, {ccfInfo}: {CCF}-None {ICBK}},
}

@inproceedings{cao_try-then-eval_2024,
	title = {Try-then-eval: equipping an {LLM}-based agent with a two-phase mechanism to solve computer tasks},
	url = {https://www.scopus.com/inward/record.uri?eid=2-s2.0-85217854479&doi=10.1109%2FSMC54092.2024.10831260&partnerID=40&md5=02525e9757b73b387b961b937acd6ad5},
	doi = {10.1109/SMC54092.2024.10831260},
	abstract = {Building an autonomous intelligent agent capable of carrying out web automation tasks from descriptions in natural language offers a wide range of applications, including software testing, virtual assistants, and task automation in general. However, recent studies addressing this problem often require manually constructing of prior human demonstrations. In this paper, we approach the problem by leveraging the idea of reinforcement learning ({RL}) with the two-phase mechanism to form an agent using {LLMs} for automating computer tasks without relying on human demonstrations. We evaluate our {LLM}-based agent using the {MiniWob}++ dataset of web-based application tasks, showing that our approach achieves 85\% success rate without prior demonstrations. The results also demonstrate the agent's capability of self-improvement through training. © 2025 Elsevier B.V., All rights reserved.},
	pages = {1224 -- 1229},
	booktitle = {Conference Proceedings - {IEEE} International Conference on Systems, Man and Cybernetics},
	author = {Cao, Duy and Nguyen, Phu Khoa and Le, Vy and Nguyen, Long Hong Buu and Nguyen, Vu Thanh D.},
	date = {2024},
	langid = {english},
	note = {Type: Conference paper},
	keywords = {Intelligent virtual agents, Chatbots, Natural languages, Reinforcement learning, Virtual assistants, Reinforcement learnings, Intelligent agents, Autonomous agents, Problem oriented languages, Software testing, Application programs, Autonomous Intelligent Agents, Demonstrations, Human demonstrations, Software testings, Task automation, Two phase, Web automation, Web-based applications, {citationNumber}: 0, {ccfInfo}: {CCF}-C {SMC}},
}

@inproceedings{king_unsupervised_2024,
	title = {Unsupervised end-to-end task-oriented dialogue with {LLMs}: the power of the noisy channel},
	url = {https://www.scopus.com/inward/record.uri?eid=2-s2.0-85217817454&doi=10.18653%2Fv1%2F2024.emnlp-main.473&partnerID=40&md5=9164008f65b1185f4c1cc89e4b0ff4dd},
	doi = {10.18653/v1/2024.emnlp-main.473},
	abstract = {Training task-oriented dialogue systems typically requires turn-level annotations for interacting with their {APIs}: e.g. a dialogue state and the system actions taken at each step. These annotations can be costly to produce, error-prone, and require both domain and annotation expertise. With advances in {LLMs}, we hypothesize that unlabeled data and a schema definition are sufficient for building a working task-oriented dialogue system, completely unsupervised. We consider a novel unsupervised setting of only (1) a well-defined {API} schema (2) a set of unlabeled dialogues between a user and agent. We propose an innovative approach using expectation-maximization ({EM}) that infers turn-level annotations as latent variables using a noisy channel model to build an end-to-end dialogue agent. Evaluating our approach on the {MultiWOZ} benchmark, our method more than doubles the dialogue success rate of a strong {GPT}-3.5 baseline. © 2025 Elsevier B.V., All rights reserved.},
	pages = {8283 -- 8300},
	author = {King, Brendan and Flanigan, Jeffrey},
	date = {2024},
	langid = {english},
	note = {Type: Conference paper},
	keywords = {Dialogue systems, Natural language processing systems, Computational linguistics, Benchmarking, End-to-end task, Error prones, Expectation Maximization, Innovative approaches, Latent variable, Noisy channel, Power, Task-oriented, Unlabeled data, {citationNumber}: 0, {ccfInfo}: {CCF}-B {EMNLP}},
}

@inproceedings{lee_global_2024,
	title = {Global reward to local rewards: multimodal-guided decomposition for improving dialogue agents},
	url = {https://www.scopus.com/inward/record.uri?eid=2-s2.0-85217808462&doi=10.18653%2Fv1%2F2024.emnlp-main.881&partnerID=40&md5=6297b476f21f4f41a66f9fb80645d426},
	doi = {10.18653/v1/2024.emnlp-main.881},
	abstract = {We describe an approach for aligning an {LLM}-based dialogue agent for long-term social dialogue, where there is only a single global score given by the user at the end of the session. In this paper, we propose the usage of denser naturally-occurring multimodal communicative signals as local implicit feedback to improve the turn-level utterance generation. Therefore, our approach (dubbed {GELI}) learns a local, turn-level reward model by decomposing the human-provided Global Explicit ({GE}) session-level reward, using Local Implicit ({LI}) multimodal reward signals to crossmodally shape the reward decomposition step. This decomposed reward model is then used as part of the {RLHF} pipeline to improve an {LLM}-based dialog agent. We run quantitative and qualitative human studies on two large-scale datasets to evaluate the performance of our {GELI} approach, and find that it shows consistent improvements across various conversational metrics compared to baseline methods. © 2025 Elsevier B.V., All rights reserved.},
	pages = {15737 -- 15762},
	author = {Lee, Dong-won and Park, Haewon and Kim, Yoon and Breazeal, Cynthia L. and Morency, Louis Philippe},
	date = {2024},
	langid = {english},
	note = {Type: Conference paper},
	keywords = {Multi-modal, Computational linguistics, Global score, Human study, Implicit feedback, Large-scale datasets, Learn+, Naturally occurring, Session level, Social dialogue, Speech enhancement, Utterance generations, {ccfInfo}: {CCF}-B {EMNLP}, {citationNumber}: 1},
}

@inproceedings{yu_neeko_2024,
	title = {Neeko: leveraging dynamic {LoRA} for efficient multi-character role-playing agent},
	url = {https://www.scopus.com/inward/record.uri?eid=2-s2.0-85217805078&doi=10.18653%2Fv1%2F2024.emnlp-main.697&partnerID=40&md5=fb635a500b67e3cbda26784ad5fc2268},
	doi = {10.18653/v1/2024.emnlp-main.697},
	abstract = {Large Language Models ({LLMs}) have revolutionized open-domain dialogue agents but encounter challenges in multi-character role-playing ({MCRP}) scenarios. To address this issue, this work presents Neeko, an innovative framework designed for efficient multiple-character role-playing. The proposed framework breaks down the role-playing agent's training process into agent pre-tuning, multiple character playing, and character incremental learning, effectively handling both seen and unseen roles. Neeko employs a dynamic low-rank adapter ({LoRA}) strategy by training separate {LoRA} blocks independently for each character, alongside incorporating a gating network for role selection. This design allows Neeko to seamlessly adjust to a wide range of characters, thereby bolstering its adaptability to distinctive attributes, personalities, and speech patterns. As a result, Neeko demonstrates superior performance in {MCRP} over most existing methods, offering more engaging and versatile user interaction experiences. Code and data are available at https://github.com/weiyifan1023/Neeko. © 2025 Elsevier B.V., All rights reserved.},
	pages = {12540 -- 12557},
	author = {Yu, Xiaoyan and Luo, Tongxu and Wei, Yifan and Lei, Fangyu and Huang, Yiming and Peng, Hao and Zhu, Liehuang},
	date = {2024},
	langid = {english},
	note = {Type: Conference paper},
	keywords = {Performance, Language model, Computer simulation languages, Computational linguistics, Break down, Incremental learning, Interaction experiences, Learning to rank, Role playing, Speech patterns, Training process, User interaction, {ccfInfo}: {CCF}-B {EMNLP}, {citationNumber}: 15},
}

@inproceedings{louie_roleplay-doh_2024,
	title = {Roleplay-doh: enabling domain-experts to create {LLM}-simulated patients via eliciting and adhering to principles},
	url = {https://www.scopus.com/inward/record.uri?eid=2-s2.0-85217491216&doi=10.18653%2Fv1%2F2024.emnlp-main.591&partnerID=40&md5=535468fda06b2845afd1371910bfc0bb},
	doi = {10.18653/v1/2024.emnlp-main.591},
	abstract = {Recent works leverage {LLMs} to roleplay realistic social scenarios, aiding novices in practicing their social skills. However, simulating sensitive interactions, such as in the domain of mental health, is challenging. Privacy concerns restrict data access, and collecting expert feedback, although vital, is laborious. To address this, we develop Roleplay-doh, a novel human-{LLM} collaboration pipeline that elicits qualitative feedback from a domain-expert, which is transformed into a set of principles, or natural language rules, that govern an {LLM}-prompted roleplay. We apply this pipeline to enable senior mental health supporters to create customized {AI} patients as simulated practice partners for novice counselors. After uncovering issues with basic {GPT}-4 simulations not adhering to expert-defined principles, we also introduce a novel principle-adherence prompting pipeline which shows a 30\% improvement in response quality and principle following for the downstream task. Through a user study with 25 counseling experts, we demonstrate that the pipeline makes it easy and effective to create {AI} patients that more faithfully resemble real patients, as judged by both creators and third-party counselors. We provide access to the code and data on our project website. © 2025 Elsevier B.V., All rights reserved.},
	pages = {10570 -- 10603},
	author = {Louie, Ryan and Nandi, Ananjan and Fang, William and Chang, Cheng and Brunskill, Emma P. and Yang, Diyi},
	date = {2024},
	langid = {english},
	note = {Type: Conference paper},
	keywords = {Mental health, Economic and social effects, Natural language processing systems, Computational linguistics, Social skills, Data access, Data collecting, Domain experts, Expert feedback, {mHealth}, Pipeline codes, Privacy concerns, Role-plays, Simulated patients, Social scenarios, {ccfInfo}: {CCF}-B {EMNLP}, {citationNumber}: 22},
}

@article{alalyani_multimodal_2024,
	title = {Multimodal referring expression generation for human-computer interaction},
	volume = {15382 {LNCS}},
	url = {https://www.scopus.com/inward/record.uri?eid=2-s2.0-85215680901&doi=10.1007%2F978-3-031-76827-9_1&partnerID=40&md5=75fe6b31a24b647bf43da5fc96106ef8},
	doi = {10.1007/978-3-031-76827-9_1},
	abstract = {Using both verbal and non-verbal modalities in generating definite descriptions of objects and locations is a critical human capability in collaborative interactions. Despite recent advancements in {AI}, embodied interactive virtual agents ({IVAs}) are not equipped to intelligently mix modalities to communicate their intents as humans do, which hamstrings naturalistic multimodal {HCI}. We introduce {SCMRE}, a corpus designed for training generative {AI} systems in multimodal {HCI}, focusing on multimodal referring expressions. Our contributions include: 1) Developing an interactive virtual agent ({IVA}) platform that interprets human multimodal instructions and responds with language and gestures; 2) Providing 24 participants with 10 scenes, each involving ten equally-sized blocks randomly placed on a table. These interactions generated a dataset of 10,408 samples; 3) Analyzing {SCMRE}, revealing that the utilization of pointing significantly reduces the ambiguity of prompts and increases the efficiency of {IVA}’s execution of humans’ prompts; 4) Augmenting and synthesizing {SCMRE}, resulting in 22,159 samples to generate more data for model training; 5) Using {LLaMA} 2-13B to conduct parameter-efficient finetuning for generating contextually-correct and situationally-fluent multimodal referring expressions; 6) Integrating the fine-tuned model into the {IVA} to evaluate the success of the generative model-enabled {IVA} in communication with humans; 7) Establishing the evaluation process which applies to both humans and {IVAs} and combines quantitative and qualitative metrics. © 2025 Elsevier B.V., All rights reserved.},
	pages = {3 -- 22},
	journaltitle = {Lecture Notes in Computer Science},
	shortjournal = {Lect. Notes Comput. Sci.},
	author = {Alalyani, Nada and Krishnaswamy, Nikhil},
	date = {2024},
	langid = {english},
	note = {Type: Conference paper},
	keywords = {Intelligent virtual agents, Generative adversarial networks, Virtual agent, Multi-modal, Human engineering, Computer interaction, Definite descriptions, Embodied agent, Human capability, Human computer interaction, Multi-modality, Non-verbal behaviours, Referring expression generation, Referring expressions, {citationNumber}: 0, {ccfInfo}: {CCF}-None {HCI}},
}

@inproceedings{sakurai_llm-based_2024,
	title = {{LLM}-based agent for recommending information related to web discussions at appropriate timing},
	url = {https://www.scopus.com/inward/record.uri?eid=2-s2.0-85215548644&doi=10.1109%2FICA63002.2024.00033&partnerID=40&md5=0a10109361667f506f3cd132a7c31cbb},
	doi = {10.1109/ICA63002.2024.00033},
	abstract = {In web discussions, the amount of information participants have and the level of understanding among them can sometimes restrict their contributions. To address this issue, we developed an agent using an {LLM} to recommend relevant information based on evidence at appropriate times. The agent extracts information presentation requests from participants', posts and estimates the appropriate timing for recommendation. Additionally, to enhance the reliability of the agent posts', we conducted fact-checking during both the information retrieval and opinion generation phases. Experimental results indicate that this agent tends to recommend information at appropriate times. It was also found that proper fact-checking leads to an increase in the relevance and utility of the information recommended by the agent to the discussions. However, we considered it ineffective in situations where few participants have background knowledge, and we believed that information which is easy for discussion participants to understand should be recommended. © 2025 Elsevier B.V., All rights reserved.},
	pages = {120 -- 123},
	author = {Sakurai, Takayoshi and Shiramatsu, Shun and Kinoshita, Ryosuke},
	date = {2024},
	langid = {english},
	note = {Type: Conference paper},
	keywords = {Chatbots, Discussion support, Fact checking, Information recommendation, Large language model, Timing estimation, Language model, Dialog agent, Amount of information, Extract informations, Information presentation, {citationNumber}: 0, {ccfInfo}: {CCF}-None {ICA}2},
}

@inproceedings{agatsuma_building_2024,
	title = {Building a role-play interactive system using {LLM} for health guidance education},
	url = {https://www.scopus.com/inward/record.uri?eid=2-s2.0-85214662085&doi=10.1109%2FSCISISIS61014.2024.10759994&partnerID=40&md5=64f350535df84fa729f4db7d77f9663c},
	doi = {10.1109/SCISISIS61014.2024.10759994},
	abstract = {This study develops a 'health guidance training system for nursing students' using conversational {AI} to simulate patient interactions. Health guidance aims to understand health states and change unhealthy behaviors to prevent lifestyle-related diseases, often employing role-playing as a training method. However, traditional role-playing suffers from student's shyness and inexperience. Our solution leverages the {ChatVRM} system, which integrates speech recognition, natural language generation, speech synthesis, and 3D avatars to create a simulated patient. The system was evaluated by nursing students and faculty through our surveys, with over 70\% of participants providing positive feedback on its usefulness, ease of use, and natural interaction. These results suggest the system effectively enhances health guidance training by providing realistic and practical simulations. In future work, we will further improve the system and conduct extensive evaluation experiments. © 2025 Elsevier B.V., All rights reserved.},
	author = {Agatsuma, Shinjitsu and Ohashi, Reon and Tsubokura, Kazuya and Nishio, Yua and Ishikawa, Mai and Ito, Niina and Ito, Fukuka and Minami, Shiori and Takegawa, Nao and Nakamura, Riko},
	date = {2024},
	langid = {english},
	note = {Type: Conference paper},
	keywords = {Training Systems, Nursing, Conversational {AI}, Medical education, Students, Nursing students, Role playing, Electronic health record, Behavioral research, Personnel training, {mHealth}, Role-plays, Health guidance, Health state, Interactive system, Patient interaction, Public health nurse, {citationNumber}: 0, {ccfInfo}: {CCF}-None {SCISISIS}},
}

@inproceedings{bao_musegesture_2024,
	title = {{MuseGesture}: a framework for gesture synthesis by virtual agents in {VR} museum guides},
	url = {https://www.scopus.com/inward/record.uri?eid=2-s2.0-85214385900&doi=10.1109%2FISMAR-Adjunct64951.2024.00079&partnerID=40&md5=16a1b740663a051f3611cb201211620a},
	doi = {10.1109/ISMAR-Adjunct64951.2024.00079},
	abstract = {This paper presents an innovative framework named {MuseGesture}, designed to generate contextually adaptive gestures for virtual agents in Virtual Reality ({VR}) museums. The framework leverages the robust language understanding and generation capabilities of Large Language Models ({LLMs}) to parse tour narration texts and generate corresponding explanatory gestures. Through reinforcement learning and adversarial skill embeddings, the framework also generates guiding gestures tailored to the virtual museum environment, integrating both gesture types using conditional motion interpolation methods. Experimental results and user studies demonstrate that this approach effectively enables voice-command-controlled virtual guide gestures, offering a novel intelligent guiding system solution that enhances the interactive experience in {VR} museum environments. © 2025 Elsevier B.V., All rights reserved.},
	pages = {337 -- 338},
	author = {Bao, Yihua and Gao, Nan and Weng, Dongdong and Chen, Junyu and Tian, Zeyu},
	date = {2024},
	langid = {english},
	note = {Type: Conference paper},
	keywords = {Intelligent virtual agents, Large language model, Reinforcement learning, Language model, Virtual environments, Virtual agent, Adversarial machine learning, Reinforcement learnings, Intelligent agents, Embeddings, Gesture generation, Intelligent systems, Language generation, Museum guide, Robust language understanding, Virtual reality museum guide, {citationNumber}: 0, {ccfInfo}: {CCF}-B {ISMAR}},
}

@inproceedings{gunawardhana_toward_2024,
	title = {Toward user-aware interactive virtual agents: generative multi-modal agent behaviors in {VR}},
	url = {https://www.scopus.com/inward/record.uri?eid=2-s2.0-85213531746&doi=10.1109%2FISMAR62088.2024.00123&partnerID=40&md5=97eba1ec45237f1fafa8eb226b4ce2b6},
	doi = {10.1109/ISMAR62088.2024.00123},
	abstract = {Virtual agents serve as a vital interface within {XR} platforms. However, generating virtual agent behaviors typically rely on pre-coded actions or physics-based reactions. In this paper we present a learning-based multimodal agent behavior generation framework that adapts to users' in-situ behaviors, similar to how humans interact with each other in the real world. By leveraging an in-house collected, dyadic conversational behavior dataset, we trained a conditional variational autoencoder ({CVAE}) model to achieve user-conditioned generation of virtual agents' behaviors. Together with large language models ({LLM}), our approach can generate both the verbal and non-verbal reactive behaviors of virtual agents. Our comparative user study confirmed our method's superiority over conventional animation graph-based baseline techniques, particularly regarding user-centric criteria. Thorough analyses of our results underscored the authentic nature of our virtual agents' interactions and the heightened user engagement during {VR} interaction. © 2024 Elsevier B.V., All rights reserved.},
	pages = {1068 -- 1077},
	author = {Gunawardhana, Bhasura S. and Zhang, Yunxiang and Sun, Qi and Deng, Zhigang},
	date = {2024},
	langid = {english},
	note = {Type: Conference paper},
	keywords = {Intelligent virtual agents, Chatbots, Virtual environments, Virtual agent, Intelligent agents, Agent behavior, Behavior generation, Human-{VR} interaction, Motion generation, Multi-modal agent, Physics-based, User-aware, User-aware interaction, User-conditioned motion generation, {citationNumber}: 0, {ccfInfo}: {CCF}-B {ISMAR}},
}

@inproceedings{kelly_design_2024,
	title = {Design, architecture and safety evaluation of an {AI} chatbot for an educational approach to health promotion in chronic medical conditions},
	volume = {248},
	url = {https://www.scopus.com/inward/record.uri?eid=2-s2.0-85213351740&doi=10.1016%2Fj.procs.2024.10.363&partnerID=40&md5=34ddb526ac425077a3dafa52ab8d6e7b},
	doi = {10.1016/j.procs.2024.10.363},
	abstract = {This paper presents the design, architecture, and safety evaluation of an {AI} chatbot tailored for educational purposes in man aging chronic medical conditions, focusing on Type 2 Diabetes Mellitus (T2DM). Leveraging conversational agents in health literacy, the chatbot integrates medically informed information, constrained responses, and response traceability to ensure appropriateness and compliance with protocols. By utilizing {ChatGPT} with retrieval augmented generation ({RAG}) and careful prompt engineering, the system ensures reliable, traceable, and privacy-conscious interactions. Safety and efficacy testing revealed just one inappropriate response (5\%) in a simulated patient conversation and 15 (75\%) fully appropriate responses. This study highlights the potential of {AI} chatbots in enhancing patient autonomy, reliability, and privacy in accessing medical knowledge for chronic conditions. © 2024 Elsevier B.V., All rights reserved.},
	pages = {52 -- 59},
	booktitle = {Procedia Computer Science},
	author = {Kelly, Anthony and Noctor, Eoin and Van de Ven, Pepijn W.J.},
	date = {2024},
	langid = {english},
	note = {Issue: C
Type: Conference paper},
	keywords = {{ChatGPT}, Chatbots, Conversational agents, Architecture evaluation, Design architecture, Design evaluation, Design safety, Electronic health record, Health literacy, Safety evaluations, Type 2 diabetes mellitus, {ccfInfo}: Not Found, {citationNumber}: 0},
}

@inproceedings{wang_investigating_2024,
	title = {Investigating the personality consistency in quantized role-playing dialogue agents},
	url = {https://www.scopus.com/inward/record.uri?eid=2-s2.0-85213130723&doi=10.18653%2Fv1%2F2024.emnlp-industry.19&partnerID=40&md5=16e1f675d9198b1fecf958dd6e6c8728},
	doi = {10.18653/v1/2024.emnlp-industry.19},
	abstract = {This study explores the consistency of personality traits in quantized large language models ({LLMs}) for edge device role-playing scenarios. Using the Big Five personality traits model, we evaluate how stable assigned personalities are for Quantized Role-Playing Dialog Agents ({QRPDA}) during multi-turn interactions. We evaluate multiple {LLMs} with various quantization levels, combining binary indexing of personality traits, explicit self-assessments, and linguistic analysis of narratives. We propose a non-parametric method called Think2 to address personality inconsistency. Our multi-faceted evaluation framework demonstrates Think2’s effectiveness in maintaining consistent personality traits for {QRPDA}. Moreover, we offer insights to help select the optimal model for {QRPDA}, improving its stability and reliability in real-world applications. © 2025 Elsevier B.V., All rights reserved.},
	pages = {239 -- 255},
	author = {Wang, Yixiao and Fashandi, Homa and Ferreira, Kevin},
	date = {2024},
	langid = {english},
	note = {Type: Conference paper},
	keywords = {Language model, Computational linguistics, Role playing, Big five, Evaluation framework, Linguistic analysis, Multi-turn, Nonparametric methods, Personality traits, Quantization levels, Self-assessment, {ccfInfo}: {CCF}-B {EMNLP}, {citationNumber}: 1},
}

@article{gutierrez_integrating_2024,
	title = {Integrating {GPT}-based {AI} into virtual patients to facilitate communication training among medical first responders: usability study of mixed reality simulation},
	volume = {8},
	url = {https://www.scopus.com/inward/record.uri?eid=2-s2.0-85211990863&doi=10.2196%2F58623&partnerID=40&md5=0ebc196615fb938516dff6931ec2aa14},
	doi = {10.2196/58623},
	abstract = {Background: Training in social-verbal interactions is crucial for medical first responders ({MFRs}) to assess a patient’s condition and perform urgent treatment during emergency medical service administration. Integrating conversational agents ({CAs}) in virtual patients ({VPs}), that is, digital simulations, is a cost-effective alternative to resource-intensive human role-playing. There is moderate evidence that {CAs} improve communication skills more effectively when used with instructional interventions. However, more recent {GPT}-based artificial intelligence ({AI}) produces richer, more diverse, and more natural responses than previous {CAs} and has control of prosodic voice qualities like pitch and duration. These functionalities have the potential to better match the interaction expectations of {MFRs} regarding habitability. Objective: We aimed to study how the integration of {GPT}-based {AI} in a mixed reality ({MR})–{VP} could support communication training of {MFRs}. Methods: We developed an {MR} simulation of a traffic accident with a {VP}. {ChatGPT} ({OpenAI}) was integrated into the {VP} and prompted with verified characteristics of accident victims. {MFRs} (N=24) were instructed on how to interact with the {MR} scenario. After assessing and treating the {VP}, the {MFRs} were administered the Mean Opinion Scale-Expanded, version 2, and the Subjective Assessment of Speech System Interfaces questionnaires to study their perception of the voice quality and the usability of the voice interactions, respectively. Open-ended questions were asked after completing the questionnaires. The observed and logged interactions with the {VP}, descriptive statistics of the questionnaires, and the output of the open-ended questions are reported. Results: The usability assessment of the {VP} resulted in moderate positive ratings, especially in habitability (median 4.25, {IQR} 4-4.81) and likeability (median 4.50, {IQR} 3.97-5.91). Interactions were negatively affected by the approximately 3-second latency of the responses. {MFRs} acknowledged the naturalness of determining the physiological states of the {VP} through verbal communication, for example, with questions such as “Where does it hurt?” However, the question-answer dynamic in the verbal exchange with the {VP} and the lack of the {VP}’s ability to start the verbal exchange were noticed. Noteworthy insights highlighted the potential of domain-knowledge prompt engineering to steer the actions of {MFRs} for effective training. Conclusions: Generative {AI} in {VPs} facilitates {MFRs}’ training but continues to rely on instructions for effective verbal interactions. Therefore, the capabilities of the {GPT}-{VP} and a training protocol need to be communicated to trainees. Future interactions should implement triggers based on keyword recognition, the {VP} pointing to the hurting area, conversational turn-taking techniques, and add the ability for the {VP} to start a verbal exchange. Furthermore, a local {AI} server, chunk processing, and lowering the audio resolution of the {VP}’s voice could ameliorate the delay in response and allay privacy concerns. Prompting could be used in future studies to create a virtual {MFR} capable of assisting trainees. © 2024 Elsevier B.V., All rights reserved.},
	journaltitle = {{JMIR} Formative Research},
	shortjournal = {{JMIR} Form. Res.},
	author = {Gutierrez, Rodrigo and Uhl, Jakob Carl and Schrom-Feiertag, Helmut and Tscheligi, Manfred},
	date = {2024},
	langid = {english},
	note = {Type: Article},
	keywords = {{ccfInfo}: Not Found, {citationNumber}: 0},
}

@inproceedings{bruzzone_audacious_2024,
	title = {An audacious wargame on critical infrastructures based on {LLMs} and simulation over physical, cyber \& cognitive actions},
	volume = {2024-September},
	url = {https://www.scopus.com/inward/record.uri?eid=2-s2.0-85210572307&doi=10.46354%2Fi3m.2024.dhss.007&partnerID=40&md5=42a7dbe18e26af61ea9bb6f276797504},
	doi = {10.46354/i3m.2024.dhss.007},
	abstract = {This paper proposes an {AuW} (Audacious Wargaming) Solutions that allow to be immersed in Critical Infrastructure Protection over the different dimensions: physical, virtual and cognitive. In particular the proposed approach is combining use of {eXtended} Reality through our Multi Domain Chessboard dynamically connected with a Stochastic Discrete Event Simulator driven by Intelligent Agents and integrated with our Brain Module devoted to generate and analyze cognitive actions over {BPSM} (Broadcasting, Print \& Social Media). The wargame is called {CW}-Brainware and it is devoted to protect Energy and Communication Critical Infrastructures on land area from Threats respect its Vulnerabilities. The domains include air, land, space, cyberspace, but some threats could arrive even from sea, while the Cognitive Actions are generated on the Authorities, Personnel, Local and Domestic Population as well as on the Infrastructure themselves to introduce bias with local population. © 2024 Elsevier B.V., All rights reserved.},
	booktitle = {Proceedings of the International Defense and Homeland Security Simulation Workshop, {DHSS}},
	author = {Bruzzone, Agostino G. and Giovannetti, Antonio and Cirillo, Luca and Gotelli, Marco and Ghisi, Filippo},
	date = {2024},
	langid = {english},
	note = {Type: Conference paper},
	keywords = {Intelligent virtual agents, Multi agent systems, Stochastic systems, Intelligent agents, Audacious wargame, Cognitive actions, Critical infrastructure protection, Critical infrastructures, Digital elevation model, {LLM}, Model and simulation, Multi-domains, Physical action, Stochastic models, Stochastics, Wargames, Wargaming, {ccfInfo}: Not Found, {citationNumber}: Not Found},
}

@inproceedings{manibalan_commandsense_2024,
	title = {{CommandSense}: actions-objects-results prediction from natural language commands using fine-tuned {GPT}-3.5 turbo},
	url = {https://www.scopus.com/inward/record.uri?eid=2-s2.0-85210241348&doi=10.1109%2FAIC61668.2024.10731031&partnerID=40&md5=33829ba308f1b9e05c9c7c8f6646ef34},
	doi = {10.1109/AIC61668.2024.10731031},
	abstract = {This research delves into the use of {OpenAI}'s {GPT}-3.5 Turbo model to transform human commands provided to a virtual agent in a virtual simulated environment into action, object and results. For this, the sophisticated {ALFRED} dataset in text format was reformatted into {JSONL} format. Central to our evaluation methodology were the {BLEU} scores ({BLEU}-1, {BLEU}-2, {BLEU}-3, and {BLEU}-4) and Edit Distance. The fine-tuning of the {GPT}-3.5 Turbo model achieved impressive results, with {BLEU}-1 reaching 84\%, {BLEU}-2 at 50\%, {BLEU}-3 at 42\%, and {BLEU}-4 at 32\%, indicating a high degree of linguistic correspondence in simpler constructs and reasonable competence in more complex structures. The overall Edit Distance recorded was 2.67, reflecting the model's accuracy in translating commands into actions. This study contributes critical insights into the capabilities of advanced {AI} in interpreting complex human commands, paving the way for broader applications in various real-world scenarios. © 2024 Elsevier B.V., All rights reserved.},
	pages = {75 -- 80},
	author = {Manibalan, Baranidharan and Jothi, J. Angel Arul and Rajam, V. Mary Anita},
	date = {2024},
	langid = {english},
	note = {Type: Conference paper},
	keywords = {Intelligent virtual agents, Natural languages, Linguistics, Virtual environments, Virtual agent, {ALFRED}, {BLEU}, Command, Edit distance, Language processing, Natural language processing, Natural language processing systems, Openai {GPT}-3.5 turbo, Program debugging, Simulated environment, {ccfInfo}: Not Found, {citationNumber}: 0},
}

@inproceedings{villate-castillo_mitigating_2024,
	title = {Mitigating toxicity in dialogue agents through adversarial reinforcement learning},
	volume = {3808},
	url = {https://www.scopus.com/inward/record.uri?eid=2-s2.0-85210037858&partnerID=40&md5=50b7caaffc1a4560ab7c30653a0ba733},
	abstract = {Large Language Models ({LLMs}) have revolutionized dialogue agents, but they still suffer from biases, inconsistencies, and factual inaccuracies. This paper focuses on addressing toxicity, a critical aspect of the "Diversity, non-discrimination, and fairness" pillar of Trustworthy {AI}, in dialogue agents. We propose a methodology inspired by {InstructGPT} and {ChatGPT} to mitigate toxicity in chatbots by incorporating toxicity detection tools from industry leaders, such as Microsoft and Google Jigsaw, into a reward model. The reward model was extended by our developed {ToxDialogDefender}, a context-aware toxic language identification model. To evaluate our approach, we curate a dataset of 1.5 million comments, with 14.13\% serving as successful adversarial examples, to induce toxicity in the {BlenderBot} 1 90M model. While our primary focus is on {BlenderBot} 1, our approach is applicable to models with similar Seq2Seq architectures. Experimental results demonstrate a substantial reduction in toxicity levels from 24\% to 5\%, as validated by a subset analysis. This research highlights the potential for integrating toxicity mitigation techniques into the training paradigm of dialogue agents, paving the way for more more aligned and unbiased conversational {AI} systems. © 2024 Elsevier B.V., All rights reserved.},
	booktitle = {{CEUR} Workshop Proceedings},
	author = {Villate-Castillo, Guillermo and Sánz Uquijo, Borja and Ser, Javier Del},
	date = {2024},
	langid = {english},
	note = {Type: Conference paper},
	keywords = {Chatbots, Large language model, Reinforcement learning, Language model, Adversarial machine learning, Context-Aware, Detection tools, Google+, {MicroSoft}, Mitigating toxicities, Reinforcement learnings, Toxicity detection, ⛔ No {DOI} found, {citationNumber}: 0, {ccfInfo}: {CCF}-None {AEQUITAS}},
}

@article{eraybar_transforming_2024,
	title = {Transforming emergency triage: a preliminary, scenario-based cross-sectional study comparing artificial intelligence models and clinical expertise for enhanced accuracy},
	volume = {125},
	url = {https://www.scopus.com/inward/record.uri?eid=2-s2.0-85208178173&doi=10.4149%2FBLL_2024_114&partnerID=40&md5=4f00ae3f62267ca881f44b52e2b3a2dd},
	doi = {10.4149/BLL_2024_114},
	abstract = {{INTRODUCTION}: This study examines triage judgments in emergency settings and compares the outcomes of artificial intelligence models for healthcare professionals. It discusses the disparities in precision rates between subjective evaluations by health professionals with objective assessments of {AI} systems. Material {AND} {METHOD}: For the analysis of the efficacy of emergency triage; 50 virtual patient scenarios had been created. Emergency medicine residents and other healthcare providers who had triage education were tasked with categorizing triage levels for virtual patient scenarios. Also artificial intelligence systems, tasked for resolving the same scenarios. All of them were asked to use three color-coded triage of the Republic of Turkey Ministry of Health. The answer keys were created by consensus of the researchers. In addition, Emergency medicine specialists were asked to evaluate the acuity level of each scenario in order to perform sub-analyses. Results: The study consisted of 86 healthcare professionals, comprising 31 Emergency medicine residents (26.5\%), 1 paramedic (0.9\%), 5 emergency health technicians (4.3\%), and 80 nurses (68.4\%). Google Bard {AI} and {OpenAI} Chat {GPT} v.3.5 were used as artificial intelligence systems. The responses compared with the answer key to determine each groups efficacy. As planned the responses from healthcare professionals were analyzed individually for acuity level of scenarios. Emergency medicine residents and other groups of healthcare providers had significantly higher numbers of correct answers compared to Google Bard and Chat {GPT} (n=30.7 vs n=25.5). There was no significant difference between {ChatGPT} and Bard for low and high acuity scenarios (p=0.821) Conclusion: {AI} models can examine extensive data sets and make more accurate and quicker triage judgments with sophisticated algorithms. However, in this study, we found that the triage ability of artificial intelligence is not as sufficient as humans. A more efficient triage system can be developed by integrating artificial intelligence with human input, rather than solely relying on technology (Tab. 4, Ref. 41). Text in {PDF} www.elis.sk © 2024 Elsevier B.V., All rights reserved.},
	pages = {738 -- 743},
	number = {11},
	journaltitle = {Bratislava Medical Journal},
	shortjournal = {Bratisl. Med. J.},
	author = {Eraybar, Suna and Dal, Evren and Aydin, Mevlüt Okan and Beğenen, Maruf},
	date = {2024},
	langid = {english},
	note = {Type: Article},
	keywords = {artificial intelligence, Artificial Intelligence, human, Humans, procedures, clinical competence, Clinical Competence, patient triage, Triage, comparative study, Cross-Sectional Studies, cross-sectional study, education, emergency medicine, Emergency Medicine, Turkey, turkey (bird), {ccfInfo}: Not Found, {citationNumber}: 0},
}

@inproceedings{li_application_2024,
	title = {Application technology of customer service emotional perception analysis based on big language model},
	url = {https://www.scopus.com/inward/record.uri?eid=2-s2.0-85207487997&doi=10.1109%2FICNC-FSKD64080.2024.10702320&partnerID=40&md5=ca295f6721c334da04eeb282df5375a8},
	doi = {10.1109/ICNC-FSKD64080.2024.10702320},
	abstract = {With the rapid development of Internet technology, the way of customer service is also constantly changing. The traditional customer service mode mainly relies on manual seats, with problems such as high labor cost, low efficiency and poor user experience. To solve these problems, more and more enterprises are starting to use intelligent dialogue systems to improve their customer service level. However, traditional dialogue systems often ignore the users' emotional perception, resulting in poor user experience. In order to solve this problem, this paper proposes the research on the application technology of customer service emotion perception analysis based on large language model, aiming to improve the emotion perception ability of intelligent dialogue system and realize more natural and humanized customer service.The main contributions of this paper are as follows: we propose the emotion perception dialogue strategy learning technology based on the large model. By constructing the dialogue state and user state, learning and modeling from the man-machine dialogue corpus, to predict the user's action, emotion and the end of the dialogue. Put forward the response emotion category prediction technology in the dialogue strategy, studies the interactive emotion learning model ({TIEL}) for task-based dialogue, and gives the dialogue agent the ability to adaptively diversify the emotion expression. Contrasting experiments were constructed on the task-based dialogue dataset Frames-Emo with emotion annotations to verify the effectiveness of the proposed method in emotion perception dialogue strategy learning techniques and response emotion category prediction techniques in dialogue strategies.Through the research of this paper, we expect to promote the application of intelligent dialogue system in the customer service scenario, to achieve more natural and more humanized customer service, and to improve user experience and customer satisfaction. © 2024 Elsevier B.V., All rights reserved.},
	author = {Li, Qiang and Zheng, Jianning and Ou, Yanghong and Zhao, Feng and Xiang, Hui and Zhao, Linlin and Chen, Gang and Qin, Yu},
	date = {2024},
	langid = {english},
	note = {Type: Conference paper},
	keywords = {Large language model, Language model, Contrastive Learning, Speech enhancement, Conversational strategy learning, Customer satisfaction, Customer-service, Dialogue strategy, Emotion perception, Emotion predictions, Emotion Recognition, Response emotion prediction, Sales, Strategy learning, Users' experiences, Wages, {ccfInfo}: Not Found, {citationNumber}: 0},
}

@article{okamoto_proposal_2024,
	title = {Proposal for a memory impairment support service integrating voice dialogue agents and {ChatGPT}*},
	url = {https://www.scopus.com/inward/record.uri?eid=2-s2.0-85207058757&doi=10.1109%2FSERA61261.2024.10685623&partnerID=40&md5=08da200418df7cc45a5185cf1cba1a5a},
	doi = {10.1109/SERA61261.2024.10685623},
	abstract = {The increase in single-person households and the onset of '{COVID}-19 frailty' due to {COVID}-19 have become problems. Our research group focuses on technology support and develops virtual agents using speech recognition technology. In this service, we examined how to promote self-care by having the agent listen to the older person and increase conversation opportunities. However, this service has the problem that it cannot increase opportunities for dialogue with family and friends, which leads to mutual support. In this study, we aim to propose and implement a service called 'Easy Video Chat Service' that increases the opportunities for conversation with others through a virtual agent listening service for the elderly person at home. © 2024 Elsevier B.V., All rights reserved.},
	pages = {224 -- 229},
	author = {Okamoto, Hiro and Chen, Sinan and Nakamura, Masahide and Saiki, Sachio S.},
	date = {2024},
	langid = {english},
	note = {Type: Conference paper},
	keywords = {Speech recognition, Chatbots, Conferencing service, Conversation opportunity, Elderly people, Research groups, Speech recognition technology, Support services, Technology support, Virtual agent, Voice dialogue, Web services, Webs services, {citationNumber}: 0, {ccfInfo}: {CCF}-None {SERA}},
}

@article{kumar_generation_2024,
	title = {Generation of backward-looking complex reflections for a motivational interviewing–based smoking cessation chatbot using {GPT}-4: algorithm development and validation},
	volume = {11},
	url = {https://www.scopus.com/inward/record.uri?eid=2-s2.0-85206691735&doi=10.2196%2F53778&partnerID=40&md5=4a765c8354434fbf6e388fc48190d6f6},
	doi = {10.2196/53778},
	abstract = {Background: Motivational interviewing ({MI}) is a therapeutic technique that has been successful in helping smokers reduce smoking but has limited accessibility due to the high cost and low availability of clinicians. To address this, the {MIBot} project has sought to develop a chatbot that emulates an {MI} session with a client with the specific goal of moving an ambivalent smoker toward the direction of quitting. One key element of an {MI} conversation is reflective listening, where a therapist expresses their understanding of what the client has said by uttering a reflection that encourages the client to continue their thought process. Complex reflections link the client’s responses to relevant ideas and facts to enhance this contemplation. Backward-looking complex reflections ({BLCRs}) link the client’s most recent response to a relevant selection of the client’s previous statements. Our current chatbot can generate complex reflections—but not {BLCRs}—using large language models ({LLMs}) such as {GPT}-2, which allows the generation of unique, human-like messages customized to client responses. Recent advancements in these models, such as the introduction of {GPT}-4, provide a novel way to generate complex text by feeding the models instructions and conversational history directly, making this a promising approach to generate {BLCRs}. Objective: This study aims to develop a method to generate {BLCRs} for an {MI}-based smoking cessation chatbot and to measure the method’s effectiveness. Methods: {LLMs} such as {GPT}-4 can be stimulated to produce specific types of responses to their inputs by “asking” them with an English-based description of the desired output. These descriptions are called prompts, and the goal of writing a description that causes an {LLM} to generate the required output is termed prompt engineering. We evolved an instruction to prompt {GPT}-4 to generate a {BLCR}, given the portions of the transcript of the conversation up to the point where the reflection was needed. The approach was tested on 50 previously collected {MIBot} transcripts of conversations with smokers and was used to generate a total of 150 reflections. The quality of the reflections was rated on a 4-point scale by 3 independent raters to determine whether they met specific criteria for acceptability. Results: Of the 150 generated reflections, 132 (88\%) met the level of acceptability. The remaining 18 (12\%) had one or more flaws that made them inappropriate as {BLCRs}. The 3 raters had pairwise agreement on 80\% to 88\% of these scores. Conclusions: The method presented to generate {BLCRs} is good enough to be used as one source of reflections in an {MI}-style conversation but would need an automatic checker to eliminate the unacceptable ones. This work illustrates the power of the new {LLMs} to generate therapeutic client-specific responses under the command of a language-based specification. © 2024 Elsevier B.V., All rights reserved.},
	journaltitle = {{JMIR} Mental Health},
	shortjournal = {{JMIR} Ment. Health},
	author = {Kumar, Ash Tanuj and Wang, Cindy and Dong, Alec and Rose, Jonathan Scott},
	date = {2024},
	langid = {english},
	note = {Type: Article},
	keywords = {natural language processing, {ChatGPT}, human, Article, controlled study, interrater reliability, algorithm, backward looking complex reflection, clinical effectiveness, conversation, large language model, motivational interviewing, prompt engineering, smoking cessation, validation study, {ccfInfo}: Not Found, {citationNumber}: 0},
}

@article{yamamoto_enhancing_2024,
	title = {Enhancing medical interview skills through {AI}-simulated patient interactions: nonrandomized controlled trial},
	volume = {10},
	url = {https://www.scopus.com/inward/record.uri?eid=2-s2.0-85206094172&doi=10.2196%2F58753&partnerID=40&md5=4de74b520b5405351bf3781811a53860},
	doi = {10.2196/58753},
	abstract = {Background: Medical interviewing is a critical skill in clinical practice, yet opportunities for practical training are limited in Japanese medical schools, necessitating urgent measures. Given advancements in artificial intelligence ({AI}) technology, its application in the medical field is expanding. However, reports on its application in medical interviews in medical education are scarce. Objective: This study aimed to investigate whether medical students’ interview skills could be improved by engaging with {AI}-simulated patients using large language models, including the provision of feedback. Methods: This nonrandomized controlled trial was conducted with fourth-year medical students in Japan. A simulation program using large language models was provided to 35 students in the intervention group in 2023, while 110 students from 2022 who did not participate in the intervention were selected as the control group. The primary outcome was the score on the Pre-Clinical Clerkship Objective Structured Clinical Examination (pre-{CC} {OSCE}), a national standardized clinical skills examination, in medical interviewing. Secondary outcomes included surveys such as the Simulation-Based Training Quality Assurance Tool ({SBT}-{QA}10), administered at the start and end of the study. Results: The {AI} intervention group showed significantly higher scores on medical interviews than the control group ({AI} group vs control group: mean 28.1, {SD} 1.6 vs 27.1, {SD} 2.2; P=.01). There was a trend of inverse correlation between the {SBT}-{QA}10 and pre-{CC} {OSCE} scores (regression coefficient –2.0 to –2.1). No significant safety concerns were observed. Conclusions: Education through medical interviews using {AI}-simulated patients has demonstrated safety and a certain level of educational effectiveness. However, at present, the educational effects of this platform on nonverbal communication skills are limited, suggesting that it should be used as a supplementary tool to traditional simulation education. © 2024 Elsevier B.V., All rights reserved.},
	journaltitle = {{JMIR} Medical Education},
	shortjournal = {{JMIR} Med. Educ.},
	author = {Yamamoto, Akira and Koda, Masahide and Ogawa, Hiroko and Miyoshi, Tomoko and Maeda, Yoashinobu and Otsuka, Fumio and Ino, Hideo},
	date = {2024},
	langid = {english},
	note = {Type: Article},
	keywords = {{ccfInfo}: Not Found, {citationNumber}: Not Found},
}

@article{franc_accuracy_2024,
	title = {Accuracy of a commercial large language model ({ChatGPT}) to perform disaster triage of simulated patients using the simple triage and rapid treatment ({START}) protocol: gage repeatability and reproducibility study},
	volume = {26},
	url = {https://www.scopus.com/inward/record.uri?eid=2-s2.0-85205336023&doi=10.2196%2F55648&partnerID=40&md5=c2f28278f42f267fd2bc3dbcd0dd24a2},
	doi = {10.2196/55648},
	abstract = {Background: The release of {ChatGPT} ({OpenAI}) in November 2022 drastically reduced the barrier to using artificial intelligence by allowing a simple web-based text interface to a large language model ({LLM}). One use case where {ChatGPT} could be useful is in triaging patients at the site of a disaster using the Simple Triage and Rapid Treatment ({START}) protocol. However, {LLMs} experience several common errors including hallucinations (also called confabulations) and prompt dependency. Objective: This study addresses the research problem: “Can {ChatGPT} adequately triage simulated disaster patients using the {START} protocol?” by measuring three outcomes: repeatability, reproducibility, and accuracy. Methods: Nine prompts were developed by 5 disaster medicine physicians. A Python script queried {ChatGPT} Version 4 for each prompt combined with 391 validated simulated patient vignettes. Ten repetitions of each combination were performed for a total of 35,190 simulated triages. A reference standard {START} triage code for each simulated case was assigned by 2 disaster medicine specialists ({JMF} and {MV}), with a third specialist ({LC}) added if the first two did not agree. Results were evaluated using a gage repeatability and reproducibility study (gage R and R). Repeatability was defined as variation due to repeated use of the same prompt. Reproducibility was defined as variation due to the use of different prompts on the same patient vignette. Accuracy was defined as agreement with the reference standard. Results: Although 35,102 (99.7\%) queries returned a valid {START} score, there was considerable variability. Repeatability (use of the same prompt repeatedly) was 14\% of the overall variation. Reproducibility (use of different prompts) was 4.1\% of the overall variation. The accuracy of {ChatGPT} for {START} was 63.9\% with a 32.9\% overtriage rate and a 3.1\% undertriage rate. Accuracy varied by prompt with a maximum of 71.8\% and a minimum of 46.7\%. Conclusions: This study indicates that {ChatGPT} version 4 is insufficient to triage simulated disaster patients via the {START} protocol. It demonstrated suboptimal repeatability and reproducibility. The overall accuracy of triage was only 63.9\%. Health care professionals are advised to exercise caution while using commercial {LLMs} for vital medical determinations, given that these tools may commonly produce inaccurate data, colloquially referred to as hallucinations or confabulations. Artificial intelligence–guided tools should undergo rigorous statistical evaluation—using methods such as gage R and R—before implementation into clinical settings. © 2024 Elsevier B.V., All rights reserved.},
	journaltitle = {Journal of Medical Internet Research},
	shortjournal = {J. Med. Internet Res.},
	author = {Franc, Jeffrey Michael and Hertelendy, Attila Julius and Cheng, Lenard Tai Win and Hata, Ryan and Verde, Manuela},
	date = {2024},
	langid = {english},
	note = {Type: Article},
	keywords = {{ChatGPT}, human, Humans, patient simulation, Patient Simulation, procedures, adult, Article, controlled study, diagnostic test accuracy study, female, male, aged, adolescent, child, clinical protocol, confusion matrix, diagnostic accuracy, disaster, disaster medicine, Disaster Medicine, Disasters, infant, major clinical study, measurement repeatability, newborn, patient triage, reproducibility, Reproducibility of Results, standard, Triage, vignette, {ccfInfo}: Not Found, {citationNumber}: 0},
}

@article{uskudar_design_2024,
	title = {Design and development of an {AI}-enhanced collaborative chat platform for medical education},
	volume = {15160 {LNCS}},
	url = {https://www.scopus.com/inward/record.uri?eid=2-s2.0-85205307687&doi=10.1007%2F978-3-031-72312-4_24&partnerID=40&md5=dddb98aa80068ce654384ea8f3cc3be0},
	doi = {10.1007/978-3-031-72312-4_24},
	abstract = {Computer-supported collaborative learning ({CSCL}) can greatly benefit from adaptive scaffolding, which requires analyzing the contributions of each learner and taking actions to facilitate discussion. In this paper, we present a platform capable of discourse analysis and real-time support with {GPT}-based Conversational Agents ({CA}), providing an architecture supporting {CA} design. A case study within medical education fostering collaborative clinical reasoning about simulated patient cases in the {PaFaSi} environment is presented to demonstrate how an iterative design process involving subject matter experts can improve the performance of {GPT}-based {CAs}. Preliminary results of the pilot study show that the {PaFaSi} {CA} provided learners with adequate feedback as well as scaffolding for their collaborative clinical reasoning in most cases. © 2024 Elsevier B.V., All rights reserved.},
	pages = {176 -- 181},
	journaltitle = {Lecture Notes in Computer Science},
	shortjournal = {Lect. Notes Comput. Sci.},
	author = {Üsküdar, Tarkan and Thiel, Carolin and Yildiz, Daniela and Grajcevci, Albulenë and Singh, Anish and Sharma, Saroj and Weinberger, Armin},
[truncated: 144,627 more chars]
