# Supplementary material for: Large Language Model–Based Virtual Patient Systems for History-Taking in Medical Education: Comprehensive Systematic Review
Source: JMIR Med Inform. 2026 Jan 2;14:e79039. doi: 10.2196/79039 (PMC12811743; doi:10.2196/79039)
Supplement: Multimedia Appendix 8 [file medinform_v14i1e79039_app8.zip › 01 datasets/spinger2.bib]

@incollection{folstad_voice-enabled_2025,
	location = {Cham},
	title = {A voice-enabled intelligent virtual agent for people with memory impairments: thematic analysis of focus group results},
	volume = {15545},
	isbn = {978-3-031-88044-5 978-3-031-88045-2},
	url = {https://link.springer.com/10.1007/978-3-031-88045-2_8},
	shorttitle = {A voice-enabled intelligent virtual agent for people with memory impairments},
	pages = {112--131},
	booktitle = {Chatbots and Human-centered {AI}},
	publisher = {Springer Nature Switzerland},
	author = {Boumans, Roel and Thill, Serge and Gerritsen, Debby and Bosse, Tibor},
	editor = {Følstad, Asbjørn and Papadopoulos, Symeon and Araujo, Theo and Law, Effie L.-C. and Luger, Ewa and Hobert, Sebastian and Brandtzaeg, Petter Bae},
	urldate = {2025-09-14},
	date = {2025},
	langid = {english},
	doi = {10.1007/978-3-031-88045-2_8},
	note = {Series Title: Lecture Notes in Computer Science},
	keywords = {{citationNumber}: 0, {ccfInfo}: {CCF}-None {CONVERSATIONS}},
}

@incollection{sottilare_project_2025,
	location = {Cham},
	title = {Project caladrius: the design of a virtual patient for philippine medical education},
	volume = {15813},
	isbn = {978-3-031-92969-4 978-3-031-92970-0},
	url = {https://link.springer.com/10.1007/978-3-031-92970-0_17},
	shorttitle = {Project caladrius},
	pages = {232--244},
	booktitle = {Adaptive Instructional Systems},
	publisher = {Springer Nature Switzerland},
	author = {Rodrigo, Maria Mercedes T. and Castañeda, Samantha and Hernandez, Reynan B. and Alaan, James Alvir Maclin V. and Caoile, Paolo Santino P. and Chidrome, Kirsten Daena and Dayupay, Alec Isaiah and Lim, Jayson and Redoble, Almira Princess and Vidal, Eric Cesar},
	editor = {Sottilare, Robert A. and Schwarz, Jessica},
	urldate = {2025-09-14},
	date = {2025},
	langid = {english},
	doi = {10.1007/978-3-031-92970-0_17},
	note = {Series Title: Lecture Notes in Computer Science},
	keywords = {{citationNumber}: 0, {ccfInfo}: {CCF}-None {HCI}},
}

@incollection{cristea_initial_2025,
	location = {Cham},
	title = {Initial evaluation of a {GenAI}-based virtual patient for philippine medical education},
	volume = {15882},
	isbn = {978-3-031-98464-8 978-3-031-98465-5},
	url = {https://link.springer.com/10.1007/978-3-031-98465-5_45},
	pages = {357--363},
	booktitle = {Artificial Intelligence in Education},
	publisher = {Springer Nature Switzerland},
	author = {Rodrigo, Maria Mercedes T. and Castañeda, Samantha and Alaan, James Alvir Maclin V. and Caoile, Paolo Santino P. and Dayupay, Alec Isaiah and Sanchez, Roswold Jemuel C. and Vidal, Eric Cesar},
	editor = {Cristea, Alexandra I. and Walker, Erin and Lu, Yu and Santos, Olga C. and Isotani, Seiji},
	urldate = {2025-09-14},
	date = {2025},
	langid = {english},
	doi = {10.1007/978-3-031-98465-5_45},
	note = {Series Title: Lecture Notes in Computer Science},
	keywords = {{citationNumber}: 0, {ccfInfo}: {CCF}-None {AIED}},
}

@incollection{herath_optimizing_2025,
	location = {Cham},
	title = {Optimizing dental education: systematic interaction design and evaluation of a virtual patient simulator},
	volume = {2412},
	isbn = {978-3-031-89812-9 978-3-031-89813-6},
	url = {https://link.springer.com/10.1007/978-3-031-89813-6_4},
	shorttitle = {Optimizing dental education},
	pages = {42--58},
	booktitle = {Asia Pacific Advanced Network},
	publisher = {Springer Nature Switzerland},
	author = {Madhusanka, Shehan and Ravindran, Abilash and Annalingam, Gowsigan and Gamage, Dilrukshi and Jayasinghe, Upul and Leuke Bandara, Dhanushka and Ragel, Roshan},
	editor = {Herath, Damayanthi and Jayasinghe, Upul and Ul Islam, Ihtesham and Ahmad, Jamil and Ragel, Roshan and Bandaranayake, Asitha},
	urldate = {2025-09-14},
	date = {2025},
	langid = {english},
	doi = {10.1007/978-3-031-89813-6_4},
	note = {Series Title: Communications in Computer and Information Science},
	keywords = {{ccfInfo}: Not Found, {citationNumber}: Not Found},
}

@incollection{chu_enhancement_2025,
	location = {Singapore},
	title = {Enhancement of the speech ability of an intelligent dialogue agent by distributed text representation and sentiment analysis},
	volume = {2415},
	isbn = {978-981-96-4595-4 978-981-96-4596-1},
	url = {https://link.springer.com/10.1007/978-981-96-4596-1_7},
	pages = {87--100},
	booktitle = {Technologies and Applications of Artificial Intelligence},
	publisher = {Springer Nature Singapore},
	author = {Kitakoshi, Daisuke and Mizuno, Haruru and Suzuki, Masato and Suzuki, Kentarou},
	editor = {Chu, Wei-Ta and Shen, Chih-Ya and Shuai, Hong-Han},
	urldate = {2025-09-14},
	date = {2025},
	langid = {english},
	doi = {10.1007/978-981-96-4596-1_7},
	note = {Series Title: Communications in Computer and Information Science},
	keywords = {{ccfInfo}: Not Found, {citationNumber}: Not Found},
}

@incollection{gupta_mobile_2023,
	location = {Singapore},
	title = {Mobile healthcare application for virtual patient monitoring system},
	volume = {37},
	isbn = {978-981-19-0150-8 978-981-19-0151-5},
	url = {https://link.springer.com/10.1007/978-981-19-0151-5_27},
	pages = {317--330},
	booktitle = {Artificial Intelligence on Medical Data},
	publisher = {Springer Nature Singapore},
	author = {Raykar, Suneeta and Shet, Vinayak},
	editor = {Gupta, Mousumi and Ghatak, Sujata and Gupta, Amlan and Mukherjee, Abir Lal},
	urldate = {2025-09-14},
	date = {2023},
	langid = {english},
	doi = {10.1007/978-981-19-0151-5_27},
	note = {Series Title: Lecture Notes in Computational Vision and Biomechanics},
	keywords = {{ccfInfo}: Not Found, {citationNumber}: 0},
	file = {Full Text:C\:\\Users\\Administrator\\Zotero\\storage\\X8YY97FL\\Raykar and Shet - 2023 - Mobile healthcare application for virtual patient monitoring system.pdf:application/pdf},
}

@incollection{yokoo_adaptive_2023,
	location = {Cham},
	title = {An adaptive negotiation dialogue agent with efficient detection and optimal response},
	volume = {13824},
	isbn = {978-3-031-25548-9 978-3-031-25549-6},
	url = {https://link.springer.com/10.1007/978-3-031-25549-6_7},
	pages = {88--102},
	booktitle = {Distributed Artificial Intelligence},
	publisher = {Springer Nature Switzerland},
	author = {Sun, Qisong and Chen, Siqi},
	editor = {Yokoo, Makoto and Qiao, Hong and Vorobeychik, Yevgeniy and Hao, Jianye},
	urldate = {2025-09-14},
	date = {2023},
	langid = {english},
	doi = {10.1007/978-3-031-25549-6_7},
	note = {Series Title: Lecture Notes in Computer Science},
	keywords = {{citationNumber}: 1, {ccfInfo}: {CCF}-None {DAI}2},
}

@incollection{wang_real-time_2023,
	location = {Cham},
	title = {Real-time hybrid language model for virtual patient conversations},
	volume = {13916},
	isbn = {978-3-031-36271-2 978-3-031-36272-9},
	url = {https://link.springer.com/10.1007/978-3-031-36272-9_71},
	pages = {780--785},
	booktitle = {Artificial Intelligence in Education},
	publisher = {Springer Nature Switzerland},
	author = {Ng, Han Wei and Koh, Aiden and Foong, Anthea and Ong, Jeremy},
	editor = {Wang, Ning and Rebolledo-Mendez, Genaro and Matsuda, Noboru and Santos, Olga C. and Dimitrova, Vania},
	urldate = {2025-09-14},
	date = {2023},
	langid = {english},
	doi = {10.1007/978-3-031-36272-9_71},
	note = {Series Title: Lecture Notes in Computer Science},
	keywords = {{citationNumber}: 1, {ccfInfo}: {CCF}-None {AIED}},
}

@incollection{claramita_implementation_2023,
	location = {Singapore},
	title = {Implementation of design principles for virtual patient simulation in interprofessional education},
	isbn = {978-981-99-4572-6 978-981-99-4573-3},
	url = {https://link.springer.com/10.1007/978-981-99-4573-3_16},
	pages = {165--173},
	booktitle = {Character Building and Competence Development in Medical and Health Professions Education},
	publisher = {Springer Nature Singapore},
	author = {Sumunar, Dimas S. E. W. and Stathakarou, Natalia and Kononowicz, Andrzej A. and Karlgren, Klas},
	editor = {Claramita, Mora and Soemantri, Diantha and Hidayah, Rachmadya Nur and Findyartini, Ardi and Samarasekera, Dujeepa D.},
	urldate = {2025-09-14},
	date = {2023},
	langid = {english},
	doi = {10.1007/978-981-99-4573-3_16},
	note = {Series Title: Springer Proceedings in Humanities and Social Sciences},
	keywords = {{ccfInfo}: Not Found, {citationNumber}: 0},
}

@incollection{ferreira_mello_making_2024,
	location = {Cham},
	title = {Making diagnostic decisions count: design and development of a virtual patient environment for fostering medical education},
	volume = {15160},
	isbn = {978-3-031-72311-7 978-3-031-72312-4},
	url = {https://link.springer.com/10.1007/978-3-031-72312-4_23},
	shorttitle = {Making diagnostic decisions count},
	pages = {170--175},
	booktitle = {Technology Enhanced Learning for Inclusive and Equitable Quality Education},
	publisher = {Springer Nature Switzerland},
	author = {Sharma, Saroj and Thiel, Carolin and Yildiz, Daniela and Weinberger, Armin},
	editor = {Ferreira Mello, Rafael and Rummel, Nikol and Jivet, Ioana and Pishtari, Gerti and Ruipérez Valiente, José A.},
	urldate = {2025-09-14},
	date = {2024},
	langid = {english},
	doi = {10.1007/978-3-031-72312-4_23},
	note = {Series Title: Lecture Notes in Computer Science},
	keywords = {{citationNumber}: 0, {ccfInfo}: {CCF}-None {ECTEL}},
}

@incollection{sugimoto_development_2025,
	location = {Cham},
	title = {Development of a dialogue agent system expressed in a two-dimensional manga-anime style and design of the original artificial intelligence character “kohane”},
	volume = {16042},
	isbn = {978-3-032-02554-8 978-3-032-02555-5},
	url = {https://link.springer.com/10.1007/978-3-032-02555-5_49},
	pages = {583--587},
	booktitle = {Entertainment Computing – {ICEC} 2025},
	publisher = {Springer Nature Switzerland},
	author = {Harada, Kaimu and Kodama, Sachiko},
	editor = {Sugimoto, Maki and Di Iorio, Angelo and Figueroa, Pablo and Yamanishi, Ryosuke and Matsumura, Kohei},
	urldate = {2025-09-14},
	date = {2025},
	langid = {english},
	doi = {10.1007/978-3-032-02555-5_49},
	note = {Series Title: Lecture Notes in Computer Science},
	keywords = {{ccfInfo}: Not Found, {citationNumber}: Not Found},
}

@incollection{gao_encouraging_2022,
	location = {Cham},
	title = {Encouraging elderly self-care by integrating speech dialogue agent and wearable device},
	volume = {13331},
	isbn = {978-3-031-05653-6 978-3-031-05654-3},
	url = {https://link.springer.com/10.1007/978-3-031-05654-3_4},
	pages = {52--70},
	booktitle = {Human Aspects of {IT} for the Aged Population. Technology in Everyday Living},
	publisher = {Springer International Publishing},
	author = {Ozono, Hayato and Chen, Sinan and Nakamura, Masahide},
	editor = {Gao, Qin and Zhou, Jia},
	urldate = {2025-09-14},
	date = {2022},
	langid = {english},
	doi = {10.1007/978-3-031-05654-3_4},
	note = {Series Title: Lecture Notes in Computer Science},
	keywords = {{citationNumber}: 8, {ccfInfo}: {CCF}-None {HCI}},
	file = {Full Text:C\:\\Users\\Administrator\\Zotero\\storage\\CI2W25IG\\Ozono et al. - 2022 - Encouraging elderly self-care by integrating speech dialogue agent and wearable device.pdf:application/pdf},
}

@incollection{cavas-martinez_construction_2023,
	location = {Cham},
	title = {Construction of a “virtual patient simulation” environment for design and testing of customized adapters of medical use respiratory masks},
	isbn = {978-3-031-20324-4 978-3-031-20325-1},
	url = {https://link.springer.com/10.1007/978-3-031-20325-1_39},
	pages = {493--505},
	booktitle = {Advances in Design Engineering {III}},
	publisher = {Springer International Publishing},
	author = {Heras, Unai and Amezua, Xabier and García, Rubén I. and Barrenetxea, Lander and Solaberrieta, Eneko and Pilar, Javier and Eguiraun, Harkaitz},
	editor = {Cavas-Martínez, Francisco and Marín Granados, Manuel D. and Mirálbes Buil, Ramón and de-Cózar-Macías, Oscar D.},
	urldate = {2025-09-14},
	date = {2023},
	langid = {english},
	doi = {10.1007/978-3-031-20325-1_39},
	note = {Series Title: Lecture Notes in Mechanical Engineering},
	keywords = {{ccfInfo}: Not Found, {citationNumber}: 0},
}

@incollection{casalino_virtual_2022,
	location = {Cham},
	title = {Virtual patient education scenarios: exploratory step in the study of obesity prevention through telemedicine},
	volume = {1542},
	isbn = {978-3-030-96059-9 978-3-030-96060-5},
	url = {https://link.springer.com/10.1007/978-3-030-96060-5_19},
	shorttitle = {Virtual patient education scenarios},
	pages = {264--277},
	booktitle = {Higher Education Learning Methodologies and Technologies Online},
	publisher = {Springer International Publishing},
	author = {Perla, Loredana and Massaro, Stefania},
	editor = {Casalino, Gabriella and Cimitile, Marta and Ducange, Pietro and Padilla Zea, Natalia and Pecori, Riccardo and Picerno, Pietro and Raviolo, Paolo},
	urldate = {2025-09-14},
	date = {2022},
	langid = {english},
	doi = {10.1007/978-3-030-96060-5_19},
	note = {Series Title: Communications in Computer and Information Science},
	keywords = {{citationNumber}: 1, {ccfInfo}: {CCF}-None {HELMETO}},
}

@incollection{auer_data_2022,
	location = {Cham},
	title = {Data modelling for visual entities to streamline virtual patient re-purposing in virtual reality},
	volume = {390},
	isbn = {978-3-030-93906-9 978-3-030-93907-6},
	url = {https://link.springer.com/10.1007/978-3-030-93907-6_114},
	pages = {1085--1095},
	booktitle = {Mobility for Smart Cities and Regional Development - Challenges for Higher Education},
	publisher = {Springer International Publishing},
	author = {Ioannidis, Lazaros and Antoniou, Panagiotis and Bamidis, Panagiotis},
	editor = {Auer, Michael E. and Hortsch, Hanno and Michler, Oliver and Köhler, Thomas},
	urldate = {2025-09-14},
	date = {2022},
	langid = {english},
	doi = {10.1007/978-3-030-93907-6_114},
	note = {Series Title: Lecture Notes in Networks and Systems},
	keywords = {{citationNumber}: 1, {ccfInfo}: {CCF}-None {ICL}},
}

@incollection{rocha_exploring_2021,
	location = {Cham},
	title = {Exploring the impact of simulated patient on academic performance in physical therapy training: preliminary results},
	volume = {1331},
	isbn = {978-3-030-68417-4 978-3-030-68418-1},
	url = {http://link.springer.com/10.1007/978-3-030-68418-1_14},
	shorttitle = {Exploring the impact of simulated patient on academic performance in physical therapy training},
	pages = {131--137},
	booktitle = {Information Technology and Systems},
	publisher = {Springer International Publishing},
	author = {Esparza, Wilmer and Santillán, Guillermo and Gordón, Yadira and Freire, María Augusta and Borja, Andrés},
	editor = {Rocha, Álvaro and Ferrás, Carlos and López-López, Paulo Carlos and Guarda, Teresa},
	urldate = {2025-09-14},
	date = {2021},
	langid = {english},
	doi = {10.1007/978-3-030-68418-1_14},
	note = {Series Title: Advances in Intelligent Systems and Computing},
	keywords = {{citationNumber}: 1, {ccfInfo}: {CCF}-None {ICITS}2},
	file = {Full Text:C\:\\Users\\Administrator\\Zotero\\storage\\HTV7N8PS\\Esparza et al. - 2021 - Exploring the impact of simulated patient on academic performance in physical therapy training prel.pdf:application/pdf},
}

@incollection{duffy_extracting_2020,
	location = {Cham},
	title = {Extracting and evaluating personal interests with dialogue agent},
	volume = {12198},
	isbn = {978-3-030-49903-7 978-3-030-49904-4},
	url = {https://link.springer.com/10.1007/978-3-030-49904-4_44},
	pages = {592--608},
	booktitle = {Digital Human Modeling and Applications in Health, Safety, Ergonomics and Risk Management. Posture, Motion and Health},
	publisher = {Springer International Publishing},
	author = {Tokuda, Yuki and Nakatani, Shota and Saiki, Sachio and Nakamura, Masahide and Yasuda, Kiyoshi},
	editor = {Duffy, Vincent G.},
	urldate = {2025-09-14},
	date = {2020},
	langid = {english},
	doi = {10.1007/978-3-030-49904-4_44},
	note = {Series Title: Lecture Notes in Computer Science},
	keywords = {{citationNumber}: 3, {ccfInfo}: {CCF}-None {HCI}},
}

@incollection{stephanidis_methods_2020,
	location = {Cham},
	title = {Methods of efficiently constructing text-dialogue-agent system using existing anime character},
	volume = {12427},
	isbn = {978-3-030-60151-5 978-3-030-60152-2},
	url = {https://link.springer.com/10.1007/978-3-030-60152-2_25},
	pages = {328--347},
	booktitle = {{HCI} International 2020 – Late Breaking Papers: Interaction, Knowledge and Social Media},
	publisher = {Springer International Publishing},
	author = {Ishii, Ryo and Higashinaka, Ryuichiro and Mitsuda, Koh and Katayama, Taichi and Mizukami, Masahiro and Tomita, Junji and Kawabata, Hidetoshi and Yamaguchi, Emi and Adachi, Noritake and Aono, Yushi},
	editor = {Stephanidis, Constantine and Salvendy, Gavriel and Wei, June and Yamamoto, Sakae and Mori, Hirohiko and Meiselwitz, Gabriele and Nah, Fiona Fui-Hoon and Siau, Keng},
	urldate = {2025-09-14},
	date = {2020},
	langid = {english},
	doi = {10.1007/978-3-030-60152-2_25},
	note = {Series Title: Lecture Notes in Computer Science},
	keywords = {{citationNumber}: 0, {ccfInfo}: {CCF}-None {HCI}},
}

@incollection{frasson_chatbots_2020,
	location = {Cham},
	title = {Chatbots in healthcare curricula: the case of a conversational virtual patient},
	volume = {12462},
	isbn = {978-3-030-60734-0 978-3-030-60735-7},
	url = {https://link.springer.com/10.1007/978-3-030-60735-7_15},
	shorttitle = {Chatbots in healthcare curricula},
	pages = {137--147},
	booktitle = {Brain Function Assessment in Learning},
	publisher = {Springer International Publishing},
	author = {Dolianiti, Foteini and Tsoupouroglou, Iraklis and Antoniou, Panagiotis and Konstantinidis, Stathis and Anastasiades, Savvas and Bamidis, Panagiotis},
	editor = {Frasson, Claude and Bamidis, Panagiotis and Vlamos, Panagiotis},
	urldate = {2025-09-14},
	date = {2020},
	langid = {english},
	doi = {10.1007/978-3-030-60735-7_15},
	note = {Series Title: Lecture Notes in Computer Science},
	keywords = {{citationNumber}: 13, {ccfInfo}: {CCF}-None {BFAL}},
}
