# Supplementary material for: Large Language Model–Based Virtual Patient Systems for History-Taking in Medical Education: Comprehensive Systematic Review
Source: JMIR Med Inform. 2026 Jan 2;14:e79039. doi: 10.2196/79039 (PMC12811743; doi:10.2196/79039)
Supplement: Multimedia Appendix 8 [file medinform_v14i1e79039_app8.zip › 01 datasets/springer.bib]

@article{itani_provision_2021,
	title = {Provision of pharmaceutical care to suspected high-risk {COVID}-19 patients through telehealth: a nationwide simulated patient study},
	volume = {21},
	issn = {14726963},
	doi = {10.1186/S12913-021-07014-X},
	abstract = {Background: The {COVID}-19 pandemic has overburdened the healthcare facilities, which demanded the use of alternative and effective methods for delivering healthcare services. The use of telehealth has become a necessity to provide initial health services. Objective: To identify the pharmaceutical care provided by community pharmacists to suspected high-risk {COVID}-19 patients using telehealth. Methods: A simulated patient ({SP}) phoned 100 randomly-selected community pharmacies throughout Lebanon using a standard scenario of uncontrolled diabetes mellitus with typical symptoms of {COVID}-19. Pharmacists’ responses were compared with pre-defined ideal recommendations using a special form. Results: The mean of the retrieved medical information score obtained by the pharmacists was 2.48 ± 2.79 (out of 21), with 34 \% of the participants not retrieving any relevant medical data from the {SP}. The relative patient information, the exposure to {COVID}-19, and the possible {COVID}-19 symptoms were not retrieved by 61 \%, 70 \%, and 41 \% of the pharmacists, respectively. Two percent of the pharmacists assured that the {SP}’s symptoms were related to common cold, while 5 \% confirmed that the {SP} is infected with {COVID}-19. Notably, 35 \% of the pharmacists did not offer any recommendation. Among them, 14 \% claimed that they were too busy to respond. Only 39 \% of the pharmacists provided an appropriate recommendation by referring the {SP} to her physician to seek medical attention within 24 h since the {SP} is a high-risk patient, and 41 \% recommended doing a {PCR} test. Antipyretics, antibiotics, and dietary supplements were recommended by 27 \%, 7 \%, and 16 \% of the pharmacists, respectively. Less than 16 \% of the pharmacists recommended using protective measures against {COVID}-19. In addition, the overall communication skills of the pharmacists were generally below expectations. Conclusions: This study is the first to assess the quality of pharmaceutical care provided by community pharmacists in the Middle East via Telehealth. An unsatisfactory level of preparedness through means of telehealth technology was evident. This resulted in the quality of pharmaceutical-care services provided to high-risk patients via telehealth to be below expectations. Therefore, health authorities should encourage community pharmacists to effectively adopt telehealth, by providing appropriate training, as well as recognizing their extra efforts with financial compensations, aiming to optimize patients’ health outcomes.},
	number = {1},
	journaltitle = {{BMC} Health Services Research},
	shortjournal = {{BMC} Health Serv. Res.},
	author = {Itani, Rania and Khojah, Hani M. J. and Jaffal, Fatima and Rahme, Deema and Karout, Lina and Karout, Samar},
	date = {2021-12},
	langid = {english},
	pmid = {34548092},
	note = {Publisher: {BioMed} Central Ltd
{JCR分区}: Q2
中科院分区升级版: 医学2区
影响因子: 3.0
5年影响因子: 3.4},
	keywords = {{COVID}-19, {ccfInfo}: Not Found, {citationNumber}: 15, Community pharmacy, Lebanon, Pharmaceutical care, Telehealth},
}

@article{kiesewetter_learning_2020,
	title = {Learning clinical reasoning: how virtual patient case format and prior knowledge interact},
	volume = {20},
	issn = {14726920},
	doi = {10.1186/S12909-020-1987-Y},
	abstract = {Introduction: Clinical reasoning has been fostered with varying case formats including the use of virtual patients. Existing literature points to different conclusions regarding which format is most beneficial for learners with diverse levels of prior knowledge. We designed our study to better understand which case format affects clinical reasoning outcomes and cognitive load, dependent on medical students' prior knowledge. Methods: Overall, 142 medical students (3 rd to 6 th year) were randomly assigned to either a whole case or serial cue case format. Participants worked on eight virtual patients in their respective case format. Outcomes included diagnostic accuracy, knowledge, and cognitive load. Results: We found no effect of case format on strategic knowledge scores pre- vs post-test (whole case learning gain = 3, 95\% {CI}. -.01 to.01, serial cue learning gain = 3, 95\% {CI}. -.06 to.00 p =.50). In both case formats, students with high baseline knowledge (determined by median split on the pre-test in conceptual knowledge) benefitted from learning with virtual patients (learning gain in strategic knowledge = 5, 95\% {CI}.03 to.09, p =.01) while students with low prior knowledge did not (learning gain = 0, 95\%{CI} -.02 to.02). We found no difference in diagnostic accuracy between experimental conditions (difference =.44, 95\% {CI} -.96 to.08, p =.22), but diagnostic accuracy was higher for students with high prior knowledge compared to those with low prior knowledge (difference =.8, 95\% {CI} 0.31 to 1.35, p {\textless}.01). Students with low prior knowledge experienced higher extraneous cognitive load than students with high prior knowledge (multiple measurements, p {\textless}.01). Conclusions: The whole case and serial cue case formats alone did not affect students' knowledge gain or diagnostic accuracy. Students with lower knowledge experienced increased cognitive load and appear to have learned less from their interaction with virtual patients. Cognitive load should be taken into account when attempting to help students learn clinical reasoning with virtual patients, especially for students with lower knowledge.},
	number = {1},
	journaltitle = {{BMC} Medical Education},
	shortjournal = {{BMC} Med. Educ.},
	author = {Kiesewetter, Jan and Sailer, Michael and Jung, Valentina M. and Schönberger, Regina and Bauer, Elisabeth and Zottmann, Jan M. and Hege, Inga and Zimmermann, Hanna and Fischer, Frank and Fischer, Martin R.},
	date = {2020-03},
	langid = {english},
	pmid = {32171297},
	note = {Publisher: {BioMed} Central Ltd.
{JCR分区}: Q1
中科院分区升级版: 教育学3区
影响因子: 3.2
5年影响因子: 3.8},
	keywords = {Virtual patients, Clinical reasoning, {ccfInfo}: Not Found, {citationNumber}: 39, Case formats, Instructional materials/methods},
}

@article{kerr_realist_2021,
	title = {A realist evaluation exploring simulated patient role-play in pharmacist undergraduate communication training},
	volume = {21},
	issn = {14726920},
	doi = {10.1186/S12909-021-02776-8},
	abstract = {Background: Effective communication between pharmacists and patients is essential and improves health outcomes. Simulated patients ({SPs}) are trained to reproduce real-life situations and can help pharmacy students to develop and adapt their communication skills in a safe, learner-centred environment. The aim of this research was to explore how {SP} and pharmacy student role-play supports communication training. Methods: A mixed methods realist evaluation approach was adopted to test an initial theory relating to {SP} role-play for pharmacy students. The intervention tested involved complex communication cases in a men’s and women’s health module in year three of a new {MPharm} programme. This {SP} session was the first such session, of the programme which exclusively focused on complex communication skills for the students. Data collected comprised video-recordings of both training and mock {OSCE} sessions, and from student focus groups. Communication videos were scored using the Explanation and Planning Scale ({EPSCALE}) tool. Scores from {SP} and mock {OSCE} sessions were compared using the Wilcoxon-signed rank test. Focus groups were conducted with students about their experience of the training and analysed thematically, through a realist lens. Data was analysed for Context-Mechanism-Outcome configurations to produce modified programme theories. Results: Forty-six students (n = 46/59, 78 \%) consented to their video-recorded interactions to be used. Students identified contextual factors relating to the timing within the course and the setting of the intervention, the debrief and student individual contexts. Mechanisms included authenticity, feedback, reflection, self-awareness and confidence. Negative responses included embarrassment and nervousness. They distinguished outcomes including increased awareness of communication style, more structured communication and increased comfort. However quantitative data showed a decrease (p {\textless} 0.001) in communication scores in the mock {OSCE} compared with scores from training sessions. Modified programme theories relating to {SP} training for pharmacy students were generated. Conclusions: {SP} role-play is a valuable communication skills training approach. Emphasis should be placed on multiple stakeholder feedback and promotion of reflection. Time limits need to be considered in this context and adjusted to meet student needs, especially for students with lower levels of communication comfort and those communicating in languages different to their first language.},
	number = {1},
	journaltitle = {{BMC} Medical Education},
	shortjournal = {{BMC} Med. Educ.},
	author = {Kerr, Aisling and Strawbridge, Judith and Kelleher, Caroline and Barlow, James and Sullivan, Clare and Pawlikowska, Teresa},
	date = {2021-12},
	langid = {english},
	pmid = {34092216},
	note = {Publisher: {BioMed} Central Ltd
{JCR分区}: Q1
中科院分区升级版: 教育学3区
影响因子: 3.2
5年影响因子: 3.8},
	keywords = {Simulated Patient, Simulation, Interpersonal Communication, Communication, {ccfInfo}: Not Found, {citationNumber}: 4, Patient-pharmacist communication, Pharmacist, Pharmacy Education, Pharmacy Student, Realist Evaluation, Realist Methods},
}

@article{qarni_community_2020,
	title = {Community pharmacist counselling practices in the bisha health directorate, saudi arabia-simulated patient visits},
	volume = {20},
	issn = {14726963},
	doi = {10.1186/S12913-020-05554-2},
	abstract = {Background: Many organizations have suggested a minimum standard regarding pharmaceutical counselling for patients, which includes information about the name of the drug, the description the drug, the indication for use, how to use it, the method of treatment, precautions, adverse reactions, and any contraindications. Correspondingly, the World Health Organization ({WHO}) has recommended that pharmacists spend at least 3 min with each patient to provide counselling. This study aimed to evaluate the counselling practices of community pharmacists for both over-the-counter ({OTC}) and prescription-only medicines in the Bisha Health Directorate, Saudi Arabia. Method: This was a cross-sectional study designed to evaluate simulated patient visits to observe real counselling practices of community pharmacies in the Bisha area; 73 pharmacies were visited. Two scenarios were used in this study. The first scenario was for a prescription-only medicine, and the second scenario was for an {OTC} medicine. The duration of counselling was recorded for every visit. Results: A total of 105 visits to the 73 pharmacies were conducted under the following scenarios: Scenario 1 = 73 visits and scenario 2 = 32 visits. The average time for the simulation was 110 s for scenario 1 and 73.4 s for scenario 2. There was a statistically significant negative correlation between the duration of counselling and patient simulation visits that occurred in the morning (Spearman's rho =-0.396, p = 0.001). Conclusion: It was shown that patient counselling needs to be given greater emphasis in community pharmacies. In this study, the time spent for patient counselling failed to meet the minimum {WHO} standard. Thus, pharmacists must be encouraged to spend at least 3 min on patient counselling.},
	number = {1},
	journaltitle = {{BMC} Health Services Research},
	shortjournal = {{BMC} Health Serv. Res.},
	author = {Qarni, Hassan Al and Alrahbini, Tahani and Alqarni, Ayidh M. and Alqarni, Abdullah},
	date = {2020-08},
	langid = {english},
	pmid = {32791962},
	note = {Publisher: {BioMed} Central
{JCR分区}: Q2
中科院分区升级版: 医学2区
影响因子: 3.0
5年影响因子: 3.4},
	keywords = {{ccfInfo}: Not Found, {citationNumber}: 12, Community pharmacy, Pharmacist, Counselling, Duration of counselling, Patient simulation, Visit time},
}

@article{zalewski_psychological_2020,
	title = {Psychological characteristics of students in learning clinical interview skills with the use of virtual patient},
	volume = {20},
	issn = {14726920},
	doi = {10.1186/S12909-020-02344-6},
	abstract = {Background: The goal of this exploratory study is to analyse which psychological characteristics of students are related to the effectiveness of learning clinical interview skills with the use of a virtual patient ({VP}). Methods: The sample consisted of 29 final-year clinical psychology students. The authors’ {VP} tool was used for measuring and teaching clinical interview skills: building contact with the patient, gathering important information, and identifying the students’ mistakes. Psychological questionnaires were used to measure the students’ psychological features: need for cognitive closure, ability to achieve cognitive structure, beliefs in the changeability of human traits, level of hope, intelligence, positive vs negative affect, and academic knowledge. Results: The most important aspect of the diagnostician’s psychological features which substantially influence effectiveness of learning interview skills is belief in the stability or changeability of human traits and the need to achieve cognitive closure. Participants who have a belief in human changeability are able to perform the task correctly even without training, while those who believe in human stability improve only slightly with training. Students with lower need of cognitive closure successfully learned to build a good relation with the patient. Conclusions: The study allows a better understanding of the phenomena occurring during the learning of clinical interview skills with the use of a {VP}.},
	number = {1},
	journaltitle = {{BMC} Medical Education},
	shortjournal = {{BMC} Med. Educ.},
	author = {Zalewski, Bartosz and Walkiewicz, Maciej and Guziak, Mateusz},
	date = {2020-12},
	langid = {english},
	pmid = {33203422},
	note = {Publisher: {BioMed} Central Ltd
{JCR分区}: Q1
中科院分区升级版: 教育学3区
影响因子: 3.2
5年影响因子: 3.8},
	keywords = {Virtual patient, Simulation, Clinical reasoning, {ccfInfo}: Not Found, {citationNumber}: 3, Assessment of clinical skills, Decision-making, Interview},
}

@article{alshengeti_-line_2020,
	title = {On-line virtual patient learning: a pilot study of a new modality in antimicrobial stewardship education for pediatric residents},
	volume = {13},
	issn = {17560500},
	doi = {10.1186/S13104-020-05170-7},
	abstract = {Objectives: Our objective was to develop and validate a virtual patient ({VP}) learning module to educate pediatric residents about antimicrobial stewardship ({AMS}) principles. A {VP} module on complicated pneumonia was developed by experts in {AMS} and pediatric infectious diseases using the online platform {DecisionSim}™. Decision points were based on {AMS} principles (diagnosis, antimicrobial selection, dosing, de-escalation, route, duration). Pediatric residents in all training levels at a tertiary pediatric hospital were recruited to test the {VP} module. Knowledge was assessed via a multiple choice questionnaire. Mean knowledge scores were compared before, after, and 4 months after completing the module using Generalized Linear Mixed Repeated Measures ({RM}) Analysis. Resident satisfaction was assessed using a validated questionnaire. Results: Seven of 24 pediatric residents (Years 1-4) completed the {VP} module and pre- and post-module questionnaires. Mean knowledge scores before, immediately after and 4 months after the module were 58.2\%, 66.6\%, and 71.6\%, respectively. The change in knowledge across time was significant (p {\textless} 0.001). Residents were satisfied with the module as an {AMS} learning strategy.},
	number = {1},
	journaltitle = {{BMC} Research Notes},
	shortjournal = {{BMC} Res. Notes},
	author = {Alshengeti, Amer and Slayter, Kathryn and Black, Emily and Top, Karina},
	date = {2020-07},
	langid = {english},
	pmid = {32664971},
	note = {Publisher: {BioMed} Central
中科院分区升级版: 综合性期刊4区
影响因子: 1.7
5年影响因子: 2.0},
	keywords = {Virtual patient, {ccfInfo}: Not Found, {citationNumber}: 5, Antibiotics education, Antimicrobial resistance, Antimicrobial stewardship},
}

@article{al-tannir_community_2020,
	title = {Community pharmacy sales of non-prescribed antibiotics in Riyadh, saudi arabia: a simulated patient study},
	volume = {42},
	issn = {22107711},
	doi = {10.1007/S11096-020-01033-0},
	abstract = {Background The increased dispensing of non-prescribed antibiotics increases the public health problem of antimicrobial resistance. In April 2018, the Saudi Ministry of Health reinforced the disciplinary regulations of banning pharmacies from selling antibiotics without a medical prescription. Objective To assess the rate of non-prescribed antibiotic sales by community pharmacies and compare it with the findings from our 2011 study. Setting Community pharmacies, Riyadh City, Saudi Arabia. Methods A cross-sectional, simulated patient study was conducted between August and November 2018. Six simulated clinical scenarios were presented at stratified samples of community pharmacies. Main outcome measure The primary study outcome was the proportion of community pharmacies dispensing non-prescribed antibiotics. Results Of 327 pharmacies, 41 (12.5\%) dispensed antibiotics without a prescription upon explicit request for antibiotics. Antibiotics sales decreased significantly in 2018 compared to 2011 (77.6\%), (p value {\textless} 0.05) after the implementation of disciplinary regulations. Only 6.25\% of pharmacists enquired about drug allergies, pregnancy status (urinary tract infection scenario), and drug-drug interactions. Conclusion Given the recent implementation of disciplinary regulations, the findings of this study demonstrate a significant decline in the proportion of pharmacies dispensing non-prescribed antibiotics. Measures to augment the enforcement of regulations and to ensure community pharmacy adherence and compliance are warranted.},
	pages = {341--346},
	number = {2},
	journaltitle = {International Journal of Clinical Pharmacy},
	shortjournal = {Int. J. Clin. Pharm.},
	author = {Al-Tannir, Mohamad and Altannir, Youssef and Altannir, Mustafa and {AlFayyad}, Isamme},
	date = {2020-04},
	langid = {english},
	pmid = {32301067},
	note = {Publisher: Springer
{JCR分区}: Q2
中科院分区升级版: 医学3区
影响因子: 3.2
5年影响因子: 2.7},
	keywords = {{ccfInfo}: Not Found, {citationNumber}: 15, Community pharmacy, Antibiotic sale, Over-the-counter, Saudi Arabia, Simulation patient method},
}

@article{jones_machine_2021,
	title = {Machine learning for detection of stenoses and aneurysms: application in a physiologically realistic virtual patient database},
	volume = {20},
	issn = {16177940},
	doi = {10.1007/S10237-021-01497-7},
	abstract = {This study presents an application of machine learning ({ML}) methods for detecting the presence of stenoses and aneurysms in the human arterial system. Four major forms of arterial disease—carotid artery stenosis ({CAS}), subclavian artery stenosis ({SAS}), peripheral arterial disease ({PAD}), and abdominal aortic aneurysms ({AAA})—are considered. The {ML} methods are trained and tested on a physiologically realistic virtual patient database ({VPD}) containing 28,868 healthy subjects, adapted from the authors previous work and augmented to include disease. It is found that the tree-based methods of Random Forest and Gradient Boosting outperform other approaches. The performance of {ML} methods is quantified through the F1 score and computation of sensitivities and specificities. When using six haemodynamic measurements (pressure in the common carotid, brachial, and radial arteries; and flow-rate in the common carotid, brachial, and femoral arteries), it is found that maximum F1 scores larger than 0.9 are achieved for {CAS} and {PAD}, larger than 0.85 for {SAS}, and larger than 0.98 for both low- and high-severity {AAAs}. Corresponding sensitivities and specificities are larger than 90\% for {CAS} and {PAD}, larger than 85\% for {SAS}, and larger than 98\% for both low- and high-severity {AAAs}. When reducing the number of measurements, performance is degraded by less than 5\% when three measurements are used, and less than 10\% when only two measurements are used for classification. For {AAA}, it is shown that F1 scores larger than 0.85 and corresponding sensitivities and specificities larger than 85\% are achievable when using only a single measurement. The results are encouraging to pursue {AAA} monitoring and screening through wearable devices which can reliably measure pressure or flow-rates.},
	pages = {2097--2146},
	number = {6},
	journaltitle = {Biomechanics and Modeling in Mechanobiology},
	shortjournal = {Biomech. Model. Mechanobiol.},
	author = {Jones, G. and Parr, J. and Nithiarasu, P. and Pant, S.},
	date = {2021-12},
	langid = {english},
	pmid = {34333696},
	note = {Publisher: Springer Science and Business Media Deutschland {GmbH}
{JCR分区}: Q2
中科院分区升级版: 医学3区
影响因子: 2.7
5年影响因子: 3.2
{EI}: 是},
	keywords = {Aneurysm, Machine learning, Pulse wave haemodynamics, Screening, Stenosis, Virtual patients, {ccfInfo}: {CCF}-None {CORR}, {citationNumber}: 22},
}

@article{mestre_impact_2022,
	title = {The impact of small-group virtual patient simulator training on perceptions of individual learning process and curricular integration: a multicentre cohort study of nursing and medical students},
	volume = {22},
	issn = {14726920},
	doi = {10.1186/S12909-022-03426-3},
	abstract = {Background: The {COVID}-19 pandemic has precipitated rapid changes in medical education to protect students and patients from the risk of infection. Virtual Patient Simulators ({VPS}) provide a simulated clinical environment in which students can interview and examine a patient, order tests and exams, prioritize interventions, and observe response to therapy, all with minimal risk to themselves and their patients. Like high-fidelity simulators ({HFS}), {VPS} are a tool to improve curricular integration. Unlike {HFS}, {VPS} require limited infrastructure investment and can be used in low-resource settings. Few studies have examined the impact of {VPS} training on clinical education. This international, multicenter cohort study was designed to assess the impact of small-group {VPS} training on individual learning process and curricular integration from the perspective of nursing and medical students. Methods: We conducted a multi-centre, international cohort study of nursing and medical students. Baseline perceptions of individual learning process and curricular integration were assessed using a 27-item pre-session questionnaire. Students subsequently participated in small-group {VPS} training sessions lead by a clinical tutor and then completed a 32-item post-session questionnaire, including 25 paired items. Pre- and post-session responses were compared to determine the impact of the small-group {VPS} experience. Results: Participants included 617 nursing and medical students from 11 institutions in 8 countries. At baseline, nursing students reported greater curricular integration and more clinical and simulation experience than did medical students. After exposure to small-group {VPS} training, participants reported significant improvements in 5/6 items relating to individual learning process and 7/7 items relating to curricular integration. The impact of the {VPS} experience was similar amongst nursing and medical students. Conclusions: In this multi-centre study, perceptions of individual learning process and curricular integration improved after exposure to small-group {VPS} training. Nursing and medical students showed similar impact. Small-group {VPS} training is an accessible, low-risk educational strategy that can improve student perceptions of individual learning process and curricular integration.},
	number = {1},
	journaltitle = {{BMC} Medical Education},
	shortjournal = {{BMC} Med. Educ.},
	author = {Mestre, André and Muster, Marek and Adib, Ahmed Rhassane El and Egilsdottir, Hugrun Ösp and Byermoen, Kirsten Røland and Padilha, Miguel and Aguilar, Thania and Tabagari, Nino and Betts, Lorraine and Sales, Leila and Garcia, Pedro and Ling, Luo and Café, Hugo and Binnie, Alexandra and Marreiros, Ana},
	date = {2022-12},
	langid = {english},
	pmid = {35578233},
	note = {Publisher: {BioMed} Central Ltd
{JCR分区}: Q1
中科院分区升级版: 教育学3区
影响因子: 3.2
5年影响因子: 3.8},
	keywords = {{ccfInfo}: Not Found, {citationNumber}: 9, Clinical education, Curricular integration, Learning feedback, Simulation training, Virtual Patient Simulator},
}

@article{kyle_primary_2021,
	title = {Primary care access during the {COVID}-19 pandemic: a simulated patient study},
	volume = {36},
	issn = {15251497},
	doi = {10.1007/S11606-021-06804-7},
	abstract = {Background: Primary care practices have experienced major strains during the {COVID}-19 pandemic, such that patients newly seeking care may face potential barriers to timely visits. Objective: To quantify availability and wait times for new patient appointments in primary care and to describe how primary care practices are guiding patients with suspected {COVID}-19. Design: Trained callers conducted simulated patient calls to 800 randomly sampled primary care practices between September 14, 2020, and September 28, 2020. Participants: We extracted complete primary care physician listings from large commercial insurance networks in four geographically dispersed states between September 10 and 14, 2020 (n=11,521). After excluding non-physician providers and removing duplicate phone numbers, we identified 2705 unique primary care physician practices from which we randomly sampled 200 practices in each region. Main Measures: Primary care appointment availability, median wait time in days, and practice guidance to patients suspecting {COVID}-19 infection. Key Results: Among 56\% of listed practices that had accurate contact information listed in the directory, 84\% offered a new patient in-person or virtual appointment. Median wait time was 10 days ({IQR} 3–26 days). The most common guidance in case of suspected {COVID}-19 was clinician consultation, which was offered in 41\% of completed calls. Callers were otherwise directed to on-site testing (14\%), off-site testing (24\%), a {COVID}-19 hotline (8\%), or an urgent care/emergency department (12\%), while 2\% of practices had no guidance to offer. Conclusions: Despite resource constraints, most reachable primary care practices offered timely new patient appointments as well as direct {COVID}-19 care. Pandemic mitigation strategies should account for and support the central role of primary care practices in the community-based pandemic response.},
	pages = {3766--3771},
	number = {12},
	journaltitle = {Journal of General Internal Medicine},
	shortjournal = {J. Gen. Intern. Med.},
	author = {Kyle, Michael Anne and Tipirneni, Renuka and Thakore, Nitya and Dave, Sneha and Ganguli, Ishani},
	date = {2021-12},
	langid = {english},
	pmid = {33904036},
	note = {Publisher: Springer
{JCR分区}: Q1
中科院分区升级版: 医学2区
影响因子: 4.2
5年影响因子: 5.4},
	keywords = {{COVID}-19, {ccfInfo}: Not Found, {citationNumber}: 11, access, ambulatory care, policy/economics, telemedicine},
}

@article{dupuy_guidelines_2021,
	title = {Guidelines for the design of a virtual patient for psychiatric interview training},
	volume = {15},
	issn = {17838738},
	doi = {10.1007/S12193-020-00338-8},
	abstract = {A psychiatric diagnosis involves the physician’s ability to create an empathic interaction with the patient in order to accurately extract symptomatology (i.e., clinical manifestations). Virtual patients ({VPs}) can be used to train these skills but need to propose a structured and multimodal interaction situation, in order to simulate a realistic psychiatric interview. In this study we present a simulated psychiatric interview with a virtual patient suffering from major depressive disorders. We suggested some design guidelines based on psychiatry theories and medicine education standards. We evaluated our {VP} with user testing with 35 4th year medical students, and probed their opinion during debriefing interviews. All students showed good abilities to communicate empathetically with the {VP}, and managed to extract symptomatology from {VP}’s simulation. Students provided positive feedbacks regarding pedagogic usefulness, realism and enjoyment in the interaction, which suggests that our design guidelines are consistent and that such technologies are acceptable to medical students. To conclude this study is the first to simulate a realistic psychiatric interview and to measure both skills needed by future psychiatrists: symptomatology extraction and empathic communication. Results provide evidence for the use of {VPs} to complement existing tools and to train and evaluate healthcare professionals in the future.},
	pages = {99--107},
	number = {2},
	journaltitle = {Journal on Multimodal User Interfaces},
	shortjournal = {J. Multimodal User Interface},
	author = {Dupuy, Lucile and Sevin, Etienne de and Cassoudesalle, Hélène and Ballot, Orlane and Dehail, Patrick and Aouizerate, Bruno and Cuny, Emmanuel and Micoulaud-Franchi, Jean Arthur and Philip, Pierre},
	date = {2021-06},
	langid = {english},
	note = {Publisher: Springer Science and Business Media Deutschland {GmbH}
{JCR分区}: Q3
中科院分区升级版: 计算机科学3区
影响因子: 2.1
5年影响因子: 2.6
{EI}: 是},
	keywords = {Embodied conversational agent, Virtual patient, User experience, Medical training, {citationNumber}: 6, Design guidelines, Psychiatric interview, {ccfInfo}: {CCF}-None {JMUI}},
}

@article{hsueh_influence_2021,
	title = {Influence of patient immigrant status on physician trainee diabetes treatment decisions: a virtual patient experimental study},
	volume = {44},
	issn = {15733521},
	doi = {10.1007/S10865-021-00224-Y},
	abstract = {To determine the effect of patient immigrant status on physician trainees’ diabetes treatment decisions. Participants were 140 physician trainees (‘providers’). Providers viewed videos and vignettes of virtual patients differing in immigrant status (born in Mexico or U.S.; other characteristics held constant). Analyses were completed at the group and individual levels. Providers were less likely to refer foreign-born (vs. U.S.-born) patients to endocrinology. Individual-level results showed an almost even split between treatment ratings for foreign-born vs. U.S.-born patients for three decisions (take no action, add oral hypoglycemic agent, add/switch to insulin), explaining why group-level differences for these ratings did not emerge (i.e., they were cancelled out). Physician trainees are less likely to refer foreign-born patients to endocrinology. Half of individual-level decisions were influenced by patient immigrant status, but group-level analyses mask these differences. Systematic treatment differences based on non-relevant factors could lead to adverse outcomes for immigrants.},
	pages = {662--672},
	number = {5},
	journaltitle = {Journal of Behavioral Medicine},
	shortjournal = {J. Behav. Med.},
	author = {Hsueh, Loretta and Hirsh, Adam T. and Zapolski, Tamika and Groot, Mary de and Mather, Kieren J. and Stewart, Jesse C.},
	date = {2021-10},
	langid = {english},
	pmid = {33860913},
	note = {Publisher: Springer
{JCR分区}: Q1
中科院分区升级版: 医学3区
影响因子: 2.9
5年影响因子: 3.0},
	keywords = {Virtual patients, Diabetes, {ccfInfo}: Not Found, {citationNumber}: 0, Experimental study, Immigrants, Treatment decisions},
}

@article{roshal_comparison_2021,
	title = {Comparison of self and simulated patient assessments of first-year medical students’ interpersonal and communication skills ({ICS}) during objective structured clinical examinations ({OSCE})},
	volume = {21},
	issn = {14726920},
	doi = {10.1186/S12909-021-02540-Y},
	abstract = {Background: Interpersonal and communication skills ({ICS}) are important core competencies in medical education and certification. In this study, we identified self- and simulated patient ({SP})-reported ratings of {US} first-year medical students’ {ICS} and the influence of age and gender on performance appraisal during the Objective-Structured Clinical Examination ({OSCE}). Methods: {OSCE} participants, including 172 first-year medical students and 15 {SPs} were asked to evaluate the students’ {ICS} using the American Board of Internal Medicine–Patient-Satisfaction Questionnaire ({ABIM}–{PSQ}), electronically and via paper, respectively. Self- and {SP}-reported ratings of students’ {ICS} were presented as the median on a 5-point Likert-scale and as three categories defined as “good,” “very good,” and “inadequate.” Results: {SPs} assessed all 172 students in the {OSCE}, while 43.6\% of students assessed their own performance. The majority of students and {SPs} evaluated the students’ {ICS} as very good. 23.3\% of {SPs} and 5.3\% of students rated the medical students’ ability to encourage patient question-asking and answer questions as inadequate (P {\textless} 0.002). Neither age nor gender influenced the medical students’ self-assessment of {ICS}. Female {SPs} assigned lower scores to students in regard to respecting patients and encouraging patient question-asking and answering. Older {SPs} was more likely to assign lower scores on all survey questions. Conclusions: In the present study, self- and {SP}-reported ratings of first-year medical students’ {ICS} were mainly “very good” with no influence of students’ age or gender. Older age and female gender among the {SPs} were associated with a reduction in {SP}-reported ratings of students’ {ICS}.},
	number = {1},
	journaltitle = {{BMC} Medical Education},
	shortjournal = {{BMC} Med. Educ.},
	author = {Roshal, Joshua A. and Chefitz, Dalya and Terregino, Carol A. and Petrova, Anna},
	date = {2021-12},
	langid = {english},
	pmid = {33596892},
	note = {Publisher: {BioMed} Central Ltd
{JCR分区}: Q1
中科院分区升级版: 教育学3区
影响因子: 3.2
5年影响因子: 3.8},
	keywords = {Self-assessment, Communication skills, {ccfInfo}: Not Found, {citationNumber}: 13, Evaluation, medical students, Objective structured clinical examination},
}

@article{bagacean_simulated_2020,
	title = {Simulated patient and role play methodologies for communication skills and empathy training of undergraduate medical students},
	volume = {20},
	issn = {14726920},
	doi = {10.1186/S12909-020-02401-0},
	abstract = {Background: Verbal and non-verbal communication, as well as empathy are central to patient-doctor interactions and have been associated with patients’ satisfaction. Non-verbal communication tends to override verbal messages. The aim of this study was to analyze how medical students use verbal and non-verbal communication using two different educational approaches, student role play ({SRP}) and actor simulated patient ({ASP}), and whether the non-verbal behaviour is different in the two different poses. Methods: Three raters evaluated 20 students playing the doctor role, 10 in the {SRP} group and 10 in the {ASP} group. The videos were analyzed with the Calgary-Cambridge Referenced Observation Guide ({CCG}) and, for a more accurate evaluation of non-verbal communication, we also evaluated signs of nervousness, and posture. Empathy was rated with the {CARE} questionnaire. Independent Mann Whitney U tests and Qhi square tests were performed for statistical analysis. Results: From the 6 main tasks of the {CCG} score, we obtained higher scores in the {ASP} group for the task ‘Gathering information’ (p = 0.0008). Concerning the 17 descriptors of the {CCG}, the {ASP} group obtained significantly better scores for ‘Exploration of the patients’ problems to discover the biomedical perspective’ (p = 0.007), ‘Exploration of the patients’ problems to discover background information and context’ (p = 0.0004) and for ‘Closing the session – Forward planning’ (p = 0.02). With respect to non-verbal behaviour items, nervousness was significantly higher in the {ASP} group compared to the {SRP} group (p {\textless} 0.0001). Concerning empathy, no differences were found between the {SRP} and {ASP} groups. Conclusions: Medical students displayed differentiated verbal and non-verbal communication behaviour during the two communication skills training methodologies. These results show that both methodologies have certain advantages and that more explicit non-verbal communication training might be necessary in order to raise students’ awareness for this type of communication and increase doctor-patient interaction effectiveness.},
	number = {1},
	journaltitle = {{BMC} Medical Education},
	shortjournal = {{BMC} Med. Educ.},
	author = {Bagacean, Cristina and Cousin, Ianis and Ubertini, Anne Helene and Idrissi, Mohamed El Yacoubi El and Bordron, Anne and Mercadie, Lolita and Garcia, Leonor Canales and Ianotto, Jean Christophe and Vries, Philine De and Berthou, Christian},
	date = {2020-12},
	langid = {english},
	pmid = {33276777},
	note = {Publisher: {BioMed} Central Ltd
{JCR分区}: Q1
中科院分区升级版: 教育学3区
影响因子: 3.2
5年影响因子: 3.8},
	keywords = {Empathy, Communication, {ccfInfo}: Not Found, {citationNumber}: 31, Non-verbal, Role play, Simulated patient, Verbal},
}

@article{tang_scalable_2020,
	title = {Scalable diagnostic screening of mild cognitive impairment using {AI} dialogue agent},
	volume = {10},
	issn = {20452322},
	doi = {10.1038/S41598-020-61994-0},
	abstract = {The search for early biomarkers of mild cognitive impairment ({MCI}) has been central to the Alzheimer’s Disease ({AD}) and dementia research community in recent years. To identify {MCI} status at the earliest possible point, recent studies have shown that linguistic markers such as word choice, utterance and sentence structures can potentially serve as preclinical behavioral markers. Here we present an adaptive dialogue algorithm (an {AI}-enabled dialogue agent) to identify sequences of questions (a dialogue policy) that distinguish {MCI} from normal ({NL}) cognitive status. Our {AI} agent adapts its questioning strategy based on the user’s previous responses to reach an individualized conversational strategy per user. Because the {AI} agent is adaptive and scales favorably with additional data, our method provides a potential avenue for large-scale preclinical screening of neurocognitive decline as a new digital biomarker, as well as longitudinal tracking of aging patterns in the outpatient setting.},
	number = {1},
	journaltitle = {Scientific Reports},
	shortjournal = {Sci. Rep.},
	author = {Tang, Fengyi and Uchendu, Ikechukwu and Wang, Fei and Dodge, Hiroko H. and Zhou, Jiayu},
	date = {2020-12},
	langid = {english},
	pmid = {32235884},
	note = {Publisher: Nature Research
{JCR分区}: Q1
中科院分区升级版: 综合性期刊3区
影响因子: 3.9
5年影响因子: 4.3},
	keywords = {{ccfInfo}: Not Found, {citationNumber}: 17},
}

@article{hasan_simulated_2021,
	title = {A simulated patient study to evaluate community pharmacist assessment, management and advice giving to patients with asthma},
	volume = {14},
	issn = {20523211},
	doi = {10.1186/S40545-020-00294-4},
	abstract = {Background: Research has shown that there is an increase in the global prevalence of asthma. Pharmacists are well positioned to screen and refer patients for better management of asthma. This study aimed to evaluate community pharmacists’ ability to assess the 3 C’s (Control, Compliance, Complications) and offer Management and Advice for patients with asthma in the {UAE}. Methods: Three fifth year pharmacy students role played a mystery shopper visiting community pharmacies and requesting symptom relief from uncontrolled asthma. Incidence of cough syrup and reliever inhaler supply, physician referral rate, correction of inhaler technique, and counseling on the medications, adherence to the medications and adverse drug reactions were calculated. Results: One hundred, ninety five pharmacies were visited, 27\% of pharmacists asked about the need for cough syrup and 60\% asked about the need for albuterol inhaler. Only 26\% asked about other medications. Less than 20\% assessed inhaler technique, only one pharmacist asked about regular use of preventer medications and if the patient was adhering to them and only 16\% asked about side effects from medications. Most pharmacists (67\%) supplied at least one of the medications, while 65\% referred the patient to a physician. Only 21\% gave information about correct inhaler technique, the majority ({\textgreater} 60\%) being incomplete, only 16 pharmacists gave information about asthma and its triggers; the majority (63\%) being incomplete. One third of the pharmacists counselled the patient on the medications with one giving complete information. Conclusions: The study highlighted suboptimal assessment of control, compliance to preventer medications and complications of asthma and the medications that treat it. It also highlighted suboptimal Management and Advice giving and counseling on medication use by pharmacists. Training pharmacists in all aspects of asthma handling is clearly indicated. Despite the high rate of correct patient referral to a physician noted in this study, there is risk to it, as patients might not actually go to see their physician and continue to depend on symptom relief for the management of their asthma. This study highlighted the importance of improving patient education and information seeking attitude.},
	number = {1},
	journaltitle = {Journal of Pharmaceutical Policy and Practice},
	shortjournal = {J. Pharm. Policy Pract.},
	author = {Hasan, Sanah and Oum, Lujain Al and Hassan, Nageeb Abdul Galil},
	date = {2021-12},
	langid = {english},
	note = {Publisher: {BioMed} Central Ltd
中科院分区升级版: 医学3区
影响因子: 2.5
5年影响因子: 3.0},
	keywords = {{ccfInfo}: Not Found, {citationNumber}: 5, Simulated patient, Advice, Asthma, Community pharmacist, Mystery shopper, United Arab Emirates},
}

@article{mcnutt_student_2021,
	title = {Student performance during a simulated patient encounter has No impact on debriefer adherence to {PEARLS} debriefing model},
	volume = {31},
	issn = {21568650},
	doi = {10.1007/S40670-021-01290-2},
	abstract = {Purpose: Debriefing is necessary for effective simulation education. The {PEARLS} (Promoting Excellence and Reflective Learning in Simulations) is a scripted debriefing model that incorporates debriefing best practices. It was hypothesized that student simulation performance might impact facilitator adherence to the {PEARLS} debriefing model. There are no published findings on the effect of student performance on debriefer behavior. Methods: Third-year medical students participated in a video-recorded, formative simulation to treat a high-fidelity mannequin for an asthma exacerbation. A faculty debriefer trained in the {PEARLS} model evaluated student performance with a standardized rubric and conducted a recorded debriefing. Debriefing recordings were analyzed for debriefer adherence to the {PEARLS} model. Debriefers were assigned a debriefing score ({DS}) from 0 to 13; 13 was perfect adherence to the model. Definitive intervention ({DI}) for asthma exacerbation was defined as bronchodilator therapy. Critical actions were as follows: a focused history, heart/lung exam, giving oxygen, and giving a bronchodilator. Results: Mean {DS} for the debriefers of students who provided {DI} was 8.57; 9.14 for those students who did not (P = 0.25). Mean {DS} for debriefers of students who completed all critical actions was 8.68; 8.52 for those students who did not (P = 0.62). Analysis of elapsed time to {DI} showed no relationship between the time {DI} was provided and {DS}. Conclusions: Student performance had no impact on debriefer performance, suggesting the {PEARLS} model is an effective aid for debriefers, regardless of learner performance. These findings suggest student performance may not bias facilitators’ ability to conduct quality debriefings.},
	pages = {1141--1148},
	number = {3},
	journaltitle = {Medical Science Educator},
	shortjournal = {Med. Sci. Educ.},
	author = {{McNutt}, Richard and Tews, Matthew and Kleinheksel, A. J.},
	date = {2021-06},
	langid = {english},
	note = {Publisher: Springer
中科院分区升级版: 教育学4区
影响因子: 1.8
5年影响因子: 1.9},
	keywords = {Simulation, {ccfInfo}: Not Found, {citationNumber}: 2, Asthma exacerbation, Debriefing, Emergency medicine, {PEARLS}},
}

@article{ekbal_towards_2020,
	title = {Towards building an affect-aware dialogue agent with deep neural networks},
	volume = {8},
	issn = {2277-9078},
	doi = {10.1007/S40012-020-00304-5},
	abstract = {In this paper, some of the recent developments, aiming at building human-like Conversational Artificial Intelligence ({AI}) agents, have been presented very briefly. These robust dialogue systems are capable in dealing with the various affect attributes, such as sentiment, emotion, and courteousness. Firstly, the motivation, background and impact of these new frontiers of Artificial Intelligence ({AI}), Machine Learning ({ML}) and Natural Language Processing ({NLP}) have been described. Thereafter, two of our very recent research have been presented, where the first one attempts at incorporating courteousness in a dialogue agent, and the second one addresses natural language generation in a multi-modal setup involving text and images both.},
	pages = {249--255},
	number = {2},
	journaltitle = {{CSI} Transactions on {ICT}},
	shortjournal = {{CSI} Trans. {ICT}},
	author = {Ekbal, Asif},
	date = {2020-06},
	langid = {english},
	note = {Publisher: Springer Science and Business Media {LLC}},
	keywords = {{ccfInfo}: Not Found, {citationNumber}: 3},
}

@article{campillos-llanos_lessons_2021,
	title = {Lessons learned from the usability evaluation of a simulated patient dialogue system},
	volume = {45},
	issn = {1573689X},
	doi = {10.1007/S10916-021-01737-4},
	abstract = {Simulated consultations through virtual patients allow medical students to practice history-taking skills. Ideally, applications should provide interactions in natural language and be multi-case, multi-specialty. Nevertheless, few systems handle or are tested on a large variety of cases. We present a virtual patient dialogue system in which a medical trainer types new cases and these are processed without human intervention. To develop it, we designed a patient record model, a knowledge model for the history-taking task, and a termino-ontological model for term variation and out-of-vocabulary words. We evaluated whether this system provided quality dialogue across medical specialities (n = 18), and with unseen cases (n = 29) compared to the cases used for development (n = 6). Medical evaluators (students, residents, practitioners, and researchers) conducted simulated history-taking with the system and assessed its performance through Likert-scale questionnaires. We analysed interaction logs and evaluated system correctness. The mean user evaluation score for the 29 unseen cases was 4.06 out of 5 (very good). The evaluation of correctness determined that, on average, 74.3\% (sd = 9.5) of replies were correct, 14.9\% (sd = 6.3) incorrect, and in 10.7\% the system behaved cautiously by deferring a reply. In the user evaluation, all aspects scored higher in the 29 unseen cases than in the 6 seen cases. Although such a multi-case system has its limits, the evaluation showed that creating it is feasible; that it performs adequately; and that it is judged usable. We discuss some lessons learned and pivotal design choices affecting its performance and the end-users, who are primarily medical students.},
	number = {7},
	journaltitle = {Journal of Medical Systems},
	shortjournal = {J. Med. Syst.},
	author = {Campillos-Llanos, Leonardo and Thomas, Catherine and Bilinski, Éric and Neuraz, Antoine and Rosset, Sophie and Zweigenbaum, Pierre},
	date = {2021-07},
	langid = {english},
	pmid = {33999302},
	note = {Publisher: Springer
{JCR分区}: Q1
中科院分区升级版: 医学3区
影响因子: 5.7
5年影响因子: 4.4},
	keywords = {Artificial intelligence, Virtual patient, Education, Medical, Natural language processing, {citationNumber}: 83, {ccfInfo}: {CCF}-None {JMS}, Medical history taking},
}

@article{sous_correction_2022,
	title = {Correction: use of a simulated patient case and structured debrief to explore trainee responses to a “non-compliant patient” ({BMC} medical education, (2022), 22, 1, (842), 10.1186/s12909-022-03894-7)},
	volume = {22},
	issn = {14726920},
	doi = {10.1186/S12909-022-03962-Y},
	abstract = {Following publication of the original article [1], we have been informed that author Kay Frank’s affiliation has not been added. The author affiliation has been updated above and the original article has been corrected.},
	number = {1},
	journaltitle = {{BMC} Medical Education},
	shortjournal = {{BMC} Med. Educ.},
	author = {Sous, Waseem and Frank, Kay and Cronkright, Peter and Germain, Lauren J.},
	date = {2022-12},
	langid = {english},
	pmid = {36536354},
	note = {Publisher: {BioMed} Central Ltd
{JCR分区}: Q1
中科院分区升级版: 教育学3区
影响因子: 3.2
5年影响因子: 3.8},
	keywords = {{ccfInfo}: Not Found, {citationNumber}: Not Found},
}

@article{zhou_reconstructing_2022,
	title = {Reconstructing asynchrony for mechanical ventilation using a hysteresis loop virtual patient model},
	volume = {21},
	issn = {1475925X},
	doi = {10.1186/S12938-022-00986-9},
	abstract = {Background: Patient-specific lung mechanics during mechanical ventilation ({MV}) can be identified from measured waveforms of fully ventilated, sedated patients. However, asynchrony due to spontaneous breathing ({SB}) effort can be common, altering these waveforms and reducing the accuracy of identified, model-based, and patient-specific lung mechanics. Methods: Changes in patient-specific lung elastance over a pressure–volume ({PV}) loop, identified using hysteresis loop analysis ({HLA}), are used to detect the occurrence of asynchrony and identify its type and pattern. The identified {HLA} parameters are then combined with a nonlinear mechanics hysteresis loop model ({HLM}) to extract and reconstruct ventilated waveforms unaffected by asynchronous breaths. Asynchrony magnitude can then be quantified using an energy-dissipation metric, Easyn, comparing {PV} loop area between model-reconstructed and original, altered asynchronous breathing cycles. Performance is evaluated using both test-lung experimental data with a known ground truth and clinical data from four patients with varying levels of asynchrony. Results: Root mean square errors for reconstructed {PV} loops are within 5\% for test-lung experimental data, and 10\% for over 90\% of clinical data. Easyn clearly matches known asynchrony magnitude for experimental data with {RMS} errors {\textless} 4.1\%. Clinical data performance shows 57\% breaths having Easyn {\textgreater} 50\% for Patient 1 and 13\% for Patient 2. Patient 3 only presents 20\% breaths with Easyn {\textgreater} 10\%. Patient 4 has Easyn = 0 for 96\% breaths showing accuracy in a case without asynchrony. Conclusions: Experimental test-lung validation demonstrates the method’s reconstruction accuracy and generality in controlled scenarios. Clinical validation matches direct observations of asynchrony in incidence and quantifies magnitude, including cases without asynchrony, validating its robustness and potential efficacy as a clinical real-time asynchrony monitoring tool.},
	number = {1},
	journaltitle = {Biomedical Engineering Online},
	shortjournal = {Biomed. Eng. Online},
	author = {Zhou, Cong and Chase, J. Geoffrey and Sun, Qianhui and Knopp, Jennifer and Tawhai, Merryn H. and Desaive, Thomas and Möller, Knut and Shaw, Geoffrey M. and Chiew, Yeong Shiong and Benyo, Balazs},
	date = {2022-12},
	langid = {english},
	pmid = {35255922},
	note = {Publisher: {BioMed} Central Ltd
{JCR分区}: Q2
中科院分区升级版: 医学4区
影响因子: 3.2
5年影响因子: 3.7
{EI}: 是},
	keywords = {Virtual patient, {ccfInfo}: Not Found, {citationNumber}: 14, Asynchrony, Hysteresis loop model, Hysteretic lung mechanics, Lung mechanics, Mechanical ventilation},
}

@article{campillos-llanos_lessons_2021-1,
	title = {Lessons learned from the usability evaluation of a simulated patient dialogue system},
	volume = {45},
	issn = {1573689X},
	doi = {10.1007/S10916-021-01737-4},
	abstract = {Simulated consultations through virtual patients allow medical students to practice history-taking skills. Ideally, applications should provide interactions in natural language and be multi-case, multi-specialty. Nevertheless, few systems handle or are tested on a large variety of cases. We present a virtual patient dialogue system in which a medical trainer types new cases and these are processed without human intervention. To develop it, we designed a patient record model, a knowledge model for the history-taking task, and a termino-ontological model for term variation and out-of-vocabulary words. We evaluated whether this system provided quality dialogue across medical specialities (n = 18), and with unseen cases (n = 29) compared to the cases used for development (n = 6). Medical evaluators (students, residents, practitioners, and researchers) conducted simulated history-taking with the system and assessed its performance through Likert-scale questionnaires. We analysed interaction logs and evaluated system correctness. The mean user evaluation score for the 29 unseen cases was 4.06 out of 5 (very good). The evaluation of correctness determined that, on average, 74.3\% (sd = 9.5) of replies were correct, 14.9\% (sd = 6.3) incorrect, and in 10.7\% the system behaved cautiously by deferring a reply. In the user evaluation, all aspects scored higher in the 29 unseen cases than in the 6 seen cases. Although such a multi-case system has its limits, the evaluation showed that creating it is feasible; that it performs adequately; and that it is judged usable. We discuss some lessons learned and pivotal design choices affecting its performance and the end-users, who are primarily medical students.},
	number = {7},
	journaltitle = {Journal of Medical Systems},
	shortjournal = {J. Med. Syst.},
	author = {Campillos-Llanos, Leonardo and Thomas, Catherine and Bilinski, Éric and Neuraz, Antoine and Rosset, Sophie and Zweigenbaum, Pierre},
	date = {2021-07},
	langid = {english},
	pmid = {33999302},
	note = {Publisher: Springer
{JCR分区}: Q1
中科院分区升级版: 医学3区
影响因子: 5.7
5年影响因子: 4.4},
	keywords = {Artificial intelligence, Virtual patient, Education, Medical, Natural language processing, {citationNumber}: 83, {ccfInfo}: {CCF}-None {JMS}, Medical history taking},
}

@article{plackett_effectiveness_2022,
	title = {The effectiveness of using virtual patient educational tools to improve medical students’ clinical reasoning skills: a systematic review},
	volume = {22},
	issn = {14726920},
	doi = {10.1186/S12909-022-03410-X},
	abstract = {Background: Use of virtual patient educational tools could fill the current gap in the teaching of clinical reasoning skills. However, there is a limited understanding of their effectiveness. The aim of this study was to synthesise the evidence to understand the effectiveness of virtual patient tools aimed at improving undergraduate medical students’ clinical reasoning skills. Methods: We searched {MEDLINE}, {EMBASE}, {CINAHL}, {ERIC}, Scopus, Web of Science and {PsycINFO} from 1990 to January 2022, to identify all experimental articles testing the effectiveness of virtual patient educational tools on medical students’ clinical reasoning skills. Quality of the articles was assessed using an adapted form of the {MERSQI} and the Newcastle–Ottawa Scale. A narrative synthesis summarised intervention features, how virtual patient tools were evaluated and reported effectiveness. Results: The search revealed 8,186 articles, with 19 articles meeting the inclusion criteria. Average study quality was moderate (M = 6.5, {SD} = 2.7), with nearly half not reporting any measurement of validity or reliability for their clinical reasoning outcome measure (8/19, 42\%). Eleven articles found a positive effect of virtual patient tools on reasoning (11/19, 58\%). Four reported no significant effect and four reported mixed effects (4/19, 21\%). Several domains of clinical reasoning were evaluated. Data gathering, ideas about diagnosis and patient management were more often found to improve after virtual patient use (34/47 analyses, 72\%) than application of knowledge, flexibility in thinking and problem-solving (3/7 analyses, 43\%). Conclusions: Using virtual patient tools could effectively complement current teaching especially if opportunities for face-to-face teaching or other methods are limited, as there was some evidence that virtual patient educational tools can improve undergraduate medical students’ clinical reasoning skills. Evaluations that measured more case specific clinical reasoning domains, such as data gathering, showed more consistent improvement than general measures like problem-solving. Case specific measures might be more sensitive to change given the context dependent nature of clinical reasoning. Consistent use of validated clinical reasoning measures is needed to enable a meta-analysis to estimate effectiveness.},
	number = {1},
	journaltitle = {{BMC} Medical Education},
	shortjournal = {{BMC} Med. Educ.},
	author = {Plackett, Ruth and Kassianos, Angelos P. and Mylan, Sophie and Kambouri, Maria and Raine, Rosalind and Sheringham, Jessica},
	date = {2022-12},
	langid = {english},
	pmid = {35550085},
	note = {Publisher: {BioMed} Central Ltd},
	keywords = {Virtual patient, Clinical reasoning, Medical education, Medical students, {ccfInfo}: Not Found, {citationNumber}: 23, Clinical decision-making, Clinical skills, Computer simulation, Computer-assisted instruction, Educational technology, Review},
}

@article{rouleau_virtual_2022,
	title = {Virtual patient simulation to improve nurses’ relational skills in a continuing education context: a convergent mixed methods study},
	volume = {21},
	issn = {14726955},
	doi = {10.1186/S12912-021-00740-X},
	abstract = {Background: Effective provider-patient communication is crucial to the delivery of high-quality care. Communication roadblock such as righting reflex is widely observed among providers and can lead to relational disengagement. In previous work, nurses felt ill-equipped to communicate effectively with {HIV}-positive patients to support medication adherence. Providing nurses with continuing education opportunities to improve their relational skills is a major target for optimizing the quality of care. Virtual patient simulation is one promising strategy that needs to be evaluated among graduate nurses. This study aimed to assess the acceptability of a virtual patient simulation to improve nurses’ relational skills in a continuing education context. Methods: We conducted a convergent mixed methods study by combining a quantitative pre-experimental, one-group post-test design and a qualitative exploratory study. We used convenience and snowball sampling approaches to select registered nurses (n = 49) working in Quebec, Canada. Participants completed an online sociodemographic questionnaire, consulted the automated virtual patient simulation (informed by motivational interviewing), and filled out an online post-test survey. Descriptive statistics (mean, {SD}, median, interquartile range) were used to present quantitative findings. From the 27 participants who completed the simulation and post-test survey, five participated in a focus group to explore their learning experience. The discussion transcript was subjected to thematic analysis. At the final stage of the study, we used a comparison strategy for the purpose of integrating the quantitative and qualitative results. Results: Nurses perceived the simulation to be highly acceptable. They rated the global system quality and the technology acceptance with high scores. They reported having enjoyed the simulation and recommended other providers use it. Four qualitative themes were identified: motivations to engage in the simulation-based research; learning in a realistic, immersive, and non-judgmental environment; perceived utility of the simulation; and perceived difficulty in engaging in the simulation-based research. Conclusions: The simulation contributed to knowledge and skills development on motivational interviewing and enhanced nurses’ self-confidence in applying relational skills. Simulation holds the potential to change practice, as nurses become more self-reflective and aware of the impact of their relational skills on patient care. Trial registration: {ISRCTN}18243005, retrospectively registered on July 3 2020.},
	number = {1},
	journaltitle = {{BMC} Nursing},
	shortjournal = {{BMC} Nurs.},
	author = {Rouleau, Geneviève and Gagnon, Marie Pierre and Côté, José and Richard, Lauralie and Chicoine, Gabrielle and Pelletier, Jérôme},
	date = {2022-12},
	langid = {english},
	note = {Publisher: {BioMed} Central Ltd},
	keywords = {Communication, Motivational interviewing, {ccfInfo}: Not Found, {citationNumber}: 5, Simulation training, Computer simulation, {HIV}, Mixed method, Nurses, Nursing continuing education, Relational skills, Virtual patient simulation},
}

@article{karout_assessing_2022,
	title = {Assessing the pharmaceutical care provision to suspected {COVID}-19 patients in community pharmacies: a simulated patient study},
	volume = {22},
	issn = {14726963},
	doi = {10.1186/S12913-022-07870-1},
	abstract = {Background: In the wake of {COVID}-19, community pharmacists ({CP}) were called upon to free up healthcare providers to treat more serious conditions and alleviate overcrowded healthcare centers. {CPs} were placed under tremendous pressure, where many patients primarily sought their health advice. This situation raised concerns about the preparedness of {CPs} in facing these challenges. Therefore, this study aimed to assess the appropriateness of pharmaceutical care provided by {CPs} to patients with suspected {COVID}-19 and to investigate their communication skills. Methods: A simulated patient ({SP}) study was conducted among randomly selected community pharmacies in Beirut, Lebanon. Each pharmacy was visited by the {SP} who complained of fever and loss of smell sensation. Interactions between the attending pharmacist and the suspected {COVID}-19 patient were documented directly after each visit in a standardized data collection form. Results: More than half of the {CPs} (56\%) did not retrieve any relevant information to assess the patient’s condition. While pharmacists’ responses were limited to one to two recommendations, with the majority recommending the patient to perform the {PCR} test (90\%). Inappropriate recommendations made by the {CPs} included mainly the confirmation that the patient had {COVID}-19 without prior testing (9\%), and prescribing either an antimicrobial drug (5\%) or dietary supplements (20\%), claiming that the latter are essential to boost the patient’s immunity. As for the pharmacist-patient communication skills, the mean total score was 2.25 ± 0.79 (out of 4), displaying nonoptimal and ineffective communication. Conclusion: An unsatisfactory and suboptimal provision of pharmaceutical care to a suspected {COVID}-19 case was evident. This may be a public health threat, particularly for developing countries that lack an efficient and unified healthcare system. The findings should alert health authorities to support and guide community pharmacists in assisting suspected {COVID}-19 patients.},
	number = {1},
	journaltitle = {{BMC} Health Services Research},
	shortjournal = {{BMC} Health Serv. Res.},
	author = {Karout, Samar and Khojah, Hani M. J. and Itani, Rania and Jaffal, Fatima and El-Lakany, Abdalla},
	date = {2022-12},
	langid = {english},
	pmid = {35397543},
	note = {Publisher: {BioMed} Central Ltd},
	keywords = {{COVID}-19, Patient care, {ccfInfo}: Not Found, {citationNumber}: 7, Lebanon, Pharmaceutical care, Simulated patient},
}

@article{kolesova_application_2022,
	title = {Application of different approaches to generate virtual patient populations for the quantitative systems pharmacology model of erythropoiesis},
	volume = {49},
	issn = {15738744},
	doi = {10.1007/S10928-022-09814-Y},
	abstract = {In a standard situation, a quantitative systems pharmacology model describes a “reference patient,” and the model parameters are fixed values allowing only the mean values to be described. However, the results of clinical trials include a description of variability in patients’ responses to a drug, which is typically expressed in terms of conventional statistical parameters, such as standard deviations ({SDs}) from mean values. Therefore, in this study, we propose and compare four different approaches: (1) Monte Carlo Markov Chain ({MCMC}); (2) model fitting to Monte Carlo sample; (3) population of clones; (4) stochastically bounded selection to generate virtual patient populations based on experimentally measured mean data and {SDs}. We applied these approaches to generate virtual patient populations in the {QSP} model of erythropoiesis. According to the results of our research, stochastically bounded selection showed slightly better results than the other three methods as it allowed the description of any number of patients from clinical trials and could be applied in the case of complex models with a large number of variable parameters.},
	pages = {511--524},
	number = {5},
	journaltitle = {Journal of Pharmacokinetics and Pharmacodynamics},
	shortjournal = {J. Pharmacokinet. Pharmacodyn.},
	author = {Kolesova, Galina and Stepanov, Alexander and Lebedeva, Galina and Demin, Oleg},
	date = {2022-10},
	langid = {english},
	pmid = {35798926},
	note = {Publisher: Springer},
	keywords = {{ccfInfo}: Not Found, {citationNumber}: 2, Distribution, Fitting, Mean, Quantitative systems pharmacology, Standard deviation, Virtual patients population},
}

@article{ge_improving_2022,
	title = {Improving the communication skills of medical students ——a survey of simulated patient-based learning in chinese medical universities},
	volume = {22},
	issn = {14726920},
	doi = {10.1186/S12909-022-03596-0},
	abstract = {Background: It is useful to advance simulated patient ({SP}) participation in teaching to improve the communication skills of medical students, so this study aims to explore the current state of Chinese mainland {SP} education. Methods: A cross sectional survey was designed utilizing well defined quantitative research methods and descriptive statistics. The questionnaire sought information which elucidated the current status of {SP}-based education, the origin of {SP}-based learning, {SP} training, challenges of this learning strategy and future developments. Questionnaires were distributed to 79 medical colleges in mainland China, and 68 were returned. Of these, 64 constituted valid responses (81\%). Results: The number of {SP}-based education activities in medical colleges offering 5-year、7-year and 8-year clinical medicine programs was significantly higher than that in medical colleges which offered only a single 5-year program (p {\textless} 0.01). Communication skills training accounted for 73\% of the content of {SP}-based learning activities, and was expected to rise in the future to 90\%, in response to a need to improve doctor-patient relationships. Persons recruited as ‘simulated patients’ included students (21\% of the total), residents (49\%), medical staff (15\%) and teaching staff (14\%). Colleges, planning a {SP}-based education program, preferred teachers (80\%) and students (55\%) to assume ‘simulated patient’ roles. In objective structured clinical education ({OSCE}) scenarios, co-scoring by both {SPs} and teachers featured more highly in the ‘consultation’ station and ‘doctor-patient communication’ station. A number of factors were identified as hindering future development and implementation of {SP}-based learning including budget restraints, {SP} selection and training. Conclusions: {SP}-based learning programs offer clear benefits for improving the clinical education of medical students and their communication skills. The main obstacles to achieving more widespread and higher quality {SP}-based education are insufficient funding and the lack of standardized training and performance evaluation processes for simulated patients. Medical colleges should consider reducing the proportion of students and teachers acting as {SPs}, and attract more citizens to participate in {SP}-based learning activities. Formalised training and evaluation of {SPs} performance are necessary to establish a ‘standard simulated patient’ for a particular medical discipline, thus improving {SP}-based activities and student learning.},
	number = {1},
	journaltitle = {{BMC} Medical Education},
	shortjournal = {{BMC} Med. Educ.},
	author = {Ge, Yurong and Takeda, Yuko and Liang, Peifeng and Xia, Shilin and Nealy, Marcellus and Muranaka, Yoko and Sun, Shishu and Okada, Takao},
	date = {2022-12},
	langid = {english},
	pmid = {35831858},
	note = {Publisher: {BioMed} Central Ltd},
	keywords = {Medical education, Communication, {ccfInfo}: Not Found, {citationNumber}: 3, Simulated patient, Clinician -patient relationship},
}

@article{nogueira-reis_three-dimensional_2023,
	title = {Three-dimensional maxillary virtual patient creation by convolutional neural network-based segmentation on cone-beam computed tomography images},
	volume = {27},
	issn = {14363771},
	doi = {10.1007/S00784-022-04708-2},
	abstract = {Objective: To qualitatively and quantitatively assess integrated segmentation of three convolutional neural network ({CNN}) models for the creation of a maxillary virtual patient ({MVP}) from cone-beam computed tomography ({CBCT}) images. Materials and methods: A dataset of 40 {CBCT} scans acquired with different scanning parameters was selected. Three previously validated individual {CNN} models were integrated to achieve a combined segmentation of maxillary complex, maxillary sinuses, and upper dentition. Two experts performed a qualitative assessment, scoring-integrated segmentations from 0 to 10 based on the number of required refinements. Furthermore, experts executed refinements, allowing performance comparison between integrated automated segmentation ({AS}) and refined segmentation ({RS}) models. Inter-observer consistency of the refinements and the time needed to create a full-resolution automatic segmentation were calculated. Results: From the dataset, 85\% scored 7–10, and 15\% were within 3–6. The average time required for automated segmentation was 1.7 min. Performance metrics indicated an excellent overlap between automatic and refined segmentation with a dice similarity coefficient ({DSC}) of 99.3\%. High inter-observer consistency of refinements was observed, with a 95\% Hausdorff distance ({HD}) of 0.045 mm. Conclusion: The integrated {CNN} models proved to be fast, accurate, and consistent along with a strong interobserver consistency in creating the {MVP}. Clinical relevance: The automated segmentation of these structures simultaneously could act as a valuable tool in clinical orthodontics, implant rehabilitation, and any oral or maxillofacial surgical procedures, where visualization of {MVP} and its relationship with surrounding structures is a necessity for reaching an accurate diagnosis and patient-specific treatment planning.},
	pages = {1133--1141},
	number = {3},
	journaltitle = {Clinical Oral Investigations},
	shortjournal = {Clin. Oral Investig.},
	author = {Nogueira-Reis, Fernanda and Morgan, Nermin and Nomidis, Stefanos and Gerven, Adriaan Van and Oliveira-Santos, Nicolly and Jacobs, Reinhilde and Tabchoury, Cinthia Pereira Machado},
	date = {2023-03},
	langid = {english},
	pmid = {36114907},
	note = {Publisher: Springer Science and Business Media Deutschland {GmbH}},
	keywords = {Artificial intelligence, {ccfInfo}: Not Found, {citationNumber}: 19, Computer simulation, Computational neural networks, Cone-beam computed tomography, Jaw bone, Three-dimensional image, Tooth},
}

@article{segun_drug_2022,
	title = {Drug therapy-related problem management in Nigeria community pharmacy – process evaluation with simulated patient},
	volume = {22},
	issn = {14726963},
	doi = {10.1186/S12913-022-07535-Z},
	abstract = {Background: Unresolved drug therapy-related problems ({DTRPs}) have economic and clinical consequences and are common causes of patients’ morbidity and mortality. This study evaluated the ability of community pharmacists to identify and resolve {DTRPs} and assessed the perceived barriers to {DTRP} identification and resolution. Methods: A cross-sectional study which employed the use of three simulated patients ({SPs}) visit to 36 selected community pharmacies in 11 local government areas in Ibadan, Nigeria. The {SPs} played the role of a patient with prescription for multiple ailments (23-year-old male), type 2 diabetes and hypertensive patient with medication packs (45-year-old male) and hypertensive patient with gastric ulcer with a prescription (37-year-old female). They re-enacted three rehearsed vignettes when they spoke with the pharmacists. A five-member panel of experts predetermined the {DTRPs} present in the vignettes (n = 11), actions to take to investigate the {DTRPs} (n = 9) and recommendations to resolve the {DTRPs} (n = 9). Pharmacists’ perceived barriers to the identification and resolution of {DTRPs} were assessed with a self-administered questionnaire. The percentage ability to detect and resolve {DTRPs} was determined and classified as poor ability (≤30\%), fair ability ({\textgreater} 30 - ≤50\%), moderate ability ({\textgreater} 50 - ≤70\%) and high ability ({\textgreater} 70\%). Results: One hundred and eight visits were made by the three {SPs} to the pharmacies. In total, 4.42/11 (40.2\%) {DTRPs} were identified, 3.50/9 (38.9\%) actions were taken, and 3.94/9 (43.8\%) recommendations were made to resolve the identified {DTRPs}. The percentage ability of the community pharmacists to detect and resolve {DTRPs} varied slightly from one vignette to another (vignette 1–49.3\%, vignette 2–39.1\%, vignette 3–38.8\%). But overall, it was fair (40.9\%). Pharmacists’ perceived barriers to {DTRP} detection and resolution included lack of access to patient’s/client’s medical history and lack of software for {DTRP} detection. Conclusions: The community pharmacists displayed fair ability in detecting and resolving {DTRPs}. Several barriers preventing the optimal performance of pharmacist in {DTRP} identification and resolution were identified including inaccessibility of patient’s/client’s medical history. The regulatory authority of pharmacy education and practice in Nigeria need to mount Continuing Education Program to address this deficit among community pharmacists.},
	number = {1},
	journaltitle = {{BMC} Health Services Research},
	shortjournal = {{BMC} Health Serv. Res.},
	author = {Segun, Showande Johnson and Damilola, Lawal Sodiq},
	date = {2022-12},
	langid = {english},
	pmid = {35172827},
	note = {Publisher: {BioMed} Central Ltd},
	keywords = {{ccfInfo}: Not Found, {citationNumber}: 2, Community pharmacy, Pharmacist, Simulated patient, Drug therapy-related problems, Nigeria},
}

@article{seagrave_enhancing_2022,
	title = {Enhancing examination success: the cumulative benefits of self-assessment questions and virtual patient cases},
	volume = {32},
	issn = {21568650},
	doi = {10.1007/S40670-022-01568-Z},
	abstract = {Purpose: Research on the learning benefits of the feedback-rich formative assessment environment of virtual patient cases ({VPCs}) has largely been limited to single institutions and focused on discrete clinical skills or topical knowledge. To augment current understanding, we designed a multi-institutional study to explore the distinct and cumulative effects of {VPC} formative assessments and optional self-assessment questions ({SAQs}) on exam performance. Method: In this correlational study, we examined the records of 1,692 students on their family medicine ({FM}) clerkship at 20 medical schools during the 2014–2015 academic year. Schools utilized an established online curriculum, which included family medicine {VPCs}, embedded formative assessments, context-rich {SAQs} corresponding with each {VPC}, and an associated comprehensive family medicine exam. We used mixed-effects modeling to relate the student {VPC} composite formative assessment score, {SAQ} completion, and {SAQ} performance to students’ scores on the {FM} final examination. Results: Students scored higher on the final exam when they performed better on the {VPC} formative assessments, completed associated {SAQs}, and scored higher on those {SAQs}. Students’ {SAQ} completion enhanced examination performance above that explained by engagement with the {VPC} formative assessments alone. Conclusions: This large-scale, multi-institutional study furthers the body of research on the effect of formative assessments associated with {VPCs} on exam performance and demonstrates the added benefit of optional associated {SAQs}. Findings highlight opportunities for future work on the broader impact of formative assessments for learning, exploring the benefits of integrating {VPCs} and {SAQs}, and documenting effects on clinical performance and summative exam scores.},
	pages = {985--993},
	number = {5},
	journaltitle = {Medical Science Educator},
	shortjournal = {Med. Sci. Educ.},
	author = {Seagrave, Martha P. and Foster-Johnson, Lynn and Waits, John B. and Margo, Katherine and Leong, Shou Ling},
	date = {2022-10},
	langid = {english},
	note = {Publisher: Springer},
	keywords = {Medical education, Self-assessment, {ccfInfo}: Not Found, {citationNumber}: 1, Assessment, Family medicine, Teaching and learning},
}

@article{townsend_process_2023,
	title = {Process of exclusion: inferring the effect of virtual patient care and education on student satisfaction},
	volume = {47},
	issn = {15457230},
	doi = {10.1007/S40596-022-01677-2},
	pages = {332--333},
	number = {3},
	journaltitle = {Academic Psychiatry},
	shortjournal = {Acad. Psychiatry},
	author = {Townsend, Mark H. and Bodola, Roxane R. and Capone, Erin E.},
	date = {2023-06},
	langid = {english},
	pmid = {35854175},
	note = {Publisher: Springer Science and Business Media Deutschland {GmbH}},
	keywords = {{ccfInfo}: Not Found, {citationNumber}: 0},
}

@article{ahmed_safeguards_2023,
	title = {Safeguards and weightless of electronic chain of command consolidated for virtual patient evaluation},
	volume = {82},
	issn = {15737721},
	doi = {10.1007/S11042-022-13310-3},
	abstract = {The Internet of Things ({IoT}), 5G cellular technology, and Cyber-Physical Systems ({CPS}) are enabling a wide range of {IoT}-based application cases that are both intelligent. As one of the most impactful applications of the Internet of Things ({IoT}), healthcare makes use of {AAL} (Ambient Assisted Living), mobile health ({mHealth}), and electronic health ({eHealth}). Spending on health is a significant portion of people’s income. Traditional medicine is prone to long delays, waste of money and effort, and even death. {RVO} (Remote Victim Observation) can be utilized to circumvent problems associated with traditional healthcare facilities because of {IoT}’s intelligence and predictive power. With the help of {IoT}-based {RVO} and wearable devices, sensor networks, and other digital infrastructure, we can detect oncoming situations before they become life-threatening or even fatal. {IoT} integration with healthcare units was demonstrated in order to build a trustworthy, available, and secure {RVO} system. Secure end to end communication, encryption of {RFID} data, and privacy protection are all part of the proposed solution. An android wearable watch (Biosensor {\textbar} Body sensor), a server using {REST} framework, and a smartphone app to monitor and detect falls, blood pressure, and heart rate are all part of the system. As a bonus, the peace and quiet of this secluded location contribute to the attraction. Using this {RVO} could improve health care and quality of life, according to an empirical investigation.},
	pages = {453--478},
	number = {1},
	journaltitle = {Multimedia Tools and Applications},
	shortjournal = {Multimedia Tools Appl.},
	author = {Ahmed, Mohammed Imtyaz and Kannan, G.},
	date = {2023-01},
	langid = {english},
	note = {Publisher: Springer},
	keywords = {{citationNumber}: 2, Biosensors, {IoT}, Medicalcare, Privacy, Remote victim observation, Security, {ccfInfo}: {CCF}-C {MTA}},
}

@article{sendekie_extent_2023,
	title = {Extent of cardiovascular medications dispensing practice without a prescription: self-reported and simulated patient-based study at community pharmacies in northwest Ethiopia},
	volume = {16},
	issn = {20523211},
	doi = {10.1186/S40545-023-00533-4},
	abstract = {Background: Critical actions are required for the proper administration of medications to patients with cardiovascular diseases. However, there has been an increase in irrational use of cardiovascular drugs. The purpose of this study was to determine the extent of non-prescription cardiovascular medicine dispensing practices at community drug retail outlets ({CDROs}) in Gondar, Northwest Ethiopia. Methods: A cross-sectional survey and simulated patient-based visits were employed at the {CDROs} in Gondar City, Northwest Ethiopia between June 1 and July 20, 2022. The cross-sectional component that assessed the self-reported practices used a standardized self-reported questionnaire. A simulated patient ({SP}) case scenario, using different tracer prescriptions only for cardiovascular medications, allowed for the observation of real-world dispensing procedures. {SPSS} version 22 was used for the data entry and analysis. Results: The cross-sectional study approached 76 {CDROs}, and 71 of them agreed to take part (93.4\% response rate). More than half of the respondents (53.5\%) were males, with a mean ({SD}) age of 33.5 ± 9.1 years. Overall, the current self-reported survey showed that 59.2\% of the participants provided cardiovascular drugs without a prescription. A total of 213 simulated visits were conducted. Considering all {SP} scenarios, the percentage of cardiovascular drugs dispensed without a prescription increased to 88.7\%. Besides, more than 90\% of pharmacists did not demand the {SP} to have a prescription, did not advise them to visit doctors or clinics, and did not inquire as to whom the medication was required. Conclusion: A significant proportion of {CDROs} dispensed cardiovascular medications without a prescription. The findings highlight the disparity between self-reported and actual {CDRO} practices. Additionally, nearly all of the {CDROs} approached made it simple to obtain cardiovascular medications. Stakeholders could adherently follow the {CDROs}’ practices to improve their proper dispensing procedures.},
	number = {1},
	journaltitle = {Journal of Pharmaceutical Policy and Practice},
	shortjournal = {J. Pharm. Policy Pract.},
	author = {Sendekie, Ashenafi Kibret and Ergena, Asrat Elias and Belachew, Eyayaw Ashete and Kasahun, Asmamaw Emagn and Teklie, Masho Tigabie and Netere, Adeladlew Kassie},
	date = {2023-12},
	langid = {english},
	note = {Publisher: {BioMed} Central Ltd},
	keywords = {{ccfInfo}: Not Found, {citationNumber}: 1, Community pharmacy, Simulated patient, Cardiovascular drugs, Dispensing, Northwest Ethiopia, Prescription-only drugs},
}

@article{fareez_dataset_2022,
	title = {A dataset of simulated patient-physician medical interviews with a focus on respiratory cases},
	volume = {9},
	issn = {20524463},
	doi = {10.1038/S41597-022-01423-1},
	abstract = {Artificial Intelligence ({AI}) is playing a major role in medical education, diagnosis, and outbreak detection through Natural Language Processing ({NLP}), machine learning models and deep learning tools. However, in order to train {AI} to facilitate these medical fields, well-documented and accurate medical conversations are needed. The dataset presented covers a series of medical conversations in the format of Objective Structured Clinical Examinations ({OSCE}), with a focus on respiratory cases in audio format and corresponding text documents. These cases were simulated, recorded, transcribed, and manually corrected with the underlying aim of providing a comprehensive set of medical conversation data to the academic and industry community. Potential applications include speech recognition detection for speech-to-text errors, training {NLP} models to extract symptoms, detecting diseases, or for educational purposes, including training an avatar to converse with healthcare professional students as a standardized patient during clinical examinations. The application opportunities for the presented dataset are vast, given that this calibre of data is difficult to access and costly to develop.},
	number = {1},
	journaltitle = {Scientific Data},
	shortjournal = {Sci. Data},
	author = {Fareez, Faiha and Parikh, Tishya and Wavell, Christopher and Shahab, Saba and Chevalier, Meghan and Good, Scott and Blasi, Isabella De and Rhouma, Rafik and {McMahon}, Christopher and Lam, Jean Paul and Lo, Thomas and Smith, Christopher W.},
	date = {2022-12},
	langid = {english},
	pmid = {35710769},
	note = {Publisher: Nature Research},
	keywords = {{ccfInfo}: Not Found, {citationNumber}: 21},
}

@article{derippe_accelerating_2022,
	title = {Accelerating robust plausible virtual patient cohort generation by substituting {ODE} simulations with parameter space mapping},
	volume = {49},
	issn = {15738744},
	doi = {10.1007/S10928-022-09826-8},
	abstract = {The generation of plausible virtual patients ({VPs}) is an important step in most quantitative systems pharmacology ({QSP}) workflows, which requires time-intensive solving of ordinary differential equations ({ODEs}). However, non-physiological profiles of outputs of interest ({OoI}) are frequently produced, and additional acceptance/rejection steps are needed for comparing and removing {VPs} with predicted values outside a pre-defined range. Here, a new approach is developed to accelerate the acceptance/rejection steps by leveraging patterns of parameter associations with {OoI}. In most models, some parameters are monotonic with respect to {OoI}, such that an increase in a parameter value always induces an increase or decrease in the {OoI}. This monotonic property can be used to replace some {ODE}-solving steps with appropriate monotonic parameter value comparisons to extrapolate the rejection or interpolate the acceptance of some {VPs} (after simulation) to others. Two algorithms were built that directly extract plausible {VPs} from a pre-defined initial cohort. These algorithms were first tested using a simple tumor growth inhibition model. Analyzing 200,000 {VPs} took 50 s with a reference method and 3 to 41 s (depending on the initial set-up) with the first algorithm. The method was then applied to an apoptosis {QSP} model, in which the clinical phenotypes (i.e., treatment sensitive or resistant) of 200,000 {VPs} were fully characterized for four different drug regimens in 12 min as compared to over 80 min with the reference approach. Extraction of each phenotype can also be performed individually in 34 s to 8 min, demonstrating the time benefit and flexibility of this approach.},
	pages = {625--644},
	number = {6},
	journaltitle = {Journal of Pharmacokinetics and Pharmacodynamics},
	shortjournal = {J. Pharmacokinet. Pharmacodyn.},
	author = {Derippe, Thibaud and Fouliard, Sylvain and Declèves, Xavier and Mager, Donald E.},
	date = {2022-12},
	langid = {english},
	pmid = {36316606},
	note = {Publisher: Springer},
	keywords = {{ccfInfo}: Not Found, {citationNumber}: 4, Quantitative systems pharmacology, {PK}/{PD} models, Virtual patient simulations, Virtual population},
}

@article{sous_use_2022,
	title = {Use of a simulated patient case and structured debrief to explore trainee responses to a “non-compliant patient”},
	volume = {22},
	issn = {14726920},
	doi = {10.1186/S12909-022-03894-7},
	abstract = {Background: Labeling a patient “non-compliant” is a form of dehumanization that can deprive the patient of positive human qualities and/or agency in the mind of a physician. The term “non-compliant” is frequently used in medical record documentation and has been shown to compromise care, particularly for marginalized communities. There is limited literature on the impact of the label on medical trainees. We aimed to explore how internal medicine residents and fellows (trainees) perceive the term “non-compliant patient” and its impact on their practice after interacting with a simulated refugee patient who has not followed a physician’s recommendations. Methods: Kolb’s experiential learning cycle guided the design of the educational session which was part of a required communication skills curriculum for trainees. A scenario was created to simulate a refugee patient who had not adhered to their treatment plan and could potentially be labeled as “non-compliant.” Trainees participated in the 3-h session consisting of a remote simulated patient encounter immediately followed by a virtual structured debrief session that was recorded and transcribed. Thematic analysis of debrief transcripts was conducted starting with the use of provisional codes from the literature on the doctor-patient relationship and de/humanization. Results: In group debrief sessions, trainees reflected upon the standardized patient case and chose to also discuss similar cases they had experienced in clinical practice. Trainees indicated that the term “non-compliant patient” served as a biasing function and described how this bias negatively impacted the doctor-patient relationship. Trainees described how marginalized communities might be more susceptible to the negative connotation associated with the term “non-compliant patient.” For some trainees, the term triggered further investigation of underlying barriers to care and exploration of the social determinants of health. Conclusions: The use of the phrase “non-compliant patient,” though common in medical practice, may lead to patient dehumanization among trainees. A simulated refugee patient encounter followed by a facilitated group debrief allowed participants to verbalize and reflect on the meaning and possible impact of the label.},
	number = {1},
	journaltitle = {{BMC} Medical Education},
	shortjournal = {{BMC} Med. Educ.},
	author = {Sous, Waseem and Frank, Kay and Cronkright, Peter and Germain, Lauren J.},
	date = {2022-12},
	langid = {english},
	pmid = {36474211},
	note = {Publisher: {BioMed} Central Ltd},
	keywords = {{ccfInfo}: Not Found, {citationNumber}: 0, Simulated patient, Dehumanization, Doctor-patient relationship, Non-compliant, Refugee},
}

@article{mahou_teaching_2023,
	title = {Teaching nursing management of diabetic ketoacidosis: a description of the development of a virtual patient simulation},
	volume = {8},
	issn = {20590628},
	doi = {10.1186/S41077-022-00241-0},
	number = {1},
	journaltitle = {Advances In Simulation},
	shortjournal = {Adv. Simul.},
	author = {Mahou, Fatimazahra and Elamari, Saloua and Sulaiman, Adesina Afeez and Bouaddi, Oumnia and Changuiti, Omaima and Mouhaoui, Mohammed and Khattabi, Asmae},
	date = {2023-12},
	langid = {english},
	note = {Publisher: {BioMed} Central Ltd},
	keywords = {{ccfInfo}: Not Found, {citationNumber}: 3},
}

@article{rodero_calibration_2023,
	title = {Calibration of cohorts of virtual patient heart models using bayesian history matching},
	volume = {51},
	issn = {15739686},
	doi = {10.1007/S10439-022-03095-9},
	abstract = {Previous patient-specific model calibration techniques have treated each patient independently, making the methods expensive for large-scale clinical adoption. In this work, we show how we can reuse simulations to accelerate the patient-specific model calibration pipeline. To represent anatomy, we used a Statistical Shape Model and to represent function, we ran electrophysiological simulations. We study the use of 14 biomarkers to calibrate the model, training one Gaussian Process Emulator ({GPE}) per biomarker. To fit the models, we followed a Bayesian History Matching ({BHM}) strategy, wherein each iteration a region of the parameter space is ruled out if the emulation with that set of parameter values produces is “implausible”. We found that without running any extra simulations we can find 87.41\% of the non-implausible parameter combinations. Moreover, we showed how reducing the uncertainty of the measurements from 10 to 5\% can reduce the final parameter space by 6 orders of magnitude. This innovation allows for a model fitting technique, therefore reducing the computational load of future biomedical studies.},
	pages = {241--252},
	number = {1},
	journaltitle = {Annals of Biomedical Engineering},
	shortjournal = {Ann. Biomed. Eng.},
	author = {Rodero, Cristobal and Longobardi, Stefano and Augustin, Christoph and Strocchi, Marina and Plank, Gernot and Lamata, Pablo and Niederer, Steven A.},
	date = {2023-01},
	langid = {english},
	pmid = {36271218},
	note = {Publisher: Springer},
	keywords = {{ccfInfo}: Not Found, {citationNumber}: 4, Gaussian process emulator, Heart model, In-silico trial, Statistical shape model, Uncertainty quantification, Virtual clinical trial},
}

@article{kassianos_educators_2023,
	title = {Educators’ perspectives of adopting virtual patient online learning tools to teach clinical reasoning in medical schools: a qualitative study},
	volume = {23},
	issn = {14726920},
	doi = {10.1186/S12909-023-04422-X},
	abstract = {Background: Learning tools using virtual patients can be used to teach clinical reasoning ({CR}) skills and overcome limitations of using face-to-face methods. However, the adoption of new tools is often challenging. The aim of this study was to explore {UK} medical educators’ perspectives of what influences the adoption of virtual patient learning tools to teach {CR}. Methods: A qualitative research study using semi-structured telephone interviews with medical educators in the {UK} with control over teaching materials of {CR} was conducted. The Consolidated Framework for Implementation Research ({CFIR}), commonly used in healthcare services implementation research was adapted to inform the analysis. Thematic analysis was used to analyse the data. Results: Thirteen medical educators participated in the study. Three themes were identified from the data that influenced adoption: the wider context (outer setting); perceptions about the innovation; and the medical school (inner context). Participants’ recognition of situations as opportunities or barriers related to their prior experiences of implementing online learning tools. For example, participants with experience of teaching using online tools viewed limited face-to-face placements as opportunities to introduce innovations using virtual patients. Beliefs that virtual patients may not mirror real-life consultations and perceptions of a lack of evidence for them could be barriers to adoption. Adoption was also influenced by the implementation climate of the setting, including positioning of {CR} in curricula; relationships between faculty, particularly where faculty were dispersed. Conclusions: By adapting an implementation framework for health services, we were able to identify features of educators, teaching processes and medical schools that may determine the adoption of teaching innovations using virtual patients. These include access to face-to-face teaching opportunities, positioning of clinical reasoning in the curriculum, relationship between educators and institutions and decision-making processes. Framing virtual patient learning tools as additional rather than as a replacement for face-to-face teaching could reduce resistance. Our adapted framework from healthcare implementation science may be useful in future studies of implementation in medical education.},
	number = {1},
	journaltitle = {{BMC} Medical Education},
	shortjournal = {{BMC} Med. Educ.},
	author = {Kassianos, A. P. and Plackett, R. and Kambouri, M. A. and Sheringham, J.},
	date = {2023-12},
	langid = {english},
	pmid = {37291557},
	note = {Publisher: {BioMed} Central Ltd},
	keywords = {Virtual patient, Clinical reasoning, Medical education, Medical students, {ccfInfo}: Not Found, {citationNumber}: 3, Adoption, Implementation framework, Online learning, Simulation learning},
}

@article{nyiringango_enhancing_2024,
	title = {Enhancing clinical reasoning for management of non-communicable diseases: virtual patient cases as a learning strategy for nurses in primary healthcare centers: a pre-post study design},
	volume = {24},
	issn = {14726920},
	doi = {10.1186/S12909-024-05440-Z},
	abstract = {Background: In Rwanda, nurses manage all primary care at health centres, and therefore are their clinical reasoning skills important. In this study, a web-based software that allows the creation of virtual patient cases ({VP} cases) has been used for studying the possibility of using {VP} cases for the continuous professional development of nurses in primary health care in Rwanda. Previous studies in pre-service education have linked {VP} cases with the enhancement of clinical reasoning, a critical competence for nurses. This study investigated the feasibility of continuous professional development through {VP} cases to further train in-service nurses in clinical reasoning. Method: The study used a pre-post test design. Initially, seventy-six participants completed a questionnaire as part of the pre-test phase, subsequently invited to engage with all four {VP} cases, and finally responded to the post-test questionnaire evaluating clinical reasoning skills. Fifty-six participants successfully completed the entire study process and were considered in the analysis. The primary outcomes of this study were evaluated using a paired t-test for the statistical analysis. Results: The results show that the mean score of clinical reasoning increased significantly from the pre-test to the post-test for all four illness areas (p {\textless} 0.001). The study findings showed no statistically significant difference in participants’ scores based on demographic factors, including whether they worked in urban or rural areas. Conclusion and recommendation: Utilizing {VP} cases appears to significantly enhance the continuous professional development of nurses, fostering a deliberate learning process that enables them to reflect on how they manage cases and, in turn, refine their clinical reasoning skills. This study strongly recommends incorporating {VP} cases in the continuous professional development of nurses at the primary health level (health centers). This is especially pertinent in a context where nurses are required to perform diagnostic processes similar to those employed by physicians.},
	number = {1},
	journaltitle = {{BMC} Medical Education},
	shortjournal = {{BMC} Med. Educ.},
	author = {Nyiringango, Gerard and Fors, Uno and Forsberg, Elenita and Tumusiime, David K.},
	date = {2024-12},
	langid = {english},
	pmid = {38654323},
	note = {Publisher: {BioMed} Central Ltd},
	keywords = {Clinical reasoning, {ccfInfo}: Not Found, {citationNumber}: 1, Nurses, Assessment, Continuous professional development, Health care providers, Pre-posttest, Primary health care, Virtual case system, Virtual patient cases},
}

@article{abi-rafeh_complications_2023,
	title = {Complications following facelift and neck lift: implementation and assessment of large language model and artificial intelligence ({ChatGPT}) performance across 16 simulated patient presentations},
	volume = {47},
	issn = {14325241},
	doi = {10.1007/S00266-023-03538-1},
	abstract = {Introduction: {ChatGPT} represents a potential resource for patient guidance and education, with the possibility for quality improvement in healthcare delivery. The present study evaluates the role of {ChatGPT} as an interactive patient resource, and assesses its performance in identifying, triaging, and guiding patients with concerns of postoperative complications following facelift and neck lift surgery. Methods: Sixteen patient profiles were generated to simulate postoperative patient presentations, with complications of varying acuity and severity. {ChatGPT} was assessed for its accuracy in generating a differential diagnosis, soliciting a history, providing the most-likely diagnosis, the appropriate disposition, treatments/interventions to begin from home, and red-flag symptoms necessitating an urgent presentation to the emergency department. Results: Overall accuracy in providing a complete differential diagnosis in response to simulated presentations was 85\%, with an accuracy of 88\% in identifying the most-likely diagnosis after history-taking. However, appropriate patient dispositions were suggested in only 56\% of cases. Relevant home treatments/interventions were suggested with an 82\% accuracy, and red-flag symptoms with a 73\% accuracy. A detailed analysis, stratified according to latency of postoperative presentation ({\textless}48 h, 48 h–1 week, or {\textgreater}1 week), and according to acuity of complications, is presented herein. Conclusions: {ChatGPT} overestimated the urgency of indicated patient dispositions in 44\% of cases, concerning for potential unnecessary increase in healthcare resource utilization. Imperfect performance, and the tool’s tendency for overinclusion in its responses, risk increasing patient anxiety and straining physician-patient relationships. While artificial intelligence has great potential in triaging postoperative patient concerns, and improving efficiency and resource utilization, {ChatGPT}’s performance, in its current form, demonstrates a need for further refinement before its safe and effective implementation in facial aesthetic surgical practice. Level of Evidence {IV}: This journal requires that authors assign a level of evidence to each article. For a full description of these Evidence-Based Medicine ratings, please refer to the Table of Contents or the online Instructions to Authors www.springer.com/00266 .},
	pages = {2407--2414},
	number = {6},
	journaltitle = {Aesthetic Plastic Surgery},
	shortjournal = {Aesthetic Plast. Surg.},
	author = {Abi-Rafeh, Jad and Hanna, Steven and Bassiri-Tehrani, Brian and Kazan, Roy and Nahai, Foad},
	date = {2023-12},
	langid = {english},
	pmid = {37589944},
	note = {Publisher: Springer},
	keywords = {Artificial intelligence, {ccfInfo}: Not Found, {citationNumber}: 15, Complications, Facelift},
}

@article{colbourne_using_2023,
	title = {Using simulated patient avatar and monitor ({SPA}©M) to advance learner’s knowledge of pathophysiology and pharmacology},
	volume = {33},
	issn = {21568650},
	doi = {10.1007/S40670-022-01724-5},
	abstract = {A novel method was implemented in the Interprofessional education ({IPE}) program, which incorporated a Simulated-Avatar© case presentation preceding the virtual breakout segments. Simulated real-time clinical interactions replaced the in-person encounters, leading to the translation of the participants’ basic science knowledge of pathophysiology and pharmacology (P\&P) into effective treatment of the patient-avatar’s condition.},
	pages = {327--329},
	number = {2},
	journaltitle = {Medical Science Educator},
	shortjournal = {Med. Sci. Educ.},
	author = {Colbourne, David and Takeshige, Matsuko and Tamari, Katrin and Sirota, Harold and Fleurat, Conner and Camara, Diawoye and Griffin, Ashley and Leff, Jacqueline and Tran, Tracy},
	date = {2023-04},
	langid = {english},
	note = {Publisher: Springer},
	keywords = {{ccfInfo}: Not Found, {citationNumber}: 0},
}

@article{bauler_virtual_2023,
	title = {A virtual patient encounter to promote integration in a preclinical case-based learning session},
	volume = {33},
	issn = {21568650},
	doi = {10.1007/S40670-023-01744-9},
	abstract = {In medical education, virtual patients increase the realism of learning in a safe environment. We added an integrated learning event using a virtual patient to integrate patient history taking into a preclinical basic science course. Herein, we describe the process and our overall satisfaction with the virtual patient encounter.},
	pages = {331--332},
	number = {2},
	journaltitle = {Medical Science Educator},
	shortjournal = {Med. Sci. Educ.},
	author = {Bauler, Timothy J. and Sheakley, Maria L. and Turula, Holly and Miller, Lisa and Busha, Michael E.},
	date = {2023-04},
	langid = {english},
	note = {Publisher: Springer},
	keywords = {Virtual patient, Medical education, {ccfInfo}: Not Found, {citationNumber}: 0, Case-based learning, Integration},
}

@article{abi-rafeh_erratum_2023,
	title = {Erratum: correction: complications following facelift and neck lift: implementation and assessment of large language model and artificial intelligence ({ChatGPT}) performance across 16 simulated patient presentations (aesthetic plastic surgery (2023) 47 6 (2407-2414))},
	volume = {47},
	issn = {14325241},
	doi = {10.1007/S00266-023-03790-5},
	pages = {2911},
	number = {6},
	journaltitle = {Aesthetic Plastic Surgery},
	shortjournal = {Aesthetic Plast. Surg.},
	author = {Abi-Rafeh, Jad and Hanna, Steven and Bassiri-Tehrani, Brian and Kazan, Roy and Nahai, Foad},
	date = {2023-12},
	langid = {english},
	pmid = {38078915},
	keywords = {{ccfInfo}: Not Found, {citationNumber}: Not Found},
}

@article{woon_it_2023,
	title = {“it kinda helped us to be there”: students’ perspectives on the use of virtual patient software in psychiatry posting},
	volume = {23},
	issn = {14726920},
	doi = {10.1186/S12909-023-04834-9},
	abstract = {Background: At the Faculty of Medicine of the National University of Malaysia, a virtual patient software program, {DxR} Clinician, was utilised for the teaching of neurocognitive disorder topics during the psychiatry posting of undergraduate medical students in a modified team-based learning ({TBL}) module. This study aimed to explore medical students’ learning experiences with virtual patient. Methods: Ten students who previously underwent the learning module were recruited through purposive sampling. The inclusion criteria were: (a) Fourth-year medical students; and (b) Completed psychiatry posting with the new module. Students who dropped out or were unable to participate in data collection were excluded. Two online focus group discussions ({FGDs}) with five participants each were conducted by an independent facilitator, guided by a questioning route. The data were transcribed verbatim and coded using the thematic analysis approach to identify themes. Results: Three main themes of their learning experience were identified: (1) fulfilment of the desired pedagogy (2), realism of the clinical case, and (3) ease of use related to technical settings. The pedagogy theme was further divided into the following subthemes: level of entry for students, flexibility of presentation of content, provision of learning guidance, collaboration with peers, provision of feedback, and assessment of performance. The realism theme had two subthemes: how much the virtual patient experience mimicked an actual patient and how much the case scenario reflected real conditions in the Malaysian context. The technical setting theme entailed two subthemes: access to the software and appearance of the user interface. The study findings are considered in the light of learning formats, pedagogical and learning theories, and technological frameworks. Conclusions: The findings shed light on both positive and negative aspects of using virtual patients for medical students’ psychiatry posting, which opens room for further improvement of their usage in undergraduate psychiatry education.},
	number = {1},
	journaltitle = {{BMC} Medical Education},
	shortjournal = {{BMC} Med. Educ.},
	author = {Woon, Luke Sy Cherng and Daud, Tuti Iryani Mohd and Tong, Seng Fah},
	date = {2023-12},
	langid = {english},
	pmid = {37946151},
	note = {Publisher: {BioMed} Central Ltd},
	keywords = {Virtual patients, Psychiatry, Medical students, {ccfInfo}: Not Found, {citationNumber}: 1, Clinical clerkship, Experience},
}

@article{souza_evaluation_2022,
	title = {Evaluation of pharmacist’s practices regarding the antimicrobials dispensing: a simulated patient study},
	volume = {22},
	issn = {14726963},
	doi = {10.1186/S12913-022-08853-Y},
	abstract = {Background: The indiscriminate use of antimicrobials is considered a major contributing factor to the increase in antimicrobial resistance. Community pharmacies are the main source of access to antimicrobials, and pharmacists are in a strategic position to promote rational use of these medicines. Therefore, it is important to know dispensing service quality. Objective: To evaluate the behavior of pharmacists in dispensing antimicrobials in community pharmacies in northeast Brazil. Methods: This cross-sectional pilot study was conducted from August to October 2021 in a private community pharmacy chain in Sergipe. Dispensing was evaluated using the simulated patient ({SP}) technique. Two {SP} asked the pharmacists for the antimicrobials (case clinic 1: upper respiratory infection; case clinic 2: urinary tract infection) and recorded the service through audio. Dispensing practices were independently analyzed by two researchers based on the tools available in the literature. Data were presented using descriptive statistics. Results: A total of 54 simulated patient visits were conducted. Based on the 12 steps recommended by the research team for good dispensing, pharmacists asked an average of 1 (±1.17) question for upper respiratory infections and 0.3 (±0.54) for urinary tract infections, as well as provided counseling (mean number of recommendations, 2.6 (±1.44) and 4.5 (±2.35), respectively). As for communication skills, pharmacists had a regular score (3.07 ± 0.34). Furthermore, there was no significant difference in the number of steps and counseling recommendations by pharmacists in dispensing clinical cases 1 and 2 (p = 0.0674). Conclusion: The quality of antimicrobial dispensing was evaluated as suboptimal, requiring improvements in practice and multifaceted strategies to promote continuing education of these professionals. In addition, awareness actions for the population must be implemented to promote the rational use of antimicrobials and reduce microbial resistance.},
	number = {1},
	journaltitle = {{BMC} Health Services Research},
	shortjournal = {{BMC} Health Serv. Res.},
	author = {Souza, Elindayane Vieira de and Vieira, Lara Joana Santos Caxico and Santos, Sylmara Nayara Pereira dos and Cerqueira-Santos, Sabrina and Rocha, Kérilin Stancine Santos and Silva, Rafaella de Oliveira Santos and Lyra, Divaldo Pereira de},
	date = {2022-12},
	langid = {english},
	pmid = {36564839},
	note = {Publisher: {BioMed} Central Ltd},
	keywords = {{ccfInfo}: Not Found, {citationNumber}: 3, Simulated patient, Dispensing, Antimicrobials, Community pharmacies},
}

@article{quail_twine_2023,
	title = {Twine virtual patient games as an online resource for undergraduate diabetes acute care education},
	volume = {23},
	issn = {14726920},
	doi = {10.1186/S12909-023-04231-2},
	abstract = {Background: Virtual patients provide a safe way to simulate authentic clinical practice. Twine is an open-source software that can be used to create intricate virtual patient games, including elements like non-linear free text history taking and time-related changes to the game’s narrative. We evaluated the incorporation of Twine virtual patient games into a diabetes acute care online learning package for undergraduate medical students at the University of Glassgow, Scotland. Methods: Three games were developed using Twine, Wacom Intuous Pro, Autodesk {SketchBook}, Camtasia Studio, and simulated patients. Online material included three {VP} games, eight microlectures, and a single best answer multiple choice question quiz. The games were evaluated at Kirkpatrick Level 1 with an acceptability and usability questionnaire. The entire online package was evaluated at Kirkpatrick Level 2 with pre- and post-course multiple choice and confidence questions, with statistical analysis performed using paired t-tests. Results: 122 of approximately 270 eligible students provided information on resource utilisation, with 96\% of these students using at least one online resource. 68\% of students who returned surveys used at least one {VP} game. 73 students provided feedback on the {VP} games they had played, with the majority of median responses being “agree” on positive usability and acceptability statements. The online resources were associated with a mean multiple choice score increase from 4.37 out of 10 to 7.96 out of 10 (p {\textless} 0.0001, 95\% {CI} + 2.99 to + 4.20, n = 52) and a mean total confidence score increase from 4.86 out of 10 to 6.70 out of 10 (p {\textless} 0.0001, 95\% {CI} + 1.37 to + 2.30, n = 48). Conclusions: Our {VP} games were well-received by students and promoted engagement with online material. The package of online material led to statistically significant increases in confidence and knowledge in diabetes acute care outcomes. A blueprint with supporting instructions has now been created to facilitate rapid creation of further games using Twine software.},
	number = {1},
	journaltitle = {{BMC} Medical Education},
	shortjournal = {{BMC} Med. Educ.},
	author = {Quail, Nathaniel Patrick Andrew and Boyle, James Graham},
	date = {2023-12},
	langid = {english},
	pmid = {37286971},
	note = {Publisher: {BioMed} Central Ltd},
	keywords = {Virtual patients, Diabetes, Undergraduate, {ccfInfo}: Not Found, {citationNumber}: 0, Twine},
}

@article{davies_capturing_2025,
	title = {Capturing and cultivating the simulated patient/participant ({SP}) experience: a qualitative study exploring how the perspectives of {SPs} can inform the co-production of an orientation resource guide},
	volume = {10},
	issn = {20590628},
	doi = {10.1186/S41077-025-00334-6},
	abstract = {Introduction: Simulated patients, participants and persons ({SPs}) are valued members of simulation teams. For people new to working as {SPs}, there are unique orientation requirements. This project sought to co-produce a resource package with {SPs} to facilitate orientation to the philosophy and foundations of health simulation, the type of work {SPs} do and to the structures and environments in which health simulation may be undertaken. Aims: To explore and describe {SPs}’ perceptions of their role in health simulation, the things that inform and influence their work, and {SP} recommendations for orienting new people to health simulation and this type of work. Methods: Focus group discussions were hosted to construct a narrative with and from people who work as {SPs}, for the purpose of informing an online resource for new {SPs}. Data were analysed using Braun and Clark’s Experiential Thematic Analysis methods to address project aims. Results: Twenty-three {SPs} participated, contributing their thoughts, experiences and ideas. Data from transcripts were analysed thematically, resulting in three themes, and 11 sub-themes. The broad themes describe (1) The Purpose (why the {SP} role is valued); (2) The Job (what we do as an {SP}) and (3) The Craft (how we work as an {SP}) from the perspective of participants. Specific recommendations for course content were described and integrated into a new non-award, open-access resource for new {SPs}. Conclusion: Findings from this study contribute to the ongoing and expanding understanding of the {SP} role and the perspectives of people who work in the social practice of health simulation.},
	number = {1},
	journaltitle = {Advances In Simulation},
	shortjournal = {Adv. Simul.},
	author = {Davies, Ellen and Crawford, Lotte and Crawford, Terence and Musolino, Renato and Hutchinson, Russell and Pelentsov, Lemuel and Gilmour, Michael and Montagu, Adam},
	date = {2025-12},
	langid = {english},
	note = {Publisher: {BioMed} Central Ltd},
	keywords = {Medical education, {ccfInfo}: Not Found, {citationNumber}: 0, Simulated patient, Co-production, Focus group discussion, Health professions education, Health simulation, Qualitative research, Simulated participant},
}

@article{quail_correction_2023,
	title = {Correction: twine virtual patient games as an online resource for undergraduate diabetes acute care education ({BMC} medical education, (2023), 23, 1, (417), 10.1186/s12909-023-04231-2)},
	volume = {23},
	issn = {14726920},
	doi = {10.1186/S12909-023-04540-6},
	abstract = {Following publication of the original article [1], the authors are aware of missing {CSS} and {JavaScript} sections related to the patient examination section in the blueprint game (Supplementary Material 6) and associated instructions (Supplementary Material 7). Please contact the corresponding author for updated materials or any other queries relating to the blueprint game and associated documentation.},
	number = {1},
	journaltitle = {{BMC} Medical Education},
	shortjournal = {{BMC} Med. Educ.},
	author = {Quail, Nathaniel Patrick Andrew and Boyle, James Graham},
	date = {2023-12},
	langid = {english},
	pmid = {37525191},
	note = {Publisher: {BioMed} Central Ltd},
	keywords = {{ccfInfo}: Not Found, {citationNumber}: Not Found},
}

@article{zhou_assessment_2023,
	title = {Assessment of the operation status of electronic prescription at community pharmacies in chengdu, china: a simulated patient study},
	volume = {23},
	issn = {14726963},
	doi = {10.1186/S12913-023-09742-8},
	abstract = {Background: Information and technologies relevant to {eHealth} have developed rapidly over the past two decades. Based on this, China piloted "Internet + " pattern and some regions piloted electronic prescription services to explore telepharmacy services. Objective: To describe the processes and assess the operation status of electronic prescription services mode for community pharmacies in China. Methods: The simulated patient methodology was used to conduct a cross-sectional study in 317 community pharmacies from six districts in Chengdu, China in 2019. Simulated patients expressed three levels of service demands based on scenario about acute upper respiratory tract infections to evaluate the recommendation strength of electronic prescription services and telepharmacy service in community pharmacies. The descriptive statistics was completed to obtain the characteristics of the visit process, student t-test and χ2 test (P {\textless} 0.05 was considered statistically significant) were used for inferential statistical analysis to determine differences in characteristics and degree of recommendation between pharmacies. Results: Three Hundred Seventeen record sheets were effectively collected. The third-party platform was recommended in 195 (61.5\%) interactions. The main reason for not recommending is non-prescription dispensing of prescription drugs (27.1\%). 90.3\% interactions waited less than 1 min, the counseling duration was less than 5 min in all interactions, and most community pharmacies had good network conditions (81.5\%). 97.4\% remote physicians offered professional counseling, only 22.1\% of the pharmacists provided medication advice. Conclusions: The electronic prescription services mode for community pharmacies in Chengdu provides a convenient drug purchase process but remains some problems. For example, prescribing drugs without a prescription and services provided by pharmacists was poor, etc. The relevant supporting policies should be improved in future development process.},
	number = {1},
	journaltitle = {{BMC} Health Services Research},
	shortjournal = {{BMC} Health Serv. Res.},
	author = {Zhou, Wenxin and Wang, Jing and Chen, Qinmin and Huang, Zhen and Zhou, Naitong and Hu, Ming},
	date = {2023-12},
	langid = {english},
	pmid = {37644463},
	note = {Publisher: {BioMed} Central Ltd},
	keywords = {{ccfInfo}: Not Found, {citationNumber}: 0, Simulated patient, Community pharmacies, Electronic prescription, Policy, Telemedicine},
}

@article{fine_virtual_2024,
	title = {A virtual patient simulation modeling the neural and perceptual effects of human visual cortical stimulation, from pulse trains to percepts},
	volume = {14},
	issn = {20452322},
	doi = {10.1038/S41598-024-65337-1},
	abstract = {The field of cortical sight restoration prostheses is making rapid progress with three clinical trials of visual cortical prostheses underway. However, as yet, we have only limited insight into the perceptual experiences produced by these implants. Here we describe a computational model or ‘virtual patient’, based on the neurophysiological architecture of V1, which successfully predicts the perceptual experience of participants across a wide range of previously published human cortical stimulation studies describing the location, size, brightness and spatiotemporal shape of electrically induced percepts in humans. Our simulations suggest that, in the foreseeable future the perceptual quality of cortical prosthetic devices is likely to be limited by the neurophysiological organization of visual cortex, rather than engineering constraints.},
	number = {1},
	journaltitle = {Scientific Reports},
	shortjournal = {Sci. Rep.},
	author = {Fine, Ione and Boynton, Geoffrey M.},
	date = {2024-12},
	langid = {english},
	note = {Publisher: Nature Research},
	keywords = {{ccfInfo}: Not Found, {citationNumber}: Not Found, Bionic eye, Blindness, Cortical prosthesis, Electrical stimulation, Sight recovery, Sight restoration},
}

@article{ribeiro_covid-19-associated_2023,
	title = {{COVID}-19-associated pulmonary aspergillosis in immunocompetent patients: a virtual patient cohort study},
	volume = {87},
	issn = {14321416},
	doi = {10.1007/S00285-023-01940-6},
	abstract = {The opportunistic fungus Aspergillus fumigatus infects the lungs of immunocompromised hosts, including patients undergoing chemotherapy or organ transplantation. More recently however, immunocompetent patients with severe {SARS}-{CoV}2 have been reported to be affected by {COVID}-19 Associated Pulmonary Aspergillosis ({CAPA}), in the absence of the conventional risk factors for invasive aspergillosis. This paper explores the hypothesis that contributing causes are the destruction of the lung epithelium permitting colonization by opportunistic pathogens. At the same time, the exhaustion of the immune system, characterized by cytokine storms, apoptosis, and depletion of leukocytes may hinder the response to A. fumigatus infection. The combination of these factors may explain the onset of invasive aspergillosis in immunocompetent patients. We used a previously published computational model of the innate immune response to infection with Aspergillus fumigatus. Variation of model parameters was used to create a virtual patient population. A simulation study of this virtual patient population to test potential causes for co-infection in immunocompetent patients. The two most important factors determining the likelihood of {CAPA} were the inherent virulence of the fungus and the effectiveness of the neutrophil population, as measured by granule half-life and ability to kill fungal cells. Varying these parameters across the virtual patient population generated a realistic distribution of {CAPA} phenotypes observed in the literature. Computational models are an effective tool for hypothesis generation. Varying model parameters can be used to create a virtual patient population for identifying candidate mechanisms for phenomena observed in actual patient populations.},
	number = {1},
	journaltitle = {Journal of Mathematical Biology},
	shortjournal = {J. Math. Biol.},
	author = {Ribeiro, Henrique A. L. and Scindia, Yogesh and Mehrad, Borna and Laubenbacher, Reinhard},
	date = {2023-07},
	langid = {english},
	pmid = {37306747},
	note = {Publisher: Springer Science and Business Media Deutschland {GmbH}},
	keywords = {{COVID}-19, {ccfInfo}: Not Found, {citationNumber}: 2, Coinfection, Computational model, Immunocompetent host, Invasive aspergillosis, Virtual patient population},
}

@article{britz_impact_2024,
	title = {Impact of simulated patient-based communication training vs. real patient-based communication training on empathetic behaviour in undergraduate students – a prospective evaluation study},
	volume = {24},
	issn = {14726920},
	doi = {10.1186/S12909-024-05801-8},
	abstract = {Background: Empathy is a key competency and is essential for doctor-patient relationships. Studies have proven a continuous reduction of empathy in medical students during their study period. The use of {SPs} is positively evaluated for competency acquisition and real patient communication training has positive effects on empathy empowerment. Therefore, the present study focusses on the impact of simulated patient ({SP}) vs real patient ({RP}) communication training on empathetic behaviour in undergraduate medical students. Methods: The prospective evaluation took place during a 210-minute skills lab unit on medical communication for 3rd year medical students. Study participants were allocated in advance to one of three groups: one group trained with an {SP} ({SP}-group) and was informed about the fact that it was an {SP}; another group trained with an {SP} but assumed to encounter an {RP} (incognito patient group ({IP}-group)); the last group trained with an {RP} and was correctly informed about it (real patient group ({RP}-group). Self-assessed empathy was measured by using Jefferson Scale of Physician Empathy ({JSPE}) and Interpersonal Reactivity Index ({IRI}), as these are the most commonly used instruments for assessing empathy. Study participants were evaluated on empathetic behaviour by their group-associated patient using the Consultation and Relational Empathy ({CARE}) scale. Results: 146 students participated. There was no significant difference in self-assessed empathy between groups for {JSPE} and {IRI}. External assessment via {CARE} showed a statistically significant difference between {SP}-group and {IP}-group, as well as between {SP}-group and {RP}-group. There was no significant difference between {IP}-group and {RP}-group. This means that students training with real patients (or who believed them to be real) did receive significantly lower performance ratings on their empathy. Conclusion: The results demonstrate a significant lower external empathy rating for students who had trained with a real patient or if they were in the belief of having encountered a real patient; this may be due to inhibitions and a lack of routine. Therefore, we recommend implementing {SPs} in the early study period with the gradual integration of {RPs} in the student’s further course of study.},
	number = {1},
	journaltitle = {{BMC} Medical Education},
	shortjournal = {{BMC} Med. Educ.},
	author = {Britz, Vanessa and Sterz, Jasmina and Koch, Yannik and Schreckenbach, Teresa and Stefanescu, Maria Christina and Zinßer, Uwe and Verboket, Rene Danilo and Sommer, Katharina and Ruesseler, Miriam},
	date = {2024-12},
	langid = {english},
	pmid = {39134984},
	note = {Publisher: {BioMed} Central Ltd},
	keywords = {Empathy, {ccfInfo}: Not Found, {citationNumber}: 0, Simulated patient, Communication training, Medical eduction, Undergraduated},
}

@article{chee_bariatric_2023,
	title = {Bariatric patient engagement in a pre-surgery virtual patient navigation platform ({VPNP})},
	volume = {33},
	issn = {17080428},
	doi = {10.1007/S11695-023-06558-7},
	abstract = {Background: This study analyzed patient engagement with a virtual patient navigation platform ({VPNP}) designed to help guide bariatric surgery candidates through the complex pre-operative workup for surgery. Methods: Data on baseline sociodemographic and medical history was collected on patients enrolled in the bariatric program at a single academic institution between March and May 2021. The System Usability Scale ({SUS}) survey was administered to assess {VPNP} usability. Two groups emerged: “engaged” ({ENG}; n = 30) who activated their accounts and completed the {SUS}, and “not-engaged” ({NEG}; n = 35) who did not activate their accounts (n = 13) or did not use the app (n = 22) and were therefore ineligible for the {SUS} survey. Results: Analyses demonstrated that only insurance status differed between groups (private insurance: 60\% versus 34.3\% for {ENG} versus {NEG}, respectively; p = 0.038). {SUS} survey analysis demonstrated high perceived usability (median score = 86.3), corresponding to the 97th percentile of usability. The top three reasons for disengagement included being too busy (22.9\%), not being interested (20\%), and being unsure about the purpose of the app (20\%). Conclusions: The {VPNP} scored in the 97th percentile of usability. However, given a majority of patients did not engage with the app, and engagement was associated with completing pre-surgery requirements faster (unpublished), future work will focus on mitigating identified reasons for patients not engaging. Graphical Abstract: [Figure not available: see fulltext.].},
	pages = {2770--2779},
	number = {9},
	journaltitle = {Obesity Surgery},
	shortjournal = {Obes. Surg.},
	author = {Chee, Anna and Abdel-Rasoul, Mahmoud and Zoretich, Kaeli and Diaz, Kayla and Noria, Sabrena F.},
	date = {2023-09},
	langid = {english},
	pmid = {37434020},
	note = {Publisher: Springer},
	keywords = {Usability, {ccfInfo}: Not Found, {citationNumber}: 2, Bariatric surgery, Mobile application, Mobile health, Patient engagement, Patient impressions},
}

@article{anees_impact_2025,
	title = {Impact of the dispersive patch placement on dissipated power in radiofrequency ablation for pulmonary vein isolation via a virtual patient study},
	volume = {15},
	issn = {20452322},
	doi = {10.1038/S41598-025-90158-1},
	abstract = {Radiofrequency ablation ({RFA}) is a minimally invasive technique for treating arrhythmias by interrupting abnormal electrical signals in the heart. Through a catheter tip, it delivers an alternating current that flows through the heart muscle tissue and the blood to a dispersive patch on the patient’s skin. This study aims to test the hypothesis that the placement of the dispersive patch affects the efficacy and safety of {RFA}. By optimizing the patch position, the procedure could be made more effective and less risky for patients. A 3D in-silico model, based on patient imaging data, was developed to examine the effects of dispersive patch ({DP}) positioning on electric field distribution within cardiac tissue and the torso during {RFA}. We conducted 80 computer simulations using a {CT}-segmented torso model, exploring various {DP} and electrode configurations while applying standard (25 W) and high (90 W) power settings. For each configuration, we assessed the effectiveness of the {DP} in delivering power to cardiac tissue near the electrode. The main finding indicates that {DP} efficacy is significantly influenced by the current delivered to cardiac tissue. Notably, using an anterior patch during ablation proved more effective for the posterior left atrium compared to a posterior patch.},
	number = {1},
	journaltitle = {Scientific Reports},
	shortjournal = {Sci. Rep.},
	author = {Anees, Minha and Weidmann, Zoraida Moreno and Medel, David Viladés and Guerra, Jose M. and Gerardo-Giorda, Luca and Petras, Argyrios},
	date = {2025-12},
	langid = {english},
	pmid = {40011542},
	note = {Publisher: Nature Research},
	keywords = {{ccfInfo}: Not Found, {citationNumber}: 0},
}

@article{britz_correction_2025,
	title = {Correction to: impact of simulated patient-based communication training vs. real patient-based communication training on empathetic behaviour in undergraduate students – a prospective evaluation study ({BMC} medical education, (2024), 24, 1, (870), 10.1186/s12909-024-05801-8)},
	volume = {25},
	issn = {14726920},
	doi = {10.1186/S12909-025-07318-0},
	abstract = {Following publication of the original article [1], it was brought to the authors attention that the use of the Jefferson Scale of Empathy (S-version) required formal permission. Permission has since been obtained retrospectively from Thomas Jefferson University. The authors confirm that payment for 200 uses of the Jefferson Scale of Empathy was completed and that retrospective permission was granted for its use in the research described in the article. The authors would also like to clarify that the following statement should be added to the article: The authors apologize for any confusion or inconvenience this may have caused. The scientific content, results, and conclusions of the article remain unchanged.},
	number = {1},
	journaltitle = {{BMC} Medical Education},
	shortjournal = {{BMC} Med. Educ.},
	author = {Britz, Vanessa and Sterz, Jasmina and Koch, Yannik and Schreckenbach, Teresa and Stefanescu, Maria Christina and Zinßer, Uwe and Verboket, Rene Danilo and Sommer, Katharina and Ruesseler, Miriam},
	date = {2025-12},
	langid = {english},
	pmid = {40369554},
	note = {Publisher: {BioMed} Central Ltd},
	keywords = {{ccfInfo}: Not Found, {citationNumber}: Not Found},
}

@article{ung_co-designing_2023,
	title = {Co-designing psychosis simulated patient scenarios with mental health stakeholders for pharmacy curricula},
	volume = {45},
	issn = {22107711},
	doi = {10.1007/S11096-023-01622-9},
	abstract = {Background: Pharmacists need knowledge and confidence to support people living with mental illness. Evidence-based educational materials for pharmacy students to provide psychosis care is limited. Aim: To co-design, content validate and pilot-test, with mental health stakeholders, simulated patient scenarios to educate and assess students in providing psychosis care. Method: Mental health consumers were invited to co-design three simulated patient scenarios (first-episode psychosis, carer of someone living with schizophrenia, non-adherence to antipsychotics), guided by published and psychometrically-tested materials. A panel of mental health stakeholders participated in two rounds of content validation ({RAND}/{UCLA} appropriateness model). Round 1 involved individual survey completion to calculate item content validity index (I-{CVI}) for relevance/clarity, content validity ratio for essentiality and overall scale content validity index (S-{CVI}/Ave and S-{CVI}/{UA}) scores for each scenario. Scores analyses and feedback comments informed revisions. Round 2 involved a panel meeting to discuss revisions and finalise content. The scenarios were then pilot-tested with pharmacy students. Results: Two consumers participated in co-design, nine stakeholders in content validation. All items showed excellent content validity for relevance/clarity. Eleven items were revised for essentiality, discussed, then re-rated at the panel meeting for consensus. The scenarios were pilot-tested with pharmacy students (n = 15) and reported to be realistic and relevant to future practice, contributing to students’ confidence in supporting people experiencing mental health symptoms or crises. Conclusion: Partnering with mental health stakeholders has enabled co-design of authentic, content valid educational materials for pharmacy students to provide psychosis care, in preparation for future provision of mental health support.},
	pages = {1184--1191},
	number = {5},
	journaltitle = {International Journal of Clinical Pharmacy},
	shortjournal = {Int. J. Clin. Pharm.},
	author = {Ung, Tina X. and O’Reilly, Claire L. and Moles, Rebekah J. and El-Den, Sarira},
	date = {2023-10},
	langid = {english},
	pmid = {37505347},
	note = {Publisher: Springer Science and Business Media Deutschland {GmbH}},
	keywords = {Simulation, Pharmacy, {ccfInfo}: Not Found, {citationNumber}: 7, Co-design, Content validation, Mental health education, Psychosis},
}

@article{lawrence_mental_2025,
	title = {Mental health providers’ perspectives on the use of virtual patient interactions for clinical training in working with acutely suicidal patients},
	issn = {23665963},
	doi = {10.1007/S41347-024-00470-2},
	abstract = {Virtual standardized patients are being increasingly developed as interactive tools for mental health practitioner training. Exploring mental health providers’ feedback after interacting with suicidal virtual patients may help guide future research and development of virtual patient simulation paradigms to maximize its usability and effectiveness for clinical training and suicide prevention. Participants were mental health clinicians from two studies recruited to interact with two to three virtual patients presenting with symptoms associated with acute suicide risk. Following the virtual patient interactions, participants from both studies completed a self-report feedback survey and rated their perspective on various elements of the virtual human interaction, including the appropriateness of the virtual patients’ answers, whether the interaction simulated real life, the perceived value of the training tool, and usefulness of gaining access to transcript. Open-ended feedback was obtained through a single-item written response. For Study 1, ratings ranged from fair (2.00 for simulates real life) to good (4.00 for the usefulness of transcripts). Ratings ranged from poor (1.00 for how well the interaction simulated real life and appropriateness of virtual patient responses) to fair (3.00 for the usefulness of transcripts) for Study 2. There were no between-group differences within study samples. Analysis of open-ended feedback showed that most participants (n = 37, 64.9\%) encountered speech recognition and language generation problems while interacting with the virtual patient, with a significantly higher proportion of participants reporting such problems compared with other elements of feedback (Zs = − 14.98 to − 4.08, all ps {\textless} 0.001). This study elucidates mental health providers’ views on various usability aspects of virtual patient simulations, using virtual patients presenting with high risk for suicidal behavior. Results indicate important areas for improvement for virtual patient interaction paradigms as a scalable clinical training tool.},
	journaltitle = {Journal of Technology in Behavioral Science},
	shortjournal = {J. Technol. Behav. Sci.},
	author = {Lawrence, Olivia C. and Wolfe, Amber and Rogers, Megan L. and Bloch-Elkouby, Sarah and Peterkin, Devon and Lok, Benjamin and Yao, Heng and Siqueira, Alexander Gomes de and Mitelman, Serge and Foster, Adriana and Galynker, Igor},
	date = {2025},
	langid = {english},
	note = {Publisher: Springer},
	keywords = {Artificial intelligence, Virtual agent, {ccfInfo}: Not Found, {citationNumber}: Not Found, Clinical education, Suicide risk, Therapist training, Virtual patient interactions},
}

@article{sezer_developing_2023,
	title = {Developing a virtual patient: design, usability, and learning effect in communication skills training},
	volume = {23},
	issn = {14726920},
	doi = {10.1186/S12909-023-04860-7},
	abstract = {Background: Literature shows that Virtual Patients ({VPs}) find extensive usage in the field of health sciences, especially in the post-pandemic period. {VPs} are successfully utilized in developing various effective skills like medical interview. However, this technology is quite new in Turkey and has not yet been used in communication skills training in a structured form. This research aimed to develop a virtual patient to improve the communication skills of medical students. Methods: Developmental research method was used in the study. The implementation phase involved the one group posttest quasi-experimental design. The study group comprised of experts in various fields and 213 medical students. Needs Analysis Form, Scenario Building Form, System Validation Form, Communication Skills Assessment Form, and Interview Form were used as data collection tools. The research primarily concentrated on ensuring minimal errors within the system and enhancing students’ communication skill scores. Results: The study found that {VP} was effective in teaching communication skills. Communication skills improved from a mean score of 36.74 in the first interview with 15 students to 74.2 in the final application with 198 students. It was determined that the students who practiced repeatedly (n = 26) made 17\% more effective interviews than their first practices (score: 89.2). The script matching of the {VP} was 83\%. Other data obtained from the students generally showed that the {VP} application was developed in accordance with the purpose, that it was user-friendly, and that the scenarios were adequate. Conclusion: {VPs} like this have the potential to develop skills such as history taking, clinical reasoning, etc., which are very important in the field of health sciences.},
	number = {1},
	journaltitle = {{BMC} Medical Education},
	shortjournal = {{BMC} Med. Educ.},
	author = {Sezer, Baris and Sezer, Tufan Asli and Teker, Gulsen Tasdelen and Elcin, Melih},
	date = {2023-12},
	langid = {english},
	pmid = {37993846},
	note = {Publisher: {BioMed} Central Ltd},
	keywords = {Simulation, Communication, {ccfInfo}: Not Found, {citationNumber}: 0, History-taking, Technology-enhanced teaching, Virtual human},
}

@article{cheng_performance_2024,
	title = {The performance of {ChatGPT} in day surgery and pre-anesthesia risk assessment: a case-control study of 150 simulated patient presentations},
	volume = {13},
	doi = {10.1186/S13741-024-00469-6},
	abstract = {Competing Interests: Declarations. Ethics approval and consent to participate: Not applicable. Consent for publication: Not applicable. Competing interests: The authors declare no competing interests.; Background: Day surgery has developed rapidly in China in recent years, although it still faces a shortage of anesthesiologists to handle pre-anesthesia routine before surgery. We hypothesized that {ChatGPT} may assist anesthesia practitioners in preoperative assessment and answer questions on the concerns of patients. The aims of this study were to examine the ability of {ChatGPT} to assess preoperative risk and determine its accuracy in answering questions regarding knowledge and management of day surgery anesthesia.; Methods: One-hundred fifty patient profiles were generated to simulate day surgery patient presentations that involved complications of varying acuity and severity. The {ChatGPT} group and the expert group were both required to evaluate the profiles of 150 simulated patients to determine their {ASA}-{PS} classification and whether day surgery was recommended. {ChatGPT} was then asked to answer 131 questions about day surgery anesthesia that represented the most common issues encountered in clinical practice. The performance of {ChatGPT} was assessed and graded independently by two experienced anesthesiologists.; Results: A total of 150 patient profiles were included in the study (75 males [50.0\%] and 75 females [50.0\%]). There was no difference between the {ChatGPT} group and the expert group for the {ASA}-{PS} classification and assessment of anesthesia risk in the patient profiles (P \&gt; 0.05). Regarding recommendation for day surgery in patients with certain comorbidities ({ASA} ≥ {II}), the expert group was inclined to require further examination or treatment. In addition, the proportion of conclusions made by {ChatGPT} was smaller than that of the experts (i.e., {ChatGPT} n (\%) vs. expert n (\%): day surgery can be performed, 67 (47.9) vs. 31 (25.4); needs further treatment and evaluation, 56 (37.3) vs. 66 (44.0); and day surgery is not recommended, 18 (12.9) vs. 29 (9.3), P \&lt; 0.05). We showed that {ChatGPT} had extensive knowledge related to day surgery anesthesia (94.0\% correct), with most of the points (70\%) considered comprehensive. The performance of {ChatGPT} was also better in the domains of peri-anesthesia concerns, lifestyle, and emotional support.; Conclusions: {ChatGPT} can assist anesthesia practitioners and surgeons by alerting them to the {ASA}-{PS} classification and assessing perioperative risk in day surgery patients. {ChatGPT} can also be trusted to answer questions and concerns related to pre-anesthesia and therefore has the potential to provide important assistance in clinical work. (© 2024. The Author(s).)},
	number = {1},
	journaltitle = {Perioperative Medicine},
	shortjournal = {Perioper. Med.},
	author = {Cheng, Tingting and Li, Yu and Gu, Jiaqiu and He, Yibo and He, Guangbao and Zhou, Peipei and Li, Shuyun and Xu, Hang and Bao, Yang and Wang, Xuejun},
	date = {2024-11},
	langid = {english},
	note = {Publisher: Springer Science and Business Media {LLC}},
	keywords = {{ccfInfo}: Not Found, {citationNumber}: 0},
}

@article{nguyen_-vitro_2025,
	title = {In-vitro accuracy of the virtual patient model with maxillomandibular relationship at centric occlusion using 3D-printed customized transfer key},
	volume = {11},
	issn = {2056807X},
	doi = {10.1038/S41405-025-00303-1},
	abstract = {Objective: This study aimed to create a 3D-printed customized transfer key and evaluate the accuracy of the virtual patient model with maxillomandibular relationship at centric occlusion using the transfer key. Methods: A 3D-printed transfer key was designed, combining facial and intraoral ({IOS}) scans. The design included components that recorded the 3D upper and lower arch at centric occlusion. The virtual patient model image was generated in-vitro using a phantom head with soft tissue simulation. Accuracy was assessed by superimposing the 3D scans with reference {CBCT} images and analyzing trueness and precision using root mean square ({RMS}) deviations. Results: The transfer key included an intra-oral part that acts as an anterior deprogrammer to record the relationship of two dental arches at centric occlusion ({CO}) and an extra-oral with a rotatable cross-shaped design with two arms for locating the facial midline and the two pupils connecting line. Superimposition demonstrated high trueness ({RMS}: 0.51 mm for the arch regions, 0.69 mm for the whole head region, 0.85 mm in the face region) and precision ({RMS}: 0.41 mm for the arch regions, 0.52 mm for the entire head, 0.63 mm in the face region) significantly (p {\textless} 0.05). Minimal deviations were observed in critical areas, including the tooth and lip position, indicating that the virtual patient model was closely aligned with the {CBCT} reference. The dental arches achieved the highest accuracy, while slight deviations were noted in the facial regions. Conclusions: The 3D-printed customized transfer key effectively enhanced the virtual patient model’s accuracy, surpassing traditional trueness and precision methods. This novel approach offers a streamlined, patient-friendly solution for digital dental workflows.},
	number = {1},
	journaltitle = {{BDJ} Open},
	shortjournal = {{BDJ} Open},
	author = {Nguyen, Anh Ho Quynh and Huynh, Nam Cong Nhat and Nguyen, Oanh Ngoc Hoang and Nguyen, Nhat Dinh Minh and Phan, Hai Hoang and Kim, Jong Eun and Jin, Gan and Nguyen, Khanh Hung and Hoang, Hung Trong},
	date = {2025-12},
	langid = {english},
	note = {Publisher: Springer Nature},
	keywords = {{ccfInfo}: Not Found, {citationNumber}: 0},
}

@article{cheung_establishment_2024,
	title = {Establishment of a 3D esthetic analysis workflow on 3D virtual patient and preliminary evaluation},
	volume = {24},
	issn = {14726831},
	doi = {10.1186/S12903-024-04085-0},
	abstract = {Background: In esthetic dentistry, a thorough esthetic analysis holds significant role in both diagnosing diseases and designing treatment plans. This study established a 3D esthetic analysis workflow based on 3D facial and dental models, and aimed to provide an imperative foundation for the artificial intelligent 3D analysis in future esthetic dentistry. Methods: The established 3D esthetic analysis workflow includes the following steps: 1) key point detection, 2) coordinate system redetermination and 3) esthetic parameter calculation. The accuracy and reproducibility of this established workflow were evaluated by a self-controlled experiment (n = 15) in which 2D esthetic analysis and direct measurement were taken as control. Measurement differences between 3D and 2D analysis were evaluated with paired t-tests. Results: 3D esthetic analysis demonstrated high consistency and reliability (0.973 {\textless} {ICC} {\textless} 1.000). Compared with 2D measurements, the results from 3D esthetic measurements were closer to direct measurements regarding tooth-related esthetic parameters (P{\textless}0.05). Conclusions: The 3D esthetic analysis workflow established for 3D virtual patients demonstrated a high level of consistency and reliability, better than 2D measurements in the precision of tooth-related parameter analysis. These findings indicate a highly promising outlook for achieving an objective, precise, and efficient esthetic analysis in the future, which is expected to result in a more streamlined and user-friendly digital design process. This study was registered with the Ethics Committee of Peking University School of Stomatology in September 2021 with the registration number {PKUSSIRB}-202168136.},
	number = {1},
	journaltitle = {{BMC} Oral Health},
	shortjournal = {{BMC} Oral Health},
	author = {Cheung, Kwantong and Cheung, Waisze and Liu, Yunsong and Ye, Hongqiang and Lv, Longwei and Zhou, Yongsheng},
	date = {2024-12},
	langid = {english},
	pmid = {38475773},
	note = {Publisher: {BioMed} Central Ltd},
	keywords = {Artificial intelligence, {ccfInfo}: Not Found, {citationNumber}: 0, 3D esthetic analysis, 3D virtual patient, Dental Esthetic, Digital dentistry},
}

@article{green_optimizing_2024,
	title = {Optimizing evidence-based practice implementation: a case study on simulated patient protocols in long-term opioid therapy},
	volume = {5},
	issn = {26622211},
	doi = {10.1186/S43058-024-00575-Y},
	abstract = {Background: Substantial work has been done to update or create evidence-based practices ({EBPs}) in the changing health care landscape. However, the success of these {EBPs} is limited by low levels of clinician implementation. Objective: The goal of this study is to describe the use of standardized/simulated patient/person ({SP}) methodology as a framework to develop implementation bundles to increase the effectiveness, sustainability, and reproducibility of {EBPs} across health care clinicians. Design: We observed 12 clinicians’ first-time experiences with six unique decision-making algorithms, developed previously using rigorous Delphi methods, for use with patients exhibiting concerning behaviors associated with long-term opioid therapy ({LTOT}) for chronic pain. Clinicians were paired with two {SPs} trained to portray individuals with one of the concerning behaviors addressed by the algorithms in a telehealth environment. The {SP} evaluations were followed by individual interviews, guided by the Consolidated Framework for Implementation Research ({CFIR}), with each of the clinician participants. Participants: Twelve primary care clinicians and 24 {SPs} in Western Pennsylvania. Main measurement: The primary outcome was identifying likely facilitators for the successful implementation of the {EBP} using the {SP} methodology. Our secondary outcome was to assess the feasibility of using {SPs} to illuminate likely implementation barriers and facilitators. Results: The {SP} portrayal illuminated factors that were pertinent to address in the implementation bundle. {SPs} were realistic in their portrayal of patients with concerning behaviors associated with {LTOT} for chronic pain, but clinicians also noted that their patients in practice may have been more aggressive about their treatment plan. Conclusions: {SP} simulation provides unique opportunities for obtaining crucial feedback to identify best practices in the adoption of new {EBPs} for high-risk patients. Setting: Zoom simulated patient evaluations.},
	number = {1},
	journaltitle = {Implementation Science Communications},
	shortjournal = {Implementation Sci. Commun.},
	author = {Green, Ellen and Hamm, Megan and Gowl, Catherine and Deusen, Reed Van and Liebschutz, Jane M. and Wilson, J. Deanna and Merlin, Jessica},
	date = {2024-12},
	langid = {english},
	note = {Publisher: {BioMed} Central Ltd},
	keywords = {{ccfInfo}: Not Found, {citationNumber}: 0},
}

@article{obrien_effectiveness_2024,
	title = {Effectiveness of a virtual patient simulation training on improving provider engagement in suicide safer care},
	volume = {60},
	issn = {15732789},
	doi = {10.1007/S10597-024-01289-0},
	abstract = {Background: Health care providers have a critical opportunity to mitigate the public health problem of suicide. Virtual patient simulations ({VPS}) allow providers to learn and practice evidence-based suicide prevention practices in a realistic and risk-free environment. The purpose of this study was to test whether receiving {VPS} training increases the likelihood that providers will engage in effective suicide safer care practices. Methods: Behavioral health and non-behavioral health providers (N = 19) at a Federally Qualified Health Center who work with patients at risk for suicide received the {VPS} training on risk assessment, safety planning, and motivation to engage in treatment. Providers’ electronic health records were compared 6 months pre- and post-{VPS} training on their engagement in suicide safer care practices of screening, assessment, safety planning, and adding suicide ideation to the problem list. Results: Most behavioral health providers were already engaging in evidence-based suicide prevention care prior to the {VPS} training. Findings demonstrated the {VPS} training may impact the likelihood that non-behavioral health providers engage in suicide safer care practices. Conclusion: {VPS} training in evidence-based suicide prevention practices can optimize and elevate all health care providers’ skills in suicide care regardless of role and responsibility, demonstrating the potential to directly impact patient outcomes.},
	pages = {1333--1344},
	number = {7},
	journaltitle = {Community Mental Health Journal},
	shortjournal = {Community Ment. Health J.},
	author = {O’Brien, Kimberly H. Mc Manama and Quinlan, Kristen and Humm, Laura and Cole, Andrea and Hanita, Makoto and Pires, Warren Jay and Jacobs, Ariel and Grumet, Julie Goldstein},
	date = {2024-10},
	langid = {english},
	pmid = {38806886},
	note = {Publisher: Springer},
	keywords = {Training, {ccfInfo}: Not Found, {citationNumber}: 0, Virtual patient simulation, Providers, Suicide prevention, Suicide safer care},
}

@article{regehr_assessing_2024,
	title = {Assessing the equivalency of face-to-face and online simulated patient interviews in an educational intervention},
	volume = {9},
	issn = {20590628},
	doi = {10.1186/S41077-024-00286-3},
	abstract = {Background: In adapting to {COVID}-19, many health professional training programs moved abruptly from in-person to online simulated patient interviews for teaching and evaluation without the benefit of evidence regarding the efficacy of this mode of delivery. This paper reports on a multi-methods research project comparing in-person and online simulated patient interviews conducted by allied health professionals as part of an educational intervention offered at a large university teaching hospital. Methods: Twenty-three participants conducted two 15-min interviews with simulated patients using previously validated scenarios of patients presenting with suicide risk. In order to assess the equivalency of the two modalities, physiological and psychological stress were measured using heart rate variability parameters and the State-Trait Anxiety Inventory respectively, and then were compared across cohorts using t-tests. Reflective interviews elicited qualitative impressions of the simulations that were subject to thematic qualitative analysis. Results: There were no statistical differences in measures of psychological stress or physiological arousal of participant health care professionals who engaged with in-person versus online simulated interviews, suggesting they were equally effective in eliciting reactions commonly found in challenging clinical situations. In reflective interviews, participants commented on the realism of both modalities of simulated patient encounters and that simulated interviews provoked emotional and physiological responses consistent with actual patient encounters. Conclusions: These findings provide developing evidence that carefully designed online clinical simulations can be a useful tool for the education and assessment of healthcare professionals.},
	number = {1},
	journaltitle = {Advances In Simulation},
	shortjournal = {Adv. Simul.},
	author = {Regehr, Cheryl and Birze, Arija},
	date = {2024-12},
	langid = {english},
	note = {Publisher: {BioMed} Central Ltd},
	keywords = {Simulation, {ccfInfo}: Not Found, {citationNumber}: 1, Health professional students, Online, {OSCE}},
}

@article{sanctis_proposal_2025,
	title = {Proposal of a new evaluation grid and literature review of virtual patient simulator in medical school},
	volume = {2},
	doi = {10.1007/S44337-025-00238-4},
	number = {1},
	journaltitle = {Discover Medicine},
	shortjournal = {Discov. Med.},
	author = {Sanctis, Paolo De and Caimi, Edoardo and Pozo, Ana Carolina del and Carfagna, Fabio and Vinci, Valeriano and Oldani, Silvia},
	date = {2025-02},
	langid = {english},
	note = {Publisher: Springer Science and Business Media {LLC}},
	keywords = {{ccfInfo}: Not Found, {citationNumber}: 0},
}

@article{stefanik-guizlo_sustaining_2024,
	title = {Sustaining connections: feasibility and impact of long-term virtual patient engagement},
	volume = {10},
	issn = {20567529},
	doi = {10.1186/S40900-024-00558-2},
	abstract = {Background: Virtual patient engagement has become more common in recent years. Emerging research suggests virtual engagement can increase accessibility for patients managing long-term health conditions and those living in larger geographic areas, but it can also be challenging to establish relationships and maintain engagement over time. Little is known about virtual engagement lasting more than two years, nor about the specific contributions of patients to virtual engagement projects. Here we describe a project where virtual engagement was sustained over a long period of time (3.5 years), measure patients’ contributions to the work, and describe the facilitators and challenges of the project using the Valuing All Voices ({VAV}) patient engagement framework. Methods: Five researchers recruited four patient partners living with persistent pain to work together virtually on a project to improve care for others with long-term pain. Researchers documented engagement activities and patient partner contributions and categorized them using Carman et al.’s 3 types of engagement. They also collected data via semi-structured group interviews with patient partners about the facilitators and challenges of the project using the {VAV} framework. Results: In 3.5 years, patient partners contributed 487 h to the project, averaging 3.0 h per month, and participated in 40 meetings. They contributed to 17 products for patients, health care teams, and researchers. Most products (12 of 17) were created using the more in-depth engagement approaches of involvement or partnership and shared leadership. The group identified facilitators of the project across the five {VAV} domains of relationship-building, trust, understanding \& acceptance, education \& communication, and self-awareness, as well as some specific challenges such as keeping track of products across virtual platforms and managing the high volume of project information. Conclusions: Long-term virtual patient engagement is feasible and can use more in-depth engagement approaches. Additionally, it can result in substantial contributions from patients in terms of time, effort, and products. These findings can inform future long-term virtual patient engagement efforts and provide insight into how researchers can structure their activities to encourage and maintain deep engagement over time.},
	number = {1},
	journaltitle = {Research Involvement and Engagement},
	shortjournal = {Res. Involv. Engagem.},
	author = {Stefanik-Guizlo, Kelsey and Allen, Claire and Brush, Sarah and Mogk, Jessica and Canada, Starette and Peck, Marina and Ramos, Kathryn and Volpe, Karen and Lozano, Paula},
	date = {2024-12},
	langid = {english},
	note = {Publisher: {BioMed} Central Ltd},
	keywords = {{ccfInfo}: Not Found, {citationNumber}: 0, Patient engagement, Chronic pain, Patient and public involvement, Virtual engagement},
}

@article{lin_knowledge-point_2025,
	title = {Knowledge-point classification using simple {LSTM}-based and siamese-based networks for virtual patient simulation},
	volume = {25},
	issn = {14726947},
	doi = {10.1186/S12911-025-02866-3},
	abstract = {Background: In medical education, enhancing thinking skills is vital. The Virtual Diagnosis and Treatment Platform ({VP}) refines medical students’ diagnostic abilities through interactive patient interviews (simulated patient interactions). By analyzing the questions asked during these interviews, the {VP} evaluates students’ aptitude in medical history inquiries, offering insights into their thinking capabilities. This study aimed to extract insights from case summaries and patient interviews to improve evaluation and feedback in medical education. Methods: This study employs a systematic approach to knowledge-point classification by utilizing both simple long short-term memory ({LSTM})-based and Siamese-based networks, coupled with cross-validation techniques. The dataset under scrutiny originates from the “Clinical Diagnosis and Treatment Skills Competitions” spanning the first to third years in Taiwan. The methodology involves generating knowledge points from sequential questions posed during case summaries and patient interviews. These knowledge points are then subjected to classification using the designated neural network architectures. Results: The experimental findings reveal promising outcomes, particularly when the Siamese-based network is used for knowledge-point classification. Through repeated (stratified) 10-fold cross validation, the accuracies achieved consistently exceeded 93\%, with a standard deviation less than 0.007. These results underscore the efficacy of the proposed methodologies in enhancing virtual clinical diagnosis systems. Conclusions: This study underscores the viability of leveraging advanced neural network architectures, particularly the Siamese-based network, for knowledge-point classification within virtual clinical diagnosis systems. By effectively discerning and classifying knowledge points derived from case summaries and patient interviews, these systems offer invaluable insights into students’ thinking capabilities in medical education. The robust accuracies attained through cross-validation affirm the feasibility and efficacy of the proposed methodologies, thus paving the way for enhanced virtual clinical training platforms.},
	number = {1},
	journaltitle = {{BMC} Medical Informatics and Decision Making},
	shortjournal = {{BMC} Med. Inf. Decis. Making},
	author = {Lin, Yih Lon and Chiang, Yu Min and Tsai, Tsuen Chiuan and Su, Sheng Gui},
	date = {2025-12},
	langid = {english},
	pmid = {39856663},
	note = {Publisher: {BioMed} Central Ltd},
	keywords = {{citationNumber}: 0, {ccfInfo}: {CCF}-None {MIDM}, Convolutional neural network ({CNN}), K-fold cross-validation, Knowledge points, Long short-term memory ({LSTM}), Siamese networks},
}

@article{thesen_ai_2025,
	title = {{AI} patient actor: an open-access generative-{AI} app for communication training in health professions},
	volume = {35},
	issn = {21568650},
	doi = {10.1007/S40670-024-02250-2},
	abstract = {The {AI} Patient Actor is an openly available web-based app powered by a Large-Language Model that allows medical trainees to practice diagnosis and communication skills while receiving individualized formative feedback. Healthcare educators can generate and upload their own cases for use with their students.},
	pages = {25--27},
	number = {1},
	journaltitle = {Medical Science Educator},
	shortjournal = {Med. Sci. Educ.},
	author = {Thesen, Thomas and Alilonu, Nsomma A. and Stone, Simon},
	date = {2025-02},
	langid = {english},
	note = {Publisher: Springer},
	keywords = {Generative {AI}, {ccfInfo}: Not Found, {citationNumber}: 1, Clinical interviewing, Diagnostic skills, Formative feedback, Large-Language Models, Standardized patients},
}

@article{perera_predicting_2025,
	title = {Predicting new york heart association ({NYHA}) heart failure classification from medical student notes following simulated patient encounters},
	volume = {15},
	issn = {20452322},
	doi = {10.1038/S41598-025-10179-8},
	abstract = {Random forest models have demonstrated utility in the determination of New York Heart Association ({NYHA}) Heart Failure Classifications. This study aims to determine the prediction accuracy of a random forest model to derive {NYHA} Classification from medical students’ free-text history of present illness ({HPI}). {NYHA} Classifications established terminology for delineation of various heart failure presentations, this terminology was converted into keywords shared by standardized patients. 649 typed {HPIs} were de-identified, tokenized, cleaned, and assessed for number of correct keywords, incorrect keywords, and keyword usage. Models were trained using bootstrapped training data and assessed on test data. In testing, the model demonstrated a 0.775\% error rate in identifying {NYHA} {II}, 26.3\% for {NYHA} {III}, and 6.90\% for {NYHA} {IV}. Overall reporting a 0.420\% estimated error rate on the bootstrap sample training set and an 8.20\% misclassification rate on the testing set. In future applications, developing a method of instantaneous feedback centered around keywords and their importance measures, specifically as determined by the variable importance plot ({VIP}), may aid students in their determination of {NYHA} Classifications and improve their lexical density.},
	number = {1},
	journaltitle = {Scientific Reports},
	shortjournal = {Sci. Rep.},
	author = {Perera, Ishan R. and Daniels, Taylor and Looney, Janella and Gittings, Kimberly and Rawlins, Frederic A.},
	date = {2025-12},
	langid = {english},
	pmid = {40665036},
	note = {Publisher: Nature Research},
	keywords = {Machine learning, Medical education, {ccfInfo}: Not Found, {citationNumber}: 0, New York Heart Association ({NYHA}) heart failure classification, Random forest, Simulated patient encounters},
}

@article{jindanil_automated_2025,
	title = {Automated orofacial virtual patient creation using two cohorts of {MSCT} vs. {CBCT} scans},
	volume = {21},
	issn = {1746160X},
	doi = {10.1186/S13005-025-00500-1},
	abstract = {Background: Virtual simulation has advanced in dental healthcare, but the impact of different tomographic techniques on virtual patient ({VP}) creation remains unclear. This study primarily aimed to automatically create {VP} from facial scans ({FS}), intraoral scans ({IOS}), multislice ({MSCT}), and cone beam computed tomography ({CBCT}); Secondarily, to quantitatively compare artificial intelligence ({AI})-driven, {AI}-refined and semi automatically registered ({SAR}) {VP} creation from {MSCT} and {CBCT} and to compare the effect of soft tissue on the registration with {MSCT} and {CBCT}. Methods: A dataset of 20 {FS}, {IOS}, and ({MS}/{CB}){CT} scans was imported into the Virtual Patient Creator platform to generate automated {VPs}. The accuracy (percentage of corrections required), consistency, and time efficiency of the {AI}-driven {VP} registration were then compared to those of the {AI}-refined and {SAR} (clinical reference) using Mimics software. The surface distance between the registered {FS} and the ({MS}/{CB}){CT} surface rendering using {SAR} and {AI}-driven methods was measured to assess the effect of soft tissue on registration. Results: All three registration methods achieved 100\% accuracy for {VP} creation with both {MSCT} and {CBCT} (p {\textgreater} 0.999), with no significant differences between tomographic techniques either (p {\textgreater} 0.999). Perfect consistency (1.00) was obtained with {AI}-driven and {AI}-refined methods, and slightly lower for {SAR} (0.977 for {MSCT} and 0.895 for {CBCT}). Average registration times were 24.9 and 28.5 s for {AI}-driven and {AI}-refined, and 242.3 and 275.7 s for {SAR} with {MSCT} and {CBCT} respectively. The total time was significantly shorter for {MSCT} (313.7 s) compared to {CBCT} (850.3 s) (p {\textless} 0.001). While the average surface distance between {MSCT}- and {CBCT}-based {VP} showed no significant difference (p {\textgreater} 0.05), {AI}-driven resulted in a smaller surface distance than {SAR} (p {\textless} 0.05). Conclusions: {AI} enables fast, accurate, and consistent {VP} creation using {FS}, {IOS}, and ({MS}/{CB}){CT} data. {AI}-driven, {AI}-refined, and semi-automated methods all achieve good accuracy. Additionally, soft tissue registration shows no significant difference between {MSCT} and {CBCT}.},
	number = {1},
	journaltitle = {Head and Face Medicine},
	shortjournal = {Head Face Med.},
	author = {Jindanil, Thanatchaporn and Burlacu-Vatamanu, Oana Elena and Baldini, Benedetta and Meyns, Joeri and Meewis, Jeroen and Fontenele, Rocharles Cavalcante and Perula, Maria Cadenas de Llano and Jacobs, Reinhilde},
	date = {2025-12},
	langid = {english},
	pmid = {40156051},
	note = {Publisher: {BioMed} Central Ltd},
	keywords = {Artificial intelligence, Virtual patient, {ccfInfo}: Not Found, {citationNumber}: 0, Digital dentistry, Convolutional neural network, Multimodal registration},
}

@article{mikkelsen_authentic_2025,
	title = {Authentic versus simulated patient videos: effect on mental status examination—an educational randomized controlled trial},
	volume = {49},
	issn = {15457230},
	doi = {10.1007/S40596-024-02111-5},
	abstract = {Objective: This study evaluated the impact of adding authentic patient video training to a base e-module featuring simulated patient videos, aimed at improving the mental status examination ({MSE}) skills of fifth-year medical students during their psychiatric rotation. Methods: A randomized controlled trial ({RCT}) was conducted with 290 students, assigned to either an experimental group, the full e-learning group (Full), or an active comparator group, the limited e-learning group (Limited). The Limited group received a base e-module on {MSE}, while the Full group received both the base e-module and an additional module with 23 authentic patient videos. {MSE} accuracy was assessed digitally 1 week after each rotation through multiple-choice tests based on unseen video cases. Self-reported engagement with the modules was also analyzed. Results: Of the 290 enrolled students, 190 completed at least one {MSE} test. No significant improvement in {MSE} accuracy was observed in the Full group compared to the Limited group (10.1 vs. 9.9; F1,188, 0.152; p = 0.7). Increased engagement with the videos, both within and across groups, did not lead to better {MSE} outcomes. Conclusion: The addition of authentic patient videos did not significantly enhance {MSE} skills compared to simulated videos within the digital-only format of the study. Engagement with the video library did not influence the outcomes. The study adds to the ongoing conversation about the efficacy of e-learning in medical education, emphasizing the need for caution when adopting e-learning approaches without integrating blended learning strategies.},
	pages = {222--230},
	number = {3},
	journaltitle = {Academic Psychiatry},
	shortjournal = {Acad. Psychiatry},
	author = {Mikkelsen, Nicolaj and Larsen, Esben Blaabjerg and Arnfred, Sidse Marie},
	date = {2025-06},
	langid = {english},
	pmid = {39843705},
	note = {Publisher: Springer Science and Business Media Deutschland {GmbH}},
	keywords = {Psychiatry, E-learning, Medical students, {ccfInfo}: Not Found, {citationNumber}: 0, Mental status examination, Randomized controlled trial},
}

@article{leal_atrioventricular_2025,
	title = {Atrioventricular synchrony algorithm modeling of a leadless pacemaker family: a virtual patient analysis},
	issn = {18694098},
	doi = {10.1007/S13239-025-00783-0},
	abstract = {Purpose: To assess the impact of enhancements to the Atrioventricular Synchrony ({AVS}) algorithms of a next generation Micra leadless pacemaker (Micra {AV}2). Methods: Accelerometer data were extracted from the {AccelAV} clinical study and were used to create virtual patients. A series of Monte Carlo simulations were run for each virtual patient to compare an enhanced Atrial Sensing Setup algorithm and Auto + A3 Threshold algorithm vs. original algorithms. A real-world survey was also conducted to observe clinical time savings from {AVS} programming burden reduction. Results: The enhanced Atrial Sensing Setup in Micra {AV}2 devices demonstrated {\textgreater} 70\% {AVS} in 27 of 30 (90\%) patients while 13 of 30 (43\%) Micra {AV} patients had {\textgreater} 70\% {AVS} (p {\textless} 0.001) with no manual programming. The Micra {AV}2 Auto + A3 Threshold without additional manual programming demonstrated improved overall ambulatory {AVS} in the 80–100 bpm range (84.1\%). Based upon survey results, the enhanced Atrial Sensing Setup algorithm accounted for an estimated reduction in median device check time of 13 min per patient. Conclusions: Simulation-based analyses of the Micra {AV}2 leadless pacemaker projected significant improvements in automatic {AVS} at high sinus rates and an increase in the number of patients with {\textgreater} 70\% {AVS} without clinician programming. Real-world survey results reported a reduction in device check time with the improvements. Significance: Improvements in the {AVS} algorithms in Micra {AV}2 allow for better automatic {AVS} at higher heart rates and reduced clinic utilization burden.},
	journaltitle = {Cardiovascular Engineering and Technology},
	shortjournal = {Cardiovasc. Eng. Technol.},
	author = {Leal, Miguel A. and Sheldon, Todd and Escalante, Keelia and Holm, Mikayle and Galarneau, Michelle and Stromberg, Kurt and Piccini, Jonathan P.},
	date = {2025},
	langid = {english},
	note = {Publisher: Springer},
	keywords = {Virtual patient, {ccfInfo}: Not Found, {citationNumber}: 0, Algorithm, Atrioventricular synchrony, Leadless pacemaker, Modeling},
}

@article{karam_revolutionizing_2024,
	title = {Revolutionizing medical education: {ChatGPT}3.5 ability to behave as a virtual patient},
	volume = {34},
	issn = {21568650},
	doi = {10.1007/S40670-024-02121-W},
	abstract = {{ChatGPT}3.5 is a promising tool for medical education. It provides an affordable, accessible platform for medical students to practice their clinical skills across various medical scenarios. Additionally, it complements, not replaces, actual patient-doctor interactions due to its lack of real physical examination and emotional and non-verbal communication capabilities. Finally, effective utilization of {ChatGPT} requires careful prompt crafting and clinician guidance to navigate its limitations.},
	pages = {1559--1564},
	number = {6},
	journaltitle = {Medical Science Educator},
	shortjournal = {Med. Sci. Educ.},
	author = {Karam, Gaby Abou},
	date = {2024-12},
	langid = {english},
	note = {Publisher: Springer},
	keywords = {{ChatGPT}, Medical education, {ccfInfo}: Not Found, {citationNumber}: 0, Clinical consultation},
}

@article{andres_transcultural_2025,
	title = {Transcultural adaptation of the virtual patient integration rating scale: a factor analysis},
	volume = {25},
	issn = {14726920},
	doi = {10.1186/S12909-024-06571-Z},
	abstract = {Background: Using Virtual Patients ({VPs}) in medical education has gained popularity, especially during the {SARS}-{CoV}-2 pandemic, which restricted traditional clinical training. {VPs} provide a learning platform for students to refine their clinical reasoning and decision-making skills in a risk-free environment. Although the educational benefits of {VPs} are well known, there is still a need for validated tools to assess student perceptions, which are key to optimizing learning outcomes. The Virtual Patient Integration Rating Scale ({VPIRS}) has made a valuable contribution in this regard, having been established in English-speaking contexts, but its applicability in Ibero-American countries remains poorly explored. This study aimed to fill this gap by transculturally validating {VPIRS} for Spanish-speaking medical education environments, ensuring it reflects cultural nuances. Methods: We conducted a two-phase transcultural validation of the {VPIRS} on medical students at the Universidad del Rosario. First, we translated and culturally adapted the {VPIRS}, using the modified Delphi method for face validation. Second, we assessed the construct validity, internal consistency, reproducibility, and reliability of the scale through a test-retest approach with 153 participants, using descriptive statistics, factor analysis, and reliability testing in {SPSS}. Results: The {VPIRS} was successfully adapted and validated for transcultural use in Spanish ({VPIRS}-E). The exploratory and factor analyses maintained the original scale’s four-dimensional structure, explaining 61.8\% of the total variance, with an overall Cronbach’s alpha of 0.826. Test-retest reliability demonstrated robust intraclass correlation coefficients ranging from 0.8 to 0.9. Conclusion: The {VPIRS}-E is a reliable and valid instrument that has maintained the structural integrity of the original scale and has demonstrated strong internal consistency across all of its domains. These results demonstrate the suitability of the {VPIRS}-E to assess medical students’ perceptions of the use of {VPs} in Spanish-speaking learning contexts. The successful validation of this instrument also opens avenues for expanded international comparative studies, allowing fora deeper understanding of the effective integration of {VPs} in different medical education curricula.},
	number = {1},
	journaltitle = {{BMC} Medical Education},
	shortjournal = {{BMC} Med. Educ.},
	author = {Andrés, Isaza Restrepo and Natalia, Buitrago Ricaurte and Pablo, Bermúdez Hernández and Daniel, Ariza Salamanca and Milciades, Ibañez Pinilla and John, Vergel},
	date = {2025-12},
	langid = {english},
	pmid = {40102821},
	note = {Publisher: {BioMed} Central Ltd},
	keywords = {Clinical reasoning, Medical education, Medical students, Teaching, {ccfInfo}: Not Found, {citationNumber}: 0, Avatar, Curriculum},
}

@article{razavizadeh_virtual_2025,
	title = {A virtual patient authoring tool for transcatheter aortic valve replacement},
	volume = {20},
	issn = {18616429},
	doi = {10.1007/S11548-024-03293-X},
	abstract = {Purpose: Computer-based medical training scenarios, derived from patient’s records, often lack variability, modifiability, and availability. Furthermore, generating image datasets and creating scenarios is resource-intensive. Therefore, patient authoring tools for rapid dataset-independent creation of virtual patients ({VPs}) is a pressing need. Methods: An authoring tool and a virtual catheterization laboratory environment were developed. The tool allows customised {VP} generation through a real-time morphable heart model and Euroscore parameters. The generated {VP} can be examined inside the {vCathLab} using a fluoroscopy and monitoring device, both on desktop and immersive virtual reality. Seven board-certified experts evaluated the proposed method from three aspects, i.e. System Usability Scale, qualitative feedback, and its performance in {VR}. Results: All participants agreed that this method could provide the necessary information and is anatomically correct within an educational context. Its modifiability, variability, and simplicity were well recognised. The prototype achieved excellent usability score and considerable performance results. Conclusion: We present a highly variable {VP} authoring tool that enhances variability in medical training scenarios. Although this work does not aim to explore didactic aspects, the potential of using this approach in an educational context has been confirmed in our study. Accordingly, these aspects can benefit from a thorough investigation in the future. In addition, our tool can be improved to provide more realistic parameter ranges for procedure-specific cases.},
	pages = {379--389},
	number = {2},
	journaltitle = {International Journal of Computer Assisted Radiology and Surgery},
	shortjournal = {Int. J. Comput. Assisted Radiol. Surg.},
	author = {Razavizadeh, Seyedsina and Kofler, Markus and Kunz, Matthias and Kempfert, Joerg and Braun-Dullaeus, Ruediger and Weidling, Janine and Preim, Bernhard and Hansen, Christian},
	date = {2025-02},
	langid = {english},
	pmid = {39699702},
	note = {Publisher: Springer Science and Business Media Deutschland {GmbH}},
	keywords = {Virtual reality, Medical training, {citationNumber}: 0, Per-vertex animation, Structural heart disease, {ccfInfo}: {CCF}-None {CARS}},
}

@article{erici_three_2023,
	title = {Three perspectives on learning in a simulated patient scenario: a qualitative interview study with student, simulated patient, and teacher},
	volume = {8},
	issn = {20590628},
	doi = {10.1186/S41077-023-00249-0},
	abstract = {Introduction: Patient simulation can be useful for medical students in developing communication skills for vulnerable situations. Three participants are primarily involved in the patient simulation activities: the student, the simulated patient ({SP}), and the teacher. We here aimed to explore these participants’ perceptions of learning in a patient simulation scenario. Methods: We conducted individual interviews with eight students, three teachers, and one {SP} at a psychiatry placement of a Medical Doctor Program (5th year). During the interviews we asked the participants to watch a video of their participation in a patient simulation session. Thus, we obtained three perspectives on each of the eight recordings. We analysed our data with qualitative content analysis. Results: Three themes were generated: identity formation, collaborative learning, and learning intentions. This highly emotional scenario forced students out of their comfort zone, to the intersection of their roles as private person and professional. The {SP} perceived the collaborative creation of the scenario as significant learning. The teacher took a professional position and perceived the learning in the perspective of a future colleague. Conclusions: The mutually created emotionally loaded scenario was found to be important from all three perspectives, forcing the students to identify unexpected ways of communicating. This possibly enhanced their professional identity development. Implications for future research can be to explore the process of skills transfer.},
	number = {1},
	journaltitle = {Advances In Simulation},
	shortjournal = {Adv. Simul.},
	author = {Erici, Sten and Lindqvist, Daniel and Lindström, Mats B. and Gummesson, Christina},
	date = {2023-12},
	langid = {english},
	note = {Publisher: {BioMed} Central Ltd},
	keywords = {Simulated patients, {ccfInfo}: Not Found, {citationNumber}: 4, Communication skills training, Content analysis, Professional identity formation, Student learning},
}

@article{aster_chatgpt_2025,
	title = {{ChatGPT} as a virtual patient: written empathic expressions during medical history taking},
	volume = {35},
	issn = {21568650},
	doi = {10.1007/S40670-025-02342-7},
	abstract = {Objective: Virtual patients are already utilized in the teaching of medical history taking. Since its emergence, {ChatGPT} has been integrated into several areas of medical education. This study aimed to examine whether {ChatGPT} can be used to train empathic history taking while fostering students’ subjective autonomy. Methods: Third-year medical students took histories with {ChatGPT} 3.5 after entering a predefined prompt covering cardiological diseases. Afterwards, students answered a questionnaire regarding their experienced autonomy. All chats were analyzed using the Empathic Communication Coding System measuring {ChatGPT}’s given empathic opportunities as well as students’ responses. Results: Out of 659 interactions, 93 were identified as empathic. {ChatGPT} provided opportunities mostly through reporting emotional statements or challenges. Students sometimes missed reacting adequately to {ChatGPT}’s opportunities but more often responded by implicit recognition of patient perspective and reported a high level of experienced autonomy. Conclusions: The study yielded preliminary results that {ChatGPT} might be suitable as a tool mimicking a virtual patient while enabling an empathic history taking. To date, {ChatGPT} seems valid as a supplement to training with simulated patients. Medical faculty could consider integrating {ChatGPT} into teaching, such as through a flipped classroom approach, to guide students in its use as {ChatGPT} continues to gain attention.},
	pages = {1513--1522},
	number = {3},
	journaltitle = {Medical Science Educator},
	shortjournal = {Med. Sci. Educ.},
	author = {Aster, Alexandra and Ragaller, Sophia Viktoria and Raupach, Tobias and Marx, Ambra},
	date = {2025-06},
	langid = {english},
	note = {Publisher: Springer},
	keywords = {Virtual patient, {ChatGPT}, Empathy, Medical education, {ccfInfo}: Not Found, {citationNumber}: 0, History taking},
}

@article{lee_dual_2023,
	title = {A dual latent variable personalized dialogue agent},
	volume = {4},
	issn = {26618907},
	doi = {10.1007/S42979-022-01548-5},
	abstract = {Personalized dialogue agents are capable of generating responses consistent with a specific persona. Typically, personalized dialogue agents generate responses based on both the dialogue history and a representation of the agent’s desired persona. As it is impractical to obtain the persona representations for every interlocutor in real-world implementations, recent works have explored the possibility of generating personalized dialogue by finetuning the agent with dialogue examples corresponding to a given persona instead. However, in real-world implementations, a sufficient number of corresponding dialogue examples are also rarely available. Hence, in this paper, we introduce the Dual Latent Variable Generator ({DLVGen}), a variational personalized dialogue agent capable of generating personalized dialogue without any persona information or any corresponding dialogue examples. Unlike previous works, {DLVGen} models the latent distribution over potential dialogue response intents as well as the latent distribution over the agent’s potential persona. During inference, latent variables are sampled from both distributions and fed to the decoder. Extensive experiments on the popular {ConvAI}2 personalized dialogue corpus show that {DLVGen} is capable of generating natural, persona consistent responses. Additionally, we also introduce a variance regularization and response selection approach which further improved overall response quality.},
	number = {2},
	journaltitle = {{SN} Computer Science},
	shortjournal = {{SN} Comput. Sci.},
	author = {Lee, Jing Yang and Lee, Kong Aik and Gan, Woon Seng},
	date = {2023-03},
	langid = {english},
	note = {Publisher: Springer},
	keywords = {Conversational {AI}, Natural language generation, Personalized dialogue, {citationNumber}: 0, {ccfInfo}: {CCF}-None {SNCS}, Dialogue agents, Latent variables},
}
