# Supplementary material for: Large Language Model–Based Virtual Patient Systems for History-Taking in Medical Education: Comprehensive Systematic Review
Source: JMIR Med Inform. 2026 Jan 2;14:e79039. doi: 10.2196/79039 (PMC12811743; doi:10.2196/79039)
Supplement: Multimedia Appendix 8 [file medinform_v14i1e79039_app8.zip › 01 datasets/WOS.bib]

@article{kiser_large_2024,
	title = {Large language models to help appeal denied radiotherapy services},
	volume = {8},
	issn = {2473-4276},
	doi = {10.1200/CCI.24.00129},
	abstract = {{PURPOSELarge} language model ({LLM}) artificial intelligences may help physicians appeal insurer denials of prescribed medical services, a task that delays patient care and contributes to burnout. We evaluated {LLM} performance at this task for denials of radiotherapy services. {METHODSWe} evaluated generative pretrained transformer 3.5 ({GPT}-3.5; {OpenAI}, San Francisco, {CA}), {GPT}-4, {GPT}-4 with internet search functionality ({GPT}-4web), and {GPT}-3.5ft. The latter was developed by fine-tuning {GPT}-3.5 via an {OpenAI} application programming interface with 53 examples of appeal letters written by radiation oncologists. Twenty test prompts with simulated patient histories were programmatically presented to the {LLMs}, and output appeal letters were scored by three blinded radiation oncologists for language representation, clinical detail inclusion, clinical reasoning validity, literature citations, and overall readiness for insurer submission. {RESULTSInterobserver} agreement between radiation oncologists' scores was moderate or better for all domains (Cohen's kappa coefficients: 0.41-0.91). {GPT}-3.5, {GPT}-4, and {GPT}-4web wrote letters that were on average linguistically clear, summarized provided clinical histories without confabulation, reasoned appropriately, and were scored useful to expedite the insurance appeal process. {GPT}-4 and {GPT}-4web letters demonstrated superior clinical reasoning and were readier for submission than {GPT}-3.5 letters (P {\textless} .001). Fine-tuning increased {GPT}-3.5ft confabulation and compromised performance compared with other {LLMs} across all domains (P {\textless} .001). All {LLMs}, including {GPT}-4web, were poor at supporting clinical assertions with existing, relevant, and appropriately cited primary literature. {CONCLUSIONWhen} prompted appropriately, three commercially available {LLMs} drafted letters that physicians deemed would expedite appealing insurer denials of radiotherapy services. {LLMs} may decrease this task's clerical workload on providers. However, {LLM} performance worsened when fine-tuned with a task-specific, small training data set.},
	journaltitle = {{JCO} Clinical Cancer Informatics},
	shortjournal = {{JCO} Clin. Cancer Inf.},
	author = {Kiser, Kendall J. and Waters, Michael and Reckford, Jocelyn and Lundeberg, Christopher and Abraham, Christopher D.},
	urldate = {2024-09-16},
	date = {2024-09},
	langid = {english},
	note = {Technol Partners Inc
中科院分区升级版: 医学3区
影响因子: 2.8
5年影响因子: 3.9},
	keywords = {{ccfInfo}: Not Found, {citationNumber}: 0},
}

@article{leypold_artificial_2024,
	title = {Artificial intelligence-powered hand surgery consultation: {GPT}-4 as an assistant in a hand surgery outpatient clinic},
	volume = {49},
	issn = {0363-5023},
	doi = {10.1016/j.jhsa.2024.06.002},
	abstract = {Purpose Exploring the integration of artificial intelligence in clinical settings, this study examined the feasibility of using Generative Pretrained Transformer 4 ({GPT}-4), a large language model, as a consultation assistant in a hand surgery outpatient clinic. Methods The study involved 10 simulated patient scenarios with common hand conditions, where {GPT}-4, enhanced through specific prompt engineering techniques, conducted medical history interviews, and assisted in diagnostic processes. A panel of expert hand surgeons, each board-certified in hand surgery, evaluated {GPT}-4's responses using a Likert Scale across fi ve criteria with scores ranging from 1 (lowest) to 5 (highest). Results Generative Pretrained Transformer 4 achieved an average score of 4.6, reflecting good performance in documenting a medical history, as evaluated by the hand surgeons. Conclusions These fi ndings suggest that {GPT}-4 can effectively document medical histories to meet the standards of hand surgeons in a simulated environment. The fi ndings indicate potential for future application in patient care, but the actual performance of {GPT}-4 in real clinical settings remains to be investigated. Clinical relevance This study provides a preliminary indication that {GPT}-4 could be a useful consultation assistant in a hand surgery outpatient clinic, but further research is required to explore its reliability and practicality in actual practice. (J Hand Surg Am. 2024;49(11):1078-1088. Copyright (c) 2024 by the American Society for Surgery of the Hand. Published by Elsevier Inc. This is an open access article under the {CC} {BY} license (http://creativecommons.org/licenses/by/4.0/).)},
	pages = {1078--1088},
	number = {11},
	journaltitle = {Journal of Hand Surgery-american Volume},
	shortjournal = {J. Hand Surg.-am. Vol.},
	author = {Leypold, Tim and Schaefer, Benedikt and Boos, Anja M. and Beier, Justus P.},
	urldate = {2024-11-21},
	date = {2024-11},
	langid = {english},
	note = {{JCR分区}: Q2
中科院分区升级版: 医学2区
影响因子: 2.1
5年影响因子: 2.2},
	keywords = {{ccfInfo}: Not Found, {citationNumber}: 1},
}

@article{wang_patient_2025,
	title = {Patient triage and guidance in emergency departments using large language models: Multimetric study},
	volume = {27},
	issn = {1438-8871},
	doi = {10.2196/71613},
	abstract = {Background: Emergency departments ({EDs}) face significant challenges due to overcrowding, prolonged waiting times, and staff shortages, leading to increased strain on health care systems. Efficient triage systems and accurate departmental guidance are critical for alleviating these pressures. Recent advancements in large language models ({LLMs}), such as {ChatGPT}, offer potential solutions for improving patient triage and outpatient department selection in emergency settings. Objective: The study aimed to assess the accuracy, consistency, and feasibility of {GPT}-4-based {ChatGPT} models ({GPT}-4o and {GPT}-4-Turbo) for patient triage using the Modified Early Warning Score ({MEWS}) and evaluate {GPT}-4o's ability to provide accurate outpatient department guidance based on simulated patient scenarios. Methods: A 2-phase experimental study was conducted. In the first phase, 2 {ChatGPT} models ({GPT}-4o and {GPT}-4-Turbo) were evaluated for {MEWS}-based patient triage accuracy using 1854 simulated patient scenarios. Accuracy and consistency were assessed before and after prompt engineering. In the second phase, {GPT}-4o was tested for outpatient department selection accuracy using 264 scenarios sourced from the Chinese Medical Case Repository. Each scenario was independently evaluated by {GPT}-4o thrice. Data analyses included Wilcoxon tests, Kendall correlation coefficients, and logistic regression analyses. Results: In the first phase, {ChatGPT}'s triage accuracy, based on {MEWS}, improved following prompt engineering. Interestingly, {GPT}-4-Turbo outperformed {GPT}-4o. {GPT}-4-Turbo achieved an accuracy of 100\% compared to {GPT}-4o's accuracy of 96.2\%, despite {GPT}-4o initially showing better performance prior to prompt engineering. This finding suggests that {GPT}-4-Turbo may be more adaptable to prompt optimization. In the second phase, {GPT}-4o, with superior performance on emotional responsiveness compared to {GPT}-4-Turbo, demonstrated an overall guidance accuracy of 92.63\% (95\% {CI} 90.34\%-94.93\%), with the highest accuracy in internal medicine (93.51\%, 95\% {CI} 90.85\%-96.17\%) and the lowest in general surgery (91.46\%, 95\% {CI} 86.50\%-96.43\%). Conclusions:{ChatGPT} demonstrated promising capability for supporting patient triage and outpatient guidance in {EDs}. {GPT}-4-Turbo showed greater adaptability to prompt engineering, whereas {GPT}-4o exhibited superior responsiveness and emotional interaction, which are essential for patient-facing tasks. Future studies should explore real-world implementation and address the identified limitations to enhance {ChatGPT}'s clinical integration.},
	journaltitle = {Journal of Medical Internet Research},
	shortjournal = {J. Med. Internet Res.},
	author = {Wang, Chenxu and Wang, Fei and Li, Shuhan and Ren, Qing-wen and Tan, Xiaomei and Fu, Yaoyu and Liu, Di and Qian, Guangwu and Cao, Yu and Yin, Rong and Li, Kang},
	urldate = {2025-05-30},
	date = {2025-05-15},
	langid = {english},
	note = {{JCR分区}: Q1
中科院分区升级版: 医学2区
影响因子: 6.0
5年影响因子: 6.9},
	keywords = {{ccfInfo}: Not Found, {citationNumber}: 0},
}

@article{su_based_2024,
	title = {Based on medicine, the now and future of large language models},
	volume = {17},
	issn = {1865-5025},
	doi = {10.1007/s12195-024-00820-3},
	abstract = {{ObjectivesThis} review explores the potential applications of large language models ({LLMs}) such as {ChatGPT}, {GPT}-3.5, and {GPT}-4 in the medical field, aiming to encourage their prudent use, provide professional support, and develop accessible medical {AI} tools that adhere to healthcare standards.{MethodsThis} paper examines the impact of technologies such as {OpenAI}'s Generative Pre-trained Transformers ({GPT}) series, including {GPT}-3.5 and {GPT}-4, and other large language models ({LLMs}) in medical education, scientific research, clinical practice, and nursing. Specifically, it includes supporting curriculum design, acting as personalized learning assistants, creating standardized simulated patient scenarios in education; assisting with writing papers, data analysis, and optimizing experimental designs in scientific research; aiding in medical imaging analysis, decision-making, patient education, and communication in clinical practice; and reducing repetitive tasks, promoting personalized care and self-care, providing psychological support, and enhancing management efficiency in nursing.{ResultsLLMs}, including {ChatGPT}, have demonstrated significant potential and effectiveness in the aforementioned areas, yet their deployment in healthcare settings is fraught with ethical complexities, potential lack of empathy, and risks of biased responses.{ConclusionDespite} these challenges, significant medical advancements can be expected through the proper use of {LLMs} and appropriate policy guidance. Future research should focus on overcoming these barriers to ensure the effective and ethical application of {LLMs} in the medical field.},
	pages = {263--277},
	number = {4},
	journaltitle = {Cellular and Molecular Bioengineering},
	shortjournal = {Cell. Mol. Bioeng.},
	author = {Su, Ziqing and Tang, Guozhang and Huang, Rui and Qiao, Yang and Zhang, Zheng and Dai, Xingliang},
	urldate = {2024-09-25},
	date = {2024-08},
	langid = {english},
	note = {East China Inst Digital Med Engn
{JCR分区}: Q1
中科院分区升级版: 医学4区
影响因子: 5.0
5年影响因子: 3.4},
	keywords = {{ccfInfo}: Not Found, {citationNumber}: 0},
}

@article{peralta_ramirez_clinical_2025,
	title = {Clinical simulation with {ChatGpt}: A revolution in medical education?},
	volume = {14},
	issn = {2833-8073},
	doi = {10.1080/28338073.2025.2525615},
	abstract = {Clinical simulation is key in medical education, but its traditional implementation is costly and complex. This study explored the use of {ChatGPT} (generative {AI}) to create interactive clinical scenarios and evaluated students' perceptions of this innovative tool. An exploratory, cross-sectional study was conducted with 32 fourth- and fifth-year medical students. A case of acute coronary syndrome was designed, where {ChatGPT} ({GPT}-4) acted as a virtual patient, dynamically responding to students' questions and decisions. After the simulation, participants completed a survey with 20 Likert-scale items and open-ended questions. The results showed high satisfaction: more than 90\% considered the case clear and realistic, 94\% positively evaluated the virtual patient's responses, and 88\% perceived the difficulty as appropriate. Additionally, 97\% found automated feedback useful. Qualitative comments highlighted the immersion and safety of the experience, allowing students to practice without fear of making mistakes. Some suggestions included adding greater clinical depth and adjusting the case difficulty. {ChatGPT} is a promising tool for clinical simulation, offering realistic and challenging scenarios that students perceive as beneficial for developing clinical reasoning and decision-making skills in a safe environment. Automated feedback was highly valued. However, this study is exploratory, and further research with larger samples is needed to validate its educational impact and address challenges such as content supervision and the ethical integration of {AI} in medical education.},
	pages = {2525615--2525615},
	number = {1},
	journaltitle = {Journal of {CME}},
	shortjournal = {J. {CME}},
	author = {Peralta Ramirez, Aziel Alejandro and Trujillo Lopez, Sergio and Navarro Armendariz, Gonzalo Armando and De la Torre Othon, Sayil Alejandra and Sierra Cervantes, Marcial Ramin and Medina Aguirre, Juan Antonio},
	urldate = {2025-07-03},
	date = {2025},
	langid = {english},
	keywords = {{ccfInfo}: Not Found, {citationNumber}: 0},
}

@article{weisman_development_2025,
	title = {Development of a {GPT}-4-powered virtual simulated patient and communication training platform for medical students to practice discussing abnormal mammogram results with patients: Multiphase study},
	volume = {9},
	issn = {2561-326X},
	doi = {10.2196/65670},
	abstract = {Background: Standardized patients ({SPs}) prepare medical students for difficult conversations with patients. Despite their value, {SP}-based simulation training is constrained by available resources and competing clinical demands. Researchers are turning to artificial intelligence and large language models, such as generative pretrained transformers, to create communication training that incorporates virtual simulated patients ({VSPs}). {GPT}-4 is a large language model advance allowing developers to design virtual simulation scenarios using text-based prompts instead of relying on branching path simulations with prescripted dialogue. These nascent developmental practices have not taken root in the literature to guide other researchers in developing their own simulations. Objective: This study aims to describe our developmental process and lessons learned for creating a {GPT}-4-driven {VSP}. We designed {theVSP} to help medical student learners rehearse discussing abnormal mammography results with a patient as a primary care physician ({PCP}). We aimed to assess {GPT}-4's ability to generate appropriate {VSP} responses to learners during spoken conversations and provide appropriate feedback on learner performance. Methods: A research team comprised of physicians, a medical student, an educator, an {SP} program director, a learning experience designer, and a health care researcher conducted the study. A formative phase with in-depth knowledge user interviews informed development, followed by a development phase to create the virtual training module. The team conducted interviews with 5 medical students, 5 {PCPs}, and 5 breast cancer survivors. They then developed a {VSP} using simulation authoring software and provided the {GPT}-4-enabled {VSP} with an initial prompt consisting of a scenario description, emotional state, and expectations for learner dialogue. It was iteratively refined through an agile design process involving repeated cyclesof testing, documenting issues, and revising the prompt. As an exploratory feature, the simulation used {GPT}-4 to provide written feedback to learners about their performance communicating with the {VSP} and their adherence to guidelines for difficult conversations. Results: In-depth interviews helped establish the appropriate timing, mode of communication, and protocol for conversations between {PCPs} and patients during the breast cancer screening process. The scenario simulated a telephone call between a physician and patient to discuss the abnormal results of a diagnostic mammogram that that indicated a need for a biopsy. Preliminary testing was promising. The {VSP} asked sensible questions about their mammography results and responded to learner inquiries using a voice replete with appropriate emotional inflections. {GPT}-4 generated performance feedback that successfully identified strengths and areas for improvement using relevant quotes from the learner-{VSP} conversation, but it occasionally misidentified learner adherence to communication protocols. Conclusions: {GPT}-4 streamlined development and facilitated more dynamic, humanlike interactions between learners and the {VSP} compared to branching path simulations. For the next steps, we will pilot-test the {VSP} with medical students to evaluate its feasibility and acceptability.},
	journaltitle = {{JMIR} Formative Research},
	shortjournal = {{JMIR} Form. Res.},
	author = {Weisman, Dan and Sugarman, Alanna and Huang, Yue Ming and Gelberg, Lillian and Ganz, Patricia A. and Comulada, Warren Scott},
	urldate = {2025-07-30},
	date = {2025},
	langid = {english},
	note = {中科院分区升级版: 医学4区
影响因子: 2.1
5年影响因子: N/A},
	keywords = {{ccfInfo}: Not Found, {citationNumber}: 0},
}

@article{si_quality_2024,
	title = {Quality and accountability of chat {GPT} in health care in low- and middle-income countries: Simulated patient study},
	volume = {26},
	issn = {1438-8871},
	doi = {10.2196/56121},
	abstract = {Using simulated patients to mimic 9 established noncommunicable and infectious diseases, we assessed {ChatGPT}'s performancein treatment recommendations for common diseases in low- and middle-income countries. {ChatGPT} had a high level of accuracyin both correct diagnoses (20/27, 74\%) and medication prescriptions (22/27, 82\%) but a concerning level of unnecessary orharmful medications (23/27, 85\%) even with correct diagnoses. {ChatGPT} performed better in managing noncommunicablediseases than infectious ones. These results highlight the need for cautious {AI} integration in health care systems to ensure qualityand safety},
	journaltitle = {Journal of Medical Internet Research},
	shortjournal = {J. Med. Internet Res.},
	author = {Si, Yafei and Yang, Yuyi and Wang, Xi and Zu, Jiaqi and Chen, Xi and Fan, Xiaojing and An, Ruopeng and Gong, Sen},
	urldate = {2024-09-29},
	date = {2024-09-09},
	langid = {english},
	note = {{JCR分区}: Q1
中科院分区升级版: 医学2区
影响因子: 6.0
5年影响因子: 6.9},
	keywords = {{ccfInfo}: Not Found, {citationNumber}: Not Found},
}

@article{thesen_ai_2025,
	title = {{AI} patient actor: An open-access generative-{AI} app for communication training in health professions},
	volume = {35},
	issn = {2156-8650},
	doi = {10.1007/s40670-024-02250-2},
	abstract = {The {AI} Patient Actor is an openly available web-based app powered by a Large-Language Model that allows medical trainees to practice diagnosis and communication skills while receiving individualized formative feedback. Healthcare educators can generate and upload their own cases for use with their students.},
	pages = {25--27},
	number = {1},
	journaltitle = {Medical Science Educator},
	shortjournal = {Med. Sci. Educ.},
	author = {Thesen, Thomas and Alilonu, Nsomma A. and Stone, Simon},
	urldate = {2024-12-21},
	date = {2025-02},
	langid = {english},
	note = {中科院分区升级版: 教育学4区
影响因子: 1.8
5年影响因子: 1.9},
	keywords = {{ccfInfo}: Not Found, {citationNumber}: 1},
}

@article{raedel-ablass_teaching_2025,
	title = {Teaching opportunities for anamnesis interviews through {AI} based teaching role plays: A survey with online learning students from health study programs},
	volume = {25},
	issn = {1472-6920},
	doi = {10.1186/s12909-025-06756-0},
	abstract = {{BackgroundThis} study presents a novel approach to educational role-playing through an {AI}-based bot, leveraging {GPT}-4 to simulate anamnesis interviews in various learning scenarios. Developed collaboratively by an interdisciplinary team of university lecturers and {AI} experts, the bot provides a platform for students of different health study programs to engage in complex patient-health professional conversations, offering an alternative to traditional role plays with actors or real patients.{MethodsThis} study utilized a {GPT}-4 based digital teaching assistant, implemented through a proprietary chatbot design platform, to train anamnesis interviews in virtual settings with students from different online health care study programs. Students' satisfaction, virtual patient's accuracy, its realism, and quality were evaluated with a quantitative survey.{ResultsThe} evaluation of the bot focused on student feedback, highlighting a preference for the {AI}-driven method due to its immersive and interactive nature. Preliminary results show that students consistently rate the language ability of the {AI} model positively. More than 80\% of students rated the professional and content-related precision of the virtual patient as good to excellent. Even as a text-based chatbot, the vast majority of students see a fairly close to very close relationship to a real anamnesis interview. The results further indicate that students even prefer this training approach to traditional in-person role-plays.{ConclusionsThe} study underscores the bot's potential as a versatile tool for enriching learning experiences across multiple health disciplines, signaling a meaningful shift in educational practices towards the integration of {AI} technologies.},
	number = {1},
	journaltitle = {{BMC} Medical Education},
	shortjournal = {{BMC} Med. Educ.},
	author = {Raedel-Ablass, Katharina and Schliz, Klaus and Schlick, Cornelia and Meindl, Benjamin and Pahr-Hosbach, Sandra and Schwendemann, Hanna and Rupp, Stephanie and Roddewig, Marion and Miersch, Claudia},
	urldate = {2025-02-24},
	date = {2025-02-18},
	langid = {english},
	note = {{JCR分区}: Q1
中科院分区升级版: 教育学3区
影响因子: 3.2
5年影响因子: 3.8},
	keywords = {{ccfInfo}: Not Found, {citationNumber}: 0},
}

@article{wang_application_2024,
	title = {Application of {ChatGPT} to support nutritional recommendations for dialysis patients - a qualitative and quantitative evaluation},
	volume = {34},
	issn = {1051-2276},
	doi = {10.1053/j.jrn.2024.09.001},
	abstract = {Objectives: The rising diversity of food preferences and the desire to provide better personalized care provide challenges to renal dietitians working in dialysis clinics. To address this situation, we explored the use of a large language model, specifically, {ChatGPT} using the {GPT}-4 model (openai.com), to support nutritional advice given to dialysis patients. Methods: We tasked {ChatGPT}-4 with generating a personalized daily meal plan, including nutritional information. Virtual "patients"were generated through Monte Carlo simulation; data from a randomly selected virtual patient were presented to {ChatGPT}. We provided to {ChatGPT} patient demographics, food preferences, laboratory data, clinical characteristics, and available budget, to generate a one- day sample menu with recipes and nutritional analyses. The resulting daily recipe recommendations, cooking instructions, and nutritional analyses were reviewed and rated on a five-point Likert scale by an experienced renal dietitian. In addition, the generated content was rated by a renal dietitian and compared with a U. S. Department of Agriculture-approved nutrient analysis software. {ChatGPT} also analyzed nutrition information of two recipes published online. We also requested a translation of the output into Spanish, Mandarin, Hungarian, German, and Dutch. Results: {ChatGPT} generated a daily menu with five recipes. The renal dietitian rated the recipes at 3 (3, 3) [median (Q1, Q3)], the cooking instructions at 5 (5,5), and the nutritional analysis at 2 (2, 2) on the five-point Likert scale. {ChatGPT}'s nutritional analysis underestimated calories by 36\% (95\% {CI}: 44-88\%), protein by 28\% (25-167\%), fat 48\% (29-81\%), phosphorus 54\% (15-102\%), potassium 49\% (40-68\%), and sodium 53\% (14-139\%). The nutritional analysis of online available recipes differed only by 0 to 35\%. The translations were rated as reliable by native speakers (4 on the five-point Likert scale). Conclusion: While {ChatGPT}-4 shows promise in providing personalized nutritional guidance for diverse dialysis patients, improvements are necessary. This study highlights the importance of thorough qualitative and quantitative evaluation of artificial intelligence- generated content, especially regarding medical use cases.},
	pages = {477--481},
	number = {6},
	journaltitle = {Journal of Renal Nutrition},
	shortjournal = {J. Ren. Nutr.},
	author = {Wang, Lin-Chun and Zhang, Hanjie and Ginsberg, Nancy and Ban, Andrea Nandorine and Kooman, Jeroen P. and Kotanko, Peter},
	urldate = {2024-11-30},
	date = {2024-11},
	langid = {english},
	note = {Fresenius Kidney Care North Amer
{JCR分区}: Q1
中科院分区升级版: 医学2区
影响因子: 3.2
5年影响因子: 3.1},
	keywords = {{ccfInfo}: Not Found, {citationNumber}: 0},
}

@article{lim_evaluating_2023,
	title = {Evaluating the efficacy of major language models in providing guidance for hand trauma nerve laceration patients: A case study on google's {AI} {BARD}, bing {AI}, and {ChatGPT}},
	volume = {10},
	issn = {2347-9264},
	doi = {10.20517/2347-9264.2023.70},
	abstract = {This study evaluated three prominent Large Language Models ({LLMs})-Google's {AI} {BARD}, Bing's {AI}, and {ChatGPT}-4 in providing patient advice for hand laceration. Five simulated patient inquiries on hand trauma were prompted to them. A panel of Board -certified plastic surgical residents evaluated the responses for accuracy, comprehensiveness, and appropriate sources. Responses were also compared against existing literature and guidelines. This study suggests that {ChatGPT} outperforms {BARD} and Bing {AI} in providing reliable, evidence -based clinical advice, but they still face limitations in depth and specificity. Healthcare professionals are essential in interpreting {LLM} recommendations, and future research should improve {LLM} performance by integrating specialized databases and human expertise to advance nerve injury management and optimize patient -centred care.},
	journaltitle = {Plastic and Aesthetic Research},
	shortjournal = {Plast. Aesthet. Res.},
	author = {Lim, Bryan and Seth, Ishith and Bulloch, Gabriella and Xie, Yi and Hunter-Smith, David J. and Rozen, Warren M.},
	urldate = {2024-05-20},
	date = {2023},
	langid = {english},
	note = {Dept Plast Surg
影响因子: 0.9
5年影响因子: N/A},
	keywords = {{ccfInfo}: Not Found, {citationNumber}: 5},
}

@article{cook_virtual_2025,
	title = {Virtual patients using large language models: Scalable, contextualized simulation of clinician-patient dialogue with feedback},
	volume = {27},
	issn = {1438-8871},
	doi = {10.2196/68486},
	abstract = {Background: Virtual patients ({VPs}) are computer screen-based simulations of patient-clinician encounters. {VP} use is limited by cost and low scalability. Objective: We aimed to show that {VPs} powered by large language models ({LLMs}) can generate authentic dialogues, accurately represent patient preferences, and provide personalized feedback on clinical performance. We also explored using {LLMs} to rate the quality of dialogues and feedback. Methods: We conducted an intrinsic evaluation study rating 60 {VP}-clinician conversations. We used carefully engineered prompts to direct {OpenAI}'s generative pretrained transformer ({GPT}) to emulate a patient and provide feedback. Using 2 outpatient medicine topics (chronic cough diagnosis and diabetes management), each with permutations representing different patient preferences, we created 60 conversations (dialogues plus feedback): 48 with a human clinician and 12 "self-chat" dialogues with {GPT} role-playing both the {VP} and clinician. Primary outcomes were dialogue authenticity and feedback quality, rated using novel instruments for which we conducted a validation study collecting evidence of content, internal structure (reproducibility), relations with other variables, and response process. Each conversation was rated by 3 physicians and by {GPT}. Secondary outcomes included user experience, bias, patient preferences represented in the dialogues, and conversation features that influenced Results: The average cost per conversation was {US} \$0.51 for {GPT}-4.0-Turbo and {US} \$0.02 for {GPT}-3.5-Turbo. Mean ({SD}) conversation ratings, maximum 6, were overall dialogue authenticity 4.7 (0.7), overall user experience 4.9 (0.7), and average feedback quality 4.7 (0.6). For dialogues created using {GPT}-4.0-Turbo, physician ratings of patient preferences aligned with intended preferences in 20 to 47 of 48 dialogues (42\%-98\%). Subgroup comparisons revealed higher ratings for dialogues using {GPT}-4.0-Turbo versus {GPT}-3.5-Turbo and for human-generated versus self-chat dialogues. Feedback ratings were similar for human-generated versus {GPT}-generated ratings, whereas authenticity ratings were lower. We did not perceive bias in any conversation. Dialogue features that detracted from authenticity included that {GPT} was verbose or used atypical vocabulary was easily convinced by clinician suggestions (n=35, 19\%), or was not disaffected by poor clinician performance (n=32, 18\%). developed (content evidence), and we confirmed expected relations with other variables (higher ratings for advanced {LLMs} and human-generated dialogues). Reproducibility was suboptimal, due largely to variation in {LLM} performance rather than rater idiosyncrasies. Conclusions: {LLM}-powered {VPs} can simulate patient-clinician dialogues, demonstrably represent patient preferences, and provide personalized performance feedback. This approach is scalable, globally accessible, and inexpensive. {LLM}-generated ratings of feedback quality are similar to human ratings.},
	journaltitle = {Journal of Medical Internet Research},
	shortjournal = {J. Med. Internet Res.},
	author = {Cook, David A. and Overgaard, Joshua and Pankratz, V. Shane and Del Fiol, Guilherme and Aakre, Chris A.},
	urldate = {2025-04-27},
	date = {2025-04-04},
	langid = {english},
	note = {{JCR分区}: Q1
中科院分区升级版: 医学2区
影响因子: 6.0
5年影响因子: 6.9},
	keywords = {{ccfInfo}: Not Found, {citationNumber}: 0},
}

@article{holderried_language_2024,
	title = {A language model-powered simulated patient with {AutomatedFeedback} for history taking:Prospective study},
	volume = {10},
	issn = {2369-3762},
	doi = {10.2196/59213},
	abstract = {Background: Although history taking is fundamental for diagnosing medical conditions, teaching and providing feedback onthe skill can be challenging due to resource constraints. Virtual simulated patients and web-based chatbots have thus emerged aseducational tools, with recent advancements in artificial intelligence ({AI}) such as large language models ({LLMs}) enhancing theirrealism and potential to provide feedback. Objective: In our study, we aimed to evaluate the effectiveness of a Generative Pretrained Transformer ({GPT}) 4 model toprovide structured feedback on medical students'performance in history taking with a simulated patient. Methods: We conducted a prospective study involving medical students performing history taking with a {GPT}-powered chatbot.To that end, we designed a chatbot to simulate patients'responses and provide immediate feedback on the comprehensivenessof the students'history taking. Students'interactions with the chatbot were analyzed, and feedback from the chatbot was comparedwith feedback from a human rater. We measured interrater reliability and performed a descriptive analysis to assess the qualityof feedback.Results: Most of the study's participants were in their third year of medical school. A total of 1894 question-answer pairs from106 conversations were included in our analysis. {GPT}-4's role-play and responses were medically plausible in more than 99\%of cases. Interrater reliability between {GPT}-4 and the human rater showed "almost perfect" agreement (Cohen kappa=0.832). Lessagreement (kappa{\textless}0.6) detected for 8 out of 45 feedback categories highlighted topics about which the model's assessments wereoverly specific or diverged from human judgement. Conclusions: The {GPT} model was effective in providing structured feedback on history-taking dialogs provided by medicalstudents. Although we unraveled some limitations regarding the specificity of feedback for certain feedback categories, the overallhigh agreement with human raters suggests that {LLMs} can be a valuable tool for medical education. Our findings, thus, advocatethe careful integration of {AI}-driven feedback mechanisms in medical training and highlight important aspects when {LLMs} areused in that context.},
	journaltitle = {{JMIR} Medical Education},
	shortjournal = {{JMIR} Med. Educ.},
	author = {Holderried, Friederike and Stegemann-Philipps, Christian and Herrmann-Werner, Anne and Festl-Wietek, Teresa and Holderried, Martin and Eickhoff, Carsten and Mahling, Moritz},
	urldate = {2024-09-15},
	date = {2024},
	langid = {english},
	note = {中科院分区升级版: 教育学3区},
	keywords = {{ccfInfo}: Not Found, {citationNumber}: 0},
	file = {PDF:C\:\\Users\\Administrator\\Zotero\\storage\\JMDU6J69\\Holderried et al. - 2024 - A language model-powered simulated patient with AutomatedFeedback for history takingProspective stu.pdf:application/pdf},
}

@article{hu_what_2023,
	title = {What can {GPT}-4 do for diagnosing rare eye diseases? A pilot study},
	volume = {12},
	issn = {2193-8245},
	doi = {10.1007/s40123-023-00789-8},
	abstract = {Introduction: Generative pretrained transformer-4 ({GPT}-4) has gained widespread attention from society, and its potential has been extensively evaluated in many areas. However, investigation of {GPT}-4's use in medicine, especially in the ophthalmology field, is still limited. This study aims to evaluate {GPT}-4's capability to identify rare ophthalmic diseases in three simulated scenarios for different end-users, including patients, family physicians, and junior ophthalmologists.Methods We selected ten treatable rare ophthalmic disease cases from the publicly available {EyeRounds} service. We gradually increased the amount of information fed into {GPT}-4 to simulate the scenarios of patient, family physician, and junior ophthalmologist using {GPT}-4. {GPT}-4's responses were evaluated from two aspects: suitability (appropriate or inappropriate) and accuracy (right or wrong) by senior ophthalmologists ({\textgreater} 10 years' experiences).Results: Among the 30 responses, 83.3\% were considered "appropriate" by senior ophthalmologists. In the scenarios of simulated patient, family physician, and junior ophthalmologist, seven (70\%), ten (100\%), and eight (80\%) responses were graded as "appropriate" by senior ophthalmologists. However, compared to the ground truth, {GPT}-4 could only output several possible diseases generally without "right" responses in the simulated patient scenarios. In contrast, in the simulated family physician scenario, 50\% of {GPT}-4's responses were "right," and in the simulated junior ophthalmologist scenario, the model achieved a higher "right" rate of 90\%.Conclusion: To our knowledge, this is the first proof-of-concept study that evaluates {GPT}-4's capacity to identify rare eye diseases in simulated scenarios involving patients, family physicians, and junior ophthalmologists. The results indicate that {GPT}-4 has the potential to serve as a consultation assisting tool for patients and family physicians to receive referral suggestions and an assisting tool for junior ophthalmologists to diagnose rare eye diseases. However, it is important to approach {GPT}-4 with caution and acknowledge the need for verification and careful referrals in clinical settings.},
	pages = {3395--3402},
	number = {6},
	journaltitle = {Ophthalmology and Therapy},
	shortjournal = {Ophthalmol. Ther.},
	author = {Hu, Xiaoyan and Ran, An Ran and Nguyen, Truong X. and Szeto, Simon and Yam, Jason C. and Chan, Carmen K. M. and Cheung, Carol Y.},
	urldate = {2023-09-14},
	date = {2023-12},
	langid = {english},
	note = {Hong Kong Eye Hosp
{JCR分区}: Q1
中科院分区升级版: 医学3区
影响因子: 3.2
5年影响因子: 3.3},
	keywords = {{ccfInfo}: Not Found, {citationNumber}: 26},
}

@article{zandi_exploring_2024,
	title = {Exploring diagnostic precision and triage proficiency: A comparative study of {GPT}-4 and bard in addressing common ophthalmic complaints},
	volume = {11},
	issn = {2306-5354},
	doi = {10.3390/bioengineering11020120},
	abstract = {In the modern era, patients often resort to the internet for answers to their health-related concerns, and clinics face challenges to providing timely response to patient concerns. This has led to a need to investigate the capabilities of {AI} chatbots for ophthalmic diagnosis and triage. In this in silico study, 80 simulated patient complaints in ophthalmology with varying urgency levels and clinical descriptors were entered into both {ChatGPT} and Bard in a systematic 3-step submission process asking chatbots to triage, diagnose, and evaluate urgency. Three ophthalmologists graded chatbot responses. Chatbots were significantly better at ophthalmic triage than diagnosis (90.0\% appropriate triage vs. 48.8\% correct leading diagnosis; p {\textless} 0.001), and {GPT}-4 performed better than Bard for appropriate triage recommendations (96.3\% vs. 83.8\%; p = 0.008), grader satisfaction for patient use (81.3\% vs. 55.0\%; p {\textless} 0.001), and lower potential harm rates (6.3\% vs. 20.0\%; p = 0.010). More descriptors improved the accuracy of diagnosis for both {GPT}-4 and Bard. These results indicate that chatbots may not need to recognize the correct diagnosis to provide appropriate ophthalmic triage, and there is a potential utility of these tools in aiding patients or triage staff; however, they are not a replacement for professional ophthalmic evaluation or advice.},
	number = {2},
	journaltitle = {Bioengineering-basel},
	shortjournal = {Bioeng.-basel},
	author = {Zandi, Roya and Fahey, Joseph D. and Drakopoulos, Michael and Bryan, John M. and Dong, Siyuan and Bryar, Paul J. and Bidwell, Ann E. and Bowen, R. Chris and Lavine, Jeremy A. and Mirza, Rukhsana G.},
	urldate = {2024-03-27},
	date = {2024-02},
	langid = {english},
	note = {{JCR分区}: Q2
中科院分区升级版: 医学3区
影响因子: 3.7
5年影响因子: 3.9},
	keywords = {{ccfInfo}: Not Found, {citationNumber}: 11},
}

@article{or_enhancing_2025,
	title = {Enhancing dental students' history-taking skills with a generative artificial intelligence chatbot},
	issn = {0022-0337},
	doi = {10.1002/jdd.13952},
	abstract = {{PurposeAccurate} history-taking is crucial for diagnosis and treatment planning in dentistry yet there is insufficient time in pre-clinical years to practice this essential skill. This study evaluated dental student motivations and enjoyment using a generative artificial intelligence ({AI}) chatbot to practice these skills.{MethodsIn} 2024, first- and second-year Doctor of Dental Medicine students trialed a virtual patient ({VP}) chatbot using generative {AI} based on {GPT}-4 and then completed surveys to assess expectations, motivations, and feedback on the chatbot and compare their experience with in-person learning.{ResultsA} total of 31 students participated in the trial. The cohort saw a significant improvement in perceived competence after using the chatbot. Second-year students found more value in the chatbot than first-year students. While the students felt the chatbot increased their participation and provided more practice opportunities, most found it less interesting compared to in-person teaching. Overall, students were supportive of the integration of the chatbot into the curriculum.{ConclusionEducational} chatbots can act as {VPs}, allowing users to practice patient history-taking. This chatbot was seen as a beneficial, supplementary resource for pre-clinical dental students, allowing them to supplement the currently limited opportunities to practice this skill.},
	journaltitle = {Journal of Dental Education},
	shortjournal = {J. Dent. Educ.},
	author = {Or, Aidan and Sukumar, Smitha and Ma, Andrew and Ang, Derick and Liu, Max and Ritchie, Helen E. and Sarrafpour, Babak},
	urldate = {2025-06-15},
	date = {2025-06-11},
	langid = {english},
	note = {{JCR分区}: Q3
中科院分区升级版: 医学4区
影响因子: 1.6
5年影响因子: 1.9},
	keywords = {{ccfInfo}: Not Found, {citationNumber}: 0},
}

@article{franc_accuracy_2024,
	title = {Accuracy of a commercial large language model ({ChatGPT}) {toPerform} disaster triage of simulated patients using the {SimpleTriage} and rapid treatment ({START}) protocol:Gage repeatabilityand reproducibility study},
	volume = {26},
	issn = {1438-8871},
	doi = {10.2196/55648},
	abstract = {Background: The release of {ChatGPT} ({OpenAI}) in November 2022 drastically reduced the barrier to using artificial intelligence by allowing a simple web-based text interface to a large language model ({LLM}). One use case where {ChatGPT} could be useful is in triaging patients at the site of a disaster using the Simple Triage and Rapid Treatment ({START}) protocol. However, {LLMs} experience several common errors including hallucinations (also called confabulations) and prompt dependency. Objective: This study addresses the research problem: "Can {ChatGPT} adequately triage simulated disaster patients using the {START} protocol?" by measuring three outcomes: repeatability, reproducibility, and accuracy. Methods: Nine prompts were developed by 5 disaster medicine physicians. A Python script queried {ChatGPT} Version 4 for each prompt combined with 391 validated simulated patient vignettes. Ten repetitions of each combination were performed for a total of 35,190 simulated triages. A reference standard {START} triage code for each simulated case was assigned by 2 disaster medicine specialists ({JMF} and {MV}), with a third specialist ({LC}) added if the first two did not agree. Results were evaluated using a gage repeatability and reproducibility study (gage R and R). Repeatability was defined as variation due to repeated use of the same prompt. Reproducibility was defined as variation due to the use of different prompts on the same patient vignette. Accuracy was defined as agreement with the reference standard. Results: Although 35,102 (99.7\%) queries returned a valid {START} score, there was considerable variability. Repeatability (use of the same prompt repeatedly) was 14\% of the overall variation. Reproducibility (use of different prompts) was 4.1\% of the overall variation. The accuracy of {ChatGPT} for {START} was 63.9\% with a 32.9\% overtriage rate and a 3.1\% undertriage rate. Accuracy varied by prompt with a maximum of 71.8\% and a minimum of 46.7\%. Conclusions: This study indicates that {ChatGPT} version 4 is insufficient to triage simulated disaster patients via the {START} protocol. It demonstrated suboptimal repeatability and reproducibility. The overall accuracy of triage was only 63.9\%. Health care professionals are advised to exercise caution while using commercial {LLMs} for vital medical determinations, given that these tools may commonly produce inaccurate data, colloquially referred to as hallucinations or confabulations. Artificial intelligence-guided tools should undergo rigorous statistical evaluation-using methods such as gage R and R-before implementation into clinical settings.},
	journaltitle = {Journal of Medical Internet Research},
	shortjournal = {J. Med. Internet Res.},
	author = {Franc, Jeffrey Micheal and Med, Dip Sport and Hertelendy, Attila Julius and Cheng, Lenard and Hata, Ryan and Verde, Manuela},
	urldate = {2024-10-24},
	date = {2024-09-30},
	langid = {english},
	note = {{JCR分区}: Q1
中科院分区升级版: 医学2区
影响因子: 6.0
5年影响因子: 6.9},
	keywords = {{ccfInfo}: Not Found, {citationNumber}: 0},
}

@article{stapleton_seeing_2023,
	title = {Seeing seeds beyond weeds: Green teaming generative {AI} for beneficial uses [{arXiv}]},
	abstract = {Large generative {AI} models ({GMs}) like {GPT} and {DALL}-E are trained to generate content for general, wide-ranging purposes. {GM} content filters are generalized to filter out content which has a risk of harm in many cases, e.g., hate speech. However, prohibited content is not always harmful -- there are instances where generating prohibited content can be beneficial. So, when {GMs} filter out content, they preclude beneficial use cases along with harmful ones. Which use cases are precluded reflects the values embedded in {GM} content filtering. Recent work on red teaming proposes methods to bypass {GM} content filters to generate harmful content. We coin the term green teaming to describe methods of bypassing {GM} content filters to design for beneficial use cases. We showcase green teaming by: 1) Using {ChatGPT} as a virtual patient to simulate a person experiencing suicidal ideation, for suicide support training; 2) Using Codex to intentionally generate buggy solutions to train students on debugging; and 3) Examining an Instagram page using Midjourney to generate images of anti-{LGBTQ}+ politicians in drag. Finally, we discuss how our use cases demonstrate green teaming as both a practical design method and a mode of critique, which problematizes and subverts current understandings of harms and values in generative {AI}.},
	journaltitle = {Arxiv},
	shortjournal = {Arxiv},
	author = {Stapleton, L. and Taylor, J. and Fox, S. and Wu, T. and Zhu, H.},
	urldate = {2023-08-10},
	date = {2023},
	langid = {english},
	keywords = {⛔ No {DOI} found, {ccfInfo}: Not Found, {citationNumber}: Not Found},
}

@article{laverde_integrating_2025,
	title = {Integrating large language model-based agents into a virtual patient chatbot for clinical anamnesis training},
	volume = {27},
	issn = {2001-0370},
	doi = {10.1016/j.csbj.2025.05.025},
	abstract = {Effective communication is crucial for trust-building, accurate information gathering, and clinical decision-making in healthcare. Despite its emphasis in medical curricula, traditional training methods, such as roleplaying with standardized patients, remain costly, logistically complex, and fail to replicate real-life scenarios. Simulation-based training enhances communication and reasoning skills, but novice learners often struggle due to underdeveloped reasoning processes. Furthermore, limited access to asynchronous, autonomous simulated patient interactions restricts personalized practice. Virtual patient models offer scalable solutions with interactive scenarios and tailored feedback, but high development costs and resource demands hinder their widespread adoption. To address these challenges, virtual patient systems powered by Large Language Models ({LLMs}) have emerged as a promising tool. These generative agents simulate human-like behavioral responses by leveraging {LLM} capabilities, cognitive mechanisms, and contextual memory retrieval. A tool was developed allowing students to select clinical cases and interact with a chatbot simulating a patient role. Teachers can also create custom cases. Evaluations showed that the agent provided consistent, plausible responses aligned with case descriptions and achieved a Chatbot Usability Questionnaire ({CUQ}) score of 86.25/100. Our results show that this approach enables flexible, repetitive, and asynchronous practice while offering real-time feedback.},
	pages = {2481--2491},
	journaltitle = {Computational and Structural Biotechnology Journal},
	shortjournal = {Comput. Struct. Biotechnol. J.},
	author = {Laverde, Nicolas and Grevisse, Christian and Jaramillo, Sandra and Manrique, Ruben},
	urldate = {2025-06-22},
	date = {2025},
	langid = {english},
	note = {{JCR分区}: Q2
中科院分区升级版: 生物学3区
影响因子: 4.1
5年影响因子: 5.2
{EI}: 是},
	keywords = {{ccfInfo}: Not Found, {citationNumber}: 0},
}

@article{warren_quality_2025,
	title = {Quality of chatbot information related to benign prostatic hyperplasia},
	volume = {85},
	issn = {0270-4137},
	doi = {10.1002/pros.24814},
	abstract = {Background: Large language model ({LLM}) chatbots, a form of artificial intelligence ({AI}) that excels at prompt-based interactions and mimics human conversation, have emerged as a tool for providing patients with information about urologic conditions. We aimed to examine the quality of information related to benign prostatic hyperplasia surgery from four chatbots and how they would respond to sample patient messages. Methods: We identified the top three queries in Google Trends related to "treatment for enlarged prostate." These were entered into {ChatGPT} ({OpenAI}), Bard (Google), Bing {AI} (Microsoft), and Doximity {GPT} (Doximity), both unprompted and prompted for specific criteria (optimized). The chatbot-provided answers to each query were evaluated for overall quality by three urologists using the {DISCERN} instrument. Readability was measured with the built-in Flesch-Kincaid reading level tool in Microsoft Word. To assess the ability of chatbots to answer patient questions, we prompted the chatbots with a clinical scenario related to holmium laser enucleation of the prostate, followed by 10 questions that the National Institutes of Health recommends patients ask before surgery. Accuracy and completeness of responses were graded with Likert scales. Results: Without prompting, the quality of information was moderate across all chatbots but improved significantly with prompting (mean [{SD}], 3.3 [1.2] vs. 4.4 [0.7] out of 5; p {\textless} 0.001). When answering simulated patient messages, the chatbots were accurate (mean [{SD}], 5.6 [0.4] out of 6) and complete (mean [{SD}], 2.8 [0.3] out of 3). Additionally, 98\% (39/40) had a median score of 5 or higher for accuracy, which corresponds to "nearly all correct." The readability was poor, with a mean ({SD}) Flesch-Kincaid reading level grade of 12.1 (1.3) (unprompted). Conclusions: {LLM} chatbots hold promise for patient education, but their effectiveness is limited by the need for careful prompting from the user and by responding at a reading level higher than that of most Americans (grade 8). Educating patients and physicians on optimal {LLM} interaction is crucial to unlock the full potential of chatbots.},
	pages = {175--180},
	number = {2},
	journaltitle = {Prostate},
	shortjournal = {Prostate},
	author = {Warren, Christopher J. and Payne, Nicolette G. and Edmonds, Victoria S. and Voleti, Sandeep S. and Choudry, Mouneeb M. and Punjani, Nahid and Abdul-Muhsin, Haider M. and Humphreys, Mitchell R.},
	urldate = {2024-11-23},
	date = {2025-02},
	langid = {english},
	note = {{JCR分区}: Q2
中科院分区升级版: 医学3区
影响因子: 2.5
5年影响因子: 2.9},
	keywords = {{ccfInfo}: Not Found, {citationNumber}: 0},
}

@article{shemtob_comparing_2025,
	title = {Comparing artificial intelligence- vs clinician-authored summaries of simulated primary care electronic health records},
	volume = {8},
	issn = {2574-2531},
	doi = {10.1093/jamiaopen/ooaf082},
	abstract = {Objective To compare clinical summaries generated from simulated patient primary care electronic health records ({EHRs}) by {GPT}-4, to summaries generated by clinicians on multiple domains of quality including utility, concision, accuracy, and bias.Materials and Methods Seven primary care physicians generated 70 simulated patient {EHR} notes, each representing 10 patient contacts with the practice over at least 2 years. Each record was summarized by a different clinician and by {GPT}-4. artificial intelligence ({AI})- and clinician-authored summaries were rated blind by clinicians according to 8 domains of quality and an overall rating.Results The median time taken for a clinician to read through and assimilate the information in the {EHRs} before summarizing, was 7 minutes. Clinicians rated clinician-authored summaries higher than {AI}-authored summaries overall (7.39 vs 7.00 out of 10; P = .02), but with greater variability in clinician-authored summary ratings. {AI} and clinician-authored summaries had similar accuracy and {AI}-authored summaries were less likely to omit important information and more likely to use patient-friendly language.Discussion Although {AI}-authored summaries were rated slightly lower overall compared with clinician-authored summaries, they demonstrated similar accuracy and greater consistency. This demonstrates potential applications for generating summaries in primary care, particularly given the substantial time taken for clinicians to undertake this work.Conclusion The results suggest the feasibility, utility and acceptability of using {AI}-authored summaries to integrate into {EHRs} to support clinicians in primary care. {AI} summarization tools have the potential to improve healthcare productivity, including by enabling clinicians to spend more time on direct patient care.Doctors in general practice face increasing time pressure, with patient medical records often long and mostly made up of free-text notes. Reviewing these records thoroughly before an appointment can take up a significant amount of time, increasing the risk of missing information that could affect patient safety. We looked at whether artificial intelligence ({AI}), specifically {GPT}-4, could summarize patient records to help doctors before an appointment. Our study included 7 doctors who created 70 example patient records, which were independently summarized by both doctors and {GPT}-4. Doctors then reviewed both summaries for their quality and accuracy. Doctors took an average of 7 minutes to review just 2 years of patient notes, taking up 70\% of a typical {GP} appointment in the {UK}. Summaries written by {AI} were rated slightly lower than those by doctors but were as accurate and were more consistent. Our findings suggest that {AI}-powered summaries could help reduce the time doctors spend reviewing patient records before a consultation, giving them more time to focus on direct patient care. This could improve efficiency and safety in general practice.},
	number = {4},
	journaltitle = {Jamia {OPEN}},
	shortjournal = {Jamia {OPEN}},
	author = {Shemtob, Lara and Nouri, Abdullah and Harvey-Sullivan, Adam and Qiu, Connor S. and Martin, Jonathan and Martin, Martha and Noden, Sara and Rob, Tanveer and Neves, Ana L. and Majeed, Azeem and Clarke, Jonathan and Beaney, Thomas},
	urldate = {2025-08-06},
	date = {2025-08},
	langid = {english},
	note = {St Andrews Hlth Ctr
Chiswick Hlth Practice
中科院分区升级版: 医学3区
影响因子: 3.4
5年影响因子: 3.2},
	keywords = {{ccfInfo}: Not Found, {citationNumber}: 0},
}

@article{thesen_generative_2025,
	title = {Generative {AI} as the first patient: Practice, feedback, and confidence},
	issn = {2156-8650},
	doi = {10.1007/s40670-025-02473-x},
	abstract = {Generative artificial intelligence ({GenAI}) offers new potential for medical education by providing personalized learning opportunities at scale that address current faculty shortages, such as limited access to clinical preceptors, yet its integration into formal medical training and acceptability by students remains largely unexplored. We deployed a large-language model-based {AI} Patient Actor app in a first-year medical curriculum, enabling students to conduct simulated clinical interviews while receiving immediate feedback. Students rated their experiences as overwhelmingly positive, with comfort using {GenAI} in general increasing significantly after repeated engagement. Sentiment analysis of student comments showed appreciation for the {AI} approaches' flexibility, low-pressure environment, and real-time feedback that students felt helped with clinical reasoning and communication skills. Students identified limitations regarding the authenticity of {AI} interactions compared to human encounters. This study shows that {AI} patient actors are perceived as acceptable educational adjuncts in early clinical training, particularly in formative environments where they provide students with immediate feedback and greater autonomy over their learning process, though they cannot fully replace interactions with human actors and patients.},
	journaltitle = {Medical Science Educator},
	shortjournal = {Med. Sci. Educ.},
	author = {Thesen, Thomas and O'Brien, Wade N. and Stone, Simon and Pinto-Powell, Roshini},
	urldate = {2025-08-16},
	date = {2025-08-12},
	langid = {english},
	note = {中科院分区升级版: 教育学4区
影响因子: 1.8
5年影响因子: 1.9},
	keywords = {{ccfInfo}: Not Found, {citationNumber}: Not Found},
}

@article{nair_prediction_2025,
	title = {Prediction of lupus classification criteria via generative {AI} medical record profiling},
	volume = {14},
	issn = {2673-6284},
	doi = {10.3390/biotech14010015},
	abstract = {Systemic lupus erythematosus ({SLE}) is a complex autoimmune disease that poses serious long-term patient burdens. (1) Background: {SLE} patient classification and care are often complicated by case heterogeneity (diverse variations in symptoms and severity). Large language models ({LLMs}) and generative artificial intelligence ({genAI}) may mitigate this challenge by profiling medical records to assess key medical criteria. (2) Methods: To demonstrate {genAI}-based profiling, {ACR} (American College of Rheumatology) 1997 {SLE} classification criteria were used to define medically relevant {LLM} prompts. Records from 78 previously studied patients (45 classified as having {SLE}; 33 indeterminate or negative) were computationally profiled, via five {genAI} replicate runs. (3) Results: {GenAI} determinations of the "Discoid Rash" and "Pleuritis or Pericarditis" classification criteria yielded perfect concurrence with clinical classification, while some factors such as "Immunologic Disorder" (56\% accuracy) were statistically unreliable. Compared to clinical classification, our {genAI} approach achieved a 72\% predictive success rate. (4) Conclusions: {GenAI} classifications may prove sufficiently predictive to aid medical professionals in evaluating {SLE} patients and structuring care strategies. For individual criteria, accuracy seems to correlate inversely with complexities in clinical determination, implying that improvements in {AI} patient profiling tools may emerge from continued advances in clinical classification efficacy.},
	number = {1},
	journaltitle = {Biotech},
	shortjournal = {Biotech},
	author = {Nair, Sandeep and Lushington, Gerald H. and Purushothaman, Mohan and Rubin, Bernard and Jupe, Eldon and Gattam, Santosh},
	urldate = {2025-04-02},
	date = {2025-03-06},
	langid = {english},
	note = {Progentec Diagnost Inc
{JCR分区}: Q2
中科院分区升级版: 生物学4区
影响因子: 2.9
5年影响因子: 3.2},
	keywords = {{ccfInfo}: Not Found, {citationNumber}: 0},
}

@article{datta_patient2trial_2025,
	title = {Patient2Trial: From patient to participant in clinical trials using large language models},
	volume = {53},
	issn = {2352-9148},
	doi = {10.1016/j.imu.2025.101615},
	abstract = {{PurposeLarge} language models ({LLMs}) exhibit promising language understanding and generation capabilities and have been adopted for various clinical use cases. Investigating the feasibility of leveraging {LLMs} in building a clinical trial retrieval system for patients is crucial as it can greatly enhance the patient enrollment process by prioritizing the most suitable trials pertaining to a patient. In this work, we develop an {LLM}-assisted system focused on a patient-initiated approach, allowing patients with specific conditions to directly find eligible trials by completing disorder-specific questionnaires.{MethodsWe} obtained clinical trial eligibility criteria (from {ClinicalTrials}.gov) and simulated patient questionnaires (or topics) from the Text {REtrieval} Conference ({TREC}) 2023 Clinical Trials Track conducted by the National Institute of Standards and Technology ({NIST}), in which we also participated. These topics cover eight disorders across diverse domains, namely glaucoma, anxiety, chronic obstructive pulmonary disease, breast cancer, Covid-19, rheumatoid arthritis, sickle cell anemia, and type 2 diabetes. A Generative Pre-trained Transformer model ({GPT}-4) was employed for system development. We conducted both quantitative and qualitative evaluation using 37 patient topics.{ResultsThe} system achieved an overall Precision@10 (proportion of relevant trials) of 0.7351 and {NDCG}@10 (considers ranking order of relevant trials) of 0.8109, indicating its effectiveness in retrieving ranked lists of suitable trials for patients. Notably, for eight out of 37 patient topics, all the top 10 retrieved trials were relevant. The system scored the highest on breast cancer ({NDCG}@10 = 0.9347, Precision@10 = 0.84) and the lowest on type 2 diabetes ({NDCG}@10 = 0.61, Precision@10 = 0.475). One probable reason could be that the information in breast cancer topics is relatively straightforward to match. Qualitative error analysis classified errors into four categories (e.g., difficulty in correctly matching inclusion criteria) and further highlighted strengths (e.g., ability to make clinical inference).{ConclusionWe} demonstrated the feasibility of integrating {LLMs} in identifying and ranking suitable trials for patients across multiple disorders. Further work is required to assess the system's generalizability on other disorders and patient information sources. This system has the potential to expedite the patient-trial matching process by suggesting a ranked list of applicable trials to patients and clinicians. All rights reserved Elsevier.},
	pages = {101615--101615},
	journaltitle = {Informatics in Medicine Unlocked},
	shortjournal = {Inf. Med. Unlocked},
	author = {Datta, S. and Lee, K. and Huang, L.-C. and Paek, H. and Gildersleeve, R. and Gold, J. and Pillai, D. and Wang, J. and Higashi, M.K. and Shi, L. and Gulko, P.S. and Xu, H. and Weng, C. and Wang, X.},
	urldate = {2025-08-15},
	date = {2025},
	langid = {english},
	keywords = {{ccfInfo}: Not Found, {citationNumber}: 0},
}

@article{ji_transforming_2024,
	title = {Transforming medical communication education: The effectiveness of generative {AI} education using {ChatGPT}},
	volume = {49},
	issn = {2465-8014},
	doi = {10.21032/jhis.2024.49.4.332},
	abstract = {.},
	pages = {332--338},
	number = {4},
	journaltitle = {Journal of Health Informatics and Statistics},
	shortjournal = {J. Health Inform. Stat.},
	author = {Ji, Young-A and Kim, Gwihyun and Seo, Ji-Hyun},
	urldate = {2024-12-27},
	date = {2024},
	langid = {english},
	keywords = {{ccfInfo}: Not Found, {citationNumber}: 0},
}

@article{kumar_generation_2024,
	title = {Generation of backward-looking complex reflections for {aMotivational} interviewing-based smoking cessation {ChatbotUsing} {GPT}-4: Algorithm development and validation},
	volume = {11},
	issn = {2368-7959},
	doi = {10.2196/53778},
	abstract = {Background: Motivational interviewing ({MI}) is a therapeutic technique that has been successful in helping smokers reduce smoking but has limited accessibility due to the high cost and low availability of clinicians. To address this, the {MIBot} project has sought to develop a chatbot that emulates an {MI} session with a client with the specific goal of moving an ambivalent smoker toward the direction of quitting. One key element of an {MI} conversation is reflective listening, where a therapist expresses their understanding of what the client has said by uttering a reflection that encourages the client to continue their thought process. Complex reflections link the client's responses to relevant ideas and facts to enhance this contemplation. Backward-looking complex reflections ({BLCRs}) link the client's most recent response to a relevant selection of the client's previous statements. Our current chatbot can generate complex reflections-but not {BLCRs}-using large language models ({LLMs}) such as {GPT}-2, which allows the generation of unique, human-like messages customized to client responses. Recent advancements in these models, such as the introduction of {GPT}-4, provide a novel way to generate complex text by feeding the models instructions and conversational history directly, making this a promising approach to generate {BLCRs}. Objective: This study aims to develop a method to generate {BLCRs} for an {MI}-based smoking cessation chatbot and to measure the method's effectiveness. Methods: {LLMs} such as {GPT}-4 can be stimulated to produce specific types of responses to their inputs by "asking" them with an English-based description of the desired output. These descriptions are called prompts, and the goal of writing a description that causes an {LLM} to generate the required output is termed prompt engineering. We evolved an instruction to prompt {GPT}-4 to generate a {BLCR}, given the portions of the transcript of the conversation up to the point where the reflection was needed. The approach was tested on 50 previously collected {MIBot} transcripts of conversations with smokers and was used to generate a total of 150 reflections. The quality of the reflections was rated on a 4-point scale by 3 independent raters to determine whether they met specific criteria for acceptability. Results: Of the 150 generated reflections, 132 (88\%) met the level of acceptability. The remaining 18 (12\%) had one or more flaws that made them inappropriate as {BLCRs}. The 3 raters had pairwise agreement on 80\% to 88\% of these scores. Conclusions: The method presented to generate {BLCRs} is good enough to be used as one source of reflections in an {MI}-style conversation but would need an automatic checker to eliminate the unacceptable ones. This work illustrates the power of the new {LLMs} to generate therapeutic client-specific responses under the command of a language-based specification.},
	journaltitle = {{JMIR} Mental {HEALTH}},
	shortjournal = {{JMIR} Ment. {HEALTH}},
	author = {Kumar, Ash Tanuj and Wang, Cindy and Dong, Alec and Rose, Jonathan},
	urldate = {2024-11-01},
	date = {2024},
	langid = {english},
	note = {{JCR分区}: Q1
中科院分区升级版: 医学2区
影响因子: 5.8
5年影响因子: 5.8},
	keywords = {{ccfInfo}: Not Found, {citationNumber}: 0},
}

@article{gray_increasing_2024,
	title = {Increasing realism and variety of virtual patient dialogues for prenatal counseling education through a novel application of {ChatGPT}: Exploratory observational study},
	volume = {10},
	issn = {2369-3762},
	doi = {10.2196/50705},
	abstract = {Background: Using virtual patients, facilitated by natural language processing, provides a valuable educational experience for learners. Generating a large, varied sample of realistic and appropriate responses for virtual patients is challenging. Artificial intelligence ({AI}) programs can be a viable source for these responses, but their utility for this purpose has not been explored. Objective: In this study, we explored the effectiveness of generative {AI} ({ChatGPT}) in developing realistic virtual standardized patient dialogues to teach prenatal counseling skills. Methods: {ChatGPT} was prompted to generate a list of common areas of concern and questions that families expecting preterm delivery at 24 weeks gestation might ask during prenatal counseling. {ChatGPT} was then prompted to generate 2 role-plays with dialogues between a parent expecting a potential preterm delivery at 24 weeks and their counseling physician using each of the example questions. The prompt was repeated for 2 unique role-plays: one parent was characterized as anxious and the other as having low trust in the medical system. Role-play scripts were exported verbatim and independently reviewed by 2 neonatologists with experience in prenatal counseling, using a scale of 1-5 on realism, appropriateness, and utility for virtual standardized patient responses. Results: {ChatGPT} generated 7 areas of concern, with 35 example questions used to generate role-plays. The 35 role-play transcripts generated 176 unique parent responses (median 5, {IQR} 4-6, per role-play) with 268 unique sentences. Expert review identified 117 (65\%) of the 176 responses as indicating an emotion, either directly or indirectly. Approximately half (98/176, 56\%) of the responses had 2 or more sentences, and half (88/176, 50\%) included at least 1 question. More than half (104/176, 58\%) of the responses from role-played parent characters described a feeling, such as being scared, worried, or concerned. The role-plays of parents with low trust in the medical system generated many unique sentences (n=50). Most of the sentences in the responses were found to be reasonably realistic (214/268, 80\%), appropriate for variable prenatal counseling conversation paths (233/268, 87\%), and usable without more than a minimal modification in a virtual patient program (169/268, 63\%). Conclusions: Generative {AI} programs, such as {ChatGPT}, may provide a viable source of training materials to expand virtual patient programs, with careful attention to the concerns and questions of patients and families. Given the potential for unrealistic or inappropriate statements and questions, an expert should review {AI} chat outputs before deploying them in an educational program.},
	journaltitle = {{JMIR} Medical Education},
	shortjournal = {{JMIR} Med. Educ.},
	author = {Gray, Megan and Baird, Austin and Sawyer, Taylor and James, Jasmine and Debroux, Thea and Bartlett, Michelle and Krick, Jeanne and Umoren, Rachel},
	urldate = {2024-03-02},
	date = {2024},
	langid = {english},
	note = {Providence St Peter
中科院分区升级版: 教育学3区},
	keywords = {{ccfInfo}: Not Found, {citationNumber}: 4},
}

@article{lee_usability_2025,
	title = {The usability of neurological occupational therapy case studies generated by {ChatGPT}},
	volume = {13},
	issn = {2227-9032},
	doi = {10.3390/healthcare13111341},
	abstract = {Background/Objectives: Case-based learning is essential in occupational therapy education, but developing standardized cases requires significant resources. This study explores the usability of {AI}-generated case studies using {ChatGPT}. Methods: A four-stage process was applied: (1) prompt development based on existing frameworks, (2) case generation ensuring diversity and relevance, (3) expert evaluation using a 5-point Likert scale, and (4) data analysis. Five neurological cases were generated and reviewed by ten experts. Results: Experts rated the cases highly in clinical realism (4.22/5), information comprehensiveness (4.56/5), and educational value (4.44/5). The {AI}-generated cases successfully provided structured occupational therapy scenarios, assessment results, and clinical questions. Conclusions: Five {AI}-generated occupational therapy cases were developed and reviewed by occupational therapy experts to evaluate their clinical realism, comprehensiveness, and educational value. While expert feedback was favorable, the effectiveness of these cases for student learning has not yet been empirically tested.},
	number = {11},
	journaltitle = {Health Care},
	shortjournal = {Health Care (Don Mills)},
	author = {Lee, Si-An and Park, Jin-Hyuck},
	urldate = {2025-06-15},
	date = {2025-06-04},
	langid = {english},
	note = {{JCR分区}: Q2
中科院分区升级版: 医学4区
影响因子: 2.7
5年影响因子: 2.8},
	keywords = {{ccfInfo}: Not Found, {citationNumber}: 0},
}

@article{kasapovic_does_2024,
	title = {Does the information quality of {ChatGPT} meet the requirements of orthopedics and trauma surgery?},
	volume = {16},
	issn = {2168-8184},
	doi = {10.7759/cureus.60318},
	abstract = {Background: The integration of artificial intelligence ({AI}) in medicine, particularly through {AI} -based language models like {ChatGPT}, offers a promising avenue for enhancing patient education and healthcare delivery. This study aims to evaluate the quality of medical information provided by Chat Generative Pretrained Transformer ({ChatGPT}) regarding common orthopedic and trauma surgical procedures, assess its limitations, and explore its potential as a supplementary source for patient education. Methods: Using the {GPT}-3.5-Turbo version of {ChatGPT}, simulated patient information was generated for 20 orthopedic and trauma surgical procedures. The study utilized standardized information forms as a reference for evaluating {ChatGPT}'s responses. The accuracy and quality of the provided information were assessed using a modified {DISCERN} instrument, and a global medical assessment was conducted to categorize the information's usefulness and reliability. Results: {ChatGPT} mentioned an average of 47\% of relevant keywords across procedures, with a variance in the mention rate between 30.5\% and 68.6\%. The average modified {DISCERN} ({mDISCERN}) score was 2.4 out of 5, indicating a moderate to low quality of information. None of the {ChatGPT}-generated fact sheets were rated as "very useful," with 45\% deemed "somewhat useful," 35\% "not useful," and 20\% classified as "dangerous." A positive correlation was found between higher {mDISCERN} scores and better physician ratings, suggesting that information quality directly impacts perceived utility. Conclusion: While {AI} -based language models like {ChatGPT} hold significant promise for medical education and patient care, the current quality of information provided in the field of orthopedics and trauma surgery is suboptimal. Further development and refinement of {AI} sources and algorithms are necessary to improve the accuracy and reliability of medical information. This study underscores the need for ongoing research and development in {AI} applications in healthcare, emphasizing the critical role of accurate, high -quality information in patient education and informed consent processes.},
	number = {5},
	journaltitle = {Cureus Journal of Medical Science},
	shortjournal = {Cureus J. Med. Sci.},
	author = {Kasapovic, Adnan and Ali, Thaer and Babasiz, Mari and Bojko, Jessica and Gathen, Martin and Kaczmarczyk, Robert and Roos, Jonas},
	urldate = {2024-06-22},
	date = {2024-05-15},
	langid = {english},
	note = {中科院分区升级版: 医学4区
影响因子: 1.3
5年影响因子: 1.3},
	keywords = {{ccfInfo}: Not Found, {citationNumber}: 4},
}

@article{hirosawa_utility_2025,
	title = {Utility of generative artificial intelligence for japanese medical interview training: Randomized crossover pilot study},
	volume = {11},
	issn = {2369-3762},
	doi = {10.2196/77332},
	abstract = {Background: The medical interview remains a cornerstone of clinical training. There is growing interest in applying generative artificial intelligence ({AI}) in medical education, including medical interview training. However, its utility in culturally and linguistically specific contexts, including Japanese, remains underexplored. This study investigated the utility of generative {AI} for Japanese medical interview training. Objective: This pilot study aimed to evaluate the utility of generative {AI} as a tool for medical interview training by comparing its performance with that of traditional face-to-face training methods using a simulated patient. Methods: We conducted a randomized crossover pilot study involving 20 postgraduate year 1-2 physicians from a university hospital. Participants were randomly allocated into 2 groups. Group A began with an {AI}-based station on a case involving abdominal pain, followed by a traditional station with a standardized patient presenting chest pain. Group B followed the reverse order, starting with the traditional station for abdominal pain and subsequently within the {AI}-based station for the chest pain scenario. In the {AI}-based stations, participants interacted with a {GPT}-configured platform that simulated patient behaviors. {GPTs} are customizable versions of {ChatGPT} adapted for specific purposes. The traditional stations involved face-to-face interviews with a simulated patient. Both groups used identical, standardized case scenarios to ensure uniformity. Two independent evaluators, blinded to the study conditions, assessed participants' performances using 6 defined metrics: patient care and communication, history taking, physical examination, accuracy and clarity of transcription, clinical reasoning, and patient management. A 6-point Likert scale was used for scoring. The discrepancy between the evaluators was resolved through discussion. To ensure cultural and linguistic authenticity, all interviews and evaluations were conducted in Japanese. Results: {AI}-based stations scored lower across most categories, particularly in patient care and communication, than traditional stations (4.48 vs 4.95; P =.009). However, {AI}-based stations demonstrated comparable performance in clinical reasoning, with a nonsignificant difference (4.43 vs 4.85; P =.10). Conclusions: The comparable performance of generative {AI} in clinical reasoning highlights its potential as a complementary tool in medical interview training. One of its main advantages lies in enabling self-learning, allowing trainees to independently practice interviews without the need for simulated patients. Nonetheless, the lower scores in patient care and communication underline the importance of maintaining traditional methods that capture the nuances of human interaction. These findings support the adoption of hybrid training models that combine generative {AI} with conventional approaches to enhance the overall effectiveness of medical interview training in Japan. Trial Registration: {UMIN}-{CTR} {UMIN}000053747; https://center6.umin.ac.jp/cgi-open-bin/ctr\_e/ctr\_view.cgi? recptno=R000061336},
	journaltitle = {{JMIR} Medical Education},
	shortjournal = {{JMIR} Med. Educ.},
	author = {Hirosawa, Takanobu and Yokose, Masashi and Sakamoto, Tetsu and Harada, Yukinori and Tokumasu, Kazuki and Mizuta, Kazuya and Shimizu, Taro},
	urldate = {2025-08-15},
	date = {2025},
	langid = {english},
	note = {Kameda Med Ctr
中科院分区升级版: 教育学3区},
	keywords = {{ccfInfo}: Not Found, {citationNumber}: 0},
}

@article{saad_augmenting_2025,
	title = {Augmenting community nursing practice with generative {AI}: A formative study of diagnostic synergies using simulation-based clinical cases},
	volume = {16},
	issn = {2150-1319},
	doi = {10.1177/21501319251326663},
	abstract = {Objective: To compare the diagnostic accuracy and clinical decision-making of experienced community nurses versus state-of-the-art generative {AI} ({GenAI}) systems for simulated patient case scenarios.Methods: In the months of 5 to 6/2024, 114 community Israeli nurses completed a questionnaire including 4 medical case studies. Responses were also collected from 3 {GenAI} models ({ChatGPT}-4, Claude 3.0, and Gemini 1.5), analyzed both without word limits and with a 10-word constraint. Responses were scored on accuracy, speed, and comprehensiveness.Results: Nurses scored higher on average compared to the shortened {GenAI} responses. {GenAI} responses were faster but more verbose, and contained unnecessary information. Gemini (full version) and Claude (full version) achieved the highest accuracy among the {GenAI} models.Conclusions: While {GenAI} shows potential to support aspects of nursing practice, human clinicians currently exhibit advantages in holistic clinical reasoning abilities, a skill requiring experience, contextual knowledge, and ability to bring concise and practical responses. Further research is needed before {GenAI} can adequately substitute nursing expertise.},
	journaltitle = {Journal of Primary Care and Community {HEALTH}},
	shortjournal = {J. Prim. Care Community {HEALTH}},
	author = {Saad, Odelyah and Saban, Mor and Kerner, Erika and Levin, Chedva},
	urldate = {2025-03-30},
	date = {2025},
	langid = {english},
	note = {Jerusalem Coll Technol
中科院分区升级版: 医学4区
影响因子: 2.5
5年影响因子: 2.7},
	keywords = {{ccfInfo}: Not Found, {citationNumber}: 0},
}

@article{lee_development_2024,
	title = {Development of a nursing diagnosis/record generative {AI} system based on virtual patient data},
	volume = {315},
	issn = {1879-8365},
	doi = {10.3233/SHTI240275},
	abstract = {This study investigates how to reduce nurses' repetitive electronic nursing record tasks. We applied generative {AI} by learning nursing record data practiced with virtual patient data. We aim to evaluate generative {AI}'s usefulness, usability, and availability when applied to nursing record creation tasks. The nursing record data collected through the electronic nursing record system for nursing students without privacy issues is in the form of {NANDA}, {FocusDAR}, {SOAPIE}, and narrative records. We trained 50,000 nursing record data and upgraded the performance through generative {AI} and fine-tuning. A separate {API} was used to connect with the practice electronic nursing record system, and 40 experienced nurses from a university hospital conducted tests. The electronic nursing record, through generative {AI}, is expected to contribute to easing the workload of nurses.},
	pages = {678--679},
	journaltitle = {Studies in Health Technology and Informatics},
	shortjournal = {Stud. Health Technol. Inf.},
	author = {Lee, Dongkyun and Seong, Mihyeon and Ju, {HongShin} and Park, Minsul},
	urldate = {2024-07-27},
	date = {2024},
	langid = {english},
	note = {{EI}: 是},
	keywords = {{citationNumber}: 0, {ccfInfo}: {CCF}-None {NI}},
}

@article{prinz_endodontic_2025,
	title = {Endodontic diagnostics training in undergraduate dental education: An observational pilot study on {AI}-driven virtual patient e-learning},
	issn = {0143-2885},
	doi = {10.1111/iej.14277},
	abstract = {{AimTo} develop and evaluate an e-learning tool utilizing a generative pre-trained transformer ({GPT}), a form of artificial intelligence ({AI}), to allow for realistic conversation on virtual patients when undergoing training on how to diagnose diseases of endodontic origin, and to evaluate improvements in self-perceived skills.{MethodologyA} web app consisting of three components [website for user access, database server with patient case information, {GPT}-4-turbo model ({OpenAI})] was designed to serve as the e-learning platform. Undergraduate students from 4th and 5th year at the dental school of the University of M \& uuml;nster, Germany, were asked to solve eight cases of virtual patients presenting with pain from endodontic or periodontal origin. Before, a questionnaire applying a 5-point Likert scale served to evaluate the current self-perceived state regarding the education, experience and skills in endodontic diagnostics and emergency treatment. After a 3-month timeframe of working with the programme individually, the students were asked to answer a second questionnaire which focused on their experience and self-perceived skills improvement after using the training software.{ResultsNinety}-two students participated in the first questionnaire and 72 students finished the second questionnaire, resulting in a drop-out rate of 21.7\%. Students in the 5th-year reported more experience in dealing with emergency patients. Initially, both cohorts mainly did not feel confident to perform endodontic diagnostics independently. The evaluation of confidence to perform endodontic diagnostics independently, both by 4th- and 5th-year students, seemed improved after the training on the e-learning tool. The tool was recommended to be available for endodontic education by 72.2\% of the students, who strongly agreed to such a statement. 76.4\% of the participants strongly agreed to recommend the use of the tool to other students.{ConclusionsAI}-based interactive e-learning programmes allowing for complex conversational patient encounters present a possibility to improve diagnostic and interactive skills of undergraduate students.},
	journaltitle = {International Endodontic Journal},
	shortjournal = {Int. Endod. J.},
	author = {Prinz, Marian and Schaefer, Edgar and Buerklein, Sebastian and Donnermeyer, David},
	urldate = {2025-07-25},
	date = {2025-07-22},
	langid = {english},
	note = {{JCR分区}: Q1
中科院分区升级版: 医学1区
影响因子: 7.1
5年影响因子: 6.1},
	keywords = {{ccfInfo}: Not Found, {citationNumber}: 0},
}

@article{kumar_dialogue_2025,
	title = {Dialogue agents 101: A beginner's guide to critical ingredients for designing effective conversational systems},
	volume = {31},
	issn = {2977-0424},
	doi = {10.1017/nlp.2024.42},
	abstract = {Sharing ideas through communication with peers is the primary mode of human interaction. Consequently, extensive research has been conducted in the area of conversational {AI}, leading to an increase in the availability and diversity of conversational tasks, datasets, and methods. However, with numerous tasks being explored simultaneously, the current landscape of conversational {AI} has become fragmented. Consequently, initiating a well-thought-out model for a dialogue agent can pose significant challenges for a practitioner. Toward highlighting the critical ingredients needed for a practitioner to design a dialogue agent from scratch, the current study provides a comprehensive overview of the primary characteristics of a dialogue agent, the supporting tasks, their corresponding open-domain datasets, and the methods used to benchmark these datasets. We observe that different methods have been used to tackle distinct dialogue tasks. However, building separate models for each task is costly and does not leverage the correlation among the several tasks of a dialogue agent. As a result, recent trends suggest a shift toward building unified foundation models. To this end, we propose Unit, a Unified dialogue dataset constructed from conversations of varying datasets for different dialogue tasks capturing the nuances for each of them. We then train a Unified dialogue foundation model, {GPT}-2 \${\textless}{\textasciicircum}{\textgreater}\{{\textbackslash}textrm\{U\}\}\$ and present a concise comparative performance of {GPT}-2 \${\textless}{\textasciicircum}{\textgreater}\{{\textbackslash}textrm\{U\}\}\$ against existing large language models. We also examine the evaluation strategies used to measure the performance of dialogue agents and highlight the scope for future research in the area of conversational {AI} with a thorough discussion of popular models such as {ChatGPT}.},
	pages = {874--912},
	number = {3},
	journaltitle = {Natural Language Processing},
	shortjournal = {Nat. Lang. Process.},
	author = {Kumar, Shivani and Bhatia, Sumit and Aggarwal, Milan and Chakraborty, Tanmoy},
	urldate = {2024-10-14},
	date = {2025-05},
	langid = {english},
	note = {Adobe
{JCR分区}: N/A
影响因子: N/A
5年影响因子: N/A
{EI}: 是},
	keywords = {{ccfInfo}: {CCF}-None {CORR}, {citationNumber}: 1},
}

@article{radha_iteration_2024,
	title = {Iteration of thought: Leveraging inner dialogue for autonomous large language model reasoning},
	abstract = {Iterative human engagement is a common and effective means of leveraging the advanced language processing power of large language models ({LLMs}). Using well-structured prompts in a conversational manner, human users can effectively influence an {LLM} to develop more thoughtful and accurate responses. Motivated by this insight, we propose the Iteration of Thought ({IoT}) framework for enhancing {LLM} responses by generating "thought"-provoking prompts vis a vis an input query and the current iteration of an {LLM}'s response. Unlike static or semi-static approaches, e.g. Chain of Thought ({CoT}) or Tree of Thoughts ({ToT}), {IoT} adapts its reasoning path dynamically, based on evolving context, and without generating alternate explorative thoughts which are ultimately discarded. The three components of the {IoT} framework are (1) an Inner Dialogue Agent ({IDA}) responsible for generating instructive, context-specific prompts; (2) an {LLM} Agent ({LLMA}) that processes these prompts to refine its responses; and (3) an iterative prompting loop that implements a conversation between the former two components. We introduce two variants of our framework: Autonomous Iteration of Thought ({AIoT}), where an {LLM} decides when to stop iterating, and Guided Iteration of Thought ({GIoT}), which always forces a fixed number iterations. We investigate the performance of {IoT} across various datasets, spanning complex reasoning tasks from the {GPQA} dataset, explorative problem-solving in Game of 24, puzzle solving in Mini Crosswords, and multi-hop question answering from the {HotpotQA} dataset. Our results show that {IoT} represents a viable paradigm for autonomous response refinement in {LLMs}, showcasing significant improvements over {CoT} and thereby enabling more adaptive and efficient reasoning systems that minimize human intervention.},
	journaltitle = {Iteration of Thought: Leveraging Inner Dialogue for Autonomous Large Language Model Reasoning},
	shortjournal = {Iteration Thought: Leveraging Inn. Dialogue Auton. Large Lang. Model Reason.},
	author = {Radha, S.K. and Jelyani, Y.N. and Ghukasyan, A. and Goktas, O.},
	urldate = {2024-10-03},
	date = {2024},
	langid = {english},
	keywords = {⛔ No {DOI} found, {ccfInfo}: {CCF}-None {CORR}, {citationNumber}: 0},
}

@book{wason_appraising_2024,
	title = {Appraising success of {LLM}-based dialogue agents},
	isbn = {978-93-80544-51-9},
	series = {2024 11th International Conference on Computing for Sustainable Global Development ({INDIACom})},
	abstract = {Large language models ({LLM}) can be prompted to exhibit human like dialogue. However, {LLM}-based dialogue agentsmay in many senses mimic a human being as well as differentiate from the same. In this manuscript we try to unveil the intricacies of an {LLM}-based dialogue agent. The capabilities of these models have shaken the business as well as research world. However, the success of such models in any given domain depends on a number of considerations. In this manuscript we outline the same.},
	pagetotal = {1570},
	author = {Wason, R. and Arora, P. and Arora, D. and Kaur, J. and Singh, S.P. and Hoda, M.N.},
	editor = {Hoda, M.N.},
	urldate = {2024-08-22},
	date = {2024},
	langid = {english},
	doi = {10.23919/INDIACom61295.2024.10498880},
	note = {Pages: 3},
	keywords = {{ccfInfo}: Not Found, {citationNumber}: 0},
}

@article{pham_large_2024,
	title = {Large language model triaging of simulated nephrology patient inbox messages},
	volume = {7},
	issn = {2624-8212},
	doi = {10.3389/frai.2024.1452469},
	abstract = {Background Efficient triage of patient communications is crucial for timely medical attention and improved care. This study evaluates {ChatGPT}'s accuracy in categorizing nephrology patient inbox messages, assessing its potential in outpatient settings.Methods One hundred and fifty simulated patient inbox messages were created based on cases typically encountered in everyday practice at a nephrology outpatient clinic. These messages were triaged as non-urgent, urgent, and emergent by two nephrologists. The messages were then submitted to {ChatGPT}-4 for independent triage into the same categories. The inquiry process was performed twice with a two-week period in between. {ChatGPT} responses were graded as correct (agreement with physicians), overestimation (higher priority), or underestimation (lower priority).Results In the first trial, {ChatGPT} correctly triaged 140 (93\%) messages, overestimated the priority of 4 messages (3\%), and underestimated the priority of 6 messages (4\%). In the second trial, it correctly triaged 140 (93\%) messages, overestimated the priority of 9 (6\%), and underestimated the priority of 1 (1\%). The accuracy did not depend on the urgency level of the message (p = 0.19). The internal agreement of {ChatGPT} responses was 92\% with an intra-rater Kappa score of 0.88.Conclusion {ChatGPT}-4 demonstrated high accuracy in triaging nephrology patient messages, highlighting the potential for {AI}-driven triage systems to enhance operational efficiency and improve patient care in outpatient clinics.},
	journaltitle = {Frontiers in Artificial Intelligence},
	shortjournal = {Front. Artif. Intell.},
	author = {Pham, Justin H. and Thongprayoon, Charat and Miao, Jing and Suppadungsuk, Supawadee and Koirala, Priscilla and Craici, Iasmina M. and Cheungpasitporn, Wisit},
	urldate = {2024-09-29},
	date = {2024-09-09},
	langid = {english},
	note = {中科院分区升级版: 计算机科学4区
影响因子: 4.7
5年影响因子: 5.1},
	keywords = {{citationNumber}: 0, {ccfInfo}: {CCF}-None {FRAI}},
}

@article{shang_evaluating_2025,
	title = {Evaluating the application of {ChatGPT} in China's residency training education: An exploratory study},
	volume = {47},
	issn = {0142-159X},
	doi = {10.1080/0142159X.2024.2377808},
	abstract = {{ObjectiveThe} purpose of this study was to assess the utility of information generated by {ChatGPT} for residency education in China.{MethodsWe} designed a three-step survey to evaluate the performance of {ChatGPT} in China's residency training education including residency final examination questions, patient cases, and resident satisfaction scores. First, 204 questions from the residency final exam were input into {ChatGPT}'s interface to obtain the percentage of correct answers. Next, {ChatGPT} was asked to generate 20 clinical cases, which were subsequently evaluated by three instructors using a pre-designed Likert scale with 5 points. The quality of the cases was assessed based on criteria including clarity, relevance, logicality, credibility, and comprehensiveness. Finally, interaction sessions between 31 third-year residents and {ChatGPT} were conducted. Residents' perceptions of {ChatGPT}'s feedback were assessed using a Likert scale, focusing on aspects such as ease of use, accuracy and completeness of responses, and its effectiveness in enhancing understanding of medical knowledge.{ResultsOur} results showed {ChatGPT}-3.5 correctly answered 45.1\% of exam questions. In the virtual patient cases, {ChatGPT} received mean ratings of 4.57 +/- 0.50, 4.68 +/- 0.47, 4.77 +/- 0.46, 4.60 +/- 0.53, and 3.95 +/- 0.59 points for clarity, relevance, logicality, credibility, and comprehensiveness from clinical instructors, respectively. Among training residents, {ChatGPT} scored 4.48 +/- 0.70, 4.00 +/- 0.82 and 4.61 +/- 0.50 points for ease of use, accuracy and completeness, and usefulness, respectively.{ConclusionOur} findings demonstrate {ChatGPT}'s immense potential for personalized Chinese medical education.},
	pages = {858--864},
	number = {5},
	journaltitle = {Medical Teacher},
	shortjournal = {Med. Teach.},
	author = {Shang, Luxiang and Li, Rui and Xue, Mingyue and Guo, Qilong and Hou, Yinglong},
	urldate = {2024-07-23},
	date = {2025-05-04},
	langid = {english},
	note = {Shandong First Med Univ \& Shandong Prov Qianfoshan
Shandong Prov Ctr Dis Control \& Prevent
Qingdao Univ Pingdu
{JCR分区}: Q1
中科院分区升级版: 教育学3区
影响因子: 4.4
5年影响因子: 5.3},
	keywords = {{ccfInfo}: Not Found, {citationNumber}: 2},
}

@article{de_souza_chatgpt_2024,
	title = {{ChatGPT} and dentistry: A step toward the future},
	volume = {72},
	issn = {0363-6771},
	abstract = {This article aims to explore the integration of {ChatGPT}, an advanced conversational artificial intelligence model, in the field of dentistry. The review primarily consists of information related to the capabilities and functionalities of {ChatGPT} and how these abilities can aid dental professionals. This study includes data from research papers, case studies, and relevant literature on language models, as well as papers on dentistry, patient communication, dental education, and clinical decision-making. A systematic approach was used to select relevant studies and literature. The selection criteria focused on papers that specifically discussed the integration of language models, {ChatGPT} in particular, in dentistry and their applications. The study findings revealed that {ChatGPT} has significant potential to revolutionize dentistry by offering various applications and benefits. It can enhance patient engagement and understanding through personalized oral health information and guidance. In dental education, {ChatGPT} can provide interactive learning, case studies, and virtual patient simulations. {ChatGPT} can also assist researchers in analyzing dental literature, identifying patterns, and generating insights. Moreover, it supports dentists with evidence-based recommendations, treatment options, and diagnostic support. Integrating {ChatGPT} in dentistry can be highly beneficial, but it is crucial to address ethical considerations, accuracy, and privacy concerns. Responsible implementation and continuous improvement of its functionalities are necessary to ensure that patient care and outcomes are improved.},
	pages = {72--77},
	number = {4},
	journaltitle = {General Dentistry},
	shortjournal = {Gen. Dent.},
	author = {de Souza, Lucas Lacerda and Pontes, Helder Antonio Rebelo and Martins, Manoela Domingues and Fonesca, Felipe Paiva and Correa, Fernanda Viviane Mariano Brum and Coracin, Fabio Luiz and Khurram, Syed Ali and Hagag, Ahmed and Santos-Silva, Alan Roger and Vargas, Pablo Agustin and Lopes, Marcio Ajudarte},
	urldate = {2024-06-23},
	date = {2024},
	langid = {english},
	keywords = {⛔ No {DOI} found, {ccfInfo}: Not Found, {citationNumber}: 0},
}

@article{lee_gen-syndi_2025,
	title = {Gen-{SynDi}: Leveraging knowledge-guided generative {AI} for dual education of syndrome differentiation and disease diagnosis},
	volume = {15},
	issn = {2076-3417},
	doi = {10.3390/app15094862},
	abstract = {Syndrome differentiation and disease diagnosis are central to Traditional Asian Medicine ({TAM}) because they guide personalized treatment. Yet, most {TAM} courses give students few structured opportunities to practise these paired skills. We developed Gen-{SynDi}, a knowledge-guided generative-{AI} framework that links syndrome differentiation with disease diagnosis to improve training. Using standardized patient files from the National Institute for Korean Medicine Development, we built a fatigue-focused dataset covering five Western-defined diseases and seven {TAM} syndromes. Carefully designed prompts and a large language model produced 28 virtual patient cases by joining compatible disease-syndrome pairs while preserving clinical realism. Inside an interactive web simulation, students conduct history-taking, receive free-text answers, and propose both syndrome and disease diagnoses; immediate feedback highlights missing questions, reasoning gaps, and overall accuracy. A built-in scoring module supplies quantitative measures of inquiry coverage and diagnostic precision, plus brief explanations of overlooked clues. A prompt-component role analysis confirmed that our prompt design improves response fidelity, and external experts endorsed the scenarios' realism and educational value. Gen-{SynDi} therefore offers a scalable bridge between textbook knowledge and clinical practice, strengthening learners' skills in differential diagnosis and syndrome differentiation.},
	number = {9},
	journaltitle = {Applied Sciences-Basel},
	shortjournal = {Appl. Sci.-Basel},
	author = {Lee, Won-Yung and Han, Sang-Yun and Kim, Ji-Hwan and Lee, Byung-Wook and Han, Yejin and Lee, Seungho},
	urldate = {2025-05-16},
	date = {2025-04-27},
	langid = {english},
	note = {Dongje Med Co Ltd
{JCR分区}: Q2
中科院分区升级版: 综合性期刊4区
影响因子: 2.5
5年影响因子: 2.7},
	keywords = {{ccfInfo}: Not Found, {citationNumber}: 0},
}

@article{deng_plug-and-play_2023,
	title = {Plug-and-play policy planner for large language model powered dialogue agents [{arXiv}]},
	abstract = {Proactive dialogues serve as a practical yet challenging dialogue problem in the era of large language models ({LLMs}), where the dialogue policy planning is the key to improving the proactivity of {LLMs}. Most existing studies enable the dialogue policy planning of {LLMs} using various prompting schemes or iteratively enhance this capability in handling the given case with verbal {AI} feedback. However, these approaches are either bounded by the policy planning capability of the frozen {LLMs} or hard to be transferred to new cases. In this work, we introduce a new dialogue policy planning paradigm to strategize {LLMs} for proactive dialogue problems with a tunable language model plug-in as a plug-and-play dialogue policy planner, named {PPDPP}. Specifically, we develop a novel training framework to facilitate supervised fine-tuning over available human-annotated data as well as reinforcement learning from goal-oriented {AI} feedback with dynamic interaction data collected by the {LLM}-based self-play simulation. In this manner, the {LLM}-powered dialogue agent can not only be generalized to different cases after the training, but also be applicable to different applications by just substituting the learned plug-in. In addition, we propose to evaluate the policy planning capability of dialogue systems under the interactive setting. Experimental results demonstrate that {PPDPP} consistently and substantially outperforms existing approaches on three different proactive dialogue applications, including negotiation, emotional support, and tutoring dialogues.},
	journaltitle = {Plug-and-play Policy Planner for Large Language Model Powered Dialogue Agents [arxiv]},
	shortjournal = {Plug-and-play Policy Plan. Large Lang. Model Powered Dialogue Agents [arxiv]},
	author = {Deng, Y. and Zhang, W. and Lam, W. and Ng, S.-K. and Chua, T.-S.},
	urldate = {2023-11-23},
	date = {2023},
	langid = {english},
	keywords = {⛔ No {DOI} found, {ccfInfo}: Not Found, {citationNumber}: Not Found},
}

@article{hose_development_2025,
	title = {Development of a preliminary patient safety classification system for generative {AI}},
	volume = {34},
	issn = {2044-5415},
	doi = {10.1136/bmjqs-2024-017918},
	abstract = {Generative artificial intelligence ({AI}) technologies have the potential to revolutionise healthcare delivery but require classification and monitoring of patient safety risks. To address this need, we developed and evaluated a preliminary classification system for categorising generative {AI} patient safety errors. Our classification system is organised around two {AI} system stages (input and output) with specific error types by stage. We applied our classification system to two generative {AI} applications to assess its effectiveness in categorising safety issues: patient-facing conversational large language models ({LLMs}) and an ambient digital scribe ({ADS}) system for clinical documentation. In the {LLM} analysis, we identified 45 errors across 27 patient medical queries, with omission being the most common (42\% of errors). Of the identified errors, 50\% were categorised as low clinical significance, 25\% as moderate clinical significance and 25\% as high clinical significance. Similarly, in the {ADS} simulation, we identified 66 errors across 11 patient visits, with omission being the most common (83\% of errors). Of the identified errors, 55\% were categorised as low clinical significance and 45\% were categorised as moderate clinical significance. These findings demonstrate the classification system's utility in categorising output errors from two different {AI} healthcare applications, providing a starting point for developing a robust process to better understand {AI}-enabled errors.},
	pages = {130--132},
	number = {2},
	journaltitle = {{BMJ} Quality \& Safety},
	shortjournal = {{BMJ} Qual. Saf.},
	author = {Hose, Bat-Zion and Handley, Jessica L. and Biro, Joshua and Reddy, Sahithi and Krevat, Seth and Hettinger, Aaron Zachary and Ratwani, Raj M.},
	urldate = {2025-01-21},
	date = {2025-02},
	langid = {english},
	note = {{JCR分区}: Q1
中科院分区升级版: 医学1区
影响因子: 6.5
5年影响因子: 6.7},
	keywords = {{ccfInfo}: Not Found, {citationNumber}: 0},
}

@article{moser_twelve_2025,
	title = {Twelve tips: Using generative {AI} to create and optimize content for virtual patient simulations},
	issn = {0142-159X},
	doi = {10.1080/0142159X.2025.2501252},
	abstract = {Generative Artificial Intelligence ({GenAI}) is increasingly being used in medical education, including the creation of content for clinical virtual patient simulation ({VPS}). We share practical insights drawn from our experience as medical educators, designed to help other educators integrate {GenAI} tools such as {ChatGPT}, Gemini, or Claude. We provide 12 practical tips that illustrate how {GenAI} can be used for the creation of content for {VPS} to streamline case development and increase realism for our learners. {GenAI} saves resources of time and expense by streamlining case creation, including creating patient images, clinical reports, and assessment questions. Clinical content experts can now concentrate on defining the case focus and on final-stage review, improving efficiency. It simplifies the development of effective scoring rubrics and meaningful formative feedback, enhancing learner engagement and clinical reasoning. By reducing the time needed to create {VPS} content, {GenAI} can allow educators to focus more on educational objectives and feedback to programs and learners. While {GenAI} is new and has limitations, these are likely to be addressed in the near future. As {GenAI} evolves, it will continue to transform {VPS} through improved realism, streamlined case creation, and more informative feedback, further supporting its role in medical education.},
	journaltitle = {Medical Teacher},
	shortjournal = {Med. Teach.},
	author = {Moser, Michael and Posel, Nancy and Ganescu, Olivia and Fleiszer, David},
	urldate = {2025-05-20},
	date = {2025-05-15},
	langid = {english},
	note = {{JCR分区}: Q1
中科院分区升级版: 教育学3区
影响因子: 4.4
5年影响因子: 5.3},
	keywords = {{ccfInfo}: Not Found, {citationNumber}: 0},
}

@article{choi_llm-based_2025,
	title = {{LLM}-based clinical history taking system: A persona-driven approach},
	volume = {329},
	issn = {1879-8365},
	doi = {10.3233/SHTI251254},
	abstract = {Standardized patients ({SPs}) are vital for clinical training but resource-intensive. We developed a systematic approach for generating {SP} cases using {GPT}-4o and validated 12 cases across three chief complaints. Expert validation showed good clinical authenticity (information flow: 3.7±0.5, realism: 3.4±0.8) and accuracy (3.4±0.5). Medical students (n=15) rated virtual patient interactions positively (appropriateness: 7.9/10, accuracy: 7.5/10). Results suggest {LLM}-generated {SP} cases offer viable educational tools complementing traditional {SP} programs.},
	pages = {1866--1867},
	journaltitle = {Studies in Health Technology and Informatics},
	shortjournal = {Stud. Health Technol. Inf.},
	author = {Choi, Dasol and Jung, Yujoon and Kim, Joonyoung and Oh, Namkee and Oh, Herin and Lee, Seunghyup and Seo, Junhyuk and Kim, Taerim},
	urldate = {2025-08-10},
	date = {2025-08-07},
	langid = {english},
	note = {{EI}: 是},
	keywords = {{ccfInfo}: Not Found, {citationNumber}: 0},
}

@article{holderried_generative_2024,
	title = {A generative pretrained transformer ({GPT})-powered chatbot as a simulated patient to practice history taking: Prospective, mixed methods study},
	volume = {10},
	issn = {2369-3762},
	doi = {10.2196/53961},
	abstract = {Background: Communication is a core competency of medical professionals and of utmost importance for patient safety. Although medical curricula emphasize communication training, traditional formats, such as real or simulated patient interactions, can present psychological stress and are limited in repetition. The recent emergence of large language models ({LLMs}), such as generative pretrained transformer ({GPT}), offers an opportunity to overcome these restrictions Objective: The aim of this study was to explore the feasibility of a {GPT}-driven chatbot to practice history taking, one of the core competencies of communication. Methods: We developed an interactive chatbot interface using {GPT}-3.5 and a specific prompt including a chatbot-optimized illness script and a behavioral component. Following a mixed methods approach, we invited medical students to voluntarily practice history taking. To determine whether {GPT} provides suitable answers as a simulated patient, the conversations were recorded and analyzed using quantitative and qualitative approaches. We analyzed the extent to which the questions and answers aligned with the provided script, as well as the medical plausibility of the answers. Finally, the students filled out the Chatbot Usability Questionnaire ({CUQ}). Results: A total of 28 students practiced with our chatbot (mean age 23.4, {SD} 2.9 years). We recorded a total of 826 question-answer pairs ({QAPs}), with a median of 27.5 {QAPs} per conversation and 94.7\% (n=782) pertaining to history taking. When questions were explicitly covered by the script (n=502, 60.3\%), the {GPT}-provided answers were mostly based on explicit script information (n=471, 94.4\%). For questions not covered by the script (n=195, 23.4\%), the {GPT} answers used 56.4\% (n=110) fictitious information. Regarding plausibility, 842 (97.9\%) of 860 {QAPs} were rated as plausible. Of the 14 (2.1\%) implausible answers, {GPT} provided answers rated as socially desirable, leaving role identity, ignoring script information, illogical reasoning, and calculation error. Despite these results, the {CUQ} revealed an overall positive user experience (77/100 points). Conclusions: Our data showed that {LLMs}, such as {GPT}, can provide a simulated patient experience and yield a good user experience and a majority of plausible answers. Our analysis revealed that {GPT}-provided answers use either explicit script information or are based on available information, which can be understood as abductive reasoning. Although rare, the {GPT}-based chatbot provides implausible information in some instances, with the major tendency being socially desirable instead of medically plausible information.},
	journaltitle = {{JMIR} Medical Education},
	shortjournal = {{JMIR} Med. Educ.},
	author = {Holderried, Friederike and Stegemann-Philipps, Christian and Herschbach, Lea and Moldt, Julia-Astrid and Nevins, Andrew and Griewatz, Jan and Holderried, Martin and Herrmann-Werner, Anne and Festl-Wietek, Teresa and Mahling, Moritz},
	urldate = {2024-03-06},
	date = {2024},
	langid = {english},
	note = {中科院分区升级版: 教育学3区},
	keywords = {{ccfInfo}: Not Found, {citationNumber}: 8},
}

@book{agatsuma_building_2024,
	title = {Building a role-play interactive system using {LLM} for health guidance education},
	isbn = {979-8-3503-7333-2},
	series = {2024 Joint 13th International Conference on Soft Computing and Intelligent Systems and 25th International Symposium on Advanced Intelligent Systems ({SCIS}\&{ISIS})},
	abstract = {This study develops a "health guidance training system for nursing students" using conversational {AI} to simulate patient interactions. Health guidance aims to understand health states and change unhealthy behaviors to prevent lifestyle-related diseases, often employing role-playing as a training method. However, traditional role-playing suffers from student's shyness and inexperience. Our solution leverages the {ChatVRM} system, which integrates speech recognition, natural language generation, speech synthesis, and 3D avatars to create a simulated patient. The system was evaluated by nursing students and faculty through our surveys, with over 70\% of participants providing positive feedback on its usefulness, ease of use, and natural interaction. These results suggest the system effectively enhances health guidance training by providing realistic and practical simulations. In future work, we will further improve the system and conduct extensive evaluation experiments.},
	pagetotal = {1},
	author = {Agatsuma, S. and Ohashi, R. and Tsubokura, K. and Nishio, Y. and Ishikawa, M. and Ito, N. and Ito, F. and Minami, S. and Takegawa, N. and Nakamura, R. and Yokoyama, K.},
	urldate = {2025-01-11},
	date = {2024},
	langid = {english},
	doi = {10.1109/SCISISIS61014.2024.10759994},
	note = {Pages: 3},
	keywords = {{citationNumber}: 0, {ccfInfo}: {CCF}-None {SCISISIS}},
}

@article{kernberg_using_2024,
	title = {Using {ChatGPT}-4 to create structured medical notes from audio recordings of physician-patient encounters: Comparative study},
	volume = {26},
	issn = {1438-8871},
	doi = {10.2196/54419},
	abstract = {Background: Medical documentation plays a crucial role in clinical practice, facilitating accurate patient management and communication among health care professionals. However, inaccuracies in medical notes can lead to miscommunication and diagnostic errors. Additionally, the demands of documentation contribute to physician burnout. Although intermediaries like medical scribes and speech recognition software have been used to ease this burden, they have limitations in terms of accuracy and addressing provider-specific metrics. The integration of ambient artificial intelligence ({AI})-powered solutions offers a promising way to improve documentation while fitting seamlessly into existing workflows. Objective: This study aims to assess the accuracy and quality of Subjective, Objective, Assessment, and Plan ({SOAP}) notes generated by {ChatGPT}-4, an {AI} model, using established transcripts of History and Physical Examination as the gold standard. We seek to identify potential errors and evaluate the model's performance across different categories. Methods: We conducted simulated patient-provider encounters representing various ambulatory specialties and transcribed the audio files. Key reportable elements were identified, and {ChatGPT}-4 was used to generate {SOAP} notes based on these transcripts. Three versions of each note were created and compared to the gold standard via chart review; errors generated from the comparison were categorized as omissions, incorrect information, or additions. We compared the accuracy of data elements across versions, transcript length, and data categories. Additionally, we assessed note quality using the Physician Documentation Quality Instrument Results: Although {ChatGPT}-4 consistently generated {SOAP}-style notes, there were, on average, 23.6 errors per clinical case, with errors of omission (86\%) being the most common, followed by addition errors (10.5\%) and inclusion of incorrect facts (3.2\%). There was significant variance between replicates of the same case, with only 52.9\% of data elements reported correctly across all 3 replicates. The accuracy of data elements varied across cases, with the highest accuracy observed in the "Objective" section. Consequently, the measure of note quality, assessed by {PDQI}, demonstrated intra- and intercase variance. Finally, the accuracy of {ChatGPT}-4 was inversely correlated to both the transcript length (P=.05) and the number of scorable data elements Conclusions: Our study reveals substantial variability in errors, accuracy, and note quality generated by {ChatGPT}-4. Errors were not limited to specific sections, and the inconsistency in error types across replicates complicated predictability. Transcript length and data complexity were inversely correlated with note accuracy, raising concerns about the model's effectiveness in handling complex medical cases. The quality and reliability of clinical notes produced by {ChatGPT}-4 do not meet the standards required for clinical use. Although {AI} holds promise in health care, caution should be exercised before widespread adoption. Further research is needed to address accuracy, variability, and potential errors. {ChatGPT}-4, while valuable in various applications, should not be considered a safe alternative to human-generated clinical documentation at this time.},
	journaltitle = {Journal of Medical Internet Research},
	author = {Kernberg, Annessa and Gold, Jeffrey A. and Mohan, Vishnu},
	urldate = {2024-05-17},
	date = {2024-04-22},
	langid = {english},
	note = {{JCR分区}: Q1
中科院分区升级版: 医学2区
影响因子: 6.0
5年影响因子: 6.9},
	keywords = {{ccfInfo}: Not Found, {citationNumber}: 4},
}

@article{van_eerde_risks_2025,
	title = {Risks and benefits of {ChatGPT} in informing patients and families with rare kidney diseases: An explorative assessment by the european rare kidney disease reference network ({ERKNet})},
	volume = {40},
	issn = {0931-041X},
	doi = {10.1007/s00467-025-06746-w},
	abstract = {{BackgroundRare} diseases affect fewer than 1 in 2000 individuals, but approximately 150 rare kidney diseases account for about 10\% of the chronic kidney disease ({CKD}) population, impacting millions across Europe and globally. The scarcity of medical experts for these conditions results in an unmet need for accurate and helpful patient information. Large language models like {ChatGPT} may offer a technological solution to assist medical professionals in educating patients and improving doctor-patient communication. We hypothesized that {ChatGPT} could provide accurate responses to frequently asked basic questions from patients with rare kidney diseases.{MethodsMedical} professionals and members of European Patient Advocacy Groups ({ePAGs}) affiliated with the European Rare Kidney Disease Reference Network ({ERKNet}) simulated patient-{ChatGPT} interactions using a Microsoft forms questionnaire and {ChatGPT} 3.5 and 4.0. Participants selected any rare kidney disease for a structured conversation with {ChatGPT} 3.5 or 4.0. Responses were evaluated for accuracy and helpfulness.{ResultsForty}-six {ERKNet} experts and 12 {ePAGs} from 13 European countries participated in this study. {ChatGPT} provided scientifically accurate and helpful information on 28 randomly selected rare kidney diseases, including prognostic information and genetic testing guidance. Participants expressed neutral positions regarding {ChatGPT}'s recommendations on alternative treatments, second opinions, and other information sources. While {ChatGPT} generally was perceived as helpful and empathetic, concerns about patient safety persisted.{ConclusionsChatGPT} exhibited substantial potential in addressing patient inquiries regarding rare kidney diseases in a real-world context. While it demonstrated resilience against misinformation in this application, careful human oversight remains essential and indispensable.Graphical {abstractA} higher resolution version of the Graphical abstract is available as Supplementary information},
	pages = {2899--2905},
	number = {9},
	journaltitle = {Pediatric Nephrology},
	shortjournal = {Pediatr. Nephrol.},
	author = {van Eerde, Albertien M. and Teixeira, Ana and Galletti, Flavia and Maternik, Michal and Capone, Valentina and Westland, Rik and Mulder, Jaap and Halbritter, Jan and Osterholt, Thomas and Neukel, Valentina and Weber, Lutz T. and Liebau, Max C. and Schaefer, Franz and Kohl, Stefan},
	urldate = {2025-04-25},
	date = {2025-09},
	langid = {english},
	note = {Ctr Materno Infantil Norte
{PKD} Int
{JCR分区}: Q1
中科院分区升级版: 医学3区
影响因子: 2.6
5年影响因子: 3.1},
	keywords = {{ccfInfo}: Not Found, {citationNumber}: 0},
}

@article{wang_balancing_2025,
	title = {Balancing accuracy and user satisfaction: The role of prompt engineering in {AI}-driven healthcare solutions},
	volume = {8},
	issn = {2624-8212},
	doi = {10.3389/frai.2025.1517918},
	abstract = {Introduction The rapid evolution of the Internet of Things ({IoT}) and Artificial Intelligence ({AI}) has opened new possibilities for public healthcare. Effective integration of these technologies is essential to ensure precise and efficient healthcare delivery. This study explores the application of {IoT}-enabled, {AI}-driven systems for detecting and managing Dry Eye Disease ({DED}), emphasizing the use of prompt engineering to enhance system performance.Methods A specialized prompt mechanism was developed utilizing {OpenAI} {GPT}-4.0 and {ERNIE} Bot-4.0 {APIs} to assess the urgency of medical attention based on 5,747 simulated patient complaints. A Bidirectional Encoder Representations from Transformers ({BERT}) machine learning model was employed for text classification to differentiate urgent from non-urgent cases. User satisfaction was evaluated through composite scores derived from Service Experiences ({SE}) and Medical Quality ({MQ}) assessments.Results The comparison between prompted and non-prompted queries revealed a significant accuracy increase from 80.1\% to 99.6\%. However, this improvement was accompanied by a notable rise in response time, resulting in a decrease in {SE} scores (95.5 to 84.7) but a substantial increase in {MQ} satisfaction (73.4 to 96.7). These findings indicate a trade-off between accuracy and user satisfaction.Discussion The study highlights the critical role of prompt engineering in improving {AI}-based healthcare services. While enhanced accuracy is achievable, careful attention must be given to balancing response time and user satisfaction. Future research should optimize prompt structures, explore dynamic prompting approaches, and prioritize real-time evaluations to address the identified challenges and maximize the potential of {IoT}-integrated {AI} systems in medical applications.},
	journaltitle = {Frontiers in Artificial Intelligence},
	shortjournal = {Front. Artif. Intell.},
	author = {Wang, Mini Han and Jiang, Xudong and Zeng, Peijin and Li, Xinyue and Chong, Kelvin Kam-Lung and Hou, Guanghui and Fang, Xiaoxiao and Yu, Yang and Yu, Xiangrong and Fang, Junbin and Pan, Yi},
	urldate = {2025-03-06},
	date = {2025-02-13},
	langid = {english},
	note = {Digital Med \& Artificial Intelligence Assoc
Perspect Technol Grp
Zhuhai Aier Eye Hosp
中科院分区升级版: 计算机科学4区
影响因子: 4.7
5年影响因子: 5.1},
	keywords = {{citationNumber}: 0, {ccfInfo}: {CCF}-None {FRAI}},
}

@article{benfatah_assessing_2024,
	title = {Assessing the efficacy of {ChatGPT} as a virtual patient in nursing simulation training: A study on nursing students' experience},
	volume = {19},
	issn = {1557-3087},
	doi = {10.1016/j.teln.2024.02.005},
	abstract = {Background: Integrating healthcare simulators in nursing education allows for innovative training approaches. {ChatGPT} as a virtual patient is one such innovation. This study assessed {ChatGPT}'s effectiveness in nursing simulation. Methodology: Twelve nursing students from Morocco's Higher Institute of Health Sciences engaged with {ChatGPT} in a dyspnea scenario. Data collection included acceptability, accessibility, engagement ratings, and assessing students' virtual patient interaction skills. Results: Students embraced {ChatGPT} (accessibility: 4.3 0.5, engagement: 4.3 0.5). They recognized its value in training (average: 4.2 0.5). Student interaction skills positively correlated with overall performance. Notably, students' interaction skills demonstrated a positive correlation with their overall performance. Further analysis revealed significant correlations between specific skills: clarity and comprehensibility of responses (r = 0.701), relevance of responses (r = 0.444), and the ability to provide useful information (r = 0.597). Conclusion: Incorporating communication-based simulations and patient engagement in nursing education is crucial. {ChatGPT} as a virtual patient holds promise in enriching clinical learning. Integrating such technology effectively prepares students for real patient interactions. (c) 2024 Organization for Associate Degree Nursing. Published by Elsevier Inc. All rights reserved.},
	pages = {e486--e493},
	number = {3},
	journaltitle = {Teaching and Learning in Nursing},
	shortjournal = {Teach. Learn. Nurs.},
	author = {Benfatah, Mohamed and Marfak, Abdelghafour and Saad, Elmadani and Hilali, Abderraouf and Nejjari, Chakib and Youlyouz-Marfak, Ibtissam},
	urldate = {2024-08-25},
	date = {2024-07},
	langid = {english},
	note = {Euromed Univ Fes
中科院分区升级版: 医学3区
影响因子: 1.7
5年影响因子: 1.9},
	keywords = {{ccfInfo}: Not Found, {citationNumber}: 4},
}

@article{kim_framework_2024,
	title = {Framework for integrating large language models with a robotic health attendant for adaptive task execution in patient care},
	volume = {14},
	issn = {2076-3417},
	doi = {10.3390/app14219922},
	abstract = {The development of intelligent medical service robots for patient care presents significant challenges, particularly in integrating diverse knowledge sources and enabling robots to autonomously perform tasks in dynamic and unpredictable healthcare environments. This study introduces a novel framework that combines large language models with healthcare-specific knowledge and robotic operations to enhance autonomous task execution for a Robotic Health Attendant. Utilizing {OpenAI}'s {ChatGPT}, the system processes structured information about patient care protocols and unstructured human inputs to generate context-aware robot actions. A prototype system was tested in a simulated patient room where the robot successfully performed both simple individual actions and complex tasks involving the execution of multiple actions, based on real-time dialogues with the language model and predefined task specifications. The results demonstrate the potential of language models to reduce the reliance on hardcoded logic and provide healthcare professionals with the ability to interact with robotic systems through natural language.},
	number = {21},
	journaltitle = {Applied Sciences-Basel},
	shortjournal = {Appl. Sci.-Basel},
	author = {Kim, Kyungki and Windle, John and Christian, Melissa and Windle, Tom and Ryherd, Erica and Huang, Pei-Chi and Robinson, Anthony and Chapman, Reid},
	urldate = {2024-11-16},
	date = {2024-11},
	langid = {english},
	note = {{JCR分区}: Q2
中科院分区升级版: 综合性期刊4区
影响因子: 2.5
5年影响因子: 2.7},
	keywords = {{ccfInfo}: Not Found, {citationNumber}: Not Found},
}

@article{li_leveraging_2024,
	title = {Leveraging large language model as simulated patients for clinical education},
	abstract = {Simulated Patients ({SPs}) play a crucial role in clinical medical education by providing realistic scenarios for student practice. However, the high cost of training and hiring qualified {SPs}, along with the heavy workload and potential risks they face in consistently portraying actual patients, limit students' access to this type of clinical training. Consequently, the integration of computer program-based simulated patients has emerged as a valuable educational tool in recent years. With the rapid development of Large Language Models ({LLMs}), their exceptional capabilities in conversational artificial intelligence and role-playing have been demonstrated, making them a feasible option for implementing Virtual Simulated Patient ({VSP}). In this paper, we present an integrated model-agnostic framework called {CureFun} that harnesses the potential of {LLMs} in clinical medical education. This framework facilitates natural conversations between students and simulated patients, evaluates their dialogue, and provides suggestions to enhance students' clinical inquiry skills. Through comprehensive evaluations, our approach demonstrates more authentic and professional {SP}-scenario dialogue flows compared to other {LLM}-based chatbots, thus proving its proficiency in simulating patients. Additionally, leveraging {CureFun}'s evaluation ability, we assess several medical {LLMs} and discuss the possibilities and limitations of using {LLMs} as virtual doctors from the perspective of their diagnostic abilities.},
	journaltitle = {Leveraging Large Language Model as Simulated Patients for Clinical Education},
	shortjournal = {Leveraging Large Lang. Model Simulated Patients Clin. Educ.},
	author = {Li, Y. and Zeng, C. and Zhong, J. and Zhang, R. and Zhang, M. and Zou, L.},
	urldate = {2024-06-21},
	date = {2024},
	langid = {english},
	keywords = {⛔ No {DOI} found, {ccfInfo}: {CCF}-None {CORR}, {citationNumber}: 0},
}

@article{aster_chatgpt_2025,
	title = {{ChatGPT} as a virtual patient: Written empathic expressions during medical history taking},
	volume = {35},
	issn = {2156-8650},
	doi = {10.1007/s40670-025-02342-7},
	abstract = {Objective: Virtual patients are already utilized in the teaching of medical history taking. Since its emergence, {ChatGPT} has been integrated into several areas of medical education. This study aimed to examine whether {ChatGPT} can be used to train empathic history taking while fostering students' subjective autonomy. Methods: Third-year medical students took histories with {ChatGPT} 3.5 after entering a predefined prompt covering cardiological diseases. Afterwards, students answered a questionnaire regarding their experienced autonomy. All chats were analyzed using the Empathic Communication Coding System measuring {ChatGPT}'s given empathic opportunities as well as students' responses. Results: Out of 659 interactions, 93 were identified as empathic. {ChatGPT} provided opportunities mostly through reporting emotional statements or challenges. Students sometimes missed reacting adequately to {ChatGPT}'s opportunities but more often responded by implicit recognition of patient perspective and reported a high level of experienced autonomy. Conclusions: The study yielded preliminary results that {ChatGPT} might be suitable as a tool mimicking a virtual patient while enabling an empathic history taking. To date, {ChatGPT} seems valid as a supplement to training with simulated patients. Medical faculty could consider integrating {ChatGPT} into teaching, such as through a flipped classroom approach, to guide students in its use as {ChatGPT} continues to gain attention.},
	pages = {1513--1522},
	number = {3},
	journaltitle = {Medical Science Educator},
	shortjournal = {Med. Sci. Educ.},
	author = {Aster, Alexandra and Ragaller, Sophia Viktoria and Raupach, Tobias and Marx, Ambra},
	urldate = {2025-03-05},
	date = {2025-06},
	langid = {english},
	note = {中科院分区升级版: 教育学4区
影响因子: 1.8
5年影响因子: 1.9},
	keywords = {{ccfInfo}: Not Found, {citationNumber}: 0},
}

@article{ju_generative_2025,
	title = {Generative {AI}-based nursing diagnosis and documentation recommendation using virtual patient electronic record data},
	volume = {31},
	issn = {2093-3681},
	doi = {10.4258/hir.2025.31.2.156},
	abstract = {Objectives: Nursing documentation consumes approximately 30\% of nurses' professional time, making improvements in efficiency essential for patient safety and workflow optimization. This study compares traditional nursing documentation methods with a generative artificial intelligence ({AI})-based system, evaluating its effectiveness in reducing documentation time and ensuring the accuracy of {AI}-suggested entries. Furthermore, the study aims to assess the system's impact on overall documentation efficiency and quality. Methods: Forty nurses with a minimum of 6 months of clinical experience participated. In the pre-assessment phase, they documented a nursing scenario using traditional electronic nursing records ({ENRs}). In the post-assessment phase, they used the {SmartENR} {AI} version, developed with {OpenAI}'s {ChatGPT} 4.0 {API} and customized for domestic nursing standards; it supports {NANDA}, {SOAPIE}, Focus {DAR}, and narrative formats. Documentation was evaluated on a 5-point scale for accuracy, comprehensiveness, usability, ease of use, and fluency. Results: Participants averaged 64 months of clinical experience. Traditional documentation required 467.18 +/- 314.77 seconds, whereas {AI}-assisted documentation took 182.68 +/- 99.71 seconds, reducing documentation time by approximately 40\%. {AI}-generated documentation received scores of 3.62 +/- 1.29 for accuracy, 4.13 +/- 1.07 for comprehensiveness, 3.50 +/- 0.93 for usability, 4.80 +/- 0.61 for ease of use, and 4.50 +/- 0.88 for fluency. Conclusions: Generative {AI} substantially reduces the nursing documentation workload and increases efficiency. Nevertheless, further refinement of {AI} models is necessary to improve accuracy and ensure seamless integration into clinical practice with minimal manual modifications. This study underscores {AI}'s potential to improve nursing documentation efficiency and accuracy in future clinical settings.},
	pages = {156--165},
	number = {2},
	journaltitle = {Healthcare Informatics Research},
	shortjournal = {Healthc. Inform. Res.},
	author = {Ju, Hongshin and Park, Minsul and Jeong, Hyeonsil and Lee, Youngjin and Kim, Hyeoneui and Seong, Mihyeon and Lee, Dongkyun},
	urldate = {2025-05-24},
	date = {2025-04},
	langid = {english},
	note = {{DKMediInfo}
Kaya Univ
中科院分区升级版: 医学4区
影响因子: 2.1
5年影响因子: 2.8},
	keywords = {{ccfInfo}: Not Found, {citationNumber}: 0},
}

@article{yi_feasibility_2025,
	title = {The feasibility of using generative artificial intelligence for history taking in virtual patients},
	volume = {18},
	issn = {1756-0500},
	doi = {10.1186/s13104-025-07157-8},
	abstract = {{ObjectiveThis} study aimed to design and develop a virtual patient program using generative Artificial Intelligence ({AI}) technology, providing medical students opportunities to practice history-taking with a chatbot. We evaluated the feasibility of this approach by analyzing the quality of responses generated by the chatbot.{ResultsFive} expert reviewers participated in a pilot test, interacting with the chatbot to take the history of a patient presenting with a urinary problem using the Korean {AI} platform Naver {HyperCLOVA} X (R). They evaluated the {AI} responses using a five-item questionnaire rated on a five-point Likert scale. The chatbot generated 96 pairs of questions and answers, totaling 1,325 words in 177 sentences. Discourse analysis of the scripts revealed that 2.6\% (34) of the words generated by the chatbot were deemed implausible and were categorized into inarticulate answers, hallucinations, and missing important information. Participants rated the {AI} answers as relevant (M = 4.50 +/- 0.32), valid (M = 4.20 +/- 0.40), accurate (M = 4.10 +/- 0.20), and succinct (M = 3.80 +/- 0.51), but were neutral about their fluency (M = 3.20 +/- 0.60). Using generative {AI} for history-taking of virtual patients is feasible, but improvements are needed for more articulate and natural responses.},
	number = {1},
	journaltitle = {{BMC} Research Notes},
	shortjournal = {{BMC} Res. Notes},
	author = {Yi, Yongjin and Kim, Kyong-Jee},
	urldate = {2025-03-01},
	date = {2025-02-24},
	langid = {english},
	note = {中科院分区升级版: 综合性期刊4区
影响因子: 1.7
5年影响因子: 2.0},
	keywords = {{ccfInfo}: Not Found, {citationNumber}: 0},
}

@article{wang_feasibility_2025,
	title = {Feasibility study of using {GPT} for history-taking training in medical education: A randomized clinical trial},
	volume = {25},
	issn = {1472-6920},
	doi = {10.1186/s12909-025-07614-9},
	abstract = {{BackgroundsTraditional} methods of teaching history-taking in medical education are limited by scalability and resource intensity. This study aims to assess the effectiveness of simulated patient interactions based on a custom-designed Generative Pre-trained Transformer ({GPT}) model, developed using {OpenAI}'s {ChatGPT} {GPTs} platform, in enhancing medical students' history-taking skills compared to traditional role-playing methods.{MethodsA} total of 56 medical students were randomly assigned into two groups: an {GPT} group using {GPT}-simulated patients and a control group using traditional role-playing. Pre- and post-training assessments were conducted using a structured clinical examination to measure students' abilities in history collection, clinical reasoning, communication skills, and professional behavior. Additionally, students' evaluations of the educational effectiveness, satisfaction, and recommendation likelihood were assessed.{ResultsThe} {GPT}-simulation group showed significantly higher post-training scores in the structured clinical examination compared to the control group (86.79 +/- 5.46,73.64 +/- 4.76, respectively, P {\textless} 0.001). Students in the {GPT} group exhibited higher enthusiasm for learning, greater self-directed learning motivation, and better communication feedback abilities compared to the control group (P {\textless} 0.05). Additionally, the student satisfaction survey revealed that the {GPT} group rated higher on the diversity of diseases encountered, ease of use, and likelihood of recommending the training compared to the control group (P {\textless} 0.05).{ConclusionsGPT}-based history-taking training effectively enhances medical students' history-taking skills, providing a solid foundation for the application of artificial intelligence ({AI}) in medical education.Clinical trial {numberNCT}06766383.},
	number = {1},
	journaltitle = {{BMC} Medical Education},
	shortjournal = {{BMC} Med. Educ.},
	author = {Wang, Zhen and Fan, Ting-Ting and Li, Meng-Li and Zhu, Nin-Jun and Wang, Xiao-Chen},
	urldate = {2025-07-17},
	date = {2025-07-10},
	langid = {english},
	note = {{JCR分区}: Q1
中科院分区升级版: 教育学3区
影响因子: 3.2
5年影响因子: 3.8},
	keywords = {{ccfInfo}: Not Found, {citationNumber}: 0},
}

@article{li_meddit_2024,
	title = {{MedDiT}: A knowledge-controlled diffusion transformer framework for dynamic medical image generation in virtual simulated patient},
	abstract = {Medical education relies heavily on Simulated Patients ({SPs}) to provide a safe environment for students to practice clinical skills, including medical image analysis. However, the high cost of recruiting qualified {SPs} and the lack of diverse medical imaging datasets have presented significant challenges. To address these issues, this paper introduces {MedDiT}, a novel knowledge-controlled conversational framework that can dynamically generate plausible medical images aligned with simulated patient symptoms, enabling diverse diagnostic skill training. Specifically, {MedDiT} integrates various patient Knowledge Graphs ({KGs}), which describe the attributes and symptoms of patients, to dynamically prompt Large Language Models' ({LLMs}) behavior and control the patient characteristics, mitigating hallucination during medical conversation. Additionally, a well-tuned Diffusion Transformer ({DiT}) model is incorporated to generate medical images according to the specified patient attributes in the {KG}. In this paper, we present the capabilities of {MedDiT} through a practical demonstration, showcasing its ability to act in diverse simulated patient cases and generate the corresponding medical images. This can provide an abundant and interactive learning experience for students, advancing medical education by offering an immersive simulation platform for future healthcare professionals. The work sheds light on the feasibility of incorporating advanced technologies like {LLM}, {KG}, and {DiT} in education applications, highlighting their potential to address the challenges faced in simulated patient-based medical education.},
	journaltitle = {Meddit: A Knowledge-controlled Diffusion Transformer Framework for Dynamic Medical Image Generation in Virtual Simulated Patient},
	shortjournal = {Meddit: Knowl.-control. Diffus. Transform. Framew. Dyn. Med. Image Gener. Virtual Simulated Patient},
	author = {Li, Y. and Zeng, C. and Zhang, J. and Zhou, J. and Zou, L.},
	urldate = {2024-11-15},
	date = {2024},
	langid = {english},
	keywords = {⛔ No {DOI} found, {ccfInfo}: {CCF}-None {CORR}, {citationNumber}: 0},
}

@article{rajashekar_simulating_2024,
	title = {Simulating the patient-practitioner relationship in patients with irritable bowel syndrome with large language model-based tools - a proof of concept},
	volume = {166},
	issn = {0016-5085},
	doi = {10.1016/S0016-5085(24)03586-8},
	pages = {S1364--S1364},
	number = {5},
	journaltitle = {Gastroenterology},
	shortjournal = {Gastroenterology},
	author = {Rajashekar, Niroop and Chan, Colleen and Deutsch, Jill K. and Laine, Loren and Shung, Dennis},
	urldate = {2024-10-30},
	date = {2024-05},
	langid = {english},
	note = {{JCR分区}: Q1
中科院分区升级版: 医学1区
影响因子: 25.1
5年影响因子: 26.9},
	keywords = {{ccfInfo}: Not Found, {citationNumber}: Not Found},
}

@article{kunze_editorial_2025,
	title = {Editorial commentary: The scope of medical research concerning {ChatGPT} remains limited by lack of originality},
	volume = {41},
	issn = {0749-8063},
	doi = {10.1016/j.arthro.2024.09.013},
	abstract = {There is no shortage of literature surrounding {ChatGPT} and whether this large language model can provide accurate and clinically relevant information in response to simulated patient queries. Unfortunately, there is a shortage of literature addressing important considerations beyond these experimental and entertaining uses. Indeed, a trend for redundancy has emerged where most of the literature has applied {ChatGPT} to the same tasks while simply swapping the subject matter, resulting in a failure to expand the impact and reach of this potentially transformational artificial intelligence ({AI}) solution. Instead, research addressing pressing health care challenges and a renewed focus on novel use cases will allow for more meaningful research initiatives, product development, and tangible changes at both the system and point-of-care levels. Current target areas of interest in medicine that remain obstacles to patient care include prior authorization, administrative burden, documentation generation, medical triage and diagnosis, and patient communication efficiency. To advance this area of research toward such meaningful applications, a structured framework is necessary. Such frameworks should include problem identification; definition of key performance indicators; multidisciplinary and multi-institutional collaboration of those with domain expertise, including {AI} engineers and information technology specialists; policy and strategy development driven by executive-level personnel; institutional financial support and investment from key stakeholders for {AI} infrastructure and maintenance; and critical assessment of {AI} performance, bias, and equity.},
	pages = {1828--1830},
	number = {6},
	journaltitle = {Arthroscopy-the Journal of Arthroscopic and Related Surgery},
	shortjournal = {Arthrosc.-J. Arthrosc. Relat. Surg.},
	author = {Kunze, Kyle N.},
	urldate = {2025-06-13},
	date = {2025-06},
	langid = {english},
	note = {{JCR分区}: Q1
中科院分区升级版: 医学2区
影响因子: 5.4
5年影响因子: 4.8},
	keywords = {{ccfInfo}: Not Found, {citationNumber}: 0},
}

@article{palmarin_assessing_2025,
	title = {Assessing the accuracy and readability of large language model guidance for patients on breast cancer surgery preparation and recovery},
	volume = {14},
	issn = {2077-0383},
	doi = {10.3390/jcm14155411},
	abstract = {Background/Objectives: Accurate and accessible perioperative health information empowers patients and enhances recovery outcomes. Artificial intelligence tools, such as {ChatGPT}, have garnered attention for their potential in health communication. This study evaluates the accuracy and readability of responses generated by {ChatGPT} to questions commonly asked about breast cancer. Methods: Fifteen simulated patient queries about breast cancer surgery preparation and recovery were prepared. Responses generated by {ChatGPT} (4o version) were evaluated for accuracy by a pool of breast surgeons using a 4-point Likert scale. Readability was assessed with the Flesch-Kincaid Grade Level ({FKGL}). Descriptive statistics were used to summarize the findings. Results: Of the 15 responses evaluated, 11 were rated as "accurate and comprehensive", while 4 out of 15 were deemed "correct but incomplete". No responses were classified as "partially incorrect" or "completely incorrect". The median {FKGL} score was 11.2, indicating a high school reading level. While most responses were technically accurate, the complexity of language exceeded the recommended readability levels for patient-directed materials. Conclusions: The model shows potential as a complementary resource for patient education in breast cancer surgery, but should not replace direct interaction with healthcare providers. Future research should focus on enhancing language models' ability to generate accessible and patient-friendly content.},
	number = {15},
	journaltitle = {Journal of Clinical Medicine},
	shortjournal = {J. Clin. Med.},
	author = {Palmarin, Elena and Lando, Stefania and Marchet, Alberto and Saibene, Tania and Michieletto, Silvia and Cagol, Matteo and Milardi, Francesco and Gregori, Dario and Lorenzoni, Giulia},
	urldate = {2025-08-16},
	date = {2025-08-01},
	langid = {english},
	note = {{JCR分区}: Q1
中科院分区升级版: 医学3区
影响因子: 2.9
5年影响因子: 3.3},
	keywords = {{ccfInfo}: Not Found, {citationNumber}: 0},
}

@article{zheng_llm-as--fuzzy-judge_2025,
	title = {{LLM}-as-a-fuzzy-judge: Fine-tuning large language models as a clinical evaluation judge with fuzzy logic},
	abstract = {Clinical communication skills are critical in medical education, and practicing and assessing clinical communication skills on a scale is challenging. Although {LLM}-powered clinical scenario simulations have shown promise in enhancing medical students' clinical practice, providing automated and scalable clinical evaluation that follows nuanced physician judgment is difficult. This paper combines fuzzy logic and Large Language Model ({LLM}) and proposes {LLM}-as-a-Fuzzy-Judge to address the challenge of aligning the automated evaluation of medical students' clinical skills with subjective physicians' preferences. {LLM}-as-a-Fuzzy-Judge is an approach that {LLM} is fine-tuned to evaluate medical students' utterances within student-{AI} patient conversation scripts based on human annotations from four fuzzy sets, including Professionalism, Medical Relevance, Ethical Behavior, and Contextual Distraction. The methodology of this paper started from data collection from the {LLM}-powered medical education system, data annotation based on multidimensional fuzzy sets, followed by prompt engineering and the supervised fine-tuning ({SFT}) of the pre-trained {LLMs} using these human annotations. The results show that the {LLM}-as-a-Fuzzy-Judge achieves over 80{\textbackslash}\% accuracy, with major criteria items over 90{\textbackslash}\%, effectively leveraging fuzzy logic and {LLM} as a solution to deliver interpretable, human-aligned assessment. This work suggests the viability of leveraging fuzzy logic and {LLM} to align with human preferences, advances automated evaluation in medical education, and supports more robust assessment and judgment practices. The {GitHub} repository of this work is available at https://github.com/2sigmaEdTech/{LLMAsAJudge}.},
	journaltitle = {Llm-as-a-fuzzy-judge: Fine-tuning Large Language Models as a Clinical Evaluation Judge with Fuzzy Logic},
	shortjournal = {Llm-as-a-fuzzy-judge: Fine-tuning Large Lang. Models Clin. Eval. Judge Fuzzy Log.},
	author = {Zheng, W. and Turner, L. and Kropczynski, J. and Ozer, M. and Nguyen, T. and Halse, S.},
	urldate = {2025-07-04},
	date = {2025},
	langid = {english},
	keywords = {⛔ No {DOI} found, {ccfInfo}: {CCF}-None {CORR}, {citationNumber}: 0},
}

@article{cross_assessing_2025,
	title = {Assessing {ChatGPT}'s capability as a new age standardized patient: Qualitative study},
	volume = {11},
	issn = {2369-3762},
	doi = {10.2196/63353},
	abstract = {Background: Standardized patients ({SPs}) have been crucial in medical education, offering realistic patient interactions to students. Despite their benefits, {SP} training is resource-intensive and access can be limited. Advances in artificial intelligence ({AI}), particularly with large language models such as {ChatGPT}, present new opportunities for virtual {SPs}, potentially addressing these limitations. Objectives: This study aims to assess medical students' perceptions and experiences of using {ChatGPT} as an {SP} and to evaluate {ChatGPT}'s effectiveness in performing as a virtual {SP} in a medical school setting. Methods: This qualitative study, approved by the American University of Antigua Institutional Review Board, involved 9 students (5 females and 4 males, aged 22-48 years) from the American University of Antigua College of Medicine. Students were observed during a live role-play, interacting with {ChatGPT} as an {SP} using a predetermined prompt. A structured 15-question survey was administered before and after the interaction. Thematic analysis was conducted on the transcribed and coded responses, with inductive category formation. Results: Thematic analysis identified key themes preinteraction including technology limitations (eg, prompt engineering difficulties), learning efficacy (eg, potential for personalized learning and reduced interview stress), verisimilitude (eg, absence of visual cues), and trust (eg, concerns about {AI} accuracy). Postinteraction, students noted improvements in prompt engineering, some alignment issues (eg, limited responses on sensitive topics), maintained learning efficacy (eg, convenience and repetition), and continued verisimilitude challenges (eg, lack of empathy and nonverbal cues). No significant trust issues were reported postinteraction. Despite some limitations, students found {ChatGPT} as a valuable supplement to traditional {SPs}, enhancing practice flexibility and diagnostic skills. Conclusions: {ChatGPT} can effectively augment traditional {SPs} in medical education, offering accessible, flexible practice opportunities. However, it cannot fully replace human {SPs} due to limitations in verisimilitude and prompt engineering challenges. Integrating prompt engineering into medical curricula and continuous advancements in {AI} are recommended to enhance the use of virtual {SPs}.},
	journaltitle = {{JMIR} Medical Education},
	shortjournal = {{JMIR} Med. Educ.},
	author = {Cross, Joseph and Kayalackakom, Tarron and Robinson, Raymond E. and Vaughans, Andrea and Sebastian, Roopa and Hood, Ricardo and Lewis, Courtney and Devaraju, Sumanth and Honnavar, Prasanna and Naik, Sheetal and Joseph, Jillwin and Anand, Nikhilesh and Mohammed, Abdalla and Johnson, Asjah and Cohen, Eliran and Adeniji, Teniola and Nnaji, Aisling Nnenna and George, Julia Elizabeth},
	urldate = {2025-06-09},
	date = {2025},
	langid = {english},
	note = {Med Univ Amer
Amer Univ Antigua
Amer Univ Antigua
Xavier Univ
中科院分区升级版: 教育学3区},
	keywords = {{ccfInfo}: Not Found, {citationNumber}: 0},
	file = {PDF:C\:\\Users\\Administrator\\Zotero\\storage\\L8PKXFR7\\Cross et al. - 2025 - Assessing ChatGPT's capability as a new age standardized patient Qualitative study.pdf:application/pdf},
}

@article{maquilon_integrating_2024,
	title = {Integrating {GPT}-based {AI} into virtual patients to facilitate communication training among medical first responders: Usability study of mixed reality simulation},
	volume = {8},
	issn = {2561-326X},
	doi = {10.2196/58623},
	abstract = {Background: Training in social-verbal interactions is crucial for medical first responders ({MFRs}) to assess a patient's condition and perform urgent treatment during emergency medical service administration. Integrating conversational agents ({CAs}) in virtual patients ({VPs}), that is, digital simulations, is a cost-effective alternative to resource-intensive human role-playing. There is moderateevidencethat {CAs} improve communication skills more effectively when used with instructional interventions. However, more recent {GPT}-based artificial intelligence ({AI}) produces richer, more diverse, and more natural responses than previous {CAs} and has control of prosodic voice qualities like pitch and duration. These functionalities have the potential to better match the interaction expectations of {MFRs} regarding habitability. Objective: We aimed to study how the integration of {GPT}-based {AI} in a mixed reality ({MR})-{VP} could support communication training of {MFRs}. Methods: We developed an {MR} simulation of a traffic accident with a {VP}. {ChatGPT} ({OpenAI}) was integrated into the {VP} and prompted with verified characteristics of accident victims. {MFRs} (N=24) were instructed on how to interact with the {MR} scenario. After assessing and treating the {VP}, the {MFRs} were administered the Mean Opinion Scale-Expanded, version 2, and the Subjective Assessment of Speech System Interfaces questionnaires to study their perception of the voice quality and the usability of the voice interactions, respectively. Open-ended questions were asked after completing the questionnaires. The observed and logged interactions with the {VP}, descriptive statistics of the questionnaires, and the output of the open-ended questions are reported. Results: The usability assessment of the {VP} resulted in moderate positive ratings, especially in habitability (median 4.25, {IQR} 4-4.81) and likeability (median 4.50, {IQR} 3.97-5.91). Interactions were negatively affected by the approximately 3-second latency of the responses. {MFRs} acknowledged the naturalness of determining the physiological states of the {VP} through verbal communication, for example, with questions such as "Where does it hurt?" However, the question-answer dynamic in the verbal exchange with the {VP} and the lack of the {VP}'s ability to start the verbal exchange were noticed. Noteworthy insights highlighted the potential of domain-knowledge prompt engineering to steer the actions of {MFRs} for effective training. Conclusions:Generative {AI} in {VPs} facilitates {MFRs}' training but continues to rely on instructions for effective verbal interactions. Therefore, the capabilities of the {GPT}-{VP} and a training protocol need to be communicated to trainees. Future interactions should implement triggers based on keyword recognition, the {VP} pointing to the hurting area, conversational turn-taking techniques, and add the ability for the {VP} to start a verbal exchange. Furthermore, a local {AI} server, chunk processing, and lowering the audio resolution of {theVP}'s voice could amelioratethe delay in response and allay privacy concerns. Prompting could be used in future studies to create a virtual {MFR} capable of assisting trainees.},
	journaltitle = {{JMIR} Formative Research},
	shortjournal = {{JMIR} Form. Res.},
	author = {Maquilon, Rodrigo Gutierrez and Uhl, Jakob and Schrom-Feiertag, Helmut and Tscheligi, Manfred},
	urldate = {2025-01-30},
	date = {2024},
	langid = {english},
	note = {中科院分区升级版: 医学4区
影响因子: 2.1
5年影响因子: N/A},
	keywords = {{ccfInfo}: Not Found, {citationNumber}: 0},
}

@article{maroteau_evaluation_2023,
	title = {Evaluation of the impact of large language learning models on articles submitted to orthopaedics \& traumatology: Surgery \& research ({OTSR}): a significant increase in the use of artificial intelligence in 2023},
	volume = {109},
	issn = {1877-0568},
	doi = {10.1016/j.otsr.2023.103720},
	abstract = {Introduction: There has been an unprecedented rise is the use of artificial intelligence ({AI}) amongst med-ical fields. Recently, a dialogue agent called {ChatGPT} (Generative Pre-trained Transformer) has grown in popularity through its use of large language models ({LLM}) to clearly and precisely generate text on demand. However, the impact of {AI} on the creation of scientific articles is remains unknown. A retrospec-tive study was carried out with the aim of answering the following questions: identify the presence of text generated by {LLM} before and after the increased usage of {ChatGPT} in articles submitted in {OTSR}; deter-mine if the type of article, the year of submission, and the country of origin, influenced the proportion of text generated, at least in part by {AI}.Material and methods: A total of 390 English articles were submitted to {OTSR} in January, February and March 2022 (n = 204) and over the same months of 2023 (n = 186) were analyzed. All articles were ana-lyzed using the {ZeroGPT} tool, which provides an assumed rate of {AI} use expressed as a percentage. A comparison of the average rate of {AI} use was carried out between the articles submitted in 2022 and 2023. This comparison was repeated keeping only the articles with the highest percentage of suspected {AI} use (greater than 10 and 20\%). A secondary analysis was carried out to identify risk factors for {AI} use.Results: The average percentage of suspected {LLM} use in the entire cohort was 11\% +/- 6, with 160 articles (41.0\%) having a suspected {AI} rate greater than 10\% and 61 (15.6\%) with an assumed {AI} rate greater than 20\%. A comparison between articles submitted in 2022 and 2023 revealed a significant increase in the use of these tools after the launch of {ChatGPT} 3.5 (9.4\% in 2022 and 12.6\% in 2023 [p = 0.004]). The number of articles with suspected {AI} rates of greater than 10 and 20\% were significantly higher in 2023: {\textgreater}10\%: 71 articles (34.8\%) versus 89 articles (47.8\%) (p = 0.008) and {\textgreater}20\%: 21 articles (10.3\%) versus 40 articles (21.5\%) (p = 0.002). A risk factor analysis for {LLLM} use, demonstrated that authors of Asian geographic origin, and the submission year 2023 were associated with a higher rate of suspected {AI} use. An {AI} rate {\textgreater}20\% was associated to Asian geographical origin with an odds ratio of 1.79 (95\% {CI}: 1.03-3.11) (p = 0.029), while the year of submission being 2023 had an odds ratio of 1.7 (95\% {CI}: 1.1-2.5) (p = 0.02).Conclusion: This study highlights a significant increase in the use of {LLM} in the writing of articles sub-mitted to the {OTSR} journal after the launch of {ChatGPT} 3.5. The increasing use of these models raises questions about originality and plagiarism in scientific research. {AI} offers creative opportunities but also raises ethical and methodological challenges. Level of evidence: {III}; case control study.(c) 2023 Elsevier Masson {SAS}. All rights reserved.},
	number = {8},
	journaltitle = {Orthopaedics \& Traumatology-surgery \& Research},
	shortjournal = {Orthop. Traumatol.-surg. Res.},
	author = {Maroteau, Gaelle and An, Jae-Sung and Murgier, Jerome and Hulet, Christophe and Ollivier, Matthieu and Ferreira, Alexandre},
	urldate = {2024-01-01},
	date = {2023-12},
	langid = {english},
	note = {Clin Aguilera
St Marguerite Hosp
{JCR分区}: Q2
中科院分区升级版: 医学2区
影响因子: 2.2
5年影响因子: 2.5},
	keywords = {{ccfInfo}: Not Found, {citationNumber}: 2},
}

@article{kim_reliability_2024,
	title = {Reliability of {ChatGPT} for performing triage task in the emergency department using the korean triage and acuity scale},
	volume = {10},
	issn = {2055-2076},
	doi = {10.1177/20552076241227132},
	abstract = {{BackgroundArtificial} intelligence ({AI}) technology can enable more efficient decision-making in healthcare settings. There is a growing interest in improving the speed and accuracy of {AI} systems in providing responses for given tasks in healthcare settings.{ObjectiveThis} study aimed to assess the reliability of {ChatGPT} in determining emergency department ({ED}) triage accuracy using the Korean Triage and Acuity Scale ({KTAS}).{MethodsTwo} hundred and two virtual patient cases were built. The gold standard triage classification for each case was established by an experienced {ED} physician. Three other human raters ({ED} paramedics) were involved and rated the virtual cases individually. The virtual cases were also rated by two different versions of the chat generative pre-trained transformer ({ChatGPT}, 3.5 and 4.0). Inter-rater reliability was examined using Fleiss' kappa and intra-class correlation coefficient ({ICC}).{ResultsThe} kappa values for the agreement between the four human raters and {ChatGPTs} were .523 (version 4.0) and .320 (version 3.5). Of the five levels, the performance was poor when rating patients at levels 1 and 5, as well as case scenarios with additional text descriptions. There were differences in the accuracy of the different versions of {GPTs}. The {ICC} between version 3.5 and the gold standard was .520, and that between version 4.0 and the gold standard was .802.{ConclusionsA} substantial level of inter-rater reliability was revealed when {GPTs} were used as {KTAS} raters. The current study showed the potential of using {GPT} in emergency healthcare settings. Considering the shortage of experienced manpower, this {AI} method may help improve triaging accuracy.},
	journaltitle = {{DIGITAL} {HEALTH}},
	shortjournal = {{DIGITAL} {HEALTH}},
	author = {Kim, Jae Hyuk and Kim, Sun Kyung and Choi, Jongmyung and Lee, Youngho},
	urldate = {2024-01-31},
	date = {2024},
	langid = {english},
	note = {Mokpo Hankook Hosp
Biomed \& Healthcare Res Inst
{JCR分区}: Q1
中科院分区升级版: 医学3区
影响因子: 3.3
5年影响因子: 3.7},
	keywords = {{ccfInfo}: Not Found, {citationNumber}: 10},
}

@article{abou_karam_revolutionizing_2024,
	title = {Revolutionizing medical education: {ChatGPT}3.5 ability to behave as a virtual patient},
	volume = {34},
	issn = {2156-8650},
	doi = {10.1007/s40670-024-02121-w},
	abstract = {{ChatGPT}3.5 is a promising tool for medical education. It provides an affordable, accessible platform for medical students to practice their clinical skills across various medical scenarios. Additionally, it complements, not replaces, actual patient-doctor interactions due to its lack of real physical examination and emotional and non-verbal communication capabilities. Finally, effective utilization of {ChatGPT} requires careful prompt crafting and clinician guidance to navigate its limitations.},
	pages = {1559--1564},
	number = {6},
	journaltitle = {Medical Science Educator},
	shortjournal = {Med. Sci. Educ.},
	author = {Abou Karam, Gaby},
	urldate = {2024-07-29},
	date = {2024-12},
	langid = {english},
	note = {中科院分区升级版: 教育学4区
影响因子: 1.8
5年影响因子: 1.9},
	keywords = {{ccfInfo}: Not Found, {citationNumber}: 0},
}

@article{van_bulck_what_2024,
	title = {What if your patient switches from dr. Google to dr. {ChatGPT}? A vignette-based survey of the trustworthiness, value, and danger of {ChatGPT}-generated responses to health questions},
	volume = {23},
	issn = {1474-5151},
	doi = {10.1093/eurjcn/zvad038},
	abstract = {{ChatGPT} is a new artificial intelligence system that revolutionizes the way how information can be sought and obtained. In this study, the trustworthiness, value, and danger of {ChatGPT}-generated responses on four vignettes that represented virtual patient questions were evaluated by 20 experts in the domain of congenital heart disease, atrial fibrillation, heart failure, or cholesterol. Experts generally considered {ChatGPT}-generated responses trustworthy and valuable, with few considering them dangerous. Forty percent of the experts found {ChatGPT} responses more valuable than Google. Experts appreciated the sophistication and nuances in the responses but also recognized that responses were often incomplete and sometimes misleading.},
	pages = {95--98},
	number = {1},
	journaltitle = {European Journal of Cardiovascular Nursing},
	shortjournal = {Eur. J. Cardiovasc. Nurs.},
	author = {Van Bulck, Liesbet and Moons, Philip},
	urldate = {2023-05-14},
	date = {2024-01-12},
	langid = {english},
	note = {Res Fdn Flanders {FWO}
{JCR分区}: Q1
中科院分区升级版: 医学3区
影响因子: 3.9
5年影响因子: 3.7},
	keywords = {{ccfInfo}: Not Found, {citationNumber}: 61},
}

@article{sardesai_utilizing_2024,
	title = {Utilizing generative conversational artificial intelligence to create simulated patient encounters: A pilot study for anaesthesia training},
	volume = {100},
	issn = {0032-5473},
	doi = {10.1093/postmj/qgad137},
	abstract = {Purpose of the study: Generative conversational artificial intelligence ({AI}) has huge potential to improve medical education. This pilot study evaluated the possibility of using a 'no-code' generative {AI} solution to create 2D and 3D virtual avatars, that trainee doctors can interact with to simulate patient encounters.Methods: The platform 'Convai' was used to create a virtual patient avatar, with a custom backstory, to test the feasibility of this technique. The virtual patient model was set up to allow trainee anaesthetists to practice answering questions that patients' may have about interscalene nerve blocks for open reduction and internal fixation surgery. This tool was provided to anaesthetists to receive their feedback and evaluate the feasibility of this approach.Results: Fifteen anaesthetists were surveyed after using the tool. The tool had a median score [interquartile range ({IQR})] of 9 [7-10] in terms of how intuitive and user-friendly it was, and 8 [7-10] in terms of accuracy in simulating patient responses and behaviour. Eighty-seven percent of respondents felt comfortable using the model.Conclusions: By providing trainees with realistic scenarios, this technology allows trainees to practice answering patient questions regardless of actor availability, and indeed from home. Furthermore, the use of a 'no-code' platform allows clinicians to create customized training tools tailored to their medical specialties. While overall successful, this pilot study highlighted some of the current drawbacks and limitations of generative conversational {AI}, including the risk of outputting false information. Additional research and fine-tuning are required before generative conversational {AI} tools can act as a substitute for actors and peers.},
	pages = {237--241},
	number = {1182},
	journaltitle = {Postgraduate Medical Journal},
	shortjournal = {Postgrad. Med. J.},
	author = {Sardesai, Neil and Russo, Paolo and Martin, Jonathan and Sardesai, Anand},
	urldate = {2024-01-29},
	date = {2024-03-18},
	langid = {english},
	note = {{JCR分区}: Q1
中科院分区升级版: 医学4区
影响因子: 2.7
5年影响因子: 3.1},
	keywords = {{ccfInfo}: Not Found, {citationNumber}: 3},
}

@article{sharma_holistic_2023,
	title = {A holistic approach to remote patient monitoring, fueled by {ChatGPT} and metaverse technology: The future of nursing education},
	volume = {131},
	issn = {0260-6917},
	doi = {10.1016/j.nedt.2023.105972},
	abstract = {{ChatGPT} and Metaverse are contemporary artificial intelligence tools that are increasingly being used in healthcare professional training, particularly for remote patient monitoring. These technologies offer immersive and personalized learning experiences for nurses, improving their skills and confidence in managing remote patient care. {ChatGPT} can create simulated patient interactions that mimic real-life scenarios, while the Metaverse can provide virtual reality simulations and scenarios for nurses to practice and learn in a safe and controlled environment. The unification of {ChatGPT} and Metaverse technology in nursing education can enrich the learning experience and equip nurses with the necessary skills for remote patient monitoring, ultimately leading to improved patient outcomes and quality of care.},
	journaltitle = {Nurse Education Today},
	shortjournal = {Nurse Educ. Today},
	author = {Sharma, Manik and Sharma, Samriti},
	urldate = {2023-10-30},
	date = {2023-12},
	langid = {english},
	note = {{JCR分区}: Q1
中科院分区升级版: 教育学2区
影响因子: 4.2
5年影响因子: 4.9},
	keywords = {{ccfInfo}: Not Found, {citationNumber}: 20},
}

@article{park_clinical_2025,
	title = {Clinical performance and communication skills of {ChatGPT} versus physicians in emergency medicine: Simulated patient study},
	volume = {13},
	issn = {2291-9694},
	doi = {10.2196/68409},
	abstract = {Background: Emergency medicine can benefit from artificial intelligence ({AI}) due to its unique challenges, such as high patient volume and the need for urgent interventions. However, it remains difficult to assess the applicability of {AI} systems to real-world emergency medicine practice, which requires not only medical knowledge but also adaptable problem-solving and effective communication skills. Objective: We aimed to evaluate {ChatGPT}'s ({OpenAI}) performance in comparison to human doctors in simulated emergency medicine settings, using the framework of clinical performance examination and written examinations. Methods: In total, 12 human doctors were recruited to represent the medical professionals. Both {ChatGPT} and the human doctors were instructed to manage each case like real clinical settings with 12 simulated patients. After the clinical performance examination sessions, the conversation records were evaluated by an emergency medicine professor on history taking, clinical accuracy, and empathy on a 5-point Likert scale. Simulated patients completed a 5-point scale survey including overall comprehensibility, credibility, and concern reduction for each case. In addition, they evaluated whether the doctor they interacted with was similar to a human doctor. An additional evaluation was performed using vignette-based written examinations to assess diagnosis, investigation, and treatment planning. The mean scores from {ChatGPT} were then compared with those of the human doctors. Results: {ChatGPT} scored significantly higher than the physicians in both history-taking (mean score 3.91, {SD} 0.67 vs mean score 2.67, {SD} 0.78, P{\textless}.001) and empathy (mean score 4.50, {SD} 0.67 vs mean score 1.75, {SD} 0.62, P{\textless}.001). However, there was no significant difference in clinical accuracy. In the survey conducted with simulated patients, {ChatGPT} scored higher for concern reduction (mean score 4.33, {SD} 0.78 vs mean score 3.58, {SD} 0.90, P=.04). For comprehensibility and credibility, {ChatGPT} showed better performance, but the difference was not significant. In the similarity assessment score, no significant difference was observed (mean score 3.50, {SD} 1.78 vs mean score 3.25, {SD} 1.86, P=.71). Conclusions: {ChatGPT}'s performance highlights its potential as a valuable adjunct in emergency medicine, demonstrating comparable proficiency in knowledge application, efficiency, and empathetic patient interaction. These results suggest that a collaborative health care model, integrating {AI} with human expertise, could enhance patient care and outcomes.},
	journaltitle = {{JMIR} Medical Informatics},
	shortjournal = {{JMIR} Med. Inf.},
	author = {Park, {ChulHyoung} and An, Min Ho and Hwang, Gyubeom and Park, Rae Woong and An, Juho},
	urldate = {2025-08-09},
	date = {2025},
	langid = {english},
	note = {{BK}21 R\&E Initiat Adv Precis Med
{JCR分区}: Q2
中科院分区升级版: 医学3区
影响因子: 3.8
5年影响因子: 3.8},
	keywords = {{ccfInfo}: Not Found, {citationNumber}: 0},
}

@article{thorat_role_2024,
	title = {The role of chatbot {GPT} technology in undergraduate dental education},
	volume = {16},
	issn = {2168-8184},
	doi = {10.7759/cureus.54193},
	abstract = {This comprehensive article explores the transformative role of Chatbot {GPT}, based on the {GPT}-3 architecture, in revolutionizing dental education. The focus is on its impact across various facets, including personalized learning pathways, integration into virtual patient simulation scenarios, 24/7 accessibility, multilingual support, interactive dental dictionary functionality, evidence-based learning, and assessment and evaluation of dental students. The objective is to showcase how Chatbot {GPT} enhances educational experiences, promotes inclusivity, and aligns with contemporary pedagogical principles. Chatbot {GPT} emerges as a powerful ally in dental education, offering personalized learning experiences, risk-free clinical simulations, continuous accessibility, multilingual support, instant terminology assistance, evidence-based learning resources, and real -time assessment capabilities. Its adaptability caters to diverse learning needs, fostering a learner-centered approach and promoting lifelong learning for both dental students and practitioners. As a versatile tool, Chatbot {GPT} not only transforms the educational journey but also serves as a valuable asset for continuous professional development in the dynamic landscape of dentistry.},
	number = {2},
	journaltitle = {Cureus Journal of Medical Science},
	shortjournal = {Cureus J. Med. Sci.},
	author = {Thorat, Vinayak A. and Rao, Prajakta and Joshi, Nilesh and Talreja, Prakash and Shetty, Anupa},
	urldate = {2024-04-24},
	date = {2024-02-14},
	langid = {english},
	note = {中科院分区升级版: 医学4区
影响因子: 1.3
5年影响因子: 1.3},
	keywords = {{ccfInfo}: Not Found, {citationNumber}: 1},
}

@article{sun_empowering_2024,
	title = {Empowering users in digital privacy management through interactive {LLM}-based agents},
	abstract = {This paper presents a novel application of large language models ({LLMs}) to enhance user comprehension of privacy policies through an interactive dialogue agent. We demonstrate that {LLMs} significantly outperform traditional models in tasks like Data Practice Identification, Choice Identification, Policy Summarization, and Privacy Question Answering, setting new benchmarks in privacy policy analysis. Building on these findings, we introduce an innovative {LLM}-based agent that functions as an expert system for processing website privacy policies, guiding users through complex legal language without requiring them to pose specific questions. A user study with 100 participants showed that users assisted by the agent had higher comprehension levels (mean score of 2.6 out of 3 vs. 1.8 in the control group), reduced cognitive load (task difficulty ratings of 3.2 out of 10 vs. 7.8), increased confidence in managing privacy, and completed tasks in less time (5.5 minutes vs. 15.8 minutes). This work highlights the potential of {LLM}-based agents to transform user interaction with privacy policies, leading to more informed consent and empowering users in the digital services landscape.},
	journaltitle = {Empowering Users in Digital Privacy Management Through Interactive Llm-based Agents},
	shortjournal = {Empower. Users Digit. Priv. Manag. Through Interact. Llm-based Agents},
	author = {Sun, B. and Zhou, Y. and Jiang, H.},
	urldate = {2024-10-31},
	date = {2024},
	langid = {english},
	keywords = {⛔ No {DOI} found, {citationNumber}: 0, {ccfInfo}: {CCF}-None {ICLR}},
}

@article{chang_imitation_2025,
	title = {Imitation game for adversarial disillusion with chain-of-thought reasoning in generative {AI}},
	volume = {13},
	issn = {2169-3536},
	doi = {10.1109/ACCESS.2025.3574016},
	abstract = {As the cornerstone of artificial intelligence, machine perception confronts a fundamental threat posed by adversarial illusions. These adversarial attacks manifest in two primary forms: deductive illusion, where specific stimuli are crafted based on the victim model's general decision logic, and inductive illusion, where the victim model's general decision logic is shaped by specific stimuli. The former exploits the model's decision boundaries to create a stimulus that, when applied, interferes with its decision-making process. The latter reinforces a conditioned reflex in the model, embedding a backdoor during its learning phase that, when triggered by a stimulus, causes aberrant behaviors. The multifaceted nature of adversarial illusions calls for a unified defence framework, addressing vulnerabilities across various forms of attack. In this study, we propose a disillusion paradigm based on the concept of an imitation game. At the heart of the imitation game lies a multimodal generative agent, steered by chain-of-thought reasoning, which observes, internalizes and reconstructs the semantic essence of a sample, liberated from the classic pursuit of reversing the sample to its original state. As a proof of concept, we conduct experimental simulations using a multimodal generative dialogue agent and evaluates the methodology under a variety of attack scenarios. Experimental results demonstrate that the proposed framework consistently neutralizes both deductive and inductive adversarial illusions across diverse white-box and black-box attack scenarios.},
	pages = {95085--95093},
	journaltitle = {{IEEE} Access},
	shortjournal = {{IEEE} Access},
	author = {Chang, Ching-Chun and Chen, Fan-Yun and Gu, Shih-Hong and Gao, Kai and Wang, Hanrui and Echizen, Isao},
	urldate = {2025-06-25},
	date = {2025},
	langid = {english},
	note = {Grad Inst Adv Studies {SOKENDAI}
{JCR分区}: Q2
中科院分区升级版: 计算机科学4区
影响因子: 3.6
5年影响因子: 3.9
{EI}: 是},
	keywords = {{citationNumber}: 0, {ccfInfo}: {CCF}-None {ACCESS}},
}

@article{shi_c-path_2025,
	title = {C-{PATH}: Conversational patient assistance and triage in healthcare system},
	abstract = {Navigating healthcare systems can be complex and overwhelming, creating barriers for patients seeking timely and appropriate medical attention. In this paper, we introduce C-{PATH} (Conversational Patient Assistance and Triage in Healthcare), a novel conversational {AI} system powered by large language models ({LLMs}) designed to assist patients in recognizing symptoms and recommending appropriate medical departments through natural, multi-turn dialogues. C-{PATH} is fine-tuned on medical knowledge, dialogue data, and clinical summaries using a multi-stage pipeline built on the {LLaMA}3 architecture. A core contribution of this work is a {GPT}-based data augmentation framework that transforms structured clinical knowledge from {DDXPlus} into lay-person-friendly conversations, allowing alignment with patient communication norms. We also implement a scalable conversation history management strategy to ensure long-range coherence. Evaluation with {GPTScore} demonstrates strong performance across dimensions such as clarity, informativeness, and recommendation accuracy. Quantitative benchmarks show that C-{PATH} achieves superior performance in {GPT}-rewritten conversational datasets, significantly outperforming domain-specific baselines. C-{PATH} represents a step forward in the development of user-centric, accessible, and accurate {AI} tools for digital health assistance and triage.},
	journaltitle = {C-{PATH}: Conversational Patient Assistance and Triage in Healthcare System},
	shortjournal = {C-{PATH}: Conversational Patient Assist. Triage Healthc. Syst.},
	author = {Shi, Q. and Han, Q. and Soares, C.},
	urldate = {2025-06-27},
	date = {2025},
	langid = {english},
	keywords = {⛔ No {DOI} found, {ccfInfo}: {CCF}-None {CORR}, {citationNumber}: 0},
}

@article{dodson_video-driven_2025,
	title = {Video-driven active learning strategies to enhance simulation preparation},
	volume = {100},
	issn = {1876-1399},
	doi = {10.1016/j.ecns.2025.101693},
	abstract = {Background: There is a continued call for research to determine the most effective methods, best timing, and impact of active teaching strategies on nursing student simulation preparation. Method: A quantitative cross-sectional design with thematic analysis of students open-ended responses was used. Findings: The research findings indicate the positive impact of video-based interventions and role expectation guidelines on student engagement, anxiety, and preparation for simulation. Discussion: The use of generative-{AI} patient backstory videos, simulation role guidelines, and expert modeling videos are examples of novel active learning approaches to promote engagement and learning and reduce anxiety surrounding simulation preparation.},
	journaltitle = {Clinical Simulation in Nursing},
	shortjournal = {Clin. Simul. Nurs.},
	author = {Dodson, Tracy M. and Reed, Janet M. and Davis, Lisa},
	urldate = {2025-03-03},
	date = {2025-03},
	langid = {english},
	note = {{JCR分区}: Q1
中科院分区升级版: 医学3区
影响因子: 2.5
5年影响因子: 4.0},
	keywords = {{ccfInfo}: Not Found, {citationNumber}: Not Found},
}

@book{uskudar_design_2024,
	title = {Design and development of an {AI}-enhanced collaborative chat platform for medical education},
	isbn = {978-3-031-72312-4},
	series = {Technology Enhanced Learning for Inclusive and Equitable Quality Education: 19th European Conference on Technology Enhanced Learning, {EC}-{TEL} 2024, Proceedings. Lecture Notes in Computer Science (15160)},
	abstract = {Computer-supported collaborative learning ({CSCL}) can greatly benefit from adaptive scaffolding, which requires analyzing the contributions of each learner and taking actions to facilitate discussion. In this paper, we present a platform capable of discourse analysis and real-time support with {GPT}-based Conversational Agents ({CA}), providing an architecture supporting {CA} design. A case study within medical education fostering collaborative clinical reasoning about simulated patient cases in the {PaFaSi} environment is presented to demonstrate how an iterative design process involving subject matter experts can improve the performance of {GPT}-based {CAs}. Preliminary results of the pilot study show that the {PaFaSi} {CA} provided learners with adequate feedback as well as scaffolding for their collaborative clinical reasoning in most cases.},
	pagetotal = {176},
	author = {Uskudar, T. and Thiel, C. and Yildiz, D. and Grajcevci, A. and Singh, A. and Sharma, S. and Weinberger, A.},
	editor = {Ferreira Mello, R. and Rummel, N. and Jivet, I. and Pishtari, G. and Ruiperez Valiente, J.A.},
	urldate = {2024-11-07},
	date = {2024},
	langid = {english},
	doi = {10.1007/978-3-031-72312-4_24},
	note = {Pages: 81},
	keywords = {{citationNumber}: 0, {ccfInfo}: {CCF}-None {ECTEL}},
}

@article{yu_aipatient_2024,
	title = {{AIPatient}: Simulating patients with {EHRs} and {LLM} powered agentic workflow},
	abstract = {Simulated patient systems play a crucial role in modern medical education and research, providing safe, integrative learning environments and enabling clinical decision-making simulations. Large Language Models ({LLM}) could advance simulated patient systems by replicating medical conditions and patient-doctor interactions with high fidelity and low cost. However, ensuring the effectiveness and trustworthiness of these systems remains a challenge, as they require a large, diverse, and precise patient knowledgebase, along with a robust and stable knowledge diffusion to users. Here, we developed {AIPatient}, an advanced simulated patient system with {AIPatient} Knowledge Graph ({AIPatient} {KG}) as the input and the Reasoning Retrieval-Augmented Generation (Reasoning {RAG}) agentic workflow as the generation backbone. {AIPatient} {KG} samples data from Electronic Health Records ({EHRs}) in the Medical Information Mart for Intensive Care ({MIMIC})-{III} database, producing a clinically diverse and relevant cohort of 1,495 patients with high knowledgebase validity (F1 0.89). Reasoning {RAG} leverages six {LLM} powered agents spanning tasks including retrieval, {KG} query generation, abstraction, checker, rewrite, and summarization. This agentic framework reaches an overall accuracy of 94.15\% in {EHR}-based medical Question Answering ({QA}), outperforming benchmarks that use either no agent or only partial agent integration. Our system also presents high readability (median Flesch Reading Ease 77.23; median Flesch Kincaid Grade 5.6), robustness ({ANOVA} F-value 0.6126, p{\textless}0.1), and stability ({ANOVA} F-value 0.782, p{\textless}0.1). The promising performance of the {AIPatient} system highlights its potential to support a wide range of applications, including medical education, model evaluation, and system integration.},
	journaltitle = {Aipatient: Simulating Patients with Ehrs and {LLM} Powered Agentic Workflow},
	shortjournal = {Aipatient: Simulating Patients Ehrs {LLM} Powered Agentic Work.},
	author = {Yu, H. and Zhou, J. and Li, L. and Chen, S. and Gallifant, J. and Shi, A. and Li, X. and Hua, W. and Jin, M. and Chen, G. and Zhou, Y. and Li, Z. and Gupte, T. and Chen, M.-L. and Azizi, Z. and Zhang, Y. and Assimes, T.L. and Ma, X. and Bitterman, D.S. and Lu, L. and Fan, L.},
	urldate = {2024-10-18},
	date = {2024},
	langid = {english},
	keywords = {⛔ No {DOI} found, {ccfInfo}: {CCF}-None {CORR}, {citationNumber}: 0},
}

@book{wu_incorporate_2023,
	title = {Incorporate personas and emotions into dialog generation},
	isbn = {979-8-3503-5773-8},
	series = {2023 5th International Academic Exchange Conference on Science and Technology Innovation ({IAECST})},
	abstract = {Since the Turing test, creating believable open-domain dialogues has been a basic problem in the study of artificial intelligence. Achieving success with dialogue models can greatly improve natural human-computer interactions and open up new possibilities for applications such as chatbots for therapy. Incorporating emotional information into dialogue systems and giving them personas can enhance user satisfaction by fostering more natural communication and human-like conversations. Both of these study directions are comparatively well-established, with important accomplishments in them. On the other hand, various roles in real-life discussion scenarios portray emotions in different ways. In order to create more fulfilling and human-like discussions, we investigate in this study the integration of personas and emotions in dialogue creation systems. Through the combination of explicit and implicit persons, we tackle the problem of individualized and emotional conversation. While implicit personas are gleaned from linguistic style, colloquial idioms, and personality attributes, explicit personas are derived from user profiles. Explicit personas and emotional labels are incorporated into the dialogue agent, and implicit personas are captured through the use of latent variables in a pre-trained Transformer model. Our suggested method enhances the authenticity of discussions and user experience by producing responses that are consistent with personas and emotions, hence improving the quality of communication.},
	pagetotal = {714},
	author = {Wu, Y. and Liu, C. and Guo, W.},
	urldate = {2024-05-10},
	date = {2023},
	langid = {english},
	doi = {10.1109/IAECST60924.2023.10503339},
	note = {Pages: 8},
	keywords = {{ccfInfo}: Not Found, {citationNumber}: 0},
}

@article{dhanasekaran_developing_2024,
	title = {Developing a high-performing customized ai tumor board tool for hcc staging and management},
	volume = {166},
	issn = {0016-5085},
	doi = {10.1016/S0016-5085(24)02514-9},
	pages = {S884--S884},
	number = {5},
	journaltitle = {Gastroenterology},
	shortjournal = {Gastroenterology},
	author = {Dhanasekaran, Renumathy and Daugherty, Tami and Kwo, Paul Yien and Ghaziani, T. Tara and Masuoka, Howard and Elango, Vetri Venthan},
	urldate = {2024-10-30},
	date = {2024-05},
	langid = {english},
	note = {{JCR分区}: Q1
中科院分区升级版: 医学1区
影响因子: 25.1
5年影响因子: 26.9},
	keywords = {{ccfInfo}: Not Found, {citationNumber}: 0},
}

@article{eraybar_transforming_2024,
	title = {Transforming emergency triage: A preliminary, scenario-based cross-sectional study comparing artificial intelligence models and clinical expertise for enhanced accuracy},
	volume = {125},
	issn = {0006-9248},
	doi = {10.4149/BLL_2024_114},
	abstract = {{INTRODUCTION}: This study examines triage judgments in emergency settings and compares the outcomes of artificial intelligence models for healthcare professionals. It discusses the disparities in precision rates between subjective evaluations by health professionals with objective assessments of {AI} systems. {MATERIALAND} {METHOD}: For the analysis of the efficacy of emergency triage; 50 virtual patient scenarios had been created. Emergency medicine residents and other healthcare providers who had triage education were tasked with categorizing triage levels for virtual patient scenarios. Also artificial intelligence systems, tasked for resolving the same scenarios. All of them were asked to use three color-coded triage of the Republic of Turkey Ministry of Health. The answer keys were created by consensus of the researchers. In addition, Emergency medicine specialists were asked to evaluate the acuity level of each scenario in order to perform sub-analyses. {RESULTS}: The study consisted of 86 healthcare professionals, comprising 31 Emergency medicine residents (26.5\%), 1 paramedic (0.9\%), 5 emergency health technicians (4.3\%), and 80 nurses (68.4\%). Google Bard {AI} and {OpenAI} Chat {GPT} v.3.5 were used as artificial intelligence systems. The responses compared with the answer key to determine each groups efficacy. As planned the responses from healthcare professionals were analyzed individually for acuity level of scenarios. Emergency medicine residents and other groups of healthcare providers had significantly higher numbers of correct answers compared to Google Bard and Chat {GPT} (n=30.7 vs n=25.5). There was no significant difference between {ChatGPT} and Bard for low and high acuity scenarios (p=0.821) {CONCLUSION}: {AI} models can examine extensive data sets and make more accurate and quicker triage judgments with sophisticated algorithms. However, in this study, we found that the triage ability of artificial intelligence is not as sufficient as humans. A more efficient triage system can be developed by integrating artificial intelligence with human input, rather than solely relying on technology (Tab. 4, Ref. 41). Text in {PDF} www.elis.sk},
	pages = {738--743},
	number = {11},
	journaltitle = {Bratislava Medical Journal},
	shortjournal = {Bratisl. Med. J.},
	author = {Eraybar, Suna and Dal, Evren and Aydin, Mevlut Okan and Begenen, Maruf},
	urldate = {2024-12-09},
	date = {2024},
	langid = {english},
	note = {Univ Hlth Sci
Bursa Gemlik State Hosp
{JCR分区}: Q2
影响因子: 1.1
5年影响因子: 1.4},
	keywords = {{ccfInfo}: Not Found, {citationNumber}: 0},
}

@article{kambire_designing_2025,
	title = {Designing a custom {GPT} model for medical dialogue simulation},
	volume = {328},
	issn = {1879-8365},
	doi = {10.3233/SHTI250663},
	abstract = {The introduction of the Licence-Master-Doctorate ({LMD}) system in Africa, particularly in Burkina Faso, has created challenges for medical training due to a lack of infrastructure and personnel. This study develops a custom {GPT} model for medical dialogue simulation, overcoming the limitations of a previous {MLP} model. A structured dataset was designed, grouping diseases into modules and defining patient profiles. An open-source {GPT}-2 model was modified and trained, with user interaction facilitated through an {API}. After initial training, the model showed promising results, indicating stable learning. This model offers better context management and customization suited for medical dialogues. Future improvements include expanding to other pathologies and optimizing performance for effective integration into medical training in Africa.},
	pages = {11--15},
	journaltitle = {Studies in Health Technology and Informatics},
	shortjournal = {Stud. Health Technol. Inf.},
	author = {Kambire, Jonathan and Barro, Seydou Golo and Staccini, Pascal},
	urldate = {2025-07-03},
	date = {2025-06-26},
	langid = {english},
	note = {{EI}: 是},
	keywords = {{ccfInfo}: Not Found, {citationNumber}: 0},
}

@article{ryu_development_2024,
	title = {Development and application of a {ChatGPT}-based simulation training platform for korean medicine},
	volume = {35},
	issn = {1226-6396},
	abstract = {Objectives: This study aimed to develop a {ChatGPT}-based stimulation training platform for Korean medicine ({KM}) education to provide students with virtual patient interactions and enhance their clinical competencies and evaluate its performance.Methods: A web-based platform integrating {ChatGPT} {API} was developed using Node.js and {MongoDB} with a react-based frontend interface. The platform included functions for instructors to create patient scenarios and for students to conduct simulated clinical consultations. The system was piloted with 47 fourth-year {KM} students in a {KM} Neuropsychiatry course, focusing on suicide risk assessment. Student perceptions were evaluated through an anonymous survey measuring satisfaction with simulated consultation experience and {AI} chatbot usability.Results: Of a total of 47 students, 42 completed the survey with a response rate of 89.4\%. Simulation experience received high satisfaction scores across multiple dimensions, including interest (4.44± 0.62), appropriateness (4.71±0.38), knowledge acquisition (4.24±0.79), and skill development (4.14± 0.62). The chatbot system demonstrated strong usability scores in usefulness (4.40±0.54), accessibility (4.42±0.56), and overall discoverability (4.43±0.63). However, students expressed some skepticism about the authenticity of virtual patient responses (3.69±0.95).Conclusions: The platform shows promise as an accessible and standardized tool for clinical education in {KM}. While it effectively addresses resource constraints in traditional standardized patient programs, its low authenticity ratings suggest that it should be used to complement rather than replace conventional clinical training methods. Future developments should focus on enhancing response authenticity and expanding the range of clinical scenarios while maintaining high levels of accessibility and user satisfaction.},
	pages = {413--427},
	number = {4},
	journaltitle = {The Korean Society of Oriental Neuropsychiatry},
	shortjournal = {Korean Soc. Orient. Neuropsychiatry},
	author = {Ryu, Jin-Woo and Kwon, Chan-Young and Park, Jea-Seong and Lim, Seong-Ryong and Jeon, Hye-Li and Kim, Hui-Jun and Kim, Sung-Hee},
	urldate = {2025-01-26},
	date = {2024},
	langid = {english},
	keywords = {⛔ No {DOI} found, {ccfInfo}: Not Found, {citationNumber}: Not Found},
}

@article{szydlak_comparison_2025,
	title = {Comparison of human and {GPT}-generated concept maps in a clinical reasoning collection of educational virtual patients},
	volume = {327},
	issn = {1879-8365},
	doi = {10.3233/SHTI250538},
	abstract = {This study investigates the potential of a generative pre-trained transformer ({GPT}) model for creating clinical reasoning concept maps for virtual patient cases to compare these maps with those generated by clinicians for 20 diverse clinical scenarios. To evaluate the model's alignment with clinicians' approach, precision, and recall metrics were calculated. For concepts, the recall was between 46\%-74\%, while precision was between 16\%-50\%. The custom {GPT} model identified a higher number of medical concepts than clinicians. The obtained results substantiate its potential as a valuable tool for supporting the creation of educational concept maps. {GPT}-generated maps can enhance the process of map creation by introducing additional concepts that assist clinicians and medical educators in considering alternative diagnoses, tests, or treatments to facilitate student feedback.},
	pages = {1024--1028},
	journaltitle = {Studies in Health Technology and Informatics},
	shortjournal = {Stud. Health Technol. Inf.},
	author = {Szydlak, Renata and Kiyak, Yavuz Selim and Hege, Inga and Torre, Dario and Kononowicz, Andrzej A},
	urldate = {2025-05-20},
	date = {2025-05-15},
	langid = {english},
	note = {{EI}: 是},
	keywords = {{ccfInfo}: Not Found, {citationNumber}: 0},
}

@article{abi-rafeh_complications_2023,
	title = {Complications following facelift and neck lift: Implementation and assessment of large language model and artificial intelligence ({ChatGPT}) performance across 16 simulated patient presentations},
	issn = {0364-216X},
	doi = {10.1007/s00266-023-03538-1},
	abstract = {Introduction {ChatGPT} represents a potential resource for patient guidance and education, with the possibility for quality improvement in healthcare delivery. The present study evaluates the role of {ChatGPT} as an interactive patient resource, and assesses its performance in identifying, triaging, and guiding patients with concerns of postoperative complications following facelift and neck lift surgery.Methods Sixteen patient profiles were generated to simulate postoperative patient presentations, with complications of varying acuity and severity. {ChatGPT} was assessed for its accuracy in generating a differential diagnosis, soliciting a history, providing the most-likely diagnosis, the appropriate disposition, treatments/interventions to begin from home, and red-flag symptoms necessitating an urgent presentation to the emergency department.Results Overall accuracy in providing a complete differential diagnosis in response to simulated presentations was 85\%, with an accuracy of 88\% in identifying the most-likely diagnosis after history-taking. However, appropriate patient dispositions were suggested in only 56\% of cases. Relevant home treatments/interventions were suggested with an 82\% accuracy, and red-flag symptoms with a 73\% accuracy. A detailed analysis, stratified according to latency of postoperative presentation ({\textless}48 h, 48 h-1 week, or {\textgreater}1 week), and according to acuity of complications, is presented herein.Conclusions {ChatGPT} overestimated the urgency of indicated patient dispositions in 44\% of cases, concerning for potential unnecessary increase in healthcare resource utilization. Imperfect performance, and the tool's tendency for overinclusion in its responses, risk increasing patient anxiety and straining physician-patient relationships. While artificial intelligence has great potential in triaging postoperative patient concerns, and improving efficiency and resource utilization, {ChatGPT}'s performance, in its current form, demonstrates a need for further refinement before its safe and effective implementation in facial aesthetic surgical practice.},
	journaltitle = {Aesthetic Plastic Surgery},
	shortjournal = {Aesthetic Plast. Surg.},
	author = {Abi-Rafeh, Jad and Hanna, Steven and Bassiri-Tehrani, Brian and Kazan, Roy and Nahai, Foad},
	urldate = {2023-08-31},
	date = {2023-08-17},
	langid = {english},
	note = {{JCR分区}: Q1
中科院分区升级版: 医学3区
影响因子: 2.8
5年影响因子: 2.9},
	keywords = {{ccfInfo}: Not Found, {citationNumber}: 15},
}

@article{li_dialogue-based_2025,
	title = {Dialogue-based disease diagnosis using hierarchical reinforcement learning with multi-expert feedback},
	volume = {16},
	issn = {2158-107X},
	doi = {10.14569/IJACSA.2025.0160232},
	abstract = {In order to minimize the stochasticity of agents used in disease diagnosis within the dialogue system, and to enable them to interact with users based on the inherent connections between symptoms and diseases, while simultaneously addressing the issue of limited medical data, we propose the Hierarchical Reinforcement Learning with Multiexpert Feedback framework. The framework constructs a reward model in the lower-level networks of the hierarchical structure. Here, the discriminator leveraging the concept of adversarial networks generates rewards by evaluating the authenticity of symptom query sequences generated by the agent, and the large language model of human experts synthesizes various factors to assess the reasonableness of the agent's current symptom queries, thereby guiding the learning of the policy network. The algorithm addresses the deficiencies in data characteristics and improves the policy's capability to leverage feature information, thus making the process of disease diagnosis more aligned with clinical practice. Experimental results demonstrate that the proposed framework achieves diagnostic success rates of 61.5\% on synthetic datasets and 84.4\% on realworld datasets, while requiring fewer dialogue turns on average. Both metrics surpass those of conventional approaches, further indicating the framework's strong generalization ability.},
	pages = {298--306},
	number = {2},
	journaltitle = {International Journal of Advanced Computer Science and Applications},
	shortjournal = {Int. J. Adv. Comput. Sci. Appl.},
	author = {Li, Shi and Sun, Xueyao},
	urldate = {2025-03-16},
	date = {2025},
	langid = {english},
	note = {中科院分区升级版: 计算机科学4区
影响因子: 0.9
5年影响因子: 1.0
{EI}: 是},
	keywords = {{ccfInfo}: Not Found, {citationNumber}: Not Found},
}

@book{ng_real-time_2023,
	title = {Real-time hybrid language model for virtual patient conversations},
	isbn = {978-3-031-36272-9},
	series = {Artificial Intelligence in Education: 24th International Conference, {AIED} 2023, Proceedings. Lecture Notes in Computer Science, Lecture Notes in Artificial Intelligence (13916)},
	abstract = {Advancements in deep learning have enabled the development of online learning tools for medical training, which is important for remote learning. However, face-to-face interaction is essential for practicing human-centric skills such as clinical skills. Presently, in medical training, such interactions can be mimicked using deep learning methodologies. However, the understanding of such models is often limited whereby lightweight models are unable to generalize beyond scope while large language models tend to produce unexpected responses. To overcome this, we propose a hybrid lightweight and large language model for creating virtual patients, which can be used for real-time autonomous training of trainee doctors in clinical settings using online platforms. This ensures high-quality and standardized learning for all individuals regardless of location and background.},
	pagetotal = {780},
	author = {Ng, H.W. and Koh, A. and Foong, A. and Ong, J.},
	editor = {Wang, N. and Rebolledo-Mendez, G. and Matsuda, N. and Santos, O.C. and Dimitrova, V.},
	urldate = {2023-09-21},
	date = {2023},
	langid = {english},
	doi = {10.1007/978-3-031-36272-9_71},
	note = {Pages: 5},
	keywords = {{citationNumber}: 1, {ccfInfo}: {CCF}-None {AIED}},
}

@book{shayaninasab_enhancing_2024,
	title = {Enhancing patient intake process in mental health consultations using {RAG}-driven chatbot},
	isbn = {979-8-3315-1645-1},
	series = {2024 12th International Conference on Affective Computing and Intelligent Interaction Workshops and Demos ({ACIIW})},
	abstract = {In this paper, we develop and evaluate an empathic chatbot, called {EmoBot}, for a mental healthcare patient in-take scenario. {EmoBot} employs Retrieval-Augmented Generation ({RAG}) methods with Large Language Models ({LLMs}), to provide empathic support and advice, while ensuring the intake process is completed. We evaluate {EmoBot}'s performance both by automated metrics using available datasets and through dialogues with a simulated patient model that mimics varying levels of depression severity. Our evaluations showed good agreement between {EmoBot}'s categorization of depression severity levels and human raters. {EmoBot}'s topic classification system achieved 78.48\% accuracy on the Primate2022 dataset [1] without fine-tuning. {EmoBot}'s responses showed a 0.93 similarity with patient inputs, proving contextual relevance. These findings highlight the effectiveness of {RAG}-based methods in guiding and providing safety guardrails for {LLMs} and their potential as supportive tools for health assessment and support.},
	pagetotal = {256},
	author = {Shayaninasab, M. and Zahoor, M. and Yalcin, O.N.},
	urldate = {2025-06-06},
	date = {2024},
	langid = {english},
	doi = {10.1109/ACIIW63320.2024.00053},
	note = {Pages: 64},
	keywords = {{citationNumber}: 0, {ccfInfo}: {CCF}-None {ACII}},
}

@book{khandwaha_designing_2025,
	title = {Designing a simulated patient system for medical education},
	isbn = {979-8-4007-1527-3},
	series = {{CUI} '25: Proceedings of the 7th {ACM} Conference on Conversational User Interfaces},
	abstract = {The foundation of successful patient-doctor relationships lies in effective communication, which promotes patient autonomy, trust, and comprehension. As a result, medical education has placed growing emphasis on improving clinical communication skills. Medical students gain experience through interactions with standardized patients ({SPs}) - trained individuals who simulate specific patient scenarios in controlled educational settings. However, recruiting {SP} actors can be difficult, and students tend to have limited interactions with them (i.e., during weekly classes or final examination).In this work, we develop an {LLM}-driven simulated patient system in collaboration with an R1 research university's {SP} training program. The system consists of the patient agent, which simulates a {SP} case, alongside an educational agent, which can provide helpful suggestions and feedback to the user. We hope that this system can augment pre-existing standardized patient programs to improve clinical competency among medical students and professionals.},
	pagetotal = {30 (6 pp.)},
	author = {Khandwaha, A. and Law, E.},
	editor = {Sin, J. and Law, E. and Wallace, J. and Munteanu, C. and Korre, D.},
	urldate = {2025-07-25},
	date = {2025},
	langid = {english},
	doi = {10.1145/3719160.3735656},
	note = {Pages: 30 (6 pp.)},
	keywords = {{citationNumber}: 0, {ccfInfo}: {CCF}-None {CUI}},
}

@article{firdaus_i_2023,
	title = {I enjoy writing and playing, do you?: A personalized and emotion grounded dialogue agent using generative adversarial network},
	volume = {14},
	issn = {1949-3045},
	doi = {10.1109/TAFFC.2022.3155105},
	abstract = {Social chatbots have gained immense popularity, and their appeal lies in their capacity to respond to diverse requests, but also in their ability to develop an emotional connection with users. To develop and promote social chatbots, we need to concentrate on increasing user interaction and consider both the intellectual and emotional quotient in conversational agents. In this work, we propose the task of empathetic, personalized dialogue generation giving the machine the capability to respond emotionally and in accordance with the persona of the user. We design a generative adversarial framework, named {EP}-{GAN} (Empathy and Persona aware Generative Adversarial Network) to generate responses that are sensitive to the emotion of the user and corresponds to the persona. The persona information is encoded as memory vectors that, along with the dialogue history, are fed to the decoder for generation. An interactive adversarial learning framework is implemented to verify whether the generated responses elicit the emotion and persona in dialogues. Experimental results show that the {EP}-{GAN} framework significantly outperforms the existing baselines for both automatic and manual evaluation. We achieve an improvement of 1 point {BLEU}-4 and 2 points in the emotion accuracy metric compared to the best performing baseline.},
	pages = {2127--2138},
	number = {3},
	journaltitle = {{IEEE} Transactions on Affective Computing},
	shortjournal = {{IEEE} Trans. Affect. Comput.},
	author = {Firdaus, Mauajama and Thangavelu, Naveen and Ekbal, Asif and Bhattacharyya, Pushpak},
	urldate = {2023-10-26},
	date = {2023-09},
	langid = {english},
	note = {{JCR分区}: Q1
中科院分区升级版: 计算机科学1区
影响因子: 9.8
5年影响因子: 10.2
{EI}: 是},
	keywords = {{citationNumber}: 5, {ccfInfo}: {CCF}-B {TAC}},
}

@article{malhotra_blueprint_2025,
	title = {Blueprint for constructing an {AI}-based patient simulation to enhance the integration of foundational and clinical sciences in didactic immunology in a {US} doctor of pharmacy program: A step-by-step prompt engineering and coding toolkit},
	volume = {13},
	issn = {2226-4787},
	doi = {10.3390/pharmacy13020036},
	abstract = {While pharmacy education successfully employs various methodologies including case-based learning and simulated patient interactions, providing consistent, individualized guidance at scale remains challenging in team-based learning environments. Artificial intelligence ({AI}) offers potential solutions through automated facilitation, but its possible utility in pharmacy education remains unexplored. We developed and evaluated an {AI}-guided patient case discussion simulation to enhance learners' ability to integrate foundational science knowledge with clinical decision-making in a didactic immunology course in a {US} {PharmD} program. We utilized a large language model programmed with specific educational protocols and rubrics. Here, we present the step-by-step prompt engineering protocol as a toolkit. The system was structured around three core components in an immunology team-based learning activity: (1) symptomatology analysis, (2) laboratory test interpretation, and (3) pharmacist role definition and {PPCP}. Performance evaluation was conducted using a comprehensive rubric assessing multiple clinical reasoning and pharmaceutical knowledge domains. The standardized evaluation rubric showed reliable assessment across key competencies including condition identification (30\% weighting), laboratory test interpretation (40\% weighting), and pharmacist role understanding (30\% weighting). Our {AI} patient simulator offers a scalable solution for standardizing clinical case discussions while maintaining individualized learning experiences.},
	number = {2},
	journaltitle = {Pharmacy},
	shortjournal = {Pharmacy},
	author = {Malhotra, Ashim and Buller, Micah and Modi, Kunal and Pajazetovic, Karim and Wijesinghe, Dayanjan S.},
	urldate = {2025-05-04},
	date = {2025-03-01},
	langid = {english},
	note = {Calif Northstate Univ
Soap Note {AI}
中科院分区升级版: 医学4区
影响因子: 1.8
5年影响因子: 2.0},
	keywords = {{ccfInfo}: Not Found, {citationNumber}: 0},
}

@article{lee_improving_2024,
	title = {Improving dialogue agents by decomposing one global explicit annotation with local implicit multimodal feedback},
	abstract = {We describe an approach for aligning an {LLM}-based dialogue agent based on global (i.e., dialogue-level) rewards, while also taking into account naturally-occurring multimodal signals. At a high level, our approach (dubbed {GELI}) learns a local, turn-level reward model by decomposing the human-provided Global Explicit ({GE}) session-level reward, using Local Implicit ({LI}\} multimodal reward signals to crossmodally shape the reward decomposition step. This decomposed reward model is then used as part of the standard {RHLF} pipeline improve an {LLM}-based dialog agent. We run quantitative and qualitative human studies to evaluate the performance of our {GELI} approach, and find that it shows consistent improvements across various conversational metrics compared to baseline methods.},
	journaltitle = {Improving Dialogue Agents by Decomposing One Global Explicit Annotation with Local Implicit Multimodal Feedback},
	shortjournal = {Improv. Dialogue Agents Decomposing One Glob. Explic. Annot. Local Implicit Multimodal Feedback},
	author = {Lee, D.W. and Park, H.W. and Kim, Y. and Breazeal, C. and Morency, L.-P.},
	urldate = {2024-04-04},
	date = {2024},
	langid = {english},
	keywords = {⛔ No {DOI} found, {ccfInfo}: {CCF}-None {CORR}, {citationNumber}: 0},
}

@article{webb_proof_2023,
	title = {Proof of concept: Using {ChatGPT} to teach emergency physicians how to break bad news},
	volume = {15},
	issn = {2168-8184},
	doi = {10.7759/cureus.38755},
	abstract = {Background Breaking bad news is an essential skill for practicing physicians, particularly in the field of emergency medicine ({EM}). Patient-physician communication teachinghas previously relied on standardized patient scenarios and objective structured clinical examination formats. The novel use of artificial intelligence ({AI}) chatbot technology, such as Chat Generative Pre-trained Transformer ({ChatGPT}), may provide an alternative role in graduate medical education in this area. As a proof of concept, the author demonstrates how providing detailed prompts to the {AI} chatbot can facilitate the design of a realistic clinical scenario, enable active roleplay, and deliver effective feedback to physician trainees. Methods {ChatGPT}-3.5 language model was utilized to assist in the roleplay of breaking bad news.A detailed input prompt was designed to outline rules of play and grading assessment via a standardized scale. User inputs (physician role), chatbot outputs (patient role) and {ChatGPT}-generated feedback were recorded. Results {ChatGPT} set up a realistic training scenario on breaking bad news based on the initial prompt. Active roleplay as a patient in an emergency department setting was accomplished, and clear feedback was provided to the user through the application of the Setting up, Perception, Invitation, Knowledge, Emotions with Empathy, and Strategy or Summary ({SPIKES}) framework for breaking bad news. Conclusion The novel use of {AI} chatbot technology to assist educators is abundant with potential.{ChatGPT} was able to design an appropriate scenario, provide a means for simulated patient-physician roleplay, and deliver real-time feedback to the physician user. Future studies are required to expand use to a targeted group of {EM} physician trainees and provide best practice guidelines for {AI} use in graduate medical education.},
	pages = {e38755--e38755},
	number = {5},
	journaltitle = {Cureus},
	shortjournal = {Cureus},
	author = {Webb, Jeremy J},
	urldate = {2023-06-14},
	date = {2023-05},
	langid = {english},
	note = {中科院分区升级版: 医学4区
影响因子: 1.3
5年影响因子: 1.3},
	keywords = {{ccfInfo}: Not Found, {citationNumber}: 25},
}

@article{guo_end--end_2024,
	title = {An end-to-end model for photo-sharing multi-modal dialogue generation},
	abstract = {Photo-Sharing Multi-modal dialogue generation requires a dialogue agent not only to generate text responses but also to share photos at the proper moment. Using image text caption as the bridge, a pipeline model integrates an image caption model, a text generation model, and an image generation model to handle this complex multi-modal task. However, representing the images with text captions may loss important visual details and information and cause error propagation in the complex dialogue system. Besides, the pipeline model isolates the three models separately because discrete image text captions hinder end-to-end gradient propagation. We propose the first end-to-end model for photo-sharing multi-modal dialogue generation, which integrates an image perceptron and an image generator with a large language model. The large language model employs the Q-Former to perceive visual images in the input end. For image generation in the output end, we propose a dynamic vocabulary transformation matrix and use straight-through and gumbel-softmax techniques to align the large language model and stable diffusion model and achieve end-to-end gradient propagation. We perform experiments on {PhotoChat} and {DialogCC} datasets to evaluate our end-to-end model. Compared with pipeline models, the end-to-end model gains state-of-the-art performances on various metrics of text and image generation. More analysis experiments also verify the effectiveness of the end-to-end model for photo-sharing multi-modal dialogue generation.},
	journaltitle = {An End-to-end Model for Photo-sharing Multi-modal Dialogue Generation},
	shortjournal = {End-to-end Model Photo-shar. Multi-modal Dialogue Gener.},
	author = {Guo, P. and Liu, S. and Zhang, Y. and Long, D. and Xie, P. and Zhang, M. and Zhang, M.},
	urldate = {2024-08-29},
	date = {2024},
	langid = {english},
	keywords = {⛔ No {DOI} found, {ccfInfo}: {CCF}-None {CORR}, {citationNumber}: 0},
}

@article{dupont_evaluating_2025,
	title = {Evaluating podcasts as a tool for {OSCE} training: A randomized trial using generative {AI}-powered simulation},
	volume = {25},
	issn = {1472-6920},
	doi = {10.1186/s12909-025-06675-0},
	abstract = {{IntroductionObjective} Structured Clinical Examinations ({OSCEs}) are critical for assessing clinical competencies in medical education. While traditional teaching methods remain prevalent, this study introduces an innovative approach by evaluating the effectiveness of an {OSCE} preparation podcast in improving medical students' {OSCE} performance using nephrology as a proof of concept. This novel method offers a flexible and accessible format for supplementary learning, potentially revolutionizing medical education.{MethodsA} mono-centric randomized controlled trial was conducted among 50 fourth-year medical students. Participants were randomly assigned to either the podcast intervention group or a control group. Both groups completed six nephrology-specific {OSCE} stations on {DocSimulator}, a generative {AI}-powered virtual patient platform. Scores from three baseline and three post-intervention {OSCE} stations were compared. The primary outcome was the change in {OSCE} scores. Secondary outcomes included interest in nephrology and students' self-reported competence in nephrology-related skills.{ResultsThe} baseline {OSCE} scores did not differ between the two groups (23.8 +/- 3.9 vs. 23.3 +/- 5.3; p = 0.77). After the intervention, the podcast group demonstrated a significantly higher {OSCE} score compared to the control group (27.6 +/- 3.6 vs. 23.6 +/- 5.0; p = 0.002) with a greater improvement in {OSCE} scores (+ 3.52[0.7,6.5] vs. -1.22[-3,5.5]; p = 0.03). While the podcast did not increase students' intention to specialize in nephrology (4.2\% vs. 4.0\%; p = 0.99), it significantly improved their confidence in nephrology-related clinical skills (41.7\% vs. 16\%, p = 0.04). 68\% of students in the podcast group found {OSCE} training podcast useful for their {OSCE} preparation, and 96\% reported they would use it again.{ConclusionsThe} use of an {OSCE} preparation podcast significantly enhanced students' performance in {AI}-based simulations and confidence in nephrology clinical competencies. Podcasts represent a valuable supplementary tool for medical education, providing flexibility and supporting diverse learning styles.Trial {RegistrationNot} applicable.},
	number = {1},
	journaltitle = {{BMC} Medical Education},
	shortjournal = {{BMC} Med. Educ.},
	author = {Dupont, Vincent and Guerrot, Dominique and Bouazzi, Leila and Figueres, Lucile and Pers, Yves-Marie and Guenou, Emmanuel and Barbe, Coralie and Yauy, Kevin},
	urldate = {2025-03-29},
	date = {2025-03-24},
	langid = {english},
	note = {Compuute Io
{JCR分区}: Q1
中科院分区升级版: 教育学3区
影响因子: 3.2
5年影响因子: 3.8},
	keywords = {{ccfInfo}: Not Found, {citationNumber}: 0},
}

@article{leung_extent_2025,
	title = {The extent to which artificial intelligence can help fulfill metastatic breast cancer patient healthcare needs: A mixed-methods study},
	volume = {32},
	issn = {1198-0052},
	doi = {10.3390/curroncol32030145},
	abstract = {The Artificial Intelligence Patient Librarian ({AIPL}) was designed to meet the psychosocial and supportive care needs of Metastatic Breast Cancer ({MBC}) patients with {HR}+/{HER}2- subtypes. {AIPL} provides conversational patient education, answers user questions, and offers tailored online resource recommendations. This study, conducted in three phases, assessed {AIPL}'s impact on patients' ability to manage their advanced disease. In Phase 1, educational content was adapted for chatbot delivery, and over 100 credible online resources were annotated using a Convolutional Neural Network ({CNN}) to drive recommendations. Phase 2 involved 42 participants who completed pre- and post-surveys after using {AIPL} for two weeks. The surveys measured patient activation using the Patient Activation Measure ({PAM}) tool and evaluated user experience with the System Usability Scale ({SUS}). Phase 3 included focus groups to explore user experiences in depth. Of the 42 participants, 36 completed the study, with 10 participating in focus groups. Most participants were aged 40-64. {PAM} scores showed no significant differences between pre-survey (mean = 59.33, {SD} = 5.19) and post-survey (mean = 59.22, {SD} = 6.16), while {SUS} scores indicated good usability. Thematic analysis revealed four key themes: {AIPL} offers basic wellness and health guidance, provides limited support for managing relationships, offers limited condition-specific medical information, and is unable to offer hope to patients. Despite showing no impact on the {PAM}, possibly due to high baseline activation, {AIPL} demonstrated good usability and met basic information needs, particularly for newly diagnosed {MBC} patients. Future iterations will incorporate a large language model ({LLM}) to provide more comprehensive and personalized assistance.},
	number = {3},
	journaltitle = {Current Oncology},
	shortjournal = {Curr. Oncol.},
	author = {Leung, Yvonne W. and So, Jeremiah and Sidhu, Avneet and Asokan, Veenaajaa and Gancarz, Mathew and Gajjar, Vishrut Bharatkumar and Patel, Ankita and Li, Janice M. and Kwok, Denis and Nadler, Michelle B. and Cuthbert, Danielle and Benard, Philippe L. and Kumar, Vikaash and Cheng, Terry and Papadakos, Janet and Papadakos, Tina and Truong, Tran and Lovas, Mike and Wong, Jiahui},
	urldate = {2025-03-30},
	date = {2025-03-02},
	langid = {english},
	note = {Northeastern Univ
{JCR分区}: Q2
中科院分区升级版: 医学3区
影响因子: 3.4
5年影响因子: 3.3},
	keywords = {{ccfInfo}: Not Found, {citationNumber}: 0},
}

@book{hu_nurse_2025,
	title = {Nurse town: An {LLM}-powered simulation game for nursing education},
	isbn = {979-8-3315-2400-5},
	series = {2025 {IEEE} Conference on Artificial Intelligence ({CAI})},
	abstract = {The shortage of nurses remains a persistent challenge in the U.S. healthcare system, largely driven by a scarcity of clinical training opportunities for nursing students. This underscores the urgent need for innovative approaches in nursing education. While serious games have shown effectiveness, they still face limitations, particularly in providing diverse experiences and overcoming resource constraints. Leveraging advances in artificial intelligence ({AI}), Nurse Town is a novel digital simulation game designed to enhance critical nursing competencies, including clinical decision-making, effective communication, and empathy. Using Large Language Models ({LLMs}), we developed virtual patient avatars capable of simulating medical scenarios and engaging in natural, context-aware conversations. The game also features an {LLM}-based automated performance assessment component. Compared to traditional training methods, Nurse Town significantly reduces the demand for educational resources while ensuring consistent training quality. We present a minimum viable product ({MVP}) featuring one virtual patient with hypertension. Future development plans include expanding scenario diversity, enhancing avatar realism, and integrating Virtual Reality ({VR}).},
	pagetotal = {215},
	author = {Hu, Y. and Xiong, Q. and Yi, L. and Yoon, I.},
	urldate = {2025-07-25},
	date = {2025},
	langid = {english},
	doi = {10.1109/CAI64502.2025.00041},
	note = {Pages: 22},
	keywords = {{ccfInfo}: Not Found, {citationNumber}: 0},
}

@book{samson_fostering_2024,
	title = {Fostering a co-creation process for the development of an extended reality healthcare education resource},
	isbn = {978-3-031-56075-0},
	series = {Smart Mobile Communication \& Artificial Intelligence: Proceedings of the 15th {IMCL} Conference. Lecture Notes in Networks and Systems (937)},
	abstract = {The aim of this research is to create an immersive healthcare education resource using an extended reality ({XR}) platform. This platform leverages an existing software product, incorporating virtual patients with conversational capabilities driven by artificial intelligence ({AI}). The initial stage produced an early prototype focused on assessing an elderly virtual patient experiencing frailty. This scenario encompasses the hospital admission to post-discharge care at home, involving various healthcare professionals such as paramedics, emergency clinicians, diagnostic radiographers, geriatricians, physiotherapists, occupational therapists, nurses, operating department practitioners, dietitians, and social workers. The plan moving forward is to refine and expand this prototype through a co-creation with diverse stakeholders. The refinement process will include the introduction of updated scripts into the standard {AI} model. Furthermore, these scripts will be tested against a new hybrid model that combines generative {AI}. Ultimately, this resource will be co-designed to create a learning activity tailored for occupational therapy and physiotherapy students. This activity will undergo testing with a cohort of students, and the outcomes of this research are expected to inform the future development of interprofessional virtual simulated placements ({VSPs}). These placements will complement traditional clinical learning experiences, offering students an immersive environment to enhance their skills and knowledge in the healthcare field.},
	pagetotal = {205},
	author = {Samson, J. and Lameras, P. and Taylor, N. and Kneafsey, R.},
	editor = {Auer, M.E. and Tsiatsos, T.},
	urldate = {2024-07-12},
	date = {2024},
	langid = {english},
	doi = {10.1007/978-3-031-56075-0_20},
	note = {Pages: 12},
	keywords = {{ccfInfo}: Not Found, {citationNumber}: Not Found},
}

@article{preiksaitis_role_2024,
	title = {The role of large language models in transforming emergency medicine: Scoping review},
	volume = {12},
	issn = {2291-9694},
	doi = {10.2196/53787},
	abstract = {Background: Artificial intelligence ({AI}), more specifically large language models ({LLMs}), holds significant potential in revolutionizing emergency care delivery by optimizing clinical workflows and enhancing the quality of decision-making. Although enthusiasm for integrating {LLMs} into emergency medicine ({EM}) is growing, the existing literature is characterized by a disparate collection of individual studies, conceptual analyses, and preliminary implementations. Given these complexities and gaps in understanding, a cohesive framework is needed to comprehend the existing body of knowledge on the application of {LLMs} in Objective: Given the absence of a comprehensive framework for exploring the roles of {LLMs} in {EM}, this scoping review aims to systematically map the existing literature on {LLMs}' potential applications within {EM} and identify directions for future research. Addressing this gap will allow for informed advancements in the field. Methods: Using {PRISMA}-{ScR} (Preferred Reporting Items for Systematic Reviews and Meta-Analyses extension for Scoping Reviews) criteria, we searched Ovid {MEDLINE}, Embase, Web of Science, and Google Scholar for papers published between January 2018 and August 2023 that discussed {LLMs}' use in {EM}. We excluded other forms of {AI}. A total of 1994 unique titles and abstracts were screened, and each full-text paper was independently reviewed by 2 authors. Data were abstracted independently, and 5 authors performed a collaborative quantitative and qualitative synthesis of the data. Results: A total of 43 papers were included. Studies were predominantly from 2022 to 2023 and conducted in the United States and China. We uncovered four major themes: (1) clinical decision-making and support was highlighted as a pivotal area, with {LLMs} playing a substantial role in enhancing patient care, notably through their application in real-time triage, allowing early recognition of patient urgency; (2) efficiency, workflow, and information management demonstrated the capacity of {LLMs} to significantly boost operational efficiency, particularly through the automation of patient record synthesis, which could reduce administrative burden and enhance patient-centric care; (3) risks, ethics, and transparency were identified as areas of concern, especially regarding the reliability of {LLMs}' outputs, and specific studies highlighted the challenges of ensuring unbiased decision-making amidst potentially flawed training data sets, stressing the importance of thorough validation and ethical oversight; and (4) education and communication possibilities included {LLMs}' capacity to enrich medical training, such as through using simulated patient interactions that enhance communication skills. Conclusions: {LLMs} have the potential to fundamentally transform {EM}, enhancing clinical decision-making, optimizing workflows, and improving patient outcomes. This review sets the stage for future advancements by identifying key research areas: prospective validation of {LLM} applications, establishing standards for responsible use, understanding provider and patient perceptions, and improving physicians' {AI} literacy. Effective integration of {LLMs} into {EM} will require collaborative efforts and thorough evaluation to ensure these technologies can be safely and effectively applied.},
	journaltitle = {{JMIR} Medical Informatics},
	shortjournal = {{JMIR} Med. Inf.},
	author = {Preiksaitis, Carl and Ashenburg, Nicholas and Bunney, Gabrielle and Chu, Andrew and Kabeer, Rana and Riley, Fran and Ribeira, Ryan and Rose, Christian},
	urldate = {2024-05-25},
	date = {2024},
	langid = {english},
	note = {{JCR分区}: Q2
中科院分区升级版: 医学3区
影响因子: 3.8
5年影响因子: 3.8},
	keywords = {{ccfInfo}: Not Found, {citationNumber}: 10},
}

@article{kelly_design_2024,
	title = {Design, architecture and safety evaluation of an {AI} chatbot for an educational approach to health promotion in chronic medical conditions},
	volume = {248},
	issn = {1877-0509},
	doi = {10.1016/j.procs.2024.10.363},
	abstract = {This paper presents the design, architecture, and safety evaluation of an {AI} chatbot tailored for educational purposes in managing chronic medical conditions, focusing on Type 2 Diabetes Mellitus (T2DM). Leveraging conversational agents in health literacy, the chatbot integrates medically informed information, constrained responses, and response traceability to ensure appropriateness and compliance with protocols. By utilizing {ChatGPT} with retrieval augmented generation ({RAG}) and careful prompt engineering, the system ensures reliable, traceable, and privacy-conscious interactions. Safety and efficacy testing revealed just one inappropriate response (5\%) in a simulated patient conversation and 15 (75\%) fully appropriate responses. This study highlights the potential of {AI} chatbots in enhancing patient autonomy, reliability, and privacy in accessing medical knowledge for chronic conditions. All rights reserved Elsevier.},
	pages = {52--9},
	journaltitle = {Procedia Computer Science},
	shortjournal = {Procedia Comput. Sci.},
	author = {Kelly, A. and Noctor, E. and De Ven, P.V.},
	urldate = {2025-08-01},
	date = {2024},
	langid = {english},
	note = {{EI}: 是},
	keywords = {{ccfInfo}: Not Found, {citationNumber}: 0},
}

@article{oncu_ai-powered_2025,
	title = {{AI}-powered standardised patients: Evaluating {ChatGPT}-4o's impact on clinical case management in intern physicians},
	volume = {25},
	issn = {1472-6920},
	doi = {10.1186/s12909-025-06877-6},
	abstract = {{BackgroundArtificial} Intelligence is currently being applied in healthcare for diagnosis, decision-making and education. {ChatGPT}-4o, with its advanced language and problem-solving capabilities, offers an innovative alternative as a virtual standardised patient in clinical training. Intern physicians are expected to develop clinical case management skills such as problem-solving, clinical reasoning and crisis management. In this study, {ChatGPT}-4o's served as virtual standardised patient and medical interns as physicians on clinical case management. This study aimed to evaluate intern physicians' competencies in clinical case management; problem-solving, clinical reasoning, crisis management and explore the impact and potential of {ChatGPT}-4o as a viable tool for assessing these competencies.{MethodsThis} study used a simultaneous triangulation design, integrating quantitative and qualitative data. Conducted at Ayd \& imath;n Adnan Menderes University, with 21 sixth-year medical students, {ChatGPT}-4o simulated realistic patient interactions requiring competencies in clinical case management; problem-solving, clinical reasoning, crisis management. Data were gathered through self-assessment survey, semi-structured interviews, observations of the students and {ChatGPT}-4o during the process. Analyses included Pearson correlation, Chi-square, and Kruskal-Wallis tests, with content analysis conducted on qualitative data using {MAXQDA} software for coding.{ResultsAccording} to the findings, observation and self-assessment survey scores of intern physicians' clinical case management skills were positively correlated. There was a significant gap between participants' self-assessment and actual performance, indicating discrepancies in self-perceived versus real clinical competence. Participants reported feeling inadequate in their problem-solving and clinical reasoning competencies and experienced time pressure. They were satisfied with the Artificial Intelligence-powered standardised patient process and were willing to continue similar practices. Participants engaged with a uniform patient experience. Although participants were satisfied, the application process was sometimes negatively affected due to disconnection problems and language processing challenges.{ConclusionsChatGPT}-4o successfully simulated patient interactions, providing a controlled environment without risking harm to real patients for practicing clinical case management. Although some of the technological challenges limited effectiveness, it was useful, cost-effective and accessible. It is thought that intern physicians will be better supported in acquiring clinical management skills through varied clinical scenarios using this method.Clinical trial {numberNot} applicable.},
	number = {1},
	journaltitle = {{BMC} Medical Education},
	shortjournal = {{BMC} Med. Educ.},
	author = {Oncu, Selcen and Torun, Fulya and Ulku, Hilal Hatice},
	urldate = {2025-03-01},
	date = {2025-02-20},
	langid = {english},
	note = {{JCR分区}: Q1
中科院分区升级版: 教育学3区
影响因子: 3.2
5年影响因子: 3.8},
	keywords = {{ccfInfo}: Not Found, {citationNumber}: 0},
	file = {PDF:C\:\\Users\\Administrator\\Zotero\\storage\\J3SXLT82\\Oncu et al. - 2025 - AI-powered standardised patients Evaluating ChatGPT-4o's impact on clinical case management in inte.pdf:application/pdf},
}

@article{sanz_chatgpt_2025,
	title = {{ChatGPT} simulated patient: Use in clinical training in psychology},
	volume = {37},
	issn = {0214-9915},
	doi = {10.70478/psicothema.2025.37.21},
	abstract = {Background: Incorporating artificial intelligence ({AI}) as standardized patients ({SPs}) in psychology education may enhance experiential learning and student confidence. The aim of the study was to analyze the effectiveness of using {AI}-based simulations to develop communication skills and influence psychology students' affective state. Method: A mixed-methods intervention study was conducted with 31 third-year psychology students. Participants engaged in clinical simulations using {ChatGPT} as an {SP}. Quantitative data on affective state, communication attitudes, and perceptions of knowledge and skills were collected pre- and post-intervention via questionnaires. Qualitative data were obtained through open-ended questions and a focus group. Data were analyzed using repeated measures {ANOVA} and thematic analysis. Results: Significant reductions in negative affect and increases in perceived knowledge and skills were observed post-intervention. No significant changes were found in communication attitudes. Qualitative findings supported the quantitative results, indicating improved confidence and reduced anxiety during simulated patient interactions. Conclusions: Utilizing {AI} as {SPs} is an effective pedagogical tool that enhances experiential learning, increases student confidence in professional skills, and positively influences the affective state. This innovative approach offers a valuable supplement to traditional teaching methods in psychology education.},
	pages = {23--32},
	number = {3},
	journaltitle = {Psicothema},
	shortjournal = {Psicothema},
	author = {Sanz, Ana and Tapia, Jose Luis and Garcia-Carpintero, Eva and Rocabado, J. Francisco and Pedrajas, Lorena M.},
	urldate = {2025-07-10},
	date = {2025},
	langid = {english},
	note = {{UNIE} Univ
Univ Alfonso X El Sabio
{JCR分区}: Q1
中科院分区升级版: 心理学2区
影响因子: 3.5
5年影响因子: 3.4},
	keywords = {{ccfInfo}: Not Found, {citationNumber}: 0},
}

@book{rodrigo_project_2025,
	title = {Project caladrius: The design of a virtual patient for philippine medical education},
	isbn = {978-3-031-92970-0},
	series = {Adaptive Instructional Systems: 7th International Conference, {AIS} 2025, Held as Part of the 27th {HCI} International Conference, {HCII} 2025. Lecture Notes in Computer Science (15813)},
	abstract = {The overarching goal of the Caladrius Project is to design and develop a {ChatGPT}-powered chatbot that helps medical students practice taking medical histories within the Philippine context. While similar chatbots already exist, they are usually found in developed countries such as the {UK} and the {US}. Medical simulations are still quite rare in developing countries such as the Philippines because of a lack of infrastructure such as computer hardware and Internet access. Furthermore, current versions of medical history taking are not attuned to our own cultural nuances. We therefore want to develop our own virtual patient in order to support our local languages such as Filipino, to add our cultural context, e.g., Betel nut chewing in the Northern parts of the country, and to incorporate our Ignatian value of cura personalis or care and respect for the individual person, e.g., asking how the patient is feeling instead of just focusing on the straightforward gathering of symptoms. This paper focuses specifically on how we structured the chatbot's knowledge about the patient and the rubrics by which the medical student will be assessed. This paper discusses the design of the underlying patient database, which is at the core of the simulation. It also discusses the various technologies that will be employed to create the conversational, immersive experience. Finally, it discusses the tools that will be used to evaluate the simulation once it is deployed.},
	pagetotal = {232},
	author = {Rodrigo, M.M.T. and Castaneda, S. and Hernandez, R.B. and Alaan, J.A.M.V. and Caoile, P.S.P. and Chidrome, K.D. and Dayupay, A.I. and Lim, J. and Redoble, A.P. and Vidal, E.C.},
	editor = {Sottilare, R.A. and Schwarz, J.},
	urldate = {2025-08-08},
	date = {2025},
	langid = {english},
	doi = {10.1007/978-3-031-92970-0_17},
	note = {Pages: 44},
	keywords = {{citationNumber}: 0, {ccfInfo}: {CCF}-None {HCI}},
}

@article{steenstra_scaffolding_2025,
	title = {Scaffolding empathy: Training counselors with simulated patients and utterance-level performance visualizations},
	abstract = {Learning therapeutic counseling involves significant role-play experience with mock patients, with current manual training methods providing only intermittent granular feedback. We seek to accelerate and optimize counselor training by providing frequent, detailed feedback to trainees as they interact with a simulated patient. Our first application domain involves training motivational interviewing skills for counselors. Motivational interviewing is a collaborative counseling style in which patients are guided to talk about changing their behavior, with empathetic counseling an essential ingredient. We developed and evaluated an {LLM}-powered training system that features a simulated patient and visualizations of turn-by-turn performance feedback tailored to the needs of counselors learning motivational interviewing. We conducted an evaluation study with professional and student counselors, demonstrating high usability and satisfaction with the system. We present design implications for the development of automated systems that train users in counseling skills and their generalizability to other types of social skills training.},
	journaltitle = {Scaffolding Empathy: Training Counselors with Simulated Patients and Utterance-level Performance Visualizations},
	shortjournal = {Scaffolding Empathy: Train. Couns. Simulated Patients Utterance-level Perform. Vis.},
	author = {Steenstra, I. and Nouraei, F. and Bickmore, T.W.},
	urldate = {2025-03-14},
	date = {2025},
	langid = {english},
	keywords = {⛔ No {DOI} found, {citationNumber}: 0, {ccfInfo}: {CCF}-A {CHI}},
}

@article{bernstein_feasibility_2025,
	title = {Feasibility of using {ChatGPT} to generate exposure hierarchies for treating obsessive-compulsive disorder},
	volume = {56},
	issn = {0005-7894},
	doi = {10.1016/j.beth.2025.02.005},
	abstract = {Obsessive-compulsive disorder ({OCD}) is a chronic, severe condition. Although exposure and response prevention ({ERP}), the first-line treatment for {OCD}, is highly effective, too few clinicians are equipped to deliver it. One barrier is the time and expertise required to develop personalized exposure hierarchies. In this study, we examined the feasibility and promise of using large language models ({LLMs}) to generate appropriate exposure suggestions for {OCD} treatment. We used {ChatGPT}-4 (Generative Pretrained Transformer, Version 4) to generate 10-item exposure hierarchies for simulated patient cases that were systematically varied along the following dimensions: {OCD} subtype, symptom complexity or number, level of detail, patient age, and patient gender. Expert clinicians also generated hierarchies for a subset of prompts. {ChatGPT}-generated hierarchies were first rated for completeness and degree to which input information was incorporated. Three {OCD} experts blinded to the aims of the study then rated each {ChatGPT}- and expert-generated hierarchy's appropriateness, specificity, variability, safety/ethics, and overall usefulness or quality. {ChatGPT} generated partial (n = 15) or complete (n = 55) responses to 70 of 72 prompts and incorporated most input information (M = 4.29 out of 5, {SD} = 0.85). The only significant predictor of degree of input information incorporated was number of {OCD} symptoms; prompts with the most symptoms were rated as incorporating less input information than prompts with both low and moderate number of symptoms, ps {\textless} .05. Overall, {ChatGPT}-generated hierarchies were viewed as appropriate (M = 4.47, {SD} = 0.58), specific (M = 4.17, {SD} = 0.65), variable (M = 3.96, {SD} = 0.79), safe/ethical (M = 4.89, {SD} = 0.24), and useful (M = 3.99, {SD} = 0.82). However, expert human-generated hierarchies were still rated as significantly more appropriate, specific, variable, and useful, ps {\textless} .05, but not more or less safe and ethical than {ChatGPT}-generated hierarchies, p = .24. Only the level of symptom detail included in prompts was associated with ratings of {ChatGPT}-generated hierarchies, ps {\textless} .05, such that hierarchies were rated significantly better when prompts had been more detailed. Results suggest that {LLMs} such as {ChatGPT} hold great promise in helping generate effective {OCD} exposure hierarchies, while also highlighting key limitations that require resolution prior to clinical implementation. Given that few clinicians specialize in {OCD} treatment, it would be advantageous to establish how face-to-face or digital treatment can be augmented with this technology.},
	pages = {680--688},
	number = {4},
	journaltitle = {Behavior Therapy},
	shortjournal = {Behav. Ther.},
	author = {Bernstein, Emily E. and Jaroszewski, Adam C. and Jacoby, Ryan J. and Bailen, Natasha H. and Ragan, Jennifer and Usmani, Aisha and Wilhelm, Sabine},
	urldate = {2025-07-04},
	date = {2025-07},
	langid = {english},
	note = {{JCR分区}: Q1
中科院分区升级版: 心理学2区
影响因子: 3.8
5年影响因子: 4.3},
	keywords = {{ccfInfo}: Not Found, {citationNumber}: 0},
}

@article{rohmatillah_hierarchical_2023,
	title = {Hierarchical reinforcement learning with guidance for multi-domain dialogue policy},
	volume = {31},
	issn = {2329-9290},
	doi = {10.1109/TASLP.2023.3235202},
	abstract = {Achieving high performance in a multi-domain dialogue system with low computation is undoubtedly challenging. Previous works applying an end-to-end approach have been very successful. However, the computational cost remains a major issue since the large-sized language model using {GPT}-2 is required. Meanwhile, the optimization for individual components in the dialogue system has not shown promising result, especially for the component of dialogue management due to the complexity of multi-domain state and action representation. To cope with these issues, this article presents an efficient guidance learning where the imitation learning and the hierarchical reinforcement learning ({HRL}) with human-in-the-loop are performed to achieve high performance via an inexpensive dialogue agent. The behavior cloning with auxiliary tasks is exploited to identify the important features in latent representation. In particular, the proposed {HRL} is designed to treat each goal of a dialogue with the corresponding sub-policy so as to provide efficient dialogue policy learning by utilizing the guidance from human through action pruning and action evaluation, as well as the reward obtained from the interaction with the simulated user in the environment. Experimental results on {ConvLab}-2 framework show that the proposed method achieves state-of-the-art performance in dialogue policy optimization and outperforms the {GPT}-2 based solutions in end-to-end system evaluation.},
	pages = {748--761},
	journaltitle = {Ieee-acm Transactions on Audio Speech and Language Processing},
	shortjournal = {Ieee-acm Trans. Audio Speech Lang. Process.},
	author = {Rohmatillah, Mahdin and Chien, Jen-Tzung},
	urldate = {2023-02-09},
	date = {2023},
	langid = {english},
	note = {{JCR分区}: Q1
中科院分区升级版: 计算机科学2区
影响因子: 5.1
5年影响因子: 6.1
{EI}: 是
{CCF}: B},
	keywords = {{citationNumber}: 10, {ccfInfo}: {CCF}-B {TASLP}},
}

@article{imaezue_abcd_2025,
	title = {{ABCD}: A simulation method for accelerating conversational agents with applications in aphasia therapy},
	volume = {68},
	issn = {1092-4388},
	doi = {10.1044/2025_JSLHR-25-00003},
	abstract = {Purpose: Development of aphasia therapies is limited by clinician shortages, patient recruitment challenges, and funding constraints. To address these barriers, we introduce Agent-Based Conversational Dialogue ({ABCD}), a novel method for simulating goal-driven natural spoken dialogues between two conversational artificial intelligence ({AI}) agents-{AI} clinician (Re-Agent) and {AI} patient ({AI}-Aphasic), which vocally mimics aphasic errors. Using {ABCD}, we simulated response elaboration training between both agents with stimuli varying in semantic constraint (high via pictures, low via topics). Rather than resource-intensive finetuning, we leveraged prompt engineering, chain-of-thought ({CoT}) and zero-shot techniques for rapid, cost-effective agent development, and piloting. Method: Built on {OpenAI}'s {GPT}-4o as the foundational large language model, Re-Agent and {AI}-Aphasic were supplemented with external speech-to-text and naturalistic text-to-speech application programming interfaces to create a multiturn, dynamic dialogue system in English. We used it to evaluate Re-Agent's conversational performance across four experimental conditions ({CoT} + picture, {CoT} + topic, zero-shot + picture, zero-shot + topic) and aphasic error at two levels: word and discourse errors. Re-Agent's performance was measured using three discourse metrics: global coherence, local coherence, and grammaticality of utterances. Results: Overall, Re-Agent performed accurately in all the discourse metrics across all levels of semantic parameter, prompting technique and aphasic error. The results also indicated that well-crafted zero-shot prompts induce more direct and logically related responses that are robust to adversarial aphasic speech inputs, whereas {CoT} might lead to responses that slightly lose local coherence due to additional complex reasoning chains. Conclusions: {ABCD} represents a foundational computational approach to accelerate the innovation and preclinical testing of conversational {AI} partners for speechlanguage therapy. {ABCD} circumvents the barriers of collecting diverse errorful speech samples for clinical conversational {AI} fine-tuning. As {AI} systems-including large language models and speech technologies-advance rapidly, {ABCD} will scale accordingly, further enhancing its potential for clinical integration.},
	pages = {3322--3336},
	number = {7},
	journaltitle = {Journal of Speech, Language, and Hearing Research},
	shortjournal = {J. Speech Lang. Hear. Res.},
	author = {Imaezue, Gerald C. and Marampelly, Harikrishna},
	urldate = {2025-08-11},
	date = {2025-07},
	langid = {english},
	note = {{JCR分区}: Q1
中科院分区升级版: 医学2区
影响因子: 2.2
5年影响因子: 2.8},
	keywords = {{ccfInfo}: Not Found, {citationNumber}: 0},
}

@article{cheng_performance_2024,
	title = {The performance of {ChatGPT} in day surgery and pre-anesthesia risk assessment: A case-control study of 150 simulated patient presentations},
	volume = {13},
	issn = {2047-0525},
	doi = {10.1186/s13741-024-00469-6},
	abstract = {{BackgroundDay} surgery has developed rapidly in China in recent years, although it still faces a shortage of anesthesiologists to handle pre-anesthesia routine before surgery. We hypothesized that {ChatGPT} may assist anesthesia practitioners in preoperative assessment and answer questions on the concerns of patients. The aims of this study were to examine the ability of {ChatGPT} to assess preoperative risk and determine its accuracy in answering questions regarding knowledge and management of day surgery anesthesia. {MethodsOne}-hundred fifty patient profiles were generated to simulate day surgery patient presentations that involved complications of varying acuity and severity. The {ChatGPT} group and the expert group were both required to evaluate the profiles of 150 simulated patients to determine their {ASA}-{PS} classification and whether day surgery was recommended. {ChatGPT} was then asked to answer 131 questions about day surgery anesthesia that represented the most common issues encountered in clinical practice. The performance of {ChatGPT} was assessed and graded independently by two experienced anesthesiologists. {ResultsA} total of 150 patient profiles were included in the study (75 males [50.0\%] and 75 females [50.0\%]). There was no difference between the {ChatGPT} group and the expert group for the {ASA}-{PS} classification and assessment of anesthesia risk in the patient profiles (P {\textgreater} 0.05). Regarding recommendation for day surgery in patients with certain comorbidities ({ASA} {\textgreater}= {II}), the expert group was inclined to require further examination or treatment. In addition, the proportion of conclusions made by {ChatGPT} was smaller than that of the experts (i.e., {ChatGPT} n (\%) vs. expert n (\%): day surgery can be performed, 67 (47.9) vs. 31 (25.4); needs further treatment and evaluation, 56 (37.3) vs. 66 (44.0); and day surgery is not recommended, 18 (12.9) vs. 29 (9.3), P {\textless} 0.05). We showed that {ChatGPT} had extensive knowledge related to day surgery anesthesia (94.0\% correct), with most of the points (70\%) considered comprehensive. The performance of {ChatGPT} was also better in the domains of peri-anesthesia concerns, lifestyle, and emotional support. {ConclusionsChatGPT} can assist anesthesia practitioners and surgeons by alerting them to the {ASA}-{PS} classification and assessing perioperative risk in day surgery patients. {ChatGPT} can also be trusted to answer questions and concerns related to pre-anesthesia and therefore has the potential to provide important assistance in clinical work.},
	number = {1},
	journaltitle = {Perioperative Medicine},
	shortjournal = {Perioper. Med.},
	author = {Cheng, Tingting and Li, Yu and Gu, Jiaqiu and He, Yibo and He, Guangbao and Zhou, Peipei and Li, Shuyun and Xu, Hang and Bao, Yang and Wang, Xuejun},
	urldate = {2024-12-03},
	date = {2024-11-21},
	langid = {english},
	note = {Qinghai Red Cross Hosp
{JCR分区}: Q2
中科院分区升级版: 医学3区
影响因子: 2.1
5年影响因子: 2.6},
	keywords = {{ccfInfo}: Not Found, {citationNumber}: 0},
}

@article{wu_proai_2025,
	title = {{ProAI}: Proactive multi-agent conversational {AI} with structured knowledge base for psychiatric diagnosis},
	abstract = {Most {LLM}-driven conversational {AI} systems operate reactively, responding to user prompts without guiding the interaction. Most {LLM}-driven conversational {AI} systems operate reactively, responding to user prompts without guiding the interaction. However, many real-world applications-such as psychiatric diagnosis, consulting, and interviews-require {AI} to take a proactive role, asking the right questions and steering conversations toward specific objectives. Using mental health differential diagnosis as an application context, we introduce {ProAI}, a goal-oriented, proactive conversational {AI} framework. {ProAI} integrates structured knowledge-guided memory, multi-agent proactive reasoning, and a multi-faceted evaluation strategy, enabling {LLMs} to engage in clinician-style diagnostic reasoning rather than simple response generation. Through simulated patient interactions, user experience assessment, and professional clinical validation, we demonstrate that {ProAI} achieves up to 83.3\% accuracy in mental disorder differential diagnosis while maintaining professional and empathetic interaction standards. These results highlight the potential for more reliable, adaptive, and goal-driven {AI} diagnostic assistants, advancing {LLMs} beyond reactive dialogue systems.},
	journaltitle = {Proai: Proactive Multi-agent Conversational {AI} with Structured Knowledge Base for Psychiatric Diagnosis},
	shortjournal = {Proai: Proactive Multi-agent Conversational {AI} Struct. Knowl. Base Psychiatr. Diagn.},
	author = {Wu, Y. and Wan, G. and Li, J. and Zhao, S. and Ma, L. and Ye, T. and Pop, I. and Zhang, Y. and Chen, J.},
	urldate = {2025-03-14},
	date = {2025},
	langid = {english},
	keywords = {⛔ No {DOI} found, {ccfInfo}: {CCF}-None {CORR}, {citationNumber}: Not Found},
}

@article{hassoulas_pilot_2025,
	title = {A pilot study investigating the efficacy of technology enhanced case based learning ({CBL}) in small group teaching},
	volume = {15},
	issn = {2045-2322},
	doi = {10.1038/s41598-025-99764-5},
	abstract = {The recent paradigm shift in teaching provision within higher education, following the {COVID}-19 pandemic, has led to blended models of learning prevailing in the pedagogic literature and in education practice. This shift has also resulted in an abundance of tools and technologies coming to market. Whilst the value of integrating technology into teaching and assessment has been well-established in the literature, the magnitude of choice available to educators and to students can be overwhelming. The current pilot investigated the feasibility of integrating key technologies in delivering technology-enhanced learning ({TEL}) case-based learning ({CBL}) within a sample of year two medical students. The cohort was selected at random, as was the control group receiving conventional {CBL}. Both groups were matched on prior academic performance. The {TEL}-{CBL} group received (1) in-person tutorials delivered within an immersive learning suite, (2) access to 3D anatomy software to explore during their self-directed learning time, (3) virtual reality ({VR}) guided anatomy exploration during tutorials, (4) access to a generative {AI}-based simulated virtual patient repository to practice key skills such as communication and history taking, and (5) an immersive medical emergency simulation. Metrics assessed included formative academic performance, student learning experience, and confidence in relation to communication and clinical skills. The results revealed that the {TEL}-{CBL} group outperformed their peers in successive formative assessments (p {\textless} 0.05), engaged thoroughly with the technologies at their disposal, and reported that these technologies enhanced their learning experience. Furthermore, students reported that access to the {GenAI}-simulated virtual patient platform and the immersive medical emergency simulation improved their clinical confidence and gave them a useful insight into what they can expect during the clinical phase of their medical education. The results are discussed in relation to the advantages that key emerging technologies may play in enhancing student performance, experience and confidence.},
	number = {1},
	journaltitle = {Scientific Reports},
	shortjournal = {Sci. Rep.},
	author = {Hassoulas, Athanasios and Crawford, Owen and Hemrom, Saiyonora and de Almeida, Andreia and Coffey, Marcus J. and Hodgson, Megan and Leveridge, Becky and Karwa, Diya and Lethbridge, Alice and Williams, Huw and Voisey, Alex and Reed, Karen and Patel, Sarju and Hart, Keith and Shaw, Hannah},
	urldate = {2025-05-15},
	date = {2025-05-04},
	langid = {english},
	note = {{JCR分区}: Q1
中科院分区升级版: 综合性期刊3区
影响因子: 3.9
5年影响因子: 4.3},
	keywords = {{ccfInfo}: Not Found, {citationNumber}: 0},
}

@article{hampers_artificial_2025,
	title = {Artificial intelligence as a language barrier application in a simulated health care setting},
	volume = {41},
	issn = {0749-5161},
	doi = {10.1097/PEC.0000000000003369},
	abstract = {Objective:We evaluated the accuracy of an artificial intelligence program ({ChatGPT} 4.0) as a medical translation modality in a simulated pediatric urgent care setting.Methods:Two entirely separate instances of {ChatGPT} 4.0 were used. The first served as a simulated patient ({SP}). The {SP} generated complaints and symptoms while processing and generating text only in Spanish. A human provider (blinded to diagnosis) conducted a clinical "visit" with the {SP}. The provider typed questions and instructions in English only. A second instance of {ChatGPT} 4.0 was the artificial medical interpreter ({AMI}). The {AMI} translated the provider's questions/instructions from English to Spanish and the {SP}'s responses/concerns from Spanish to English in real time. Post-visit transcripts were then reviewed for errors by a human-certified medical interpreter.Results:We conducted 10 simulated visits with 3597 words translated by the {AMI} (1331 English and 2266 Spanish). There were 23 errors (raw accuracy rate of 99.4\%). Errors were categorized as: 9 omissions, 2 additions, 11 substitutions, and 1 editorialization. Three errors were judged to have potential clinical consequences, although these were minor ambiguities, readily resolved by the provider during the visit. Also, the {AMI} made repeated errors of gender (masculine/feminine) and second person formality ("usted"/"tu"). None of these were judged to have potential clinical consequences.Conclusions:The {AMI} accurately and safely translated the written content of simulated urgent care visits. It may serve as the basis for an expedient, cost-effective medical interpreter modality. Further work should seek to couple this translation accuracy with speech recognition and generative technology in trials with actual patients.},
	pages = {481--485},
	number = {6},
	journaltitle = {Pediatric Emergency Care},
	shortjournal = {Pediatr. Emerg. Care},
	author = {Hampers, Nicholas and Thieme, Rita and Hampers, Louis},
	urldate = {2025-06-08},
	date = {2025-06},
	langid = {english},
	note = {{PediaClin} Urgent Care
{JCR分区}: Q3
中科院分区升级版: 医学4区
影响因子: 1.2
5年影响因子: 1.2},
	keywords = {{ccfInfo}: Not Found, {citationNumber}: 0},
}

@article{hampers_artificial_2025-1,
	title = {Artificial intelligence as a language barrier application in a simulated health care setting: A proof-of-concept study},
	volume = {41},
	issn = {1535-1815},
	doi = {10.1097/PEC.0000000000003369},
	abstract = {{OBJECTIVE}: We evaluated the accuracy of an artificial intelligence program ({ChatGPT} 4.0) as a medical translation modality in a simulated pediatric urgent care setting.{METHODS}: Two entirely separate instances of {ChatGPT} 4.0 were used. The first served as a simulated patient ({SP}). The {SP} generated complaints and symptoms while processing and generating text only in Spanish. A human provider (blinded to diagnosis) conducted a clinical "visit" with the {SP}. The provider typed questions and instructions in English only. A second instance of {ChatGPT} 4.0 was the artificial medical interpreter ({AMI}). The {AMI} translated the provider's questions/instructions from English to Spanish and the {SP}'s responses/concerns from Spanish to English in real time. Post-visit transcripts were then reviewed for errors by a human-certified medical interpreter.{RESULTS}: We conducted 10 simulated visits with 3597 words translated by the {AMI} (1331 English and 2266 Spanish). There were 23 errors (raw accuracy rate of 99.4\%). Errors were categorized as: 9 omissions, 2 additions, 11 substitutions, and 1 editorialization. Three errors were judged to have potential clinical consequences, although these were minor ambiguities, readily resolved by the provider during the visit. Also, the {AMI} made repeated errors of gender (masculine/feminine) and second person formality ("usted"/"tu"). None of these were judged to have potential clinical consequences.{CONCLUSIONS}: The {AMI} accurately and safely translated the written content of simulated urgent care visits. It may serve as the basis for an expedient, cost-effective medical interpreter modality. Further work should seek to couple this translation accuracy with speech recognition and generative technology in trials with actual patients.},
	pages = {481--485},
	number = {6},
	journaltitle = {Pediatric Emergency Care},
	shortjournal = {Pediatr. Emerg. Care},
	author = {Hampers, Nicholas and Thieme, Rita and Hampers, Louis},
	urldate = {2025-06-02},
	date = {2025-03-01},
	langid = {english},
	note = {{JCR分区}: Q3
中科院分区升级版: 医学4区
影响因子: 1.2
5年影响因子: 1.2},
	keywords = {{ccfInfo}: Not Found, {citationNumber}: 0},
}

@article{li_hello_2024,
	title = {Hello again! {LLM}-powered personalized agent for long-term dialogue},
	abstract = {Open-domain dialogue systems have seen remarkable advancements with the development of large language models ({LLMs}). Nonetheless, most existing dialogue systems predominantly focus on brief single-session interactions, neglecting the real-world demands for long-term companionship and personalized interactions with chatbots. Crucial to addressing this real-world need are event summary and persona management, which enable reasoning for appropriate long-term dialogue responses. Recent progress in the human-like cognitive and reasoning capabilities of {LLMs} suggests that {LLM}-based agents could significantly enhance automated perception, decision-making, and problem-solving. In response to this potential, we introduce a model-agnostic framework, the Long-term Dialogue Agent ({LD}-Agent), which incorporates three independently tunable modules dedicated to event perception, persona extraction, and response generation. For the event memory module, long and short-term memory banks are employed to separately focus on historical and ongoing sessions, while a topic-based retrieval mechanism is introduced to enhance the accuracy of memory retrieval. Furthermore, the persona module conducts dynamic persona modeling for both users and agents. The integration of retrieved memories and extracted personas is subsequently fed into the generator to induce appropriate responses. The effectiveness, generality, and cross-domain capabilities of {LD}-Agent are empirically demonstrated across various illustrative benchmarks, models, and tasks. The code is released at https://github.com/leolee99/{LD}-Agent.},
	journaltitle = {Hello Again! Llm-powered Personalized Agent for Long-term Dialogue},
	shortjournal = {Hello Again! Llm-powered Pers. Agent Long-term Dialogue},
	author = {Li, H. and Yang, C. and Zhang, A. and Deng, Y. and Wang, X. and Chua, T.-S.},
	urldate = {2024-07-26},
	date = {2024},
	langid = {english},
	keywords = {⛔ No {DOI} found, {citationNumber}: 0, {ccfInfo}: {CCF}-B {NAACL}},
}

@article{king_power_2024,
	title = {The power of the noisy channel: Unsupervised end-to-end task-oriented dialogue with {LLMs}},
	abstract = {Training task-oriented dialogue systems typically requires turn-level annotations for interacting with their {APIs}: e.g. a dialogue state and the system actions taken at each step. These annotations can be costly to produce, error-prone, and require both domain and annotation expertise. With advances in {LLMs}, we hypothesize unlabelled data and a schema definition are sufficient for building a working task-oriented dialogue system, completely unsupervised. Using only (1) a well-defined {API} schema (2) a set of unlabelled dialogues between a user and agent, we develop a novel approach for inferring turn-level annotations as latent variables using a noisy channel model. We iteratively improve these pseudo-labels with expectation-maximization ({EM}), and use the inferred labels to train an end-to-end dialogue agent. Evaluating our approach on the {MultiWOZ} benchmark, our method more than doubles the dialogue success rate of a strong {GPT}-3.5 baseline.},
	journaltitle = {The Power of the Noisy Channel: Unsupervised End-to-end Task-oriented Dialogue with Llms},
	shortjournal = {Power Noisy Channel: Unsupervised End-to-end Task-oriented Dialogue Llms},
	author = {King, B. and Flanigan, J.},
	urldate = {2024-05-16},
	date = {2024},
	langid = {english},
	keywords = {⛔ No {DOI} found, {ccfInfo}: {CCF}-None {CORR}, {citationNumber}: 0},
}

@article{ahmad_ina_2023,
	title = {{INA}: An integrative approach for enhancing negotiation strategies with reward-based dialogue system [{arXiv}]},
	abstract = {In this paper, we propose a novel negotiation dialogue agent designed for the online marketplace. Our agent is integrative in nature i.e, it possesses the capability to negotiate on price as well as other factors, such as the addition or removal of items from a deal bundle, thereby offering a more flexible and comprehensive negotiation experience. We create a new dataset called Integrative Negotiation Dataset ({IND}) to enable this functionality. For this dataset creation, we introduce a new semi-automated data creation method, which combines defining negotiation intents, actions, and intent-action simulation between users and the agent to generate potential dialogue flows. Finally, the prompting of {GPT}-J, a state-of-the-art language model, is done to generate dialogues for a given intent, with a human-in-the-loop process for post-editing and refining minor errors to ensure high data quality. We employ a set of novel rewards, specifically tailored for the negotiation task to train our Negotiation Agent, termed as the Integrative Negotiation Agent ({INA}). These rewards incentivize the chatbot to learn effective negotiation strategies that can adapt to various contextual requirements and price proposals. By leveraging the {IND}, we train our model and conduct experiments to evaluate the effectiveness of our reward-based dialogue system for negotiation. Our results demonstrate that the proposed approach and reward system significantly enhance the agent's negotiation capabilities. The {INA} successfully engages in integrative negotiations, displaying the ability to dynamically adjust prices and negotiate the inclusion or exclusion of items in a bundle deal.},
	journaltitle = {{INA}: an Integrative Approach for Enhancing Negotiation Strategies with Reward-based Dialogue System [arxiv]},
	shortjournal = {{INA}: Integr. Approach Enhancing Negot. Strateg. Reward-based Dialogue Syst. [arxiv]},
	author = {Ahmad, Z. and Saurabh, S. and Menon, V.S. and Ekbal, A. and Ramnani, R. and Maitra, A.},
	urldate = {2023-11-23},
	date = {2023},
	langid = {english},
	keywords = {⛔ No {DOI} found, {ccfInfo}: Not Found, {citationNumber}: Not Found},
}

@article{meier_initial_2025,
	title = {Initial evaluation of an {AI}-augmented progress monitoring and outcome assessment},
	volume = {25},
	issn = {1473-3145},
	doi = {10.1002/capr.12869},
	abstract = {{PurposeMost} mental health providers have yet to adopt progress monitoring and outcome assessment ({PMOA}) measures. Although a variety of explanations have been proposed in the literature, a key reason is the burden of time and effort necessary for clients and clinicians to complete, interpret and apply the results of {PMOA} measures. This evaluation explores the feasibility and initial results of employing {ChatGPT} to analyse clinicians' unstructured session progress notes for {PMOA}.{MethodsUsing} a simulated patient with 17 trainee therapists, the study examined whether artificial intelligence ({AI}) can assist in generating thematic summaries relevant to clinical progress and outcomes. Therapists' session summaries were combined to evaluate the continuation of key clinical themes across four sessions for a simulated patient. Trainees also provided brief quantitative ratings per session about the patient's working alliance, negative affect ({NA}), avoidance of {NA} and levels of distress.{ResultsAI}-generated results found a (a) persistent focus across sessions regarding the patient's relationship issues with an abusive caretaker, reluctance to disclose and avoidance of {NA}, and (b) substantial convergence between human-generated and {AI}-generated thematic summaries.{DiscussionOverall}, the use of {AI} to analyse clinical progress notes appears feasible and psychometrically sound. By minimising resources needed by patients and clinicians to produce clinically relevant data, an {AI}-augmented approach can reduce a major obstacle to clinicians' adoption of {PMOA} measures for feedback purposes.},
	number = {1},
	journaltitle = {Counselling \& Psychotherapy Research},
	shortjournal = {Couns. Psychother. Res.},
	author = {Meier, Scott T.},
	urldate = {2024-12-30},
	date = {2025-03},
	langid = {english},
	note = {中科院分区升级版: 心理学4区
影响因子: 1.3
5年影响因子: 2.9},
	keywords = {{ccfInfo}: Not Found, {citationNumber}: 0},
}

@book{li_application_2024,
	title = {Application technology of customer service emotional perception analysis based on big language model},
	isbn = {979-8-3503-5632-8},
	series = {2024 20th International Conference on Natural Computation, Fuzzy Systems and Knowledge Discovery ({ICNC}-{FSKD})},
	abstract = {With the rapid development of Internet technology, the way of customer service is also constantly changing. The traditional customer service mode mainly relies on manual seats, with problems such as high labor cost, low efficiency and poor user experience. To solve these problems, more and more enterprises are starting to use intelligent dialogue systems to improve their customer service level. However, traditional dialogue systems often ignore the users' emotional perception, resulting in poor user experience. In order to solve this problem, this paper proposes the research on the application technology of customer service emotion perception analysis based on large language model, aiming to improve the emotion perception ability of intelligent dialogue system and realize more natural and humanized customer service.The main contributions of this paper are as follows: we propose the emotion perception dialogue strategy learning technology based on the large model. By constructing the dialogue state and user state, learning and modeling from the man-machine dialogue corpus, to predict the user's action, emotion and the end of the dialogue. Put forward the response emotion category prediction technology in the dialogue strategy, studies the interactive emotion learning model ({TIEL}) for task-based dialogue, and gives the dialogue agent the ability to adaptively diversify the emotion expression. Contrasting experiments were constructed on the task-based dialogue dataset Frames-Emo with emotion annotations to verify the effectiveness of the proposed method in emotion perception dialogue strategy learning techniques and response emotion category prediction techniques in dialogue strategies.Through the research of this paper, we expect to promote the application of intelligent dialogue system in the customer service scenario, to achieve more natural and more humanized customer service, and to improve user experience and customer satisfaction.},
	pagetotal = {1},
	author = {Li, Q. and Zheng, J. and Ou, Y. and Zhao, F. and Xiang, H. and Zhao, L. and Chen, G. and Qin, Y.},
	urldate = {2024-10-31},
	date = {2024},
	langid = {english},
	doi = {10.1109/ICNC-FSKD64080.2024.10702320},
	note = {Pages: 6},
	keywords = {{ccfInfo}: Not Found, {citationNumber}: 0},
}

@book{guvava_multilingual_2024,
	title = {Multilingual conversational {AI} framework for empowering maternal and child healthcare in zimbabwe},
	isbn = {979-8-3315-2033-5},
	series = {2024 3rd Zimbabwe Conference of Information and Communication Technologies ({ZCICT})},
	abstract = {The purpose of this study was to examine the potential benefits of a multilingual conversational {AI} framework for mother and child healthcare in Zimbabwe. This country has language hurdles towards healthcare access. By creating an artificial intelligence ({AI}) system that can understand Shona, Ndebele, and English, the research hopes to reduce communication gaps for linguistically varied communities. The study employed a mixed-methods approach, integrating both quantitative analysis of {AI}-patient dialogues and qualitative interviews with healthcare experts. {ZimHealthBERT} (a novel modification of {BERT} architecture), an {AI} model, was developed with transformer-based architectures, and a medical knowledge graph to ensure that responses were correct and suitable for a given culture. It also included cultural adaption layers. This model was trained online using the {NVIDIA} A100 {GPU} on {RunPod} Console. According to key results, prenatal care attendance increased by 21.9\%, medication adherence increased by 20.6\%, and patient comprehension improved by 35.5\%. Healthcare workers reported 68.7\% less time devoted to interpreting languages and a 30.9\% increase in efficiency. In comparison to human interpreters, the research demonstrates greater management of culturally sensitive topics by providing a multilingual {AI} system specifically designed for African healthcare facilities. This represents cutting-edge contributions. The results demonstrate this framework's capacity to lessen healthcare disparities and imply that it can be expanded to additional multilingual developing countries. Future research will examine how to improve the system's accessibility in remote places through offline functionality, more cultural adaption enhancements, and possible integration with telemedicine platforms.},
	pagetotal = {01},
	author = {Guvava, B.T. and Dube, S.S.},
	urldate = {2025-06-06},
	date = {2024},
	langid = {english},
	doi = {10.1109/ZCICT63770.2024.10958335},
	note = {Pages: 11},
	keywords = {{ccfInfo}: Not Found, {citationNumber}: 0},
}

@article{lois_accuracy_2024,
	title = {Accuracy of natural language processors for patients seeking inguinal hernia information},
	volume = {38},
	issn = {0930-2794},
	doi = {10.1007/s00464-024-11221-y},
	abstract = {Background {NLPs} such as {ChatGPT} are novel sources of online healthcare information that are readily accessible and integrated into internet search tools. The accuracy of {NLP}-generated responses to health information questions is unknown. Methods We queried four {NLPs} ({ChatGPT} 3.5 and 4, Bard, and Claude 2.0) for responses to simulated patient questions about inguinal hernias and their management. Responses were graded on a Likert scale (1 poor to 5 excellent) for relevance, completeness, and accuracy. Responses were compiled and scored collectively for readability using the Flesch-Kincaid score and for educational quality using the {DISCERN} instrument, a validated tool for evaluating patient information materials. Responses were also compared to two gold-standard educational materials provided by {SAGES} and the {ACS}. Evaluations were performed by six hernia surgeons. Results The average {NLP} response scores for relevance, completeness, and accuracy were 4.76 (95\% {CI} 4.70-4.80), 4.11 (95\% {CI} 4.02-4.20), and 4.14 (95\% {CI} 4.03-4.24), respectively. {ChatGPT}4 received higher accuracy scores (mean 4.43 [95\% {CI} 4.37-4.50]) than Bard (mean 4.06 [95\% {CI} 3.88-4.26]) and Claude 2.0 (mean 3.85 [95\% {CI} 3.63-4.08]). The {ACS} document received the best scores for reading ease (55.2) and grade level (9.2); however, none of the documents achieved the readibility thresholds recommended by the American Medical Association. The {ACS} document also received the highest {DISCERN} score of 63.5 (57.0-70.1), and this was significantly higher compared to {ChatGPT} 4 (50.8 [95\% {CI} 46.2-55.4]) and Claude 2.0 (48 [95\% {CI} 41.6-54.4]). Conclusions The evaluated {NLPs} provided relevant responses of reasonable accuracy to questions about inguinal hernia. Compiled {NLP} responses received relatively low readability and {DISCERN} scores, although results may improve as {NLPs} evolve or with adjustments in question wording. As surgical patients expand their use of {NLPs} for healthcare information, surgeons should be aware of the benefits and limitations of {NLPs} as patient education tools.},
	pages = {7409--7415},
	number = {12},
	journaltitle = {Surgical Endoscopy and Other Interventional Techniques},
	shortjournal = {Surg. Endosc. Other Interv. Tech.},
	author = {Lois, Alex and Yates, Robert and Ivy, Megan and Inaba, Colette and Tatum, Roger and Cetrulo, Lawrence and Parr, Zoe and Chen, Judy and Khandelwal, Saurabh and Wright, Andrew},
	urldate = {2024-10-30},
	date = {2024-12},
	langid = {english},
	note = {{JCR分区}: Q1
中科院分区升级版: 医学2区
影响因子: 2.7
5年影响因子: 3.1},
	keywords = {{ccfInfo}: Not Found, {citationNumber}: 0},
}

@article{nolan_incorporating_2024,
	title = {Incorporating patient values in large language model recommendations for surrogate and proxy decisions},
	volume = {6},
	issn = {2639-8028},
	doi = {10.1097/CCE.0000000000001131},
	abstract = {Background:Surrogates, proxies, and clinicians making shared treatment decisions for patients who have lost decision-making capacity often fail to honor patients' wishes, due to stress, time pressures, misunderstanding patient values, and projecting personal biases. Advance directives intend to align care with patient values but are limited by low completion rates and application to only a subset of medical decisions. Here, we investigate the potential of large language models ({LLMs}) to incorporate patient values in supporting critical care clinical decision-making for incapacitated patients in a proof-of-concept study.Methods:We simulated text-based scenarios for 50 decisionally incapacitated patients for whom a medical condition required imminent clinical decisions regarding specific interventions. For each patient, we also simulated five unique value profiles captured using alternative formats: numeric ranking questionnaires, text-based questionnaires, and free-text narratives. We used pre-trained generative {LLMs} for two tasks: 1) text extraction of the treatments under consideration and 2) prompt-based question-answering to generate a recommendation in response to the scenario information, extracted treatment, and patient value profiles. Model outputs were compared with adjudications by three domain experts who independently evaluated each scenario and decision.Results and Conclusions:Automated extractions of the treatment in question were accurate for 88\% (n = 44/50) of scenarios. {LLM} treatment recommendations received an average Likert score by the adjudicators of 3.92 of 5.00 (five being best) across all patients for being medically plausible and reasonable treatment recommendations, and 3.58 of 5.00 for reflecting the documented values of the patient. Scores were highest when patient values were captured as short, unstructured, and free-text narratives based on simulated patient profiles. This proof-of-concept study demonstrates the potential for {LLMs} to function as support tools for surrogates, proxies, and clinicians aiming to honor the wishes and values of decisionally incapacitated patients.},
	number = {8},
	journaltitle = {Critical Care Explorations},
	shortjournal = {Crit. Care Explor.},
	author = {Nolan, Victoria J. and Balch, Jeremy A. and Baskaran, Naveen P. and Shickel, Benjamin and Efron, Philip A. and Upchurch Jr, Gilbert R. and Bihorac, Azra and Tignanelli, Christopher J. and Moseley, Ray E. and Loftus, Tyler J.},
	urldate = {2024-08-16},
	date = {2024-08},
	langid = {english},
	note = {影响因子: 2.7
5年影响因子: N/A},
	keywords = {{ccfInfo}: Not Found, {citationNumber}: 0},
}

@article{lee_adaptive-vp_2025,
	title = {Adaptive-{VP}: A framework for {LLM}-based virtual patients that adapts to trainees' dialogue to facilitate nurse communication training},
	abstract = {Effective communication training is essential to preparing nurses for high-quality patient care. While standardized patient ({SP}) simulations provide valuable experiential learning, they are often costly and inflexible. Virtual patient ({VP}) systems offer a scalable alternative, but most fail to adapt to the varying communication skills of trainees. In particular, when trainees respond ineffectively, {VPs} should escalate in hostility or become uncooperative--yet this level of adaptive interaction remains largely unsupported. To address this gap, we introduce Adaptive-{VP}, a {VP} dialogue generation framework that leverages large language models ({LLMs}) to dynamically adapt {VP} behavior based on trainee input. The framework features a pipeline for constructing clinically grounded yet flexible {VP} scenarios and a modular system for assessing trainee communication and adjusting {VP} responses in real time, while ensuring learner safety. We validated Adaptive-{VP} by simulating challenging patient conversations. Automated evaluation using a corpus from practicing nurses showed that our communication skill evaluation mechanism reflected real-world proficiency levels. Expert nurses further confirmed that Adaptive-{VP} produced more natural and realistic interactions than existing approaches, demonstrating its potential as a scalable and effective tool for nursing communication training.},
	journaltitle = {Adaptive-vp: A Framework for Llm-based Virtual Patients That Adapts to Trainees' Dialogue to Facilitate Nurse Communication Training},
	shortjournal = {Adapt.-vp: Framew. Llm-based Virtual Patients That Adapts Trainees' Dialogue Facil. Nurse Commun. Train.},
	author = {Lee, K. and Lee, S. and Kim, E.H. and Ko, Y. and Eun, J. and Kim, D. and Cho, H. and Zhu, H. and Kraut, R.E. and Suh, E. and Kim, E.-M. and Lim, H.},
	urldate = {2025-06-20},
	date = {2025},
	langid = {english},
	keywords = {⛔ No {DOI} found, {citationNumber}: 0, {ccfInfo}: {CCF}-A {ACL}},
}

@article{kohane_systematic_2024,
	title = {Systematic characterization of the effectiveness of alignment in large language models for categorical decisions},
	abstract = {As large language models ({LLMs}) are deployed in high-stakes domains like healthcare, understanding how well their decision-making aligns with human preferences and values becomes crucial, especially when we recognize that there is no single gold standard for these preferences. This paper applies a systematic methodology for evaluating preference alignment in {LLMs} on categorical decision-making with medical triage as a domain-specific use case. It also measures how effectively an alignment procedure will change the alignment of a specific model. Key to this methodology is a novel simple measure, the Alignment Compliance Index ({ACI}), that quantifies how effectively a {LLM} can be aligned to a given preference function or gold standard. Since the {ACI} measures the effect rather than the process of alignment, it is applicable to alignment methods beyond the in-context learning used in this study. Using a dataset of simulated patient pairs, three frontier {LLMs} ({GPT}4o, Claude 3.5 Sonnet, and Gemini Advanced) were assessed on their ability to make triage decisions consistent with an expert clinician's preferences. The models' performance before and after alignment attempts was evaluated using various prompting strategies. The results reveal significant variability in alignment effectiveness across models and alignment approaches. Notably, models that performed well, as measured by {ACI}, pre-alignment sometimes degraded post-alignment, and small changes in the target preference function led to large shifts in model rankings. The implicit ethical principles, as understood by humans, underlying the {LLMs}' decisions were also explored through targeted questioning. This study motivates the use of a practical set of methods and the {ACI}, in the near term, to understand the correspondence between the variety of human and {LLM} decision-making values in categorical decision-making such as triage.},
	journaltitle = {Systematic Characterization of the Effectiveness of Alignment in Large Language Models for Categorical Decisions},
	shortjournal = {Syst. Charact. Eff. Alignment Large Lang. Models Categ. Decis.},
	author = {Kohane, I.},
	urldate = {2024-10-18},
	date = {2024},
	langid = {english},
	keywords = {⛔ No {DOI} found, {ccfInfo}: {CCF}-None {CORR}, {citationNumber}: 0},
}

@article{mccarrick_randomized_2025,
	title = {A randomized controlled trial of a deep language learning model-based simulation tool for undergraduate medical students in surgery},
	volume = {82},
	issn = {1878-7452},
	doi = {10.1016/j.jsurg.2025.103629},
	abstract = {{INTRODUCTION}: Effective communication is a critical skill for surgeons that commences often with history-taking. While simulation-based training is utilized to enhance these skills, recent advancements in artificial intelligence ({AI}), especially deep language learning models ({DLM}), offer new opportunities. This study evaluates the integration of {DLM} as a simulated patient ({SP}) into surgical history-taking training for senior medical students during clinical rotations.{METHODS}: A randomized controlled trial was conducted with surgery module students. Participants were divided into control and intervention groups, the former receiving standard experiential learning and the latter adding 3 structured sessions with {DLM} ({ChatGPT}, Open {AI}) as {SP} (with interaction texts submitted for tutor evaluation). All students underwent Objective Structured Clinical Examination ({OSCE}) of history-taking with a human {SP} and blinded assessor blinded by group for baseline competency ascertainment and again after either intervention or a similar time of standard learning. Intervention group students were anonymously surveyed to assess communication confidence and perspectives on {DLM} as {SP}.{RESULTS}: After initial pilot trialing, ninety students participated formally with 45 assigned to each arm via randomized cluster sampling. {DLM}-content was uniformly appropriate. Baseline scores were similar but significantly increased in the intervention group alone (p {\textless} 0.001, 0.37v0.19 Cohen D education effect size). 62\% of students completed the survey, a majority (57\%) articulating increased confidence, rich detail in {DLM} histories (72\%) and would use again (95\%).{CONCLUSIONS}: {DLM} effectively enhanced surgical history-taking skills. These findings indicate {AI} can serve as a valuable tool for student development alongside clinical learning.},
	pages = {103629--103629},
	number = {9},
	journaltitle = {Journal of Surgical Education},
	shortjournal = {J. Surg. Educ.},
	author = {{McCarrick}, Cathleen A and {McEntee}, Philip D and Boland, Patrick A and Donnelly, Suzanne and O'Meara, Yvonne and Heneghan, Helen and Cahill, Ronan A},
	urldate = {2025-08-01},
	date = {2025-07-09},
	langid = {english},
	note = {{JCR分区}: Q2
中科院分区升级版: 教育学3区
影响因子: 2.1
5年影响因子: 2.5},
	keywords = {{ccfInfo}: Not Found, {citationNumber}: 0},
}

@article{ren_healthcare_2024,
	title = {Healthcare copilot: Eliciting the power of general {LLMs} for medical consultation [{arXiv}]},
	abstract = {The copilot framework, which aims to enhance and tailor large language models ({LLMs}) for specific complex tasks without requiring fine-tuning, is gaining increasing attention from the community. In this paper, we introduce the construction of a Healthcare Copilot designed for medical consultation. The proposed Healthcare Copilot comprises three main components: 1) the Dialogue component, responsible for effective and safe patient interactions; 2) the Memory component, storing both current conversation data and historical patient information; and 3) the Processing component, summarizing the entire dialogue and generating reports. To evaluate the proposed Healthcare Copilot, we implement an auto-evaluation scheme using {ChatGPT} for two roles: as a virtual patient engaging in dialogue with the copilot, and as an evaluator to assess the quality of the dialogue. Extensive results demonstrate that the proposed Healthcare Copilot significantly enhances the capabilities of general {LLMs} for medical consultations in terms of inquiry capability, conversational fluency, response accuracy, and safety. Furthermore, we conduct ablation studies to highlight the contribution of each individual module in the Healthcare Copilot. Code will be made publicly available on {GitHub}.},
	journaltitle = {Healthcare Copilot: Eliciting the Power of General Llms for Medical Consultation [arxiv]},
	shortjournal = {Healthc. Copilot: Eliciting Power Gen. Llms Med. Consult. [arxiv]},
	author = {Ren, Z. and Zhan, Y. and Yu, B. and Ding, L. and Tao, D.},
	urldate = {2024-03-21},
	date = {2024},
	langid = {english},
	keywords = {⛔ No {DOI} found, {ccfInfo}: Not Found, {citationNumber}: Not Found},
}

@article{chen_future_2025,
	title = {The future of cognitive strategy-enhanced persuasive dialogue agents: New perspectives and trends},
	volume = {19},
	issn = {2095-2228},
	doi = {10.1007/s11704-024-40057-x},
	abstract = {Persuasion, as one of the crucial abilities in human communication, has garnered extensive attention from researchers within the field of intelligent dialogue systems. Developing dialogue agents that can persuade others to accept certain standpoints is essential to achieving truly intelligent and anthropomorphic dialogue systems. Benefiting from the substantial progress of Large Language Models ({LLMs}), dialogue agents have acquired an exceptional capability in context understanding and response generation. However, as a typical and complicated cognitive psychological system, persuasive dialogue agents also require knowledge from the domain of cognitive psychology to attain a level of human-like persuasion. Consequently, the cognitive strategy-enhanced persuasive dialogue agent (defined as {CogAgent}), which incorporates cognitive strategies to achieve persuasive targets through conversation, has become a predominant research paradigm. To depict the research trends of {CogAgent}, in this paper, we first present several fundamental cognitive psychology theories and give the formalized definition of three typical cognitive strategies, including the persuasion strategy, the topic path planning strategy, and the argument structure prediction strategy. Then we propose a new system architecture by incorporating the formalized definition to lay the foundation of {CogAgent}. Representative works are detailed and investigated according to the combined cognitive strategy, followed by the summary of authoritative benchmarks and evaluation metrics. Finally, we summarize our insights on open issues and future directions of {CogAgent} for upcoming researchers.},
	number = {5},
	journaltitle = {Frontiers of Computer Science},
	shortjournal = {Front. Comput. Sci.},
	author = {Chen, Mengqi and Guo, Bin and Wang, Hao and Li, Haoyu and Zhao, Qian and Liu, Jingqi and Ding, Yasan and Pan, Yan and Yu, Zhiwen},
	urldate = {2024-12-03},
	date = {2025-05},
	langid = {english},
	note = {{JCR分区}: Q1
中科院分区升级版: 计算机科学2区
影响因子: 4.6
5年影响因子: 3.9
{EI}: 是},
	keywords = {{citationNumber}: 0, {ccfInfo}: {CCF}-B {FCS}},
}

@article{barker_generative_2024,
	title = {Generative artificial intelligence as a tool for teaching communication in nutrition and dietetics education-a novel education innovation},
	volume = {16},
	issn = {2072-6643},
	doi = {10.3390/nu16070914},
	abstract = {Although effective communication is fundamental to nutrition and dietetics practice, providing novice practitioners with efficacious training remains a challenge. Traditionally, human simulated patients have been utilised in health professions training, however their use and development can be cost and time prohibitive. Presented here is a platform the authors have created that allows students to interact with virtual simulated patients to practise and develop their communication skills. Leveraging the structured incorporation of large language models, it is designed by pedagogical content experts and comprises individual cases based on curricula and student needs. It is targeted towards the practice of rapport building, asking of difficult questions, paraphrasing and mistake making, all of which are essential to learning. Students appreciate the individualised and immediate feedback based on validated communication tools that encourage self-reflection and improvement. Early trials have shown students are enthusiastic about this platform, however further investigations are required to determine its impact as an experiential communication skills tool. This platform harnesses the power of artificial intelligence to bridge the gap between theory and practice in communication skills training, requiring significantly reduced costs and resources than traditional simulated patient encounters.},
	number = {7},
	journaltitle = {Nutrients},
	shortjournal = {Nutrients},
	author = {Barker, Lisa A. and Moore, Joel D. and Cook, Helmy A.},
	urldate = {2024-04-17},
	date = {2024-04},
	langid = {english},
	note = {{JCR分区}: Q1
中科院分区升级版: 医学2区
影响因子: 5.0
5年影响因子: 6.0},
	keywords = {{ccfInfo}: Not Found, {citationNumber}: 2},
}

@article{yamamoto_enhancing_2024,
	title = {Enhancing medical interview skills through {AI}-simulated {PatientInteractions}:Nonrandomized controlled trial},
	volume = {10},
	issn = {2369-3762},
	doi = {10.2196/58753},
	abstract = {Background: Medical interviewing is a critical skill in clinical practice, yet opportunities for practical training are limited in Japanese medical schools, necessitating urgent measures. Given advancements in artificial intelligence ({AI}) technology, its application in the medical field is expanding. However, reports on its application in medical interviews in medical education are scarce. Objective: This study aimed to investigate whether medical students' interview skills could be improved by engaging with Al-simulated patients using large language models, including the provision of feedback. Methods: This nonrandomized controlled trial was conducted with fourth-year medical students in Japan. A simulation program using large language models was provided to 35 students in the intervention group in 2023, while 110 students from 2022 who did not participate in the intervention were selected as the control group. The primary outcome was the score on the Pre-Clinical Clerkship Objective Structured Clinical Examination (pre-{CC} {OSCE}), a national standardized clinical skills examination, in medical interviewing. Secondary outcomes included surveys such as the Simulation-Based Training Quality Assurance Tool ({SBT}-{QA}10), administered at the start and end of the study. Results: The Al intervention group showed significantly higher scores on medical interviews than the control group (Al group vs control group: mean 28.1, {SD} 1.6 vs 27.1, {SD} 2.2; P=.01). There was a trend of inverse correlation between the {SBT}-{QA}10 and pre-{CC} {OSCE} scores (regression coefficient-2.0 to-2.1). No significant safety concerns were observed. Conclusions: Education through medical interviews using Al-simulated patients has demonstrated safety and a certain level of educational effectiveness. However, at present, the educational effects of this platform on nonverbal communication skills are limited, suggesting that it should be used as a supplementary tool to traditional simulation education.},
	journaltitle = {{JMIR} Medical Education},
	shortjournal = {{JMIR} Med. Educ.},
	author = {Yamamoto, Akira and Koda, Masahide and Ogawa, Hiroko and Miyoshi, Tomoko and Maeda, Yoshinobu and Otsuka, Fumio and Ino, Hideo},
	urldate = {2024-10-23},
	date = {2024},
	langid = {english},
	note = {中科院分区升级版: 教育学3区},
	keywords = {{ccfInfo}: Not Found, {citationNumber}: 0},
	file = {PDF:C\:\\Users\\Administrator\\Zotero\\storage\\GIY7I4S9\\Yamamoto et al. - 2024 - Enhancing medical interview skills through AI-simulated PatientInteractionsNonrandomized controlled.pdf:application/pdf},
}

@article{borg_virtual_2025,
	title = {Virtual patient simulations using social robotics combined with large language models for clinical reasoning training in medical education: Mixed methods study},
	volume = {27},
	issn = {1438-8871},
	doi = {10.2196/63312},
	abstract = {Background: Virtual patients ({VPs}) are computer-based simulations of clinical scenarios used in health professions education to address various learning outcomes, including clinical reasoning ({CR}). {CR} is a crucial skill for health care practitioners, and its inadequacy can compromise patient safety. Recent advancements in large language models ({LLMs}) and social robots have introduced new possibilities for enhancing {VP} interactivity and realism. However, their application in {VP} simulations has been limited, and no studies have investigated the effectiveness of combining {LLMs} with social robots for {CR} training. Objective: The aim of the study is to explore the potential added value of a social robotic {VP} platform combined with an {LLM} compared to a conventional computer-based {VP} modality for {CR} training of medical students. Methods: A Swedish explorative proof-of-concept study was conducted between May and July 2023, combining quantitative and qualitative methodology. In total, 15 medical students from Karolinska Institutet and an international exchange program completed a {VP} case in a social robotic platform and a computer-based semilinear platform. Students' self-perceived {VP} experience focusing on {CR} training was assessed using a previously developed index, and paired 2-tailed t test was used to compare mean Results: The social robotic platform was perceived as more authentic (mean 4.5, {SD} 0.7 vs mean 3.9, {SD} 0.5; odds ratio [{OR}] 2.9, 95\% {CI} 0.0-1.0; P=.04) and provided a beneficial overall learning effect (mean 4.4, {SD} 0.6 versus mean 4.1, {SD} 0.6; {OR} 3.7, 95\% {CI} 0.1-0.5; P=.01) compared with the computer-based platform. Qualitative analysis revealed 4 themes, wherein students experienced the social robot as superior to the computer-based platform in training {CR}, communication, and emotional skills. Limitations related to technical and user-related aspects were identified, and suggestions for improvements included enhanced facial expressions and {VP} cases simulating multiple personalities. Conclusions: A social robotic platform enhanced by an {LLM} may provide an authentic and engaging learning experience for medical students in the context of {VP} simulations for training {CR}. Beyond its limitations, several aspects of potential improvement were identified for the social robotic platform, lending promise for this technology as a means toward the attainment of learning outcomes within medical education curricula.},
	journaltitle = {Journal of Medical Internet Research},
	shortjournal = {J. Med. Internet Res.},
	author = {Borg, Alexander and Georg, Carina and Jobs, Benjamin and Huss, Viking and Waldenlind, Kristin and Ruiz, Mini and Edelbring, Samuel and Skantze, Gabriel and Parodis, Ioannis},
	urldate = {2025-04-14},
	date = {2025-03-03},
	langid = {english},
	note = {{JCR分区}: Q1
中科院分区升级版: 医学2区
影响因子: 6.0
5年影响因子: 6.9},
	keywords = {{ccfInfo}: Not Found, {citationNumber}: 0},
}

@article{small_large_2024,
	title = {Large language model-based responses to patients' in-basket messages},
	volume = {7},
	issn = {2574-3805},
	doi = {10.1001/jamanetworkopen.2024.22399},
	abstract = {Importance Virtual patient-physician communications have increased since 2020 and negatively impacted primary care physician ({PCP}) well-being. Generative artificial intelligence ({GenAI}) drafts of patient messages could potentially reduce health care professional ({HCP}) workload and improve communication quality, but only if the drafts are considered useful. Objectives To assess {PCPs}' perceptions of {GenAI} drafts and to examine linguistic characteristics associated with equity and perceived empathy. Design, Setting, and Participants This cross-sectional quality improvement study tested the hypothesis that {PCPs}' ratings of {GenAI} drafts (created using the electronic health record [{EHR}] standard prompts) would be equivalent to {HCP}-generated responses on 3 dimensions. The study was conducted at {NYU} Langone Health using private patient-{HCP} communications at 3 internal medicine practices piloting {GenAI}. Exposures Randomly assigned patient messages coupled with either an {HCP} message or the draft {GenAI} response. Main Outcomes and Measures {PCPs} rated responses' information content quality (eg, relevance), using a Likert scale, communication quality (eg, verbosity), using a Likert scale, and whether they would use the draft or start anew (usable vs unusable). Branching logic further probed for empathy, personalization, and professionalism of responses. Computational linguistics methods assessed content differences in {HCP} vs {GenAI} responses, focusing on equity and empathy. Results A total of 16 {PCPs} (8 [50.0\%] female) reviewed 344 messages (175 {GenAI} drafted; 169 {HCP} drafted). Both {GenAI} and {HCP} responses were rated favorably. {GenAI} responses were rated higher for communication style than {HCP} responses (mean [{SD}], 3.70 [1.15] vs 3.38 [1.20]; P = .01, U = 12 568.5) but were similar to {HCPs} on information content (mean [{SD}], 3.53 [1.26] vs 3.41 [1.27]; P = .37; U = 13 981.0) and usable draft proportion (mean [{SD}], 0.69 [0.48] vs 0.65 [0.47], P = .49, t = -0.6842). Usable {GenAI} responses were considered more empathetic than usable {HCP} responses (32 of 86 [37.2\%] vs 13 of 79 [16.5\%]; difference, 125.5\%), possibly attributable to more subjective (mean [{SD}], 0.54 [0.16] vs 0.31 [0.23]; P {\textless} .001; difference, 74.2\%) and positive (mean [{SD}] polarity, 0.21 [0.14] vs 0.13 [0.25]; P = .02; difference, 61.5\%) language; they were also numerically longer (mean [{SD}] word count, 90.5 [32.0] vs 65.4 [62.6]; difference, 38.4\%), but the difference was not statistically significant (P = .07) and more linguistically complex (mean [{SD}] score, 125.2 [47.8] vs 95.4 [58.8]; P = .002; difference, 31.2\%). Conclusions In this cross-sectional study of {PCP} perceptions of an {EHR}-integrated {GenAI} chatbot, {GenAI} was found to communicate information better and with more empathy than {HCPs}, highlighting its potential to enhance patient-{HCP} communication. However, {GenAI} drafts were less readable than {HCPs}', a significant concern for patients with low health or English literacy.},
	number = {7},
	journaltitle = {{JAMA} Network Open},
	shortjournal = {{JAMA} Netw. Open},
	author = {Small, William R. and Wiesenfeld, Batia and Brandfield-Harvey, Beatrix and Jonassen, Zoe and Mandal, Soumik and Stevens, Elizabeth R. and Major, Vincent J. and Lostraglio, Erin and Szerencsy, Adam and Jones, Simon and Aphinyanaphongs, Yindalon and Johnson, Stephen B. and Nov, Oded and Mann, Devin},
	urldate = {2024-07-27},
	date = {2024-07-16},
	langid = {english},
	note = {{JCR分区}: Q1
中科院分区升级版: 医学1区
影响因子: 9.7
5年影响因子: 10.7},
	keywords = {{ccfInfo}: Not Found, {citationNumber}: 3},
}
