# Supplementary material for: Large Language Model–Based Virtual Patient Systems for History-Taking in Medical Education: Comprehensive Systematic Review
Source: JMIR Med Inform. 2026 Jan 2;14:e79039. doi: 10.2196/79039 (PMC12811743; doi:10.2196/79039)
Supplement: Multimedia Appendix 8 [file medinform_v14i1e79039_app8.zip › 3. Delete Duplicate.xlsx]

## Sheet: Sheet1
	DOI	Title	s											中文翻译
ACL	10.18653/v1/2025.findings-naacl.259	{SFMSS}: Service Flow aware Medical Scenario Simulation for Conversational Data Generation	0	非病史采集	门诊接待情境中的医护人员培训和辅助
ACL	10.18653/v1/2025.findings-acl.118	Adaptive-{VP}: A Framework for {LLM}-Based Virtual Patients that Adapts to Trainees' Dialogue to Facilitate Nurse Communication Training	0	非病史采集	主要聚焦于护理人员的沟通训练，尤其是针对挑战性患者的动态应答与情绪管理，而不是病史采集本身									有效的沟通培训对为护士提供高质量的病人护理至关重要。虽然标准化患者（SP）模拟提供宝贵的体验学习，但往往成本高且不灵活。虚拟患者（VP）系统提供了一种可扩展的替代方案，但大多数系统未能适应培训者不同的沟通技能。特别是当培训者反应低效时，VP应升级到更具敌意或变得不合作，然而这种层次的自适应互动仍然大多得不到支持。为填补这一空白，我们介绍了自适应VP，这是一种VP对话生成框架，利用大型语言模型（LLMs）根据培训者的输入动态调整VP行为。该框架具有用于构建临床基础但灵活的VP场景的流水线，以及用于评估培训者沟通并实时调整VP响应的模块化系统，同时确保学习者的安全。我们通过模拟具有挑战性的病人对话验证了自适应VP。使用来自执业护士的语料库的自动评估显示，我们的沟通技能评估机制反映了现实世界的熟练水平。专家护士进一步确认，自适应VP产生了比现有方法更自然和真实的互动，展示了其作为护理沟通培训的…
ACL	10.18653/v1/2025.bea-1.66	Automated Scoring of Communication Skills in Physician-Patient Interaction: Balancing Performance and Scalability	0	非病史采集	这项工作是关注医学生沟通技能自动评分的研究，利用自然语言处理和部分自动生成数据的技术来实现较高的评分准确率和系统的可扩展性，但不涉及利用LLM作为虚拟患者来采集病史的具体方法									本文提出了一种用于自动评分的形成性评估工具，旨在帮助学习医生通过模拟患者互动提升他们的沟通技能。该系统通过检测关键的沟通行为（如确认、共情和清晰度）来评估转录的学习者回答。基于一种改进后的ACTA评分框架，该模型在8个临床场景中实现了平均二分类F1得分为0.94。本研究的一个核心贡献是探讨如何在评分准确性和可伸缩性之间取得平衡。我们证明，合成训练数据为减少对大型标注数据集依赖的有效途径，使自动评分更加精确和可扩展。
ACL	10.18653/v1/2025.acl-long.846	{LLM}s Can Simulate Standardized Patients via Agent Coevolution	1		本论文主要研究了利用大型语言模型（LLM）来模拟标准化患者（Standardized Patients, SP），以实现虚拟患者的病史采集和诊断过程模拟									使用标准化患者（SPs）培训医务人员仍然是一个复杂的挑战，需要广泛的领域专业知识和角色特定实践。大多数基于大型语言模型（LLM）的模拟患者研究集中在改进数据检索准确性或通过人类反馈调整提示上。然而，这种关注忽视了患者代理需要学习一种通过无监督模拟将数据转化为类似于人类患者回应的标准化表现模式的关键需求。为填补这一空白，我们提出 EvoPatient，一个新颖的模拟患者框架，其中患者代理和医生代理通过多回合对话模拟诊断过程，同时积累经验以改善问题和答案的质量，最终实现了对人类医生培训的可行性。在各种案例上进行了大量实验显示，通过仅提供总体SP要求，我们的框架在要求对齐方面比现有推理方法提高了超过10％，并获得更好的人类偏好，同时在演变了200个案例10小时后达到了资源消耗的最佳平衡，并具有出色的泛化能力。我们的系统将在以下网址上提供：https://github.com/ZJUMAI/Ev…
ACL	10.18653/v1/2025.acl-long.879	When Harry Meets Superman: The Role of The Interlocutor in Persona-Based Dialogue Generation	0	非病史采集	该论文的方法和数据集能够为构建类似“虚拟患者病史采集”场景的对话系统提供底层支撑，但论文本身聚焦的是多角色个性化对话生成，更偏向于角色扮演和对话质量评估，而非专门针对医疗病史采集任务的设计和评估。									将对话代理赋予个性信息已被证明显著改善其生成结果的一致性和多样性。尽管许多关注点放在了将对话与提供的个性相一致上，但对与对话者的个人资料的适应仍然鲜为人知。在这项研究中，我们调查了三个关键方面：1. 模型在与提供的个性和对话者之间对齐响应的能力；2. 在处理熟悉与陌生对话者和话题时的稳健性；3.在特定基于个性的对话上额外微调的影响。我们评估了由多样的发言人配对和话题生成的对话，将评估构架为作者识别任务，同时采用LLM作为评判标准并进行人工评估。通过系统地遮蔽或披露关于对话者的信息，我们评估其对对话生成的影响。结果表明，获取对话者的个性信息有助于识别目标发言者，而将其隐藏则产生相反效果。虽然模型在各种不同话题上具有良好的泛化能力，但在面对陌生对话者时却遇到困难。最后，我们发现，在零次尝试设置中，LLMs经常复制传记细节，从而促进识别，但却太过简单化了这项任务。
ACL	10.18653/v1/2024.sigdial-1.17	Generating Unexpected yet Relevant User Dialog Acts	0	非病史采集	这篇文章的重点是利用LLM和数据驱动方法，模拟MI治疗中患者的对话行为和语言表达，为心理健康对话系统训练提供虚拟患者，而非专门针对虚拟患者的病史采集场景。									近年来，对心理健康服务的需求急剧增加，这导致满足患者需求的挑战日益突出。虚拟代理人能够模拟挑战性面谈（MI）的出现被认为是解决这一问题的潜在方案，为需要多次治疗的疗法提供即时支持，这对付治疗尤其有益。然而，为训练MI对话系统开发有效的患者模拟方法存在挑战，尤其是在生成符合句法和语境的正确和多样化对话行为时，同时要尊重现有疗法数据中的模式和趋势。本文探讨了以数据驱动方法来模拟患者用于训练MI对话系统的方法。我们提出了一种利用时间序列模型生成多样且语境适当患者对话行为的新方法，然后通过一个经过条件化的大型语言模型将其转换为话语。此外，我们引入了针对评估模拟患者对话质量和连贯性的评估措施。研究结果突显对话行为条件化方法在改善MI患者模拟中的有效性，为开发支持心理健康治疗的虚拟代理人提供了见解。
ACL		A Virtual Patient Dialogue System Based on Question-Answering on Clinical Records	0	非LLM	未明确使用LLM技术，大概是transoformer类									本研究提供了两个用于虚拟患者开发的数据集以及首次评估结果。我们首先介绍了一个西班牙语的医疗对话问题语料库，其中标注了意图，该语料库是在之前法语研究基础上构建的。我们还提出了第二个对话数据集，采用了一种新颖的注释方法，包括医生提问、患者回答和相应的临床记录，组织形式为临床报告-问题-患者答复的三元组。这种方式将医生与患者的对话建模为一个问答系统，试图通过将临床记录作为输入来寻找问题的答复。这种方法有助于消除以往研究中常用的手动结构化患者记录的需求，从而扩大可用的多样化虚拟患者群。利用这些带有注释的语料库，我们开发并评估了一个旨在回答医学生在医学考试中向模拟患者提出的医疗对话问题的自动系统。我们的方法展示了强大的泛化能力，仅依赖医疗记录生成新的患者案例。这两个数据集和代码将免费提供给研究社区。
ACL	10.18653/v1/2024.emnlp-main.591	Roleplay-doh: Enabling Domain-Experts to Create {LLM}-simulated Patients via Eliciting and Adhering to Principles	0	非病史采集	这篇论文主要讨论的是利用大语言模型（LLM）来模拟心理健康领域的虚拟患者，帮助心理健康专业人员进行培训和练习，尤其是围绕患者角色扮演（roleplay）进行的互动对话训练。它并没有专门针对“病史采集”这个环节详细展开，而是关注如何让专家能够通过提供反馈，将这些反馈转化为一套“原则”，让AI患者的表现更加真实可信，从而更好地辅助咨询师进行模拟训练。									最近的研究利用LLMs在角色扮演真实的社交场景，帮助新手练习他们的社交技能。然而，在心理健康领域模拟敏感互动是具有挑战性的，隐私问题限制了数据获取和收集专家反馈的劳动强度。为了解决这一问题，我们开发了Roleplay doh，这是一个新颖的人类LLM协作流水线，可以引出领域专家的定性反馈，然后转化为一组规范LLM引导角色扮演的自然语言规则。我们将该流水线应用于使高级心理卫生支持者能够创建个性化的AI患者作为新手辅导员的模拟练习伙伴。在揭示基本GPT 4模拟未遵循专家定义原则的问题后，我们还引入了一种新颖的原则遵从引导流水线，显示在下游任务中响应质量和原则遵循有30%的改进。通过对25位辅导专家进行用户研究，我们证明了这一流水线使得创建更忠实地模拟真实患者的AI患者既容易又有效，这一点由创作者和第三方辅导员评判。在我们的项目网站上提供了代码和数据的访问 https://roleplay.d…
ACL		A {F}rench Medical Conversations Corpus Annotated for a Virtual Patient Dialogue System	0	非LLM	没有直接涉及LLM（大型语言模型）									基于数据驱动的方法创建虚拟患者对话系统需要大量特定于语言领域和所研究临床案例的数据。鉴于在医学教育方面法语对话语料库的缺乏，我们提出了一个注释过的对话语料库，该语料库包括医患之间的医疗咨询互动。在本研究中，我们详细描述了所提出对话语料库的构建过程，阐述了注释指南，并展示了其内容的统计数据。随后，我们进行了一个问题分类任务，以评估所提语料库的优势，该语料库已公开供人使用。
ACL		Intent Recognition in Doctor-Patient Interviews	0	非LLM	不是直接围绕大型语言模型（LLM），但所搭建的意图识别模型和数据集为构建基于深度学习的虚拟患者系统采集病史提供了重要技术支持，推动了虚拟患者在医疗教学中的应用。									学会与患者进行病史采集是医学生培训的重要组成部分。这一培训的实践部分传统上依赖于扮演待采访患者角色的付费演员。这一过程成本高昂，严重限制了每名学生的实践机会。在本研究中，我们提出了一个基于自然语言处理的新型数据集和方法，以便朝着支持培训的现代应用和电子学习工具取得进展，通过提供基于语言的用户界面和虚拟患者。我们收集了一个德语转录数据集，这些转录来自医生与患者的实时面谈录音。这些转录基于大学里的练习课程的音频录音，只能转录医生的话语。我们为每个话语进行了注释，用意图清单来描述问题或陈述的目的。对于一些意图类别，数据只包含很少样本，我们应用信息检索和深度学习方法，这些方法对于识别话语意图并提供正确响应而言，对训练数据量较少具有稳健性。我们的结果表明，这些模型是有效的，并为数据集提供了基线性能评分，以供进一步研究使用。
ACM	10.1145/3706598.3713549	“my doctor didn't give me half of that privilege”: incorporating black patients’ lived experiences in virtual patients for racial bias mitigation training	0	非病史采集	这篇论文主要内容是关于通过将黑人患者的真实经历融入虚拟患者（Virtual Patients, VP）的设计中，以用于医生的种族偏见缓解培训。论文强调通过患者叙事的形式，设计出真实反映黑人患者与医生互动中遭遇的种族偏见的虚拟患者场景，帮助医生提高对自身偏见的认知和自我反思，从而促进行为改变。 针对您提到的“大型语言模型（LLM）虚拟患者病史采集”方面，这篇论文中并没有详细讨论或使用LLM（如GPT、ChatGPT）来实现虚拟患者的自动病史采集功能。具体来说：									尽管人机交互（HCI）研究强调在技术设计中直接纳入少数种族群体，但在设计旨在代表黑人患者的虚拟患者进行医疗培训应用时，黑人患者明显被排除在外。为填补这一空白，本文描述了一个迭代的用户中心设计过程，以创建一个真实反映黑人患者生活经历的虚拟患者原型（EQUITY），利用黑人患者的叙述经验来描述现实世界中存在的种族偏见性遭遇。EQUITY是通过与33名黑人患者进行的6个焦点小组（研究1）收集的见解开发的。EQUITY被25名医生评估，以评估其在引发迷茫体验和促进自我反思方面的有效性（研究2）。研究结果表明，特别是通过虚拟患者的语言和非语言行为以及角色扮演，将患者叙述纳入其中显著提升了虚拟患者的真实感，并促使医生进行深层次自我反思。我们的研究通过确定与黑人患者种族偏见遭遇的生活经验相一致的关键虚拟患者界面设计特征，为HCI领域做出了贡献。
ACM	10.1145/3691573.3691600	Enhancing empathic communication in healthcare education through virtual conversations: leveraging large language models for real-time feedback	0	非病史采集	虽然提到了使用语言模型（如Qwen2.5-32B）来辅助生成训练描述和合成数据，但核心任务是评分模型对医学生医患交流表现的自动评估，而非利用大语言模型（LLM）进行虚拟患者病史采集									在医疗教育领域，越来越多地利用虚拟对话来通过针对学员回应的定制反馈，提升口头共情沟通技能。这些对话支持多种形式，如语音、动画和手势，具有高度定制化，可通过互联网进行访问，无需头戴显示器（HMDs）。然而，训练模型准确评估共情回应并生成具有可执行建议的人类语言仍然是一个挑战。大型语言模型（LLM）的出现为这些挑战提供了新的解决方案。本文研究了GPT-4生成的反馈对佛罗里达大学护理和牙科专业学生在虚拟对话中的共情表达的影响。我们在“佛罗里达大学跨学科协作护理”课程中招募了72名学生，随机分配到两组中的一组：一组受到对话中来自GPT-4的反馈和建议，另一组未受此类反馈。我们收集了干预组对反馈准确性和实用性的感知数据。通过共情沟通编码系统（ECCS）和GPT-4 Turbo，我们评估并比较了两组参与者的共情水平。采用曼—惠特尼U检验确定平均共情水平的差异。结果显示，接受GPT-4反馈的参与者的中…
ACM	10.1145/3712298	Usefulness of large language models (LLMs) for student feedback on H&amp;P during clerkship: artificial intelligence for personalized learning	1		本文确实涉及利用大型语言模型（LLMs）如GPT系列作为虚拟患者，辅助医学教育中病史采集（History taking）和体格检查（Physical Examination, H&P）的学习与反馈。									大型语言模型（LLMs），尤其是GPT-4，展示了出色的语言生成和理解能力，它们在临床实践、学习和医学研究中具有潜在用途。本研究探讨了大型语言模型（LLMs）在提升医学教育案例学习中的实际应用。该研究采用设计良好的混合方法，将来自100名医学生的定量指标与定性反馈相结合，为基于LLM的反馈系统的技术性能和教育价值提供全面洞见。我们的结果表明，LLMs可以通过提供个性化见解、培养批判性思维，并改善他们分析、诊断和呈现临床案例的能力，提升医学生的病史和体格检查（H&P）技能。该研究揭示了将LLMs整合到医学教育中的潜在益处和局限性。我们的发现显示LLMs对增强个性化学习体验、批判性思维和案例学习辅助效果产生了积极影响，同时也凸显了其局限性。
ACM	10.1145/3706598.3714014	Scaffolding empathy: training counselors with simulated patients and utterance-level performance visualizations	0	非病史采集	篇论文侧重利用LLM创建虚拟患者进行心理咨询（尤其是动机访谈）训练，间接涉及对患者信息的采集和理解，但重点在于促进心理沟通技能的提升，而非传统病史采集流程的模拟									学习治疗咨询涉及与模拟患者进行重要的角色扮演体验，目前的手动培训方法只提供间歇性的细致反馈。我们旨在通过向受训者提供频繁、详细的反馈来加快和优化辅导员的培训，使其在与模拟患者互动时获得反馈。我们的第一个应用领域涉及为辅导员培训激励性面试技能。激励性面试是一种协作式的辅导风格，在该风格中，患者被引导谈论改变他们的行为，以同情式辅导作为必不可少的成分。我们开发并评估了一个以LLM技术为动力的培训系统，该系统具有一个模拟患者以及针对学习激励性面试的辅导员需求定制的逐轮表现反馈的可视化功能。我们进行了一项与专业和学生辅导员的评估研究，展示了该系统具有很高的可用性和满意度。我们提出了相关的设计启示，用于开发能够训练用户辅导技能的自动化系统，以及这些启示对其他类型的社交技能培训的推广应用。
ERIC		Virtual patient clinical placements improve student communication competence	0	非LLM	无提到LLM									有效沟通是临床实践中必不可少的通用能力。然而，传统上用于培养此类能力的工作整合性实习机会日益减少，迫使大学开发模拟学习环境（SLE）作为补充实习机会。虚拟或数字病人（VP）实习是一种吸引人的SLE模式，但关于其对开发学生沟通能力的有效性的证据有限。在本研究中，82名二年级本科言语病理学学生完成了一次半天实习，需要他们利用对话互动技巧与VP建立融洽关系，跨两次10分钟的互动进行，中间穿插临床教育者（CE）的反馈和自我反思。每位学生的互动被CE评分，涉及25项沟通能力，而在第二次互动之后，学生还完成了关于沟通技能、知识和信心的事后自我评分，和事前自我评分相比，临床教育者对学生表现的评分显著提高（中位数 n[superscript 2][subscript p] = 0.710）。此外，学生的事后自我评分显著高于事前自我评分（中位数 d[subscript av] = 1.25）。这些发现表明…
ERIC		Effectiveness of virtual patient simulation versus peer simulation in family planning training in midwifery students: a comparative educational intervention	0	非LLM	无提到LLM									本研究旨在确定两种仿真类型在助产学生家庭计划咨询中的有效性，并比较这些方法。该研究于2020-2021年在土耳其卡斯塔莫努的一所大学进行。研究样本为90名助产学生。学生的家庭计划技能培训和沟通技能分别通过观看虚拟患者模拟（VPS）的视频录像和在同伴模拟（PS）监督下进行评估。在每个教学环境中，对学生的满意度进行评估。网络培训后，学生的家庭计划知识得分增加（38.3％；67.9％）。沟通技能的平均分数（VPS = 72.1；PS = 63.7）在VPS中较高，家庭计划咨询技能的分数（VPS = 66.5；PS = 77.6）在PS中较高（p < 0.01）。随着教育环境越来越接近现实，学生的沟通技能使用不够有效，压力水平更高。VSP和PS被认为可以有效提高学生的能力。不同的仿真类型可整合到助产学教育中，促进学生知识、技能和沟通水平的发展。
ERIC		Expanding virtual reality simulation with reflective learning to improve mental health nursing skills of undergraduate nursing students	0	非LLM	无提到LLM									在精神健康护理教育领域中改善学习参与度的最佳策略的发展，对教师来说是一个挑战。通过自我反思，学生被鼓励积极参与自己的学习过程，改进他们理解和为患者提供最佳实践的努力。本研究旨在检验虚拟现实模拟对本科护理学生的可用性和可行性，结合反思方法以改进沟通。设计：本研究采用混合方法设计。方法：采用前后对照组设计进行效果评估，并使用论文问卷收集用户反馈。在韩国的两所护理学院招募了59名参与者。实验组在“虚拟患者沉浸式沟通培训（VPICT）”环境中接受了为期4小时的培训，他们在其中面对虚拟患者练习沟通策略。学生需要进行反思练习，使用虚拟3D医院环境记录系统。使用SPSS 27版，通过进行成对和独立样本t检验进行数据分析，统计显著性水平设定为p < 0.05。结果：在自我评估时，VPICT组精神健康护理表现更优（p = 0.015）。模拟后，两组的沟通能力得分均有提高。学习沉浸度和满意度的总体得分在VP…
IEEE	10.1109/SCISISIS61014.2024.10759994	Building a role-play interactive system using LLM for health guidance education	0	非病史采集	非专门针对“病史采集”设计的，而是聚焦于“健康指导”训练									利用LLM构建角色扮演互动系统进行健康指导教育
IEEE	10.1109/SCISISIS61014.2024.10759962	Development of a virtual patient model for kampo medical interview: New approach for enhancing empathy and understanding of kampo medicine pathological concepts	1											为日本传统药物面诊开发虚拟患者模型：增强对日本传统药物病理概念的同情心和理解的新方法
Medpub	10.2196/59213	A language model–powered simulated patient with automated feedback for history taking: Prospective study	1											背景 虽然病史采集对于诊断医学疾病至关重要，但由于资源约束，教学并提供有关这一技能的反馈可能具有挑战性。虚拟模拟患者和基于网络的聊天机器人因此成为教育工具，最近人工智能（AI）的进展如大型语言模型（LLM）增强了它们的逼真性和提供反馈的潜力。目的 在我们的研究中，我们旨在评估生成预训练变压器（GPT）4模型在模拟患者病史采集中提供结构化反馈的有效性。方法我们进行了一项前瞻性研究，涉及利用GPT驱动的聊天机器人进行病史采集的医学生。为此，我们设计了一个聊天机器人来模拟患者的回应，并即时给出关于学生病史采集全面性的反馈。分析了学生与聊天机器人的互动，并将来自聊天机器人的反馈与人类评分者的反馈进行了比较。我们测量了评分者间的可靠性，进行了描述性分析以评估反馈的质量。结果研究的大部分参与者在医学院的第三年。分析中包括106次对话中的1894个问题-答案对。在99%以上的情况下，GPT-4的角色扮…
Medpub	10.1038/s41586-025-08866-7	Towards conversational diagnostic artificial intelligence	1											医学的核心是医生和患者之间的对话，而熟练的病史采集能够实现有效的诊断、治疗和长久的信任。具有诊断对话能力的人工智能（Artificial intelligence, AI）系统能够提高护理的可及性和质量。然而，接近临床医生的专业水平是一个尚未解决的挑战。在这里，我们介绍了基于大型语言模型（large language model，LLM）的用于诊断对话的AI系统AMIE（Articulate Medical Intelligence Explorer）。AMIE利用基于自我对话的模拟环境，配合自动反馈，可实现在不同疾病状态、专业领域和情境下的学习扩展。我们设计了一个评估临床意义性能指标的框架，包括病史采集、诊断准确性、治疗、沟通技巧和共情。我们通过与一项随机、双盲交叉设计的研究比较AMIE与基层医生在文本咨询方面的表现，参与者为加拿大、英国和印度的提供者，包括20名基层医生与AMIE的比…
Medpub	10.2196/71613	Patient triage and guidance in emergency departments using large language models: Multimetric study	0	非病史采集	，本文探讨的是LLM辅助分诊和科室导向的应用，虽然涉及病历信息处理，但并非专门针对基于虚拟患者采集病史的研究，也未重点讲述如何通过对话采集虚拟患者病史的过程或技术									背景 由于急诊科拥挤、等待时间延长和人手短缺等因素，急诊科面临着重大挑战，导致对医疗系统造成压力增加。高效的分诊系统和准确的科室指导对于缓解这些压力至关重要。近期大型语言模型（LLMs）的发展，比如ChatGPT，为改善急诊设置中的患者分诊和门诊科室选择提供了潜在解决方案。目的 本研究旨在评估基于GPT-4的ChatGPT模型（GPT-4o和GPT-4-Turbo）在应用修订早期预警评分（MEWS）进行患者分诊时的准确性、一致性和可行性，并评估GPT-4o提供的基于模拟患者情境的门诊科室指导的准确性。方法 开展了一项2阶段实验研究。第一阶段，评估了两个ChatGPT模型（GPT-4o和GPT-4-Turbo）在使用1854个模拟患者情境时基于MEWS的患者分诊准确性。在进行提示工程前后对准确性和一致性进行了评估。在第二阶段，使用来自中国医学病例库的264个情境测试了GPT-4o在门诊科室…
Medpub	10.2196/58753	Enhancing medical interview skills through AI-simulated patient interactions: Nonrandomized controlled trial	1											背景 医学面谈是临床实践中的关键技能，然而日本医学院的实践培训机会有限，需要采取紧急措施。随着人工智能（AI）技术的进步，其在医学领域的应用正在扩展。然而，在医学教育中关于其在医学面谈中的应用的报告很少。目的 本研究旨在调查通过与使用大型语言模型的AI模拟病人互动及提供反馈，是否可以改善医学生的面谈技能。方法 在日本进行了这项非随机对照试验，对象为四年级医学生。2023年，35名干预组学生接受了使用大型语言模型的模拟计划，而未参与干预的2022年110名学生被选为对照组。主要结果是医学面谈的Pre-Clinical Clerkship Objective Structured Clinical Examination（院前临床实习客观结构化临床考试，pre-CC OSCE）分数，这是一项全国标准化的临床技能考试。次要结果包括调查，例如模拟培训质量保证工具（SBT-QA10），在研究开始和…
Medpub	10.2196/68486	Virtual patients using large language models: Scalable, contextualized simulation of clinician-patient dialogue with feedback	1											背景 虚拟患者（VPs）是患者与临床医师交流的基于计算机屏幕的模拟。VP的使用受成本和低可扩展性限制。 目的 我们旨在展示由大型语言模型（LLMs）支持的VP可以产生真实对话，准确代表患者偏好，并提供有关临床表现的个性化反馈。我们还探讨使用LLMs评估对话和反馈的质量。 方法 我们进行了一项本质评估研究，评估了60个VP-临床医生对话。我们使用精心设计的提示来引导OpenAI的生成预训练转换器（GPT）模拟患者并提供反馈。使用2个门诊医学主题（慢性咳嗽诊断和糖尿病管理），每个主题都有代表不同患者喜好的排列组合，我们创建了60个对话（对话加反馈）：48个与人类临床医生和12个“自我聊天”对话，GPT分别扮演VP和临床医生的角色。主要结果是对话真实性和反馈质量，使用新型工具对其进行评分，我们进行了验证研究，收集了关于内容证据、内部结构（可重现性）、与其他变量的关系以及答题过程的证据。每个对话…
Medpub	10.1186/s12909-025-06877-6	AI-powered standardised patients: Evaluating ChatGPT-4o’s impact on clinical case management in intern physicians	1
Medpub	10.3390/s25144305	Synthetic patient–physician conversations simulated by large language models: A multi-dimensional evaluation	1											背景：由于隐私限制和物流挑战，数据可及性仍然是医疗人工智能领域的一大障碍。合成数据模拟真实患者信息，同时保持逼真性和匿名性，提供了一个有前景的解决方案。大型语言模型 (LLMs) 为生成患者和医生之间高度逼真的临床会话创造了新机会。然而，这些合成数据的价值取决于对其真实性、准确性和实际相关性的仔细评估。目的：评估四种领先的LLMs在生成整形外科情景中的患者-医生交互的合成转录中的表现：ChatGPT 4.5、ChatGPT 4o、Claude 3.7 Sonnet 和Gemini Pro 2.5。方法：每个模型为十种整形外科情景生成转录。三名接受过临床训练的评分员使用七项标准评分表对转录进行独立评估：医疗准确性、逼真性、角色一致性、忠实性、共情、相关性和可用性。评分员对模型身份保密以减少偏见。每项均使用5分李克特量表评分，共进行了840次评估。进行了描述性统计分析，并使用双向重复测量AN…
Medpub	10.1186/s12909-024-06399-7	Large language models improve clinical decision making of medical students through patient simulation and structured feedback: A randomized controlled trial	1											背景 临床决策制定（CDM）是指医生收集、评估和解读相关诊断信息的能力。医疗历史对话是CDM的重要组成部分，传统上在真实或模拟的患者上进行。在本研究中，我们探讨了使用大型语言模型（LLM）模拟患者与医生之间的互动并提供结构化反馈的潜力。方法 我们开发了人工智能提示，以模拟具有不同症状的患者，进行逼真的医疗历史对话。在我们的双盲随机设计中，对照组与人工智能患者进行了模拟医疗历史对话，而干预组除了进行模拟对话外，还收到了人工智能生成的表现反馈。我们评估了基于他们CDM表现的反馈影响，表现由两名评审进行评估（ICC = 0.924），使用临床推理指标 - 病史采集量表（CRI-HTI）。数据使用重复测量的方差分析（ANOVA）进行分析。结果 我们的最终样本包括21名医学生（平均年龄 = 22.10岁，平均学期 = 4，14名女性）。基线时，反馈组（平均 = 3.28 ± 0.09 [标准差]）…
Medpub	10.2196/53961	A generative pretrained transformer (GPT)–powered chatbot as a simulated patient to practice history taking: Prospective, mixed methods study	1											背景 沟通是医疗专业人员的核心能力，并对患者安全至关重要。尽管医学课程强调沟通培训，传统形式，如真实或模拟患者互动，可能产生心理压力，并且受到重复次数限制。最近出现的大型语言模型（LLMs），如生成式预训练变换器（GPT），为克服这些限制提供了机会 目的 本研究旨在探讨利用GPT驱动的聊天机器人进行病史采集练习的可行性，病史采集是沟通的核心能力之一 方法 我们使用GPT-3.5开发了一个交互式聊天机器人界面，制定了特定提示，其中包括一个针对聊天机器人优化的疾病脚本和一个行为组件。采用混合方法，我们邀请医学生自愿进行病史采集练习。为了确定GPT能否提供适当的答案作为模拟患者，我们记录并分析了对话内容，采用定量和定性方法。我们分析了问题和答案与提供的脚本的一致程度，以及答案的医学合理性。最后，学生填写了聊天机器人可用性问卷（CUQ）。 结果 共有28名学生使用我们的聊天机器人进行练习（平均年…
Medpub	10.1016/j.jhsa.2024.06.002	Artificial intelligence-powered hand surgery consultation: GPT-4 as an assistant in a hand surgery outpatient clinic	1
Medpub	10.2196/63312	Virtual patient simulations using social robotics combined with large language models for clinical reasoning training in medical education: Mixed methods study	1											背景 虚拟病人（VPs）是基于计算机的临床场景模拟，在卫生职业教育中用于实现各种学习目标，包括临床推理（CR）。临床推理是卫生保健从业者的关键技能，其不足可能影响患者安全。最近大型语言模型（LLMs）和社交机器人的进展为增强VP互动性和真实性带来了新的可能性。然而，它们在VP模拟中的应用受到限制，且没有研究调查LLMs与社交机器人相结合用于CR培训的有效性。
Medpub	10.2196/58623	Integrating GPT-based AI into virtual patients to facilitate communication training among medical first responders: usability study of mixed reality simulation	0	非常规问诊	属于急救医疗不属于常规问诊情况									背景 社交-语言互动训练对于医疗急救人员（Medical First Responders, MFRs）在评估患者状况和进行紧急治疗时至关重要。将对话代理（Conversational Agents, CAs）整合进虚拟患者（Virtual Patients, VPs）——即数字化模拟，是一种比人力角色扮演更具成本效益的替代方案。有中等证据表明，CAs在结合教学干预时能够更有效地提升沟通能力。然而，最近基于生成预训练变换器（Generative Pre-trained Transformer, GPT）的人工智能（Artificial Intelligence, AI）能够生成比以往的CAs更丰富、多样和自然的响应，同时控制音调和时长等韵律语音特点。这些功能有可能更好地符合MFRs对于人机交互的期望。 目的 本研究旨在探讨将基于GPT的AI整合进混合现实（Mixed Reality, M…
Medpub	10.1186/s12909-025-06675-0	Evaluating podcasts as a tool for OSCE training: A randomized trial using generative AI-powered simulation	0	非病史采集	这六个场景均为 nephrology-specific OSCE 情境，但文中并未特别提及“病史采集”作为独立模块，因此可以推断本次培训未专门设立单独的病史采集环节
Medpub	10.2196/65670	Development of a GPT-4–powered virtual simulated patient and communication training platform for medical students to practice discussing abnormal mammogram results with patients: Multiphase study	0	非病史采集	总体来说，此研究主要针对使用GPT-4驱动的虚拟患者角色，在异常钼靶结果沟通场景下的医学生沟通训练，其应用虽涉及患者交流，但主要以结果解读与沟通技巧训练为核心，尚未聚焦于病史采集的模拟									背景 标准化患者（SPs）为医学生准备艰难对话与患者。尽管它们具有价值，基于SP的模拟训练受到资源限制和竞争性临床需求的约束。研究人员开始转向人工智能和大型语言模型，例如生成式预训练变换器，以创建融入虚拟模拟患者（VSPs）的沟通培训。 GPT-4是一个大语言模型的进步，使开发者能够使用基于文本提示而非依赖具有预先编写对话的分支路径模拟来设计虚拟模拟场景。这些起步阶段的开发实践尚未在文献中确立，以指导其他研究人员开发自己的模拟训练。 目的 本研究旨在描述我们开发过程及创建以GPT-4为驱动的VSP所学到的经验。我们设计了这个VSP，旨在帮助医学生练习与患者讨论异常乳腺X光结果，扮演初级保健医生（PCP）。我们旨在评估GPT-4生成适当VSP回应给学习者的能力，在口语交流中给予适当反馈。 方法 一个由医生、一名医学生、一名教育工作者、一个SP项目主任、一名学习体验设计师和一名医疗保健研究员…
Medpub	10.2196/70131	The effectiveness of a custom AI chatbot for type 2 diabetes mellitus health literacy: Development and evaluation study	1											背景 患慢性疾病的人越来越倾向于在网上寻找健康信息。对于糖尿病患者来说，传统的教育材料通常缺乏可靠性，无法有效吸引或赋予他们权力。检索增强生成（RAG）等创新方法，依托大型语言模型，有潜力通过基于可信来源的互动、医学准确且用户为中心的资源来提升健康素养。目的 本研究旨在评估一款基于自定义RAG的人工智能聊天机器人的有效性，该机器人旨在通过参考验证的参考文献并标注信息来源来提高2型糖尿病（T2DM）方面的健康素养。方法 利用固定提示和参考文献开发了一款T2DM聊天机器人。进行了两次评估：（1）由专家评估的44个问题集，评估其是否适当（适当、部分适当或不适当）和信息来源归因（匹配、部分匹配、不匹配或普通知识）；（2）模拟进行了16个查询的咨询，反映了典型患者的关注点。结果 在评估的44个问题中，32个（73%）答复引用参考文献，12个（27%）归因于普通知识。在32个来源答复中，30个（94…
Medpub	10.2196/68409	Clinical performance and communication skills of ChatGPT versus physicians in emergency medicine: Simulated patient study	0	非LLM模拟患者	本研究中的ChatGPT，是模拟“医生”的角色，而非患者角色
Medpub	10.1186/s12909-025-06785-9	Using ChatGPT for medical education: The technical perspective	1
Medpub	10.2196/63353	Assessing ChatGPT’s capability as a new age standardized patient: Qualitative study	1
Medpub	10.1186/s13104-025-07157-8	The feasibility of using generative artificial intelligence for history taking in virtual patients	1
Medpub	10.2196/77332	Utility of generative artificial intelligence for japanese medical interview training: Randomized crossover pilot study	1											背景 医学面谈仍然是临床培训的基石。人们对在医学教育中应用生成式人工智能（AI）的兴趣日益增长，包括在医学面谈培训中的应用。然而，在包括日本在内的文化和语言特定环境中，其实用性仍未得到充分探讨。本研究调查了生成式AI在日本医学面谈培训中的实用性。目的 本试点研究旨在通过比较生成式AI和传统面对面培训方法在模拟患者环境下的表现，评估生成式AI作为医学面谈培训工具的实用性。方法 我们开展了一项涉及来自一所大学医院的20名研修年度1-2的医师的随机交叉试点研究。参与者被随机分配到2组。A组首先进行一个涉及腹痛的基于AI的试站，然后进行一个标准化患者呈现胸痛的传统站。B组顺序相反，从腹痛传统站开始，随后进入基于AI的胸痛场景站。在基于AI的站点中，参与者与一个模拟患者行为的GPT配置平台进行互动。GPT是为特定目的调整的ChatGPT的可定制版本。传统站点涉及与模拟患者的面对面访谈。为确保一致性…
Medpub	10.1186/s12909-025-07614-9	Feasibility study of using GPT for history-taking training in medical education: A randomized clinical trial	1
Medpub	10.1186/s12909-025-06756-0	Teaching opportunities for anamnesis interviews through AI based teaching role plays: A survey with online learning students from health study programs	1											本研究提出了一种通过基于人工智能的机器人进行教育角色扮演的新方法，利用GPT-4在不同学习场景中模拟病史采集面谈。该机器人由跨学科的大学讲师和人工智能专家共同开发，为不同健康学专业的学生提供了一个平台，让他们参与复杂的患者-卫生专业人员对话，提供了与传统的演员或真实患者进行角色扮演不同的学习选择。
Medpub	10.1016/j.jsurg.2025.103629	A randomized controlled trial of a deep language learning model-based simulation tool for undergraduate medical students in surgery	0	非常规问诊	模拟手术科室的问诊场景，非传统一般的
Medpub	10.1038/s41598-025-99764-5	A pilot study investigating the efficacy of technology enhanced case based learning (CBL) in small group teaching	1											摘要 随着新冠疫情后的高等教育教学模式发生的最新范式转变，混合学习模式已成为教育文献和实践中的主流。这一转变也导致市场上出现大量工具和技术。尽管文献中已充分证明将技术整合到教学和评估中的价值，但教育工作者和学生面临的选择数量之多可能让人感到不知所措。本研究旨在探讨在二年级医学生中整合关键技术以提供技术增强学习（TEL）基于案例学习（CBL）的可行性。样本组随机选取，与接收传统CBL的对照组相对应。两组学生在先前学术表现上进行了匹配。TEL-CBL组接受了以下干预：（1）在沉浸式学习环境中进行面对面的导师辅导，（2）在自学期间使用3D解剖软件进行探索，（3）在辅导期间进行虚拟现实（VR）引导的解剖探索，（4）使用基于生成性人工智能（GenAI）的模拟虚拟患者库练习沟通和病史采集等关键技能，以及（5）参与沉浸式医学急救模拟。评估指标包括形成性学术表现、学生学习体验以及沟通和临床技能的信心。结…
scopus	10.1038/s41746-025-01841-6	A large language model digital patient system enhances ophthalmology history taking skills	1											临床实习生由于病例多样性有限及接触真实患者的机会稀缺，导致医学采集病史技能的练习受限。为解决这一问题，我们开发了基于大型语言模型的数字患者（LLMDP）系统，将去标识化的电子健康记录转化为能够进行自由文本对话和自适应反馈的语音虚拟患者，基于我们之前建立的开放源代码检索增强框架。在一项单中心随机对照试验（ClinicalTrials.gov：NCT06229379；N = 84）中，接受LLMDP训练的学生的医学病史采集评分增加了10.50分（95% CI: 4.66–16.33，p < 0.001），相较于使用传统方法的学生。接受LLMDP培训的学生还表现出更强的移情能力。参与者对LLMDP表现出高度满意，强调其在降低培训成本和增强面对真实患者互动的信心方面的作用。这些发现证明了受LLM驱动的数字患者的增强医学病史采集技能，并提供了一种可扩展、低风险的途径，将生成式人工智能融入眼科教育中…
scopus	10.1016/j.chb.2025.108759	The influence of persona and conversational task on social interactions with a LLM-controlled embodied conversational agent	0	非病史采集	本文关注的是人格特征和对话任务类型对虚拟代理社交互动的影响，并非专门研究医疗病史采集。									大型语言模型（Large Language Models, LLMs）在对话任务中展现出了显著的能力。将LLM具象化为虚拟人类使用户能够在虚拟现实中进行面对面的社会互动。然而，在与LLM控制的代理进行社会互动时，个体因素和任务相关因素的影响尚不明晰。在本研究中，46名参与者与一个虚拟代理互动，该代理的角色被操控为“外向型（extravert）”或“内向型（introvert）”，并进行了三种不同的对话任务（闲聊、知识测试、说服）。采用评分方式评估了社会评价、情感体验和现实感。通过量化参与者的言语和对话轮次来测量互动参与度。最后，我们测量了参与者在知识测试中请求该代理帮助的意愿。我们的研究发现，与内向型代理相比，外向型代理的社会评价更为积极，带来了更愉快的体验和更高的参与度，并且被评估为更具现实感。虽然角色并未影响请求帮助的倾向，但当参与者在有LLM帮助的情况下，他们对答案的信心普遍更高。…
scopus	10.1145/3719160.3735656	Designing a simulated patient system for medical education	0	非LLM模拟患者	PaFaSi系统中使用的GPT-based Conversational Agents（称为“Alex”等）不是用来模拟虚拟患者，而是用来作为协作学习的对话辅助工具，帮助医学生在讨论模拟病人病例时进行临床推理和协作									成功的医患关系基础在于有效沟通，其促进了患者自主权、信任和理解。因此，医学教育越来越注重提高临床沟通技能。医学生通过与标准化病人（SPs）互动获得经验，SPs是在受控教育环境中模拟特定病人情境的经过培训的个人。然而，招募SP演员可能很困难，学生往往与他们的互动有限（即在每周课程或期末考试期间）。在本研究中，我们与一个R1研究型大学的SP培训项目合作开发了一种以LLM为驱动的模拟病人系统。该系统包括模拟SP病例的患者代理和能够为用户提供有用建议和反馈的教育代理。我们希望这一系统可以增强现有的标准化病人项目，提高医学生和专业人员的临床能力。
scopus	10.1371/journal.pdig.0000927	Emulating real-world GLP-1 efficacy in type 2 diabetes through causal learning and virtual patients	0	非病史采集	论文主要讲的是利用因果AI进行虚拟患者的模拟和临床试验的模拟，而非基于LLM的虚拟患者病史采集。									随机对照试验仍然是评估治疗效果的基准，但由设计限制只适用于表型狭窄的人群。我们介绍了一种新颖的生成式人工智能（AI）驱动的仿真方法，通过虚拟临床试验推断效应大小，可以模拟随机对照试验过程，潜在地延伸到更广泛的人群。我们通过比较预测的类胰高血糖素-1（GLP-1）激动剂对2型糖尿病（T2DM）患者糖化血红蛋白（HbA1c）的影响与其在LEAD-5试验中已确立的真实有效性，验证了虚拟试验。我们的仿真模型通过组合生成式AI和因果学习方法从真实世界证据数据中学习治疗效应。训练数据包括5,476例T2DM患者的治疗前和治疗后结果。我们考虑了三个治疗组：GLP-1（利拉鲁肽）、基础胰岛素（格列本）、安慰剂。训练后，按照LEAD-5的纳入标准，每个组抽取了232位虚拟患者进行虚拟试验，并预测治疗后结果。我们使用差异-差异（DiD）方法对各组进行两两比较。我们的目标是通过展示GLP-1相对于基础胰岛素和…
scopus	10.1044/2025_JSLHR-25-00003	ABCD: a simulation method for accelerating conversational agents with applications in aphasia therapy	0	非病史采集	本文介绍的ABCD方法和基于LLM的虚拟患者对话模拟，具备为失语症患者的语言治疗提供对话模拟平台的潜力，也为模拟医疗对话如病史采集等环节提供了基础技术支持，但具体关于病史采集环节的详细实现和应用需要进一步研究和开发									目的：失语症治疗的发展受限于临床人员短缺、患者招募挑战以及资金限制。为了解决这些障碍，我们引入了基于代理的对话模型（ABCD），这是一种模拟两个对话人工智能代理（AI）之间目标驱动的自然口语对话的新方法——AI临床医师（Re-Agent）和AI患者（AI-Apsic），后者声音模拟失语症错误。使用ABCD，我们模拟了两个代理之间的回应详细训练，刺激物因语义约束而异（通过图片高，通过主题低）。我们没有进行资源密集型的微调，而是利用提示工程、思维链（CoT）和零短期技术实现了快速、经济高效的代理开发和试点。方法：基于OpenAI的GPT-4o，作为基础的大型语言模型，再通过外部的语音到文本和文本到语音应用程序接口对Re-Agent和AI-Aphasic进行补充，创建了一个多元动态对话系统，使用英语进行交互。我们用它来评估Re-Agent在四种实验条件下（CoT + 图片，CoT + 主题，零…
scopus	10.1007/s40670-025-02342-7	ChatGPT as a virtual patient: written empathic expressions during medical history taking	1											目的：虚拟病人已经在医学史采集教学中得到应用。自ChatGPT问世以来，已经被整合到医学教育的多个领域。本研究旨在探讨ChatGPT是否可用于培训同理心的史采集，同时培养学生的主观自主性。方法：三年级医学生在输入涵盖心脏病的预定义提示后，使用ChatGPT 3.5进行史采集。之后，学生填写有关他们主观自主性体验的问卷。使用衡量ChatGPT提供的同理机会以及学生回应的同理沟通编码系统对所有聊天进行分析。结果：在659次互动中，有93次被识别为同理性。ChatGPT主要通过报告情感性声明或挑战提供机会。学生有时未能适当地对ChatGPT提供的机会做出反应，但更多地通过内隐地认识患者的视角作出回应，并报告了较高水平的主观自主性体验。结论：该研究得出初步结果，表明ChatGPT可能适用作为模拟虚拟病人并促进同理史采集的工具。迄今为止，ChatGPT似乎有效地作为模拟病人培训的补充。医学院可能考…
scopus	10.70478/psicothema.2025.37.21	ChatGPT simulated patient: use in clinical training in psychology	1											中文翻译: 背景：将人工智能（AI）作为心理学教育中的标准化患者（SPs）可能会增强体验式学习和学生的信心。该研究旨在分析使用基于AI的模拟来发展沟通技能并影响心理学生情感状态的有效性。方法：对31名三年级心理学学生进行了一项混合方法干预研究。参与者使用ChatGPT作为SP参与了临床模拟。通过问卷调查在干预前后收集了情感状态、沟通态度和知识与技能感知的定量数据。通过开放式问题和焦点小组获得了定性数据。数据使用重复测量方差分析和主题分析进行了分析。结果：在干预后观察到明显降低的消极情感和感知知识和技能的增加。在沟通态度方面未发现显著变化。定性发现支持了定量结果，表明在模拟患者互动期间，信心得到提高，焦虑感减轻。结论：将AI用作SPs是一种有效的教学工具，可以增强体验式学习，提高学生专业技能的信心，并积极影响情感状态。这种创新方法为心理学教育中传统教学方法提供了有价值的补充。此记录来源于美…
scopus	10.1097/PEC.0000000000003369	Artificial intelligence as a language barrier application in a simulated health care setting: a proof-of-concept study	0	无法提取	无法提取									目的：本研究评估了一种人工智能程序（ChatGPT 4.0）在模拟儿科急诊环境中作为医学翻译模式的准确性。方法：使用两个完全独立的ChatGPT 4.0实例。第一个实例作为模拟患者（SP）。SP提出投诉和症状，同时仅以西班牙语进行处理和生成文本。一名人类医生（对诊断进行蒙眼处理）与SP进行了临床“访问”。医生仅用英语键入问题和指示。第二个ChatGPT 4.0实例是人工医学口译员（AMI）。AMI实时将医生的问题/指示从英语翻译为西班牙语，将SP的回答/关注从西班牙语翻译为英语。然后由持有人工认证的医学口译员查看访问后的成绩单以检查错误。结果：我们进行了10次模拟访问，AMI翻译了3597个单词（1331个英语和2266个西班牙语）。存在23个错误（原始准确率为99.4%）。错误分类为：9个遗漏，2个添加，11个替换和1个编辑错误。有3个错误被判断可能造成临床后果，尽管这些是轻微的歧义，…
scopus	10.3233/SHTI250538	Comparison of human and GPT-generated concept maps in a clinical reasoning collection of educational virtual patients	0	非病史采集	医学教育概念图，不符合病史采集									本研究探讨了生成式预训练变换器（GPT）模型在创建虚拟患者病例的临床推理概念地图方面的潜力，以比较这些地图与临床医生为20个不同临床场景生成的地图。为评估该模型与临床医生方法的一致性，计算了精度和召回率指标。在概念方面，召回率在46%-74%之间，精度在16%-50%之间。自定义的GPT模型识别出比临床医生更多的医学概念。获得的结果证实了其作为支持教育概念地图创建的有价值工具的潜力。GPT生成的地图可以通过引入额外概念来提高地图创建过程，辅助临床医生和医学教育工作者考虑替代诊断、检查或治疗，便于学生反馈。© 2025 Elsevier B.V.，保留所有权利。
scopus	10.3390/app15094862	Gen-SynDi: leveraging knowledge-guided generative AI for dual education of syndrome differentiation and disease diagnosis	1											证候辨识和疾病诊断对于传统亚洲医学(TAM)至关重要，因为它们指导个性化治疗。然而，大多数TAM课程为学生提供的结构化练习机会有限。我们开发了一种名为Gen-SynDi的知识引导生成式人工智能框架，将证候辨识与疾病诊断联系起来，以提高培训质量。利用来自韩国医学研究所的标准化病人档案，我们构建了一个以疲劳为焦点的数据集，涵盖了五种西方定义的疾病和七种TAM证候。通过精心设计的提示和一个大型语言模型，通过将兼容的疾病-证候对连接起来，又保留了临床现实感，生成了28个虚拟病例。在一个互动网络模拟环境中，学生进行病史采集，接受自由文本答案，并提出证候和疾病诊断；即时反馈突出显示遗漏的问题、推理差距和整体准确性。内置评分模块提供了关于询问覆盖范围和诊断精确性的定量指标，以及关于忽视线索的简要解释。提示组件角色分析证实了我们的提示设计改善了响应的可信度，外部专家认可了场景的现实感和教育价值。因此，G…
scopus	10.1145/3706599.3719693	Designing VR simulation system for clinical communication training with LLMs-based embodied conversational agents	1											健康专业（HP）教育中的虚拟现实模拟显示出巨大潜力，但固定的学习内容且定制性较低限制了其在实验室环境之外的应用。为了解决这些局限性，在虚拟现实用于患者沟通培训的背景下，我们进行了以用户为中心的研究，包括对高级HP学生进行半结构化访谈，以了解他们在临床沟通培训中的挑战以及对基于虚拟现实的解决方案的看法。从中我们得出设计见解，强调了现实场景、简单互动和不可预测对话的重要性。基于这些见解，我们开发了Virtual AI Patient Simulator（VAPS），这是一种新颖的虚拟现实系统，由大型语言模型（LLMs）和具身对话代理（ECAs）驱动，支持沉浸式学习的动态和可定制患者互动。我们还提供了一个示例，说明临床教授如何使用用户友好的设计形式来创建与VAPS中课程目标一致的个性化场景，同时讨论将人工智能驱动技术整合到虚拟现实教育中的未来影响。© 2025 Elsevier B.V.，保留…
scopus	10.1016/j.ecns.2025.101693	Video-driven active learning strategies to enhance simulation preparation	0	非LLM	不包含大模型									中文翻译: 背景：继续呼吁进行研究以确定护理学生模拟准备中最有效的方法、最佳时间和积极教学策略的影响。方法：使用定量横断面设计，对学生开放式反馈进行主题分析。结果：研究结果表明，基于视频的干预和角色期望指导对学生的参与度、焦虑感和模拟准备有积极影响。讨论：使用生成式人工智能病人背景故事视频、模拟角色指导和专家建模视频是促进参与和学习、减少围绕模拟准备的焦虑的新型积极学习方法的例子。 © 2025 Elsevier B.V.，保留所有权利。
scopus	10.1007/s40670-024-02250-2	AI patient actor: an open-access generative-AI app for communication training in health professions	1											AI患者演员是一个由大型语言模型驱动的开放式网络应用程序，允许医学学员在接受个性化形成性反馈的同时练习诊断和沟通技能。医疗保健教育者可以生成并上传他们自己的病例供其学生使用。© 2025 Elsevier B.V.，保留所有权利。
scopus	10.3389/frai.2025.1517918	Balancing accuracy and user satisfaction: the role of prompt engineering in AI-driven healthcare solutions	0	非病史采集	非病史采集									引言：物联网（IoT）和人工智能（AI）的迅速演进为公共卫生保健带来了新的可能性。有效整合这些技术对于保证精准和高效的医疗服务至关重要。本研究探讨了利用物联网和人工智能系统检测和管理干眼症（DED）的应用，强调利用及时工程来增强系统性能。方法：开发了一种专门的提示机制，利用OpenAI GPT-4.0和ERNIE Bot-4.0 API来评估基于5,747个模拟患者投诉的医疗紧急情况。采用双向编码器表示来自变压器（BERT）机器学习模型进行文本分类，以区分紧急和非紧急病例。通过从服务体验（SE）和医疗质量（MQ）评估中得出的综合分数来评估用户满意度。结果：提示和非提示查询之间的比较显示准确率从80.1%提高到99.6%。然而，这种改进伴随着响应时间明显增加，导致SE分数下降（从95.5下降到84.7），但医疗质量满意度显著增加（从73.4增加到96.7）。这些发现表明准确性和用户满意度之…
scopus	10.1016/j.imu.2025.101615	Patient2Trial: from patient to participant in clinical trials using large language models	0	非LLM模拟患者	LLM（如GPT-4）处理的是模拟的患者问卷信息，而非直接模拟虚拟患者本身									目的：大型语言模型（Large Language Models, LLMs）展示了令人瞩目的语言理解和生成能力，已被应用于多种临床使用场景。探讨利用LLMs构建针对患者的临床试验检索系统的可行性至关重要，因为这一系统可以通过优先考虑与患者相关的最合适试验，显著改善患者入组过程。本研究开发了一个以患者为主体的LLM辅助系统，允许患有特定疾病的患者通过完成特定疾病的问卷直接查找符合条件的试验。方法：我们从ClinicalTrials.gov获取临床试验的符合条件标准，并从2023年美国国家标准与技术研究院（National Institute of Standards and Technology, NIST）主办的文本检索会议（Text REtrieval Conference, TREC）临床试验专题中模拟了患者问卷（或主题），我们也参与了该会议。这些主题涵盖了八种不同领域的疾病，即青光…
scopus	10.1007/978-3-031-75147-9_9	RasPatient pi: a low-cost customizable LLM-based virtual standardized patient simulator	1											模拟是医学和护理教育中一个重要的组成部分，它使学生能够在安全的环境中发展和评估特定技能。模拟或标准化患者对于练习沟通技能非常有用，但这些演员的可用性和医学知识可能成为瓶颈。另一方面，虚拟患者通常以严肃游戏的形式出现，允许检查临床推理能力。然而，它们往往无法使教师创建或定制场景。大语言模型（Large Language Models，LLMs）的语言能力和临床潜力使之能够与医疗学生进行有意义的对话，适用于模拟目的。本文介绍了RasPatient Pi，这是一种基于LLM的低成本可定制的虚拟标准化患者模拟器。该模拟器利用自动语音识别、LLMs和文本转语音引擎。教师可以通过简短描述指定场景，同时利用LLMs的临床知识来连贯地填补场景中的任何空白。它可以在单板计算机上部署，以便与模拟人一起使用，或在浏览器中播放，并依赖于一个3D头像。
scopus	10.1080/0142159X.2024.2376879	Creating virtual patients using large language models: scalable, global, and low cost	1											虚拟患者（VPs）长期以来被用于教授和评估临床推理。 VPs可以被程序化地模拟真实的患者-临床医生互动，并反映各种上下文排列。然而，过去由于高昂的成本和大规模实施的后勤挑战，其使用一直受到限制。我们描述了一种新颖的全球可访问的方法，利用人工智能（AI）大语言模型（LLMs）批量开发低成本VPs。我们利用OpenAI生成预训练的变压器（GPT）创建并实施了两个互动式VPs，并创建了在上下文特征上不同的排列方式。我们使用系统性提示工程来完善提示，指导ChatGPT模拟给定病例场景下的患者，然后提供临床医生绩效反馈。我们使用GPT-3.5-turbo和GPT-4.0实现了这些提示，并使用OpenAI API创建了一个简单的纯文本界面。 GPT-4.0明显优越。我们还使用另一个LLM（Anthropic Claude）进行有限测试，并取得了令人满意的结果。我们提供了最终提示、病例场景和Pytho…
scopus	10.1007/s40670-025-02473-x	Generative AI as the first patient: practice, feedback, and confidence	1											生成性人工智能（GenAI）为医学教育提供了新的潜力，通过提供个性化的学习机会来应对当前教职人员短缺的问题，例如临床指导教师的可用性有限，但其在正式医学培训中的整合及学生的接受度仍然在很大程度上未被探索。我们在一年级医学课程中部署了一个基于大型语言模型的人工智能患者演员应用，允许学生进行模拟临床访谈并获得即时反馈。学生们对这种体验的评价普遍积极，在重复参与后，他们对使用GenAI的舒适度显著提高。对学生评论的情感分析显示，学生对人工智能方法的灵活性、低压力环境和即时反馈表示赞赏，他们认为这些有助于提升临床推理和沟通技巧。学生们指出与人类互动相比，人工智能交互在真实性方面存在局限性。本研究表明，在早期临床培训中，人工智能患者演员被视为可接受的教育辅助工具，特别是在提供即时反馈和更大自主学习权的形成性环境中，尽管它们不能完全替代与人类演员和患者的互动。
scopus	10.1007/978-3-031-98465-5_45	Initial evaluation of a GenAI-based virtual patient for philippine medical education	1											获取患者病史的医疗访谈是一种强有力的工具，有助于改善患者的整体健康结果。近年来，医学学院已将虚拟患者（Virtual Patients, VPs）的使用纳入其医疗访谈和人际交往技能训练课程中。然而，这些技能的教学和学习尤其在资源匮乏的环境中困难重重。面临的挑战包括在大型患者访谈中缺乏直接监督、遗漏病史的重要部分或从一个病史部分跳转到另一个部分、未能考虑文化背景以及用于评估医疗访谈技能的变量指标。在本文中，我们描述了Caladrius，这是一个为菲律宾医学教育设计的虚拟患者，并介绍了初步用户测试中对医学教师和学生的反馈。教师和学生观察到Caladrius的回应需要进一步详细说明，否则访谈会变得不自然且乏味。基于文本的界面反应迅速，使用起来足够流畅，但基于语音的界面反应过慢，且对菲律宾语，尤其是健康相关的菲律宾术语理解有限。Caladrius是一个案例研究，说明了需要针对特定精选语料库训练的…
scopus	10.1109/CAI64502.2025.00041	Nurse town: an LLM-powered simulation game for nursing education	1											护士短缺在美国医疗系统中仍然是一个持续的挑战，这主要是由于护理学生的临床培训机会匮乏。这突显了在护理教育中采取创新方法的紧迫性。尽管严肃游戏已显示出有效性，但仍面临局限性，尤其是在提供多元化经验和克服资源限制方面。借助人工智能（Artificial Intelligence, AI）的进展，Nurse Town是一款新颖的数字模拟游戏，旨在增强关键护理能力，包括临床决策、有效沟通和同理心。我们使用大型语言模型（Large Language Models, LLMs）开发了能够模拟医疗场景并进行自然、上下文感知对话的虚拟患者化身。该游戏还具有基于LLM的自动化性能评估组件。与传统培训方法相比，Nurse Town显著减少了对教育资源的需求，同时确保了一致的培训质量。我们展示了一个最低可行产品（Minimum Viable Product, MVP），该产品包含一个高血压虚拟患者。未来的发展…
scopus	10.1002/jdd.13952	Enhancing dental students' history-taking skills with a generative artificial intelligence chatbot	1											目的：在牙科诊断和治疗规划中，准确的病史采集至关重要，但在临床前期缺乏练习这一重要技能的时间。本研究评估使用生成式人工智能（AI）聊天机器人练习这些技能时，牙科学生的动机和乐趣。 方法：2024年，口腔医学博士一、二年级的学生试用了基于GPT-4的虚拟患者（VP）聊天机器人，并完成了调查问卷，以评估对聊天机器人的期望、动机和反馈，并将他们的体验与面对面学习进行比较。 结果：共有31名学生参与了试验。使用聊天机器人后，该队伍在感知能力方面有显著提高。二年级学生比一年级学生更看重聊天机器人的价值。虽然学生们觉得聊天机器人增加了他们的参与度并提供了更多练习机会，但大多数人认为与面对面教学相比，它的趣味性较低。总体而言，学生们支持将聊天机器人整合到课程中。 结论：教育聊天机器人可以充当虚拟患者，使用户能够练习病史采集。这个聊天机器人被视为预临床牙科学生的有益补充资源，使他们能够补充目前有限的练习…
scopus	10.1007/978-3-031-92970-0_17	Project caladrius: the design of a virtual patient for philippine medical education	1											Caladrius 项目的总体目标是设计和开发一款由 ChatGPT 驱动的聊天机器人，在菲律宾背景下帮助医学生练习进行病史采集。尽管类似的聊天机器人已经存在，但它们通常存在于英国和美国等发达国家。在发展中国家如菲律宾，由于缺乏像计算机硬件和互联网接入等基础设施，医学模拟仍然相当罕见。此外，当前版本的病史采集并非针对我们自己文化的微妙之处。因此，我们希望开发自己的虚拟患者，以支持我们的本地语言如菲律宾语，并添加我们的文化背景，例如在国家北部地区的槟榔嚼食习俗，并融入我们的依纳爵价值观“cura personalis”或关爱和尊重每个个体，例如询问患者的感觉而不仅仅关注症状的简单收集。本文专注于我们如何构建聊天机器人对患者的知识和医学生评估的标准。本文讨论了构建在模拟核心的患者数据库的设计。它还讨论了将用于创建对话交互、引人入胜体验的各种技术。最后，它讨论了将用于一旦部署后评估模拟的工具。…
scopus	10.1016/j.csbj.2025.05.025	Integrating large language model-based agents into a virtual patient chatbot for clinical anamnesis training	1											有效的沟通对于建立信任、准确信息收集和临床决策在医疗保健中至关重要。尽管在医学课程中对此进行了强调，但传统的培训方法，如与标准化患者的角色扮演，依然成本高昂、物流复杂，并且无法真实地再现现实生活场景。基于模拟的培训能够增强沟通和推理能力，但初学者往往因推理过程不够成熟而面临困难。此外，有限的非同步自主模拟患者互动机会限制了个性化练习的可能性。虚拟患者模型提供了具有交互场景和定制反馈的可扩展解决方案，但高昂的开发成本和资源需求阻碍了它们的广泛应用。为了解决这些问题，基于大型语言模型（Large Language Models, LLMs）的虚拟患者系统作为一种有前景的工具应运而生。这些生成智能体利用LLM的能力、认知机制和上下文记忆检索来模拟类人行为反应。我们开发了一种工具，允许学生选择临床案例并与模拟患者角色的聊天机器人互动。教师也可以创建自定义案例。评估结果显示，该智能体提供了一致且合…
scopus	10.1111/eje.13135	Artificial intelligence chatbots as virtual patients in dental education: a constructivist approach to classroom implementation	1											介绍：人工智能（AI）的进步已经为在课堂环境中扮演AI角色带来了新的可能性，其中生成式预训练转换器（GPTs）和聊天机器人有潜力模拟与患者互动。本前期研究旨在设计一个基于建构主义原则的AI角色扮演活动，在课堂环境中实施该活动，并评估学生对活动的参与度和界面的可用性。材料和方法：AI角色扮演活动基于一个就诊于牙科教学医院的疼痛患者设计。它包括两个相互连接的聊天机器人，旨在模拟患者会诊和临床主管的讨论。聊天机器人采用开源框架Streamlit构建，并由Chat GPT-4驱动。通过便利抽样招募口腔健康学位的二年级和四年级学生。记录了课堂观察，并进行了一项可用性问卷调查，以了解他们的参与度、技术挑战和改进建议。收集了数据使用量和令牌成本，以评估AI聊天机器人的可行性。结果：教育者的观察表明，AI角色扮演促进了同行讨论，突显了采集病史的差距，并促进了同行学习。可用性调查反馈（n = 14）表明，…
scopus	10.1080/0142159X.2025.2501252	Twelve tips: using generative AI to create and optimize content for virtual patient simulations	1											生成人工智能（GenAI）在医学教育领域的应用日益增多，包括为临床虚拟病人模拟（VPS）创建内容。我们分享了自己作为医学教育者的实践见解，旨在帮助其他教育者整合GenAI工具，如ChatGPT、Gemini或Claude。我们提供了12条实用建议，说明了GenAI如何用于VPS内容的创建，以简化案例开发并增加学习者的真实感。GenAI通过简化案例创建，包括创建病人图像、临床报告和评估问题，节约了时间和成本资源。临床内容专家现在可以集中精力定义案例焦点和进行最终审核，提高效率。它简化了有效评分标准和有意义的形成性反馈的制定，增强了学习者的参与度和临床推理能力。通过缩短创建VPS内容所需的时间，GenAI可以让教育者更多关注教育目标以及向项目和学习者提供反馈。尽管GenAI是新技术并存在局限性，但这些局限性有望在不久的将来得到解决。随着GenAI的发展，它将继续通过增强真实感、简化案例创建和…
scopus	10.1177/21501319251326663	Augmenting community nursing practice with generative AI: a formative study of diagnostic synergies using simulation-based clinical cases	0	非直接与技术类相关	没有直接聚焦于“LLM虚拟患者病史采集”的具体技术实现，但通过模拟临床场景的病史和检查数据，让AI模型和护士进行决策对比，间接考察了大型语言模型处理和理解虚拟患者病史信息的能力和局限。									目的：比较经验丰富的社区护士与先进生成性人工智能（Generative AI, GenAI）系统在模拟患者案例场景中的诊断准确性和临床决策能力。方法：在2024年5月至6月期间，114名以色列社区护士完成了一份包含4个医学案例研究的问卷。同时，从3个GenAI模型（ChatGPT-4、Claude 3.0和Gemini 1.5）收集了响应，并分别分析了无字数限制和10个单词限制下的结果。针对准确性、速度和全面性对响应进行了评分。结果：与缩短版的GenAI响应相比，护士的平均评分更高。GenAI的响应速度更快，但内容较为冗长，并且包含了不必要的信息。在GenAI模型中，Gemini（完整版本）和Claude（完整版本）在准确性上取得了最高分。结论：尽管GenAI在支持护理实践的某些方面展示了潜力，但人类临床医生在整体临床推理能力上仍然具有优势，这项技能需要经验、背景知识以及提供简洁和实用回…
scopus	10.1145/3652988.3673968	Empathic dialog systems for patient intake: balancing task-completion and emotional support using RAGs	1											对话系统在医疗保健领域越来越被认为是有价值的资产，在支持抗击心理健康挑战方面发挥作用。本文中，我们开发并评估了一种以任务为导向的具有同理心的聊天机器人——EmoBot，在心理保健患者接待场景中的应用。EmoBot采用检索增强生成（RAG）方法，为大型语言模型（LLMs）提供支持，以提供有针对性的同理心支持，并确保完成PHQ-9接待问卷的任务完成。我们通过使用模拟患者模型来模仿不同程度的抑郁症严重性来评估EmoBot的表现。我们的初步结果显示高的任务完成率，并且EmoBot的抑郁症严重性分类与人工评分者之间存在一致性，展示了RAG方法在引导LLMs用于健康评估和支持方面的潜力。© 2025 Elsevier B.V.，保留所有权利。
scopus	10.1007/s00464-024-11221-y	Accuracy of natural language processors for patients seeking inguinal hernia information	0	非病史采集	不涉及“LLM虚拟患者病史采集”的主题，而是聚焦于LLM作为患者教育工具在回答腹股沟疝相关问题时的准确性、完整性及可读性表现。									背景：像ChatGPT这样的自然语言处理（NLP）技术是在线医疗信息的新型来源，可以轻松获取并整合到互联网搜索工具中。NLP生成的健康信息回答的准确性尚不明确。方法：我们对四个NLP系统（ChatGPT 3.5和4、Bard和Claude 2.0）进行查询，寻求对腹股沟疝和其治疗的模拟病人问题的回答。对回答进行了适应性、完整性和准确性的Likert评分（1为差，5为优）。通过Flesch-Kincaid评分对回答的整体易读性进行了评估，使用DISCERN工具对教育质量进行评分。所有回答还与SAGES和ACS提供的两份标准教育材料进行了比较。六名疝气外科医生进行了评估。结果：NLP平均回答的相关性、完整性和准确性得分分别为4.76（95％CI 4.70–4.80）、4.11（95％CI 4.02–4.20）和4.14（95％CI 4.03–4.24）。ChatGPT4的准确性得分较高（平均…
scopus	10.1007/s00296-024-05731-0	Enhancing clinical reasoning skills for medical students: a qualitative comparison of LLM-powered social robotic versus computer-based virtual patients within rheumatology	1											虚拟病人（Virtual Patients, VPs）在医学教育中越来越多地用于训练临床推理（Clinical Reasoning, CR）技能。然而，如何优化虚拟病人的设计以增强互动性和真实性仍不明确。新的互动模式，如增强大语言模型（Large Language Model, LLM）的社交机器人虚拟病人，可能会在临床推理技能的实践中增加互动性和真实性。本文旨在评估医学学生对使用LLM增强的社交机器人虚拟病人平台进行临床推理训练的感知，相较于传统的基于计算机的虚拟病人平台。该定性研究涉及来自卡罗林斯卡学院的23名三年级医学学生，他们在LLM增强的社交机器人平台和计算机半线性平台上完成了虚拟病例。通过深入访谈评估学生对这两种平台的临床推理技能自我感知的掌握情况。采用主题分析法识别主题和子主题。研究识别出了三个主要主题：真实性、虚拟病人应用及其优缺点。学生认为社交机器人平台更加真实和引人入…
scopus	10.1001/jamanetworkopen.2024.22399	Large language model–based responses to patients’ In-basket messages	0	非病史采集	“LLM虚拟患者病史采集”的内容，文档中并没有直接涉及使用LLM进行病史采集的详细描述。研究更多聚焦于使用LLM回复患者的诊疗相关信息查询和请求									重要性 自2020年以来，虚拟患者与医生之间的沟通增加，对初级保健医生（PCP）的身心健康产生了负面影响。生成型人工智能（Generative Artificial Intelligence, GenAI）起草的患者消息可能有助于减少医疗卫生专业人员（Health Care Professional, HCP）的工作负担并改善沟通质量，但前提是这些草稿被认为是有用的。 目的 评估PCP对GenAI草稿的看法，并研究与公平性和感知同情相关的语言特征。 设计、设置与参与者 本横断面质量改进研究检验了假设，即PCP对GenAI草稿的评分（使用电子健康记录 [EHR] 的标准提示创建）在三个维度上等同于HCP生成的响应。研究在纽约大学朗格尼医疗中心（NYU Langone Health）进行，采用私密的患者-HCP沟通，在三个试点GenAI的内科实践中进行。 暴露 随机分配的患者消息，配以HCP…
scopus	10.1016/j.teln.2024.02.005	Assessing the efficacy of ChatGPT as a virtual patient in nursing simulation training: a study on nursing students' experience	1											背景：将医疗仿真器整合到护理教育中可以实现创新的培训方法。ChatGPT作为虚拟患者就是这样一种创新。本研究评估了ChatGPT在护理模拟中的有效性。方法：来自摩洛哥卫生科学高等学府的12名护理学生参与了一个呼吸困难场景下的ChatGPT互动。数据收集包括接受度、可访问性、参与度评分以及评估学生与虚拟患者互动能力。结果：学生们接受了ChatGPT（可访问性：4.3 ± 0.5，参与度：4.3 ± 0.5）。他们认识到在培训中的价值（平均分：4.2 ± 0.5）。学生互动技能与整体表现呈正相关。值得注意的是，学生的互动技能与整体表现呈正相关。进一步分析显示了特定技能间的显著相关性：回应的清晰度和可理解性（r = 0.701）、回应的相关性（r = 0.444）以及提供有用信息的能力（r = 0.597）。结论：在护理教育中融入基于沟通的模拟和患者互动至关重要。ChatGPT作为虚拟患者在丰…
scopus		Virtual standardized LLM-AI patients for clinical practice	1											将人工智能对话代理（AI conversational agents）作为虚拟标准患者（virtual standardized patients）整合到治疗师实践中，代表了医学培训和模拟领域的重大进展。在过去的四十年中，认知体系结构、聊天机器人、行为树和状态机等技术的发展旨在为具有人类特征行为的体验代理（embodied agents）创造可信、类人的行为。这些虚拟人物已被广泛应用于许多场景，从视频游戏中的非玩家角色到临床医学诊断中的虚拟患者，再到培训和娱乐中的对话治疗师。研究表明，这些系统在培训和干预中是有效的。然而，在设计和实施这些系统时仍存在许多挑战。这一领域最有前景的发展之一是大型语言模型（LLMs）以及相关的人工智能技术，如自然语言处理（NLP）、自然语言理解（NLU）、生成（NLG）、语音和行为识别与生成，以及整合多模输入以增强行为生成的情感和手势追踪。LLMs 展现出生成…
scopus	10.1093/postmj/qgad137	Utilizing generative conversational artificial intelligence to create simulated patient encounters: a pilot study for anaesthesia training	1											研究目的：生成式对话人工智能（AI）在改善医学教育方面具有巨大潜力。本研究的目的是评估使用“无代码”生成式AI解决方案创建2D和3D虚拟患者化身的可能性，以供实习医生与其互动，以模拟患者病例。方法：使用平台“Convai”创建了一个具有自定义背景故事的虚拟患者化身，以测试该技术的可行性。该虚拟患者模型被设置为允许实习麻醉师练习回答患者可能对用于开放复位和内固定手术的锁孔神经阻滞（interscalene nerve blocks）提出的问题。该工具提供给麻醉师，以获取他们的反馈并评估该方法的可行性。结果：在使用该工具后对15名麻醉师进行了调查。该工具在直观性和用户友好性方面的中位评分为9 [四分位数范围（IQR）7-10]，而在模拟患者反应和行为的准确性方面为8 [7-10]。87%的受访者表示对使用该模型感到舒适。结论：通过为实习生提供现实的情境，这项技术允许他们在没有演员的情况下、甚…
scopus	10.1002/emp2.13133	Automated HEART score determination via ChatGPT: honing a framework for iterative prompt development	1											目的：本研究提出了一种设计框架，以提高大型语言模型（Large Language Models, LLMs）如ChatGPT从临床记录中提取见解的准确性。我们通过对胸痛评估中HEART（病史History、心电图ECG、年龄Age、风险因素Risk factors、肌钙蛋白风险算法Troponin risk algorithm）评分的自动确定进行提示优化，来强调这一框架。方法：我们开发了一个LLM提示测试的流程，采用随机重复测试，并量化相对于医师评估的响应错误。我们在一组由四名模拟患者构成的24份合成临床记录上评估了自动HEART评分的流程。为了评估迭代提示设计是否可以提高LLMs提取复杂临床概念的能力，并应用基于规则的逻辑将其转换为HEART子评分，我们监测了提示迭代过程中的诊断性能。结果：验证包括对三个HEART子评分进行三轮迭代提示改进，每轮进行25次重复试验，共计对GPT-3.5…
scopus		Creating virtual patients using robots and large language models: a preliminary study with medical students	1
scopus	10.18653/v1/2024.emnlp-main.591	Roleplay-doh: enabling domain-experts to create LLM-simulated patients via eliciting and adhering to principles	0	非病史采集	文章并未专门强调“病史采集”这一医疗过程本身，更多强调的是心理健康咨询对话的整体模拟和训练。									近期的研究利用大语言模型（LLMs）角色扮演逼真的社交场景，帮助初学者练习社交技能。然而，模拟敏感互动（例如心理健康领域）具有挑战性。隐私问题限制了数据访问，收集专家反馈虽然至关重要，但却非常耗时。为此，我们开发了Roleplay-doh，这是一个新颖的人机大语言模型协作管道，能够从领域专家那里引导出定性反馈，并将其转化为一系列原则或自然语言规则，以指导大语言模型启动的角色扮演。我们将该管道应用于使资深心理健康支持者能够创建定制的人工智能患者，作为初学辅导员的模拟实践伙伴。在发现基础的GPT-4模拟未能遵循专家定义原则的问题后，我们还引入了一种新颖的原则遵循提示管道，此方法在下游任务中显示出响应质量和原则遵循度提高了30%。通过与25名咨询专家的用户研究，我们证明该管道使得创建更忠实于真实患者的人工智能患者变得简单且有效，得到了创造者和第三方辅导员的一致认可。我们在项目网站上提供代码和数…
scopus	10.1007/978-3-031-72312-4_24	Design and development of an AI-enhanced collaborative chat platform for medical education	1											计算机支持的协同学习（CSCL）可以通过自适应支架获得显著收益，这需要分析每个学习者的贡献并采取措施促进讨论。本文提出了一个能够进行话语分析和实时支持的平台，采用基于生成式预训练变换器（GPT）的对话代理（CA），提供了支持CA设计的架构。通过在PaFaSi环境中进行的医学教育案例研究，展示了如何通过涉及主题专家的迭代设计过程改进基于GPT的CA的表现，从而促进对模拟患者案例的协作临床推理。初步的试点研究结果表明，PaFaSi CA在大多数情况下为学习者提供了充分的反馈以及协作临床推理所需的支架。© 2024 Elsevier B.V.，保留所有权利。
scopus	10.2196/56121	Quality and accountability of ChatGPT in health care in low- and middle-income countries: simulated patient study	0	非LLM模拟患者	不是传统意义上的病史采集。本研究使用模拟患者（SP）方法向ChatGPT提供患者主诉和标准化的症状回答，由ChatGPT根据输入的信息进行诊断和用药建议。									通过使用模拟患者模拟了9种已建立的非传染性疾病和传染病，我们评估了ChatGPT在低收入和中等收入国家常见疾病治疗建议中的表现。ChatGPT在正确诊断（20/27，74%）和药物处方（22/27，82%）方面表现出较高的准确性，但令人担忧的是，在正确诊断的情况下，使用不必要或有害药物的水平也很高（23/27，85%）。ChatGPT在处理非传染性疾病方面表现较好。这些结果突出了在医疗系统中谨慎整合人工智能以确保质量和安全性的必要性。© 2024 Elsevier B.V., 保留所有权利。
scopus	10.2196/53961	A generative pretrained transformer (GPT)-powered chatbot as a simulated patient to practice history taking: prospective, mixed methods study	0	重复	重复									背景：沟通是医疗专业人员的核心能力，对患者安全至关重要。尽管医学课程强调沟通训练，但传统形式如真实或模拟患者互动容易导致心理压力，并且在重复练习方面存在限制。最近，大型语言模型（Large Language Models, LLMs）的出现，如生成预训练变换器（Generative Pretrained Transformer, GPT），为克服这些限制提供了机会。目的：本研究旨在探讨使用GPT驱动的聊天机器人进行病史采集练习的可行性，这也是沟通核心能力之一。方法：我们开发了一个交互式聊天机器人界面，使用GPT-3.5和一个包含聊天机器人优化疾病脚本及行为组件的特定提示。采用混合方法的研究设计，我们邀请医学生自愿进行病史采集练习。为了确定GPT是否提供适合作为模拟患者的回答，我们记录并分析了对话，采用定量和定性的方法。我们分析了问题和答案与提供的脚本的一致性，以及答案的医学合理性。最后，…
scopus	10.2196/50705	Increasing realism and variety of virtual patient dialogues for prenatal counseling education through a novel application of ChatGPT: exploratory observational study	0	非病史采集	重点不是单纯关注病史采集，而是专注于产前咨询中的沟通训练，特别是在面对即将早产（24周孕龄）的父母时									背景：利用自然语言处理技术辅助虚拟病人，为学习者提供宝贵的教育体验。为虚拟病人生成大量多样化、真实且合适的回答是具有挑战性的。人工智能（AI）程序可以成为这些回答的可靠来源，但其在这一领域的实用性尚未被探索。目的：本研究旨在探讨生成式人工智能（ChatGPT）在开发逼真的虚拟标准患者对话以教授产前咨询技能方面的有效性。方法：ChatGPT被提示生成常见的关注领域清单，以及预产期为24周的早产家庭在产前咨询中可能提出的问题。然后，ChatGPT被提示生成2个角色扮演活动，其中包括一位预计在24周产前潜在早产的父母与其咨询医师进行对话，使用每个示例问题。提示针对了2个独特的角色扮演活动重复进行：一个家长被描述为焦虑，另一个家长对医疗系统缺乏信任。角色扮演剧本被一字不差地导出，并由2位具有产前咨询经验的新生儿医生独立审核，使用1-5分的分数评价逼真度、合适性以及对虚拟标准患者回应的实用性。结果…
scopus	10.1177/20552076241227132	Reliability of ChatGPT for performing triage task in the emergency department using the korean triage and acuity scale	1											背景：人工智能（AI）技术能够提高医疗环境中的决策效率。提升AI系统在医疗环境中对特定任务提供响应的速度和准确性受到越来越多的关注。目的：本研究旨在评估ChatGPT在使用韩国分诊与急救评分表（KTAS）确定急诊科（ED）分诊准确性方面的可靠性。方法：构建了202个虚拟病人案例。每个案例的金标准分诊分类由一名经验丰富的急诊科医师制定。除此之外，另外三名人类评分者（急诊医疗技术员）参与其中，并对虚拟案例进行单独评分。虚拟案例还分别由两个不同版本的聊天生成预训练变换器（ChatGPT，3.5和4.0）进行评分。使用Fleiss的kappa和组内相关系数（ICC）评估评分者间的可靠性。结果：四个评分者与ChatGPT之间的kappa值分别为0.523（版本4.0）和0.320（版本3.5）。在五个分级中，对于1级和5级病人的评分表现较差，并且在有额外文本描述的案例情境中也表现不佳。不同版本的G…
scopus	10.1016/j.nedt.2023.105972	A holistic approach to remote patient monitoring, fueled by ChatGPT and metaverse technology: the future of nursing education	1											ChatGPT和元宇宙（Metaverse）是当代日益被应用于医疗专业培训的人工智能工具，特别是在远程患者监测方面。这些技术为护士提供了身临其境且个性化的学习体验，提高了他们在管理远程患者护理方面的技能和信心。ChatGPT能够创建模拟患者互动场景，以模拟真实生活中的情境，而元宇宙则可以提供虚拟现实模拟和情境，供护士在安全和可控的环境中进行实践和学习。ChatGPT与元宇宙技术在护理教育中的整合可以丰富学习体验，使护士具备远程患者监测所需的技能，最终改善患者的治疗效果和护理质量。© 2023 Elsevier B.V.，保留所有权利。
scopus	10.1007/s40123-023-00789-8	What can GPT-4 do for diagnosing rare eye diseases? A pilot study	0	非病史采集	模拟患者”情景下，GPT-4仅根据提供的主诉信息给出可能的疾病诊断，但模型本身没有模拟患者行为，也没有主动进行病史采集训练或相关应用									介绍：生成预训练变压器-4（GPT-4）在社会上引起了广泛关注，并且其潜力已在许多领域得到广泛评估。然而，在医学领域特别是眼科领域对GPT-4的使用的研究仍然有限。本研究旨在评估GPT-4在三种模拟场景中识别罕见眼科疾病的能力，这三种场景包括患者、家庭医生和初级眼科医生。方法：我们从公开可用的EyeRounds服务中选择了十种可治疗的罕见眼科疾病病例。我们逐渐增加了提供给GPT-4的信息量，以模拟患者、家庭医生和初级眼科医生使用GPT-4的场景。通过具有超过10年经验的资深眼科医生评估了GPT-4的响应，从两个方面进行评估：适当性（适当或不适当）和准确性（正确或错误）。结果：在30个响应中，83.3%被资深眼科医生认为“适当”。在模拟患者、家庭医生和初级眼科医生的场景中，资深眼科医生分别对七个（70%）、十个（100%）和八个（80%）响应评为“适当”。然而，与真实情况相比，在模拟患者场…
scopus	10.1007/978-3-031-36272-9_71	Real-time hybrid language model for virtual patient conversations	1											深度学习的进步使得医学培训的在线学习工具得以发展，这对于远程学习至关重要。然而，面对面的互动对于实践人本技能如临床技能至关重要。目前，在医学培训中，可以利用深度学习方法来模拟这种互动。然而，对这些模型的理解往往有限，轻量级模型无法泛化超出范围，而大型语言模型倾向于产生意想不到的响应。为了克服这一问题，我们提出了一种混合轻量级和大型语言模型用于创建虚拟患者，可以在临床环境中使用在线平台进行实时自主培训初级医生，以确保所有个体都能获得高质量和标准化的学习，无论其所在位置和背景如何。
springer	10.1186/S12909-020-1987-Y	Learning clinical reasoning: how virtual patient case format and prior knowledge interact	0	非病史采集	这篇文章并未涉及基于大型语言模型的虚拟患者，也没有专门讨论虚拟患者的病史采集部分
springer	10.1007/S10916-021-01737-4	Lessons learned from the usability evaluation of a simulated patient dialogue system	0	非LLM	不是基于大型语言模型，基于知识和规则框架的方法									通过虚拟患者进行的模拟咨询使医学生能够练习病史采集技能。理想情况下，应用程序应提供自然语言的互动，并能够处理多案例和多专业。然而，目前很少有系统能够处理或经过大量案例的测试。本研究展示了一种虚拟患者对话系统，医疗培训师可以输入新的病例，这些病例的处理无需人工干预。为此，我们设计了患者记录模型、病史采集任务的知识模型，以及用于术语变体和词汇外单词的术语本体模型。我们评估了该系统在不同医学专业（n = 18）以及在未见病例（n = 29）上的对话质量，与用于开发的病例（n = 6）进行比较。医学评估者（学生、住院医生、执业医生和研究人员）使用该系统进行了模拟病史采集，并通过李克特量表问卷评估了其表现。我们分析了交互日志，并评估了系统的正确性。对于29个未见病例的用户评估平均得分为4.06（满分5分，表示非常好）。正确性评估表明，平均而言，74.3%（标准差 = 9.5）的回复是正确的，14.…
springer	10.1007/S00266-023-03538-1	Complications following facelift and neck lift: implementation and assessment of large language model and artificial intelligence (ChatGPT) performance across 16 simulated patient presentations	0	非病史采集	主要是模拟患者与ChatGPT（作为医生助理）的互动，即模拟患者提出 postoperative（术后）症状和担忧，ChatGPT根据输入信息进行病史采集、诊断推断和医疗建议的过程									导言：ChatGPT代表了患者指导和教育的潜在资源，可能有助于改善医疗服务质量。本研究评估了ChatGPT作为一种互动患者资源的角色，并评估了其在识别、分级和指导接受面部和颈部拉皮手术后出现并发症疑虑的患者方面的表现。方法：生成了16个患者档案，模拟术后患者的表现，包括不同急性和严重程度的并发症。评估了ChatGPT在生成鉴别诊断、征求病史、提供最可能的诊断、恰当的处理方案、从家中开始的治疗/干预以及需要紧急前往急诊科的红旗症状中的准确性。结果：对于模拟表现的完整鉴别诊断，ChatGPT的总准确性为85％，在征求病史后识别最可能诊断的准确性为88％。然而，只有56％的病例建议了合适的患者处置方案。建议的家庭治疗/干预的相关性准确率为82％，红旗症状的准确率为73％。本文还提供了根据术后出现时间延迟（<48小时、48小时-1周或>1周）和并发症急性分层进行的详细分析。结论：ChatGPT在…
springer	10.1186/S12909-024-05801-8	Impact of simulated patient-based communication training vs. real patient-based communication training on empathetic behaviour in undergraduate students – a prospective evaluation study	0	非LLM	未明确使用LLM技术									背景：共情是一项关键的能力，对于医生与患者的关系至关重要。研究已证实在医学生学习过程中，他们的共情能力持续减少。标准化患者(SP)的使用对能力获取和真实患者沟通培训的评价是积极的，而实际患者沟通培训对共情能力的影响也是积极的。因此，本研究侧重于模拟患者（SP）与真实患者（RP）沟通培训对本科医学生共情行为的影响。 方法：本前瞻性评估进行在为期210分钟的医学交流技能实验课中，针对三年级医学生。研究参与者事先被分配到三个组中的一个：一个组与SP进行培训（SP组），并被告知这是一个SP；另一个组与SP进行培训，但假定遇到的是RP（隐瞒患者组（IP组））；最后一个组与RP进行培训，并被正确告知（真实患者组（RP组））。通过使用杰斐逊医师共情量表（JSPE）和人际反应指数（IRI）进行自我评估的方法，来衡量共情能力，因为这些是评估共情最常用的工具。研究参与者通过他们组对应的患者，使用会诊与关系共…
springer	10.1007/S41347-024-00470-2	Mental health providers’ perspectives on the use of virtual patient interactions for clinical training in working with acutely suicidal patients	1											虚拟标准化病人正日益被开发为心理健康从业人员培训的互动工具。探索心理健康提供者在与自杀风险虚拟病人互动后的反馈，可能有助于指导未来虚拟病人模拟范式的研究和开发，以最大化其在临床培训和自杀预防中的可用性和有效性。参与者为两项研究中的心理健康临床医生，他们被招募与二至三个表现出急性自杀风险症状的虚拟病人进行互动。在虚拟病人互动后，来自两项研究的参与者完成了一份自我报告反馈调查，并对虚拟人际互动的各个元素进行了评分，包括虚拟病人回答的适当性、互动是否模拟了现实生活、培训工具的实用价值以及获得转录本的有用性。开放式反馈通过一项书面单项回答获得。在研究1中，评分从公平（模拟现实生活得分为2.00）到良好（转录本的有用性得分为4.00）不等。在研究2中，评分则从差（互动如何模拟现实生活和虚拟病人反应的适当性得分为1.00）到公平（转录本的有用性得分为3.00）。研究样本内没有群体间差异。开放式反馈分…
springer	10.1186/S12909-023-04860-7	Developing a virtual patient: design, usability, and learning effect in communication skills training	0	非LLM	不是传统意义上的大型语言模型（LLM）驱动的虚拟患者，而是基于预设脚本和情景流程，通过自然语言输入（主要是患者问题的标准脚本匹配）进行交互，系统还会对输入内容进行即时反馈和打分。学生提到希望系统能结合人工智能，更智能地识别问题类型并做出对应回答，这暗示目前系统的智能程度有限，并不具备真正的LLM能力。									背景：文献显示，虚拟患者（Virtual Patients, VPs）在健康科学领域得到了广泛应用，尤其是在疫情后时期。VPs在培养各种有效技能（如医学访谈）方面取得了成功。然而，这项技术在土耳其仍较为新颖，尚未以结构化的形式用于沟通技能的培训。本研究旨在开发一种虚拟患者，以提高医学生的沟通技能。方法：本研究采用了发展性研究方法。在实施阶段，采用了单组后测准实验设计。研究组由各个领域的专家和213名医学生组成。研究使用了需求分析表、情景构建表、系统验证表、沟通技能评估表和访谈表作为数据收集工具。研究主要集中在确保系统中的错误最小化及提高学生的沟通技能分数。结果：研究发现VP在教授沟通技能方面是有效的。沟通技能得分从首次访谈15名学生的平均得分36.74提升至最终应用198名学生的74.2。结果表明，重复练习的学生（n = 26）其访谈的有效性比首次实践提高了17%（得分：89.2）。VP…
springer	10.1186/S13741-024-00469-6	The performance of ChatGPT in day surgery and pre-anesthesia risk assessment: a case-control study of 150 simulated patient presentations	0	非病史采集	“模拟患者”主要是测试和评估ChatGPT对病史信息的理解和风险评估能力，而非用于训练ChatGPT采集病史									竞争性利益声明。伦理审批和参与同意：不适用。出版同意：不适用。竞争利益：作者声明无竞争利益；背景：近年来，中国的日间手术发展迅速，尽管在手术前的麻醉医师短缺问题仍然存在。我们假设 ChatGPT 可以协助麻醉医师进行术前评估，并回答患者关切的问题。本研究的目的是考察 ChatGPT 评估术前风险的能力，并确定其在回答关于日间手术麻醉知识和管理的问题时的准确性；方法：生成了150个病例模拟日间手术患者病情呈现，涉及不同严重程度和严重程度的并发症。 ChatGPT 组和专家组都需要评估150个模拟患者的病例，以确定其 ASA-PS 分类以及是否推荐日间手术。然后要求 ChatGPT 回答131个关于日间手术麻醉的问题，这些问题代表了临床实践中遇到的最常见问题。由两名经验丰富的麻醉医师独立评估和打分 ChatGPT 的表现；结果：共纳入150个病例（男性75例[50.0%]，女性75例[50.…
springer	10.1186/S12911-025-02866-3	Knowledge-point classification using simple LSTM-based and siamese-based networks for virtual patient simulation	0	非LLM	否LSTM									背景：在医学教育中，提升思维能力至关重要。虚拟诊疗平台（VP）通过交互式患者面谈（模拟患者互动）精炼医学生的诊断能力。通过分析这些面谈中提出的问题，VP评估学生在医学史询问方面的能力，为他们的思维能力提供见解。本研究旨在从病例总结和患者面谈中提取见解，以改进医学教育中的评估和反馈。方法：本研究采用系统化方法对知识点进行分类，利用基于简单长短期记忆（LSTM）和孪生网络的模型，结合交叉验证技术。研究的数据集来源于涵盖台湾第一至第三年的“临床诊断与治疗技能竞赛”。该方法涉及从病例总结和患者面谈中的序贯问题中生成知识点，然后利用指定的神经网络架构对这些知识点进行分类。结果：实验结果显示有望，尤其是当采用基于孪生网络的模型进行知识点分类时。通过重复（分层）10折交叉验证，准确率始终超过93%，标准偏差小于0.007。这些结果强调了所提出的方法在增强虚拟临床诊断系统方面的有效性。结论：本研究强调了…
springer	10.1007/S40670-024-02121-W	Revolutionizing medical education: ChatGPT3.5 ability to behave as a virtual patient	1											ChatGPT3.5 是医学教育的一种有前途的工具。它为医学生提供了一个价格实惠、易获得的平台，让他们可以在各种医学场景中练习临床技能。此外，由于 ChatGPT3.5 缺乏真实的体格检查、情感和非语言交流能力，它是对实际患者医生互动的补充，而非替代。最后，要有效利用 ChatGPT3.5，需要精心设计提示并由临床医生引导以克服其局限性。
wos	10.2196/65670	Development of a GPT-4-powered virtual simulated patient and communication training platform for medical students to practice discussing abnormal mammogram results with patients: multiphase study	0	非病史采集	并不是关于LLM虚拟患者进行病史采集的训练。相反，它聚焦于利用GPT-4构建虚拟模拟患者（VSP），帮助医学生练习与患者沟通异常乳腺X线摄影（mammogram）结果的电话交流									背景：标准化患者（SPs）帮助医学生应对与患者难以谈论的情况。尽管具有价值，基于SP的模拟培训受到资源限制和临床需求的竞争的影响。研究人员正转向使用人工智能和大型语言模型，如生成式预训练变换器，来创建结合虚拟模拟患者（VSPs）的交流培训。GPT-4是一种能够让开发者使用基于文本提示而不是依赖于具有预先编写对话的分支路径模拟的大型语言模型进步。这些初级发展实践尚未在文献中得以确立，以指导其他研究人员开发他们自己的模拟。目的：本研究旨在描述我们开发过程并表述为GPT-4驱动的VSP所学到的经验。我们设计了VSP，帮助医学生学习者通过扮演家庭医生，排练与患者讨论异常乳腺X线结果的对话。我们旨在评估GPT-4生成适当VSP回复以响应学习者的口头交流，并对学习者表现提供适当反馈的能力。方法：由医生、医学生、教育者、SP项目负责人、学习体验设计师和医疗保健研究人员组成的研究团队开展了此研究。深入了…
wos	10.2196/59213	A language model-powered simulated patient with AutomatedFeedback for history taking:prospective study	1											背景：尽管病史采集对于诊断医疗状况至关重要，但由于资源限制，教授该技能并提供反馈可能面临挑战。因此，虚拟模拟患者和基于网络的聊天机器人作为教育工具应运而生，最近在人工智能（AI）方面的进展，如大型语言模型（LLM），提升了它们的真实感和提供反馈的潜力。目的：本研究旨在评估生成预训练变换器（Generative Pretrained Transformer, GPT）4模型在模拟患者背景下，为医学生的病史采集表现提供结构化反馈的有效性。方法：我们开展了一项前瞻性研究，涉及医学生与GPT驱动的聊天机器人进行病史采集。为此，我们设计了一款聊天机器人，以模拟患者的反应并立即反馈学生病史采集的全面性。我们分析了学生与聊天机器人的互动，并将聊天机器人的反馈与人类评分者的反馈进行了比较。我们测量了评分者间的一致性，并进行了描述性分析以评估反馈的质量。结果：大部分参与者为医学专业第三年学生。我们分析包含…
wos	10.21032/jhis.2024.49.4.332	Transforming medical communication education: the effectiveness of generative AI education using ChatGPT	0	非病史采集	，主要用于医学生医疗沟通能力的训练，尤其聚焦于应对临床过程中遇到的困难病人交流情境，如拒绝治疗的患者、要求非医疗治疗的患者、对医护人员不尊重的家属等情况。训练内容侧重于提升学生在复杂沟通环境中的应对技巧和情感共情能力，而非单纯针对病史采集技能进行训练									Error
wos	10.1080/0142159X.2024.2377808	Evaluating the application of ChatGPT in China's residency training education: an exploratory study	1
wos		ChatGPT and dentistry: a step toward the future	0	无法提取	无法提取									本文旨在探讨先进对话型人工智能模型ChatGPT在牙科领域的应用整合。该综述主要包含与ChatGPT的能力和功能相关的信息，以及这些能力如何帮助牙科专业人员。本研究包括来自研究论文、案例研究以及与语言模型相关的文献，同时也涉及牙科、患者沟通、牙科教育和临床决策方面的论文。研究采用系统性的方法选择相关研究和文献，选择标准集中在具体讨论语言模型整合，特别是ChatGPT在牙科中的应用的论文上。研究结果揭示，ChatGPT具有显著的潜力，有可能通过提供多种应用和益处来革命性地改变牙科行业。它能够通过提供个性化的口腔健康信息和指导来增强患者的参与感和理解。在牙科教育中，ChatGPT可以提供互动学习、案例研究和虚拟患者模拟。ChatGPT还可以帮助研究人员分析牙科文献，识别模式并生成见解。此外，它还为牙医提供基于证据的建议、治疗选项和诊断支持。在牙科中整合ChatGPT具有重要的潜在益处，但必须…
wos	10.3233/SHTI251254	LLM-Based Clinical History Taking System: A Persona-Driven Approach.	1											标准化患者（SPs）是临床培训中至关重要的资源密集型工具。我们开发了一种系统方法，利用GPT-4o生成SP病例，并验证了跨三种主要主诉的12个病例。专家验证显示，其临床真实性良好（信息流：3.7±0.5，逼真度：3.4±0.8），准确性也较高（3.4±0.5）。医学生（n=15）对虚拟患者互动评价积极（适当性：7.9/10，准确性：7.5/10）。结果表明，由LLM生成的SP病例可作为补充传统SP项目的有效教育工具。
wos		MedDiT: A Knowledge-Controlled Diffusion Transformer Framework for Dynamic Medical Image Generation in Virtual Simulated Patient	1											医学教育在很大程度上依赖模拟病人（Simulated Patients，SPs）提供安全环境，让学生练习临床技能，包括医学图像分析。然而，招募合格的SPs成本高昂，且缺乏多样化的医学图像数据集带来了重大挑战。为解决这些问题，本文介绍了MedDiT，一个新颖的知识控制对话框架，能够动态生成与模拟病人症状相关的合理医学图像，实现多样化的诊断技能培训。具体来说，MedDiT整合了各种病人知识图谱（Knowledge Graphs，KGs），描述了病人的属性和症状，以动态引导大型语言模型（Large Language Models，LLMs）的行为并控制病人特征，减轻医学对话过程中的幻觉。此外，还整合了经过良好调整的扩散Transformer（Diffusion Transformer，DiT）模型，根据KG中指定的病人属性生成医学图像。本文通过实际演示展示了MedDiT的功能，展示其能够处理多…
wos		LLM-as-a-Fuzzy-Judge: Fine-Tuning Large Language Models as a Clinical Evaluation Judge with Fuzzy Logic	1											临床沟通技能在医学教育中至关重要，在规模上实践和评估临床沟通技能具有挑战性。虽然以LLM技术为基础的临床场景模拟显示提升了医学生的临床实践，但提供符合复杂医生判断的自动化且可扩展的临床评估仍然具有一定困难。本文结合模糊逻辑和大型语言模型（LLM），提出LLM作为模糊法官，以解决医学生临床技能自动评估与主观医生偏好之间的挑战。LLM作为模糊法官是一种方法，即通过对四个模糊集（包括职业素养、医学相关性、道德行为和语境干扰）的人类标注，对LLM进行微调，以评估医学生在学生-人工智能患者对话脚本中的发言。本文的方法论从LLM驱动的医学教育系统数据收集开始，基于多维模糊集进行数据注释，随后通过提示工程和使用这些人类注释对预训练LLM进行监督微调（SFT）。结果显示，LLM作为模糊法官实现了超过80%的准确性，主要评判项目超过90%，有效利用模糊逻辑和LLM，为提供可解释、与人类一致的评估方案。这项…
wos	10.2196/63353	Assessing ChatGPT's Capability as a New Age Standardized Patient: Qualitative Study	0	重复	重复									背景：标准化病人（Standardized Patients, SPs）在医学教育中发挥了重要作用，为学生提供真实的患者互动。尽管其优势明显，SP培训资源密集且获取途径有限。人工智能（Artificial Intelligence, AI）尤其是大型语言模型如ChatGPT的进步，为虚拟SP提供了新的机遇，可能有助于解决这些局限性。目的：本研究旨在评估医学学生对使用ChatGPT作为SP的看法和体验，并评估ChatGPT在医学教育环境中作为虚拟SP的有效性。方法：这项质性研究获得安提瓜美洲大学伦理委员会的批准，参与者为安提瓜美洲大学医学院的9名学生（5名女性和4名男性，年龄范围22-48岁）。在一次现场角色扮演中，学生们与ChatGPT作为SP进行互动，使用预设提示。研究在互动前后进行了结构化的15道问题调查问卷。对转录后的编码回答进行了主题分析，并进行了归纳类别形成。结果：主题分析在互…
wos		C-PATH: Conversational Patient Assistance and Triage in Healthcare System	0	非病史采集	并未特别提到 LLM 被用来“模拟虚拟患者”这一用途，反而是 LLM 被用作“虚拟患者导航员”（Conversational Patient Navigator），作为一个虚拟医生助手或患者助理角色来与真实用户（患者）对话									医疗系统的导航可能会复杂且令人不知所措，在患者寻求及时和适当医疗服务时产生障碍。本文介绍了C-PATH（医疗中的对话式患者辅助与分诊）-一种创新的对话式人工智能系统，由大型语言模型（LLMs）驱动，旨在通过自然的、多轮对话帮助患者识别症状，并推荐适当的医疗科室。C-PATH在医疗知识、对话数据和临床摘要上进行微调，采用基于LLaMA3架构的多阶段流程。本研究的核心贡献是基于GPT的数据增强框架，将DDXPlus中的结构化临床知识转化为易懂的对话，以符合患者交流标准。我们还实施了可扩展的对话历史管理策略，以确保长程的连贯性。通过GPTScore评估表明，C-PATH在清晰度、信息量和推荐准确性等方面表现出色。定量基准结果显示，C-PATH在GPT重写的对话数据集中取得出色的表现，明显优于领域特定的基准线。C-PATH代表了用户为中心、易接近和准确的数字健康辅助与分诊AI工具发展的一大步。
wos	10.4149/BLL_2024_114	Transforming emergency triage: A preliminary, scenario-based cross-sectional study comparing artificial intelligence models and clinical expertise for enhanced accuracy	0	非病史采集	文献中并未直接提及或专门讨论“大型语言模型（LLM）用于虚拟患者病史采集”的相关内容									本研究旨在对急诊环境中的分诊判断进行探讨，并比较医疗保健专业人员的人工智能模型结果。论述了医疗保健专业人员主观评估与人工智能系统客观评估之间的准确性差异。材料和方法：为了分析急诊分诊的有效性，创建了50个虚拟患者情景。受过分诊教育的急诊医学住院医生和其他医疗保健提供者被要求为虚拟患者情景分类分诊级别。此外，也让人工智能系统执行相同的情景。所有人都被要求使用土耳其共和国卫生部的三种颜色编码的分诊。答案键由研究人员共识创建。此外，要求急诊医学专家评估每个情景的急性水平以进行子分析。结果：本研究包括86名医疗保健专业人员，其中包括31名急诊医学住院医生（26.5%），1名护理人员（0.9%），5名急诊卫生技师（4.3%）和80名护士（68.4%）。谷歌巴德AI和OpenAI Chat GPT v.3.5被用作人工智能系统。比较了其响应与答案键，以确定各组的有效性。如计划，分析了医疗保健专业人员…
wos		Development and Application of a ChatGPT-Based Simulation Training Platform for Korean Medicine	1											目的：本研究旨在开发一个基于ChatGPT的刺激性培训平台，用于韩医教育，为学生提供虚拟患者互动，并增强他们的临床能力，并评估其性能。 方法：使用Node.js和MongoDB开发了一个集成ChatGPT API的基于Web的平台，具有基于react的前端界面。平台包括让教师创建患者场景以及让学生进行模拟临床咨询的功能。系统在一门韩医神经精神病学课程中与47名四年级韩医学生进行了试点测试，重点关注自杀风险评估。通过匿名调查评估了学生的感知，测量了他们对模拟咨询体验和AI聊天机器人可用性的满意度。 结果：共有47名学生中，42名完成了调查，回应率为89.4％。模拟体验在多个方面获得了高度满意得分，包括兴趣（4.44± 0.62）、适当性（4.71±0.38）、知识获取（4.24±0.79）和技能发展（4.14± 0.62）。聊天机器人系统在实用性（4.40±0.54）、易访问性（4.42±…
wos	10.3233/SHTI250538	Comparison of Human and GPT-Generated Concept Maps in a Clinical Reasoning Collection of Educational Virtual Patients.	0	非病史采集	并非专门讲述如何用LLM进行虚拟患者具体“病史采集”，而是重点探讨了如何利用GPT模型根据虚拟患者病例文本自动创建临床推理的结构化概念图，进而辅助医学教育									本研究探讨了生成式预训练变压器（GPT）模型在创建虚拟患者案例的临床推理概念地图方面的潜力，以比较这些地图与临床医生为20个不同临床场景生成的地图。为评估模型与临床医生方法的一致性，计算了精度和召回率指标。在概念方面，召回率在46%-74%之间，精度在16%-50%之间。定制的GPT模型识别出比临床医生更多的医学概念。获得的结果证实了其作为支持教育概念地图创建的有价值工具的潜力。GPT生成的地图可以通过引入辅助临床医生和医学教育者考虑替代诊断、检查或治疗的额外概念，促进学生反馈的过程，增强地图创建的过程。
wos	10.14569/IJACSA.2025.0160232	Dialogue-Based Disease Diagnosis Using Hierarchical Reinforcement Learning with Multi-Expert Feedback	0	非LLM模拟患者	中主要用作AIExpert模块，即模拟人类专家（医生）来辅助诊断，而不是模拟虚拟患者									为了最大程度地减少对话系统中用于疾病诊断的代理的随机性，并使它们能够基于症状和疾病之间固有的联系与用户进行互动，同时解决有限医疗数据的问题，本文提出了具有多专家反馈的分层强化学习框架。该框架在分层结构的下层网络中构建了奖励模型。在此，利用对抗网络概念的判别器通过评估代理生成的症状查询序列的真实性产生奖励，而人类专家的大型语言模型综合各种因素评估代理当前症状查询的合理性，从而引导策略网络的学习。该算法解决了数据特征的不足，并提高了策略利用特征信息的能力，使疾病诊断过程更符合临床实践。实验结果表明，所提出的框架在合成数据集上实现了61.5%的诊断成功率，在真实世界数据集上达到84.4%的诊断成功率，并且平均需要的对话轮次较少。这两个指标均超过了传统方法，进一步表明了该框架具有较强的泛化能力。
wos	10.7759/cureus.38755	Proof of Concept: Using ChatGPT to Teach Emergency Physicians How to Break Bad News.	0	非病史采集	并没有专门讨论利用大型语言模型（LLM）进行虚拟患者病史采集（即“病史采集”）相关的内容									背景：传达坏消息是执业医生，特别是在急诊医学（Emergency Medicine, EM）领域中的一项基本技能。医生与患者的沟通教学以往主要依赖于标准化患者情景和客观结构化临床考核格式。新兴的人工智能（Artificial Intelligence, AI）聊天机器人技术，例如Chat Generative Pre-trained Transformer（ChatGPT），可能为该领域的研究生医学教育提供替代方案。作为概念验证，研究者展示了通过为AI聊天机器人提供详细提示如何促进设计出逼真的临床情景，enable主动角色扮演，并为医学实习生提供有效反馈。方法：使用ChatGPT-3.5语言模型辅助传达坏消息的角色扮演。设计了一份详细的输入提示，概述了游戏规则和通过标准化评分尺度进行评估的方法。记录了用户输入（医生角色）、聊天机器人输出（患者角色）以及ChatGPT生成的反馈。结果：Ch…
wos		Fostering a Co-creation Process for the Development of an Extended Reality Healthcare Education Resource	1											本研究旨在利用扩展现实（Extended Reality, XR）平台创建一个沉浸式的医疗保健教育资源。该平台依托于现有的软件产品，结合具有对话能力的虚拟患者，这些能力由人工智能（Artificial Intelligence, AI）驱动。在初始阶段，开发了一个早期原型，重点评估经历虚弱状态的老年虚拟患者。该场景涉及从医院入院到出院后在家护理的全过程，涉及的医疗专业人员包括急救员、急诊临床医师、诊断放射技师、老年医学专家、物理治疗师、作业治疗师、护士、手术部工作人员、营养师和社会工作者。接下来的计划是通过与多方利益相关者的共同创作，进一步优化和扩展该原型。在优化过程中，将对标准AI模型引入更新的脚本。此外，这些脚本还将针对一个新的融合模型进行测试，该模型结合了生成性AI。最终，该资源将共同设计，旨在为作业治疗和物理治疗学生创建量身定制的学习活动。该活动将与一组学生进行测试，本研究的结果…
wos	10.1186/s12909-025-06877-6	AI-powered standardised patients: evaluating ChatGPT-4o's impact on clinical case management in intern physicians	0	重复	重复									背景目前人工智能正在医疗保健领域用于诊断、决策和教育。ChatGPT-4o凭借其先进的语言和问题解决能力，在临床培训中作为虚拟标准化患者提供了一种创新的选择。内科住院医师应该发展临床病例管理技能，如问题解决、临床推理和危机管理。本研究中，ChatGPT-4o作为虚拟标准化患者，医学住院医师扮演着临床病例管理中的医师角色。本研究旨在评估内科住院医师在临床病例管理中的能力：问题解决、临床推理、危机管理，并探讨ChatGPT-4o作为评估这些能力的可行工具的影响和潜力。
wos	10.1097/PEC.0000000000003369	Artificial Intelligence as a Language Barrier Application in a Simulated Health Care Setting	0	重复	重复概念性研究									中文翻译: 本研究旨在评估人工智能程序(ChatGPT 4.0)在模拟的儿科急诊环境中作为医学翻译模式的准确性。方法：使用两个完全独立的ChatGPT 4.0实例。第一个作为模拟患者(SP)。SP在仅以西班牙语处理和生成文本的同时提出投诉和症状。医护人员（对诊断保持盲态）与SP进行了临床“会诊”，医护人员只使用英语输入问题和指示。第二个ChatGPT 4.0实例是人工医学口译员(AMI)。AMI实时将医护人员的问题/指示从英语翻译成西班牙语，将SP的回答/关注从西班牙语翻译成英语。之后由持有医学认证的人类口译员检查会诊后的转录文件中的错误。结果：进行了10次模拟会诊，AMI翻译了3597个字（1331个英文和2266个西班牙语）。出现了23个错误（原粗略准确率为99.4%）。错误分为：9个遗漏，2个额外添加，11个替换和1个编辑。三个错误被判断可能会带来临床后果，尽管这些仅为轻微的模棱两…
wos	10.1097/PEC.0000000000003369	Artificial Intelligence as a Language Barrier Application in a Simulated Health Care Setting: A Proof-of-Concept Study.	1											目的：本研究评估了一种人工智能程序（ChatGPT 4.0）在模拟儿科急诊医疗环境中作为医学翻译手段的准确性。方法：使用了两个完全独立的ChatGPT 4.0实例。第一个实例充当模拟患者（SP）。SP在仅使用西班牙语处理和生成文本的同时提出症状和症状。一名医务人员（对诊断蒙蔽）与SP进行了临床“会诊”。医务人员仅用英语输入问题和指示。第二个ChatGPT 4.0实例是人工医学口译员（AMI）。AMI实时将医务人员的问题/指示从英语翻译成西班牙语，将SP的回答/关注从西班牙语翻译成英语。然后通过一个经过人力认证的医学口译员检查错误。结果：进行了10次模拟会诊，AMI翻译了3597个单词（1331个英文和2266个西班牙文）。出现了23个错误（原始准确率为99.4%）。错误分类为：9个遗漏，2个添加，11个替换和1个编辑。有3个错误被认为存在潜在的临床后果，尽管这些仅是轻微的歧义，在会诊过程…
wos	10.1002/capr.12869	Initial evaluation of an AI-augmented progress monitoring and outcome assessment	0	无法提取	无法查询									目的：大多数心理健康提供者尚未采纳进展监测与结果评估（progress monitoring and outcome assessment, PMOA）措施。尽管文献中提出了多种解释，但一个关键原因是客户和临床医生在完成、解释和应用PMOA措施结果时所需的时间和精力负担。本文评估了利用ChatGPT分析临床医生的非结构化会话进展记录在PMOA中的可行性及初步结果。方法：研究使用一个模拟患者，与17名实习治疗师一起，考察人工智能（artificial intelligence, AI）能否协助生成与临床进展和结果相关的主题总结。治疗师的会话总结被整合，以评估四次会话中针对模拟患者的关键临床主题的持续性。实习生还针对每次会话提供了关于患者工作联结、消极情绪（negative affect, NA）、对NA的回避以及痛苦程度的简要定量评分。结果：AI生成的结果发现：（a）针对患者与施虐监护人的…
wos		Adaptive-VP: A Framework for LLM-Based Virtual Patients that Adapts to Trainees' Dialogue to Facilitate Nurse Communication Training	0	非病史采集	Adaptive-VP 框架的主要应用侧重于护士的沟通训练，尤其是针对“挑战性患者”互动的情境模拟，而非专注于病史采集（history taking）。其核心目标是通过模拟复杂的患者交流场景，帮助护理人员提高与患者有效沟通、情绪管理和冲突缓解的能力									有效的沟通培训对于为护士准备高质量的患者护理至关重要。虽然标准化患者（Standardized Patient, SP）模拟提供了宝贵的体验式学习，但其成本往往高且灵活性不足。虚拟患者（Virtual Patient, VP）系统提供了一种可扩展的替代方案，但大多数系统无法适应受训者的各种沟通技能。特别是，当受训者的回应未能有效时，虚拟患者应该在敌意上升级或变得不合作——然而，这种适应性互动的水平在很大程度上仍然缺乏支持。为了填补这一空白，我们介绍了Adaptive-VP，这是一个虚拟患者对话生成框架，利用大型语言模型（Large Language Models, LLMs）根据受训者的输入动态调整虚拟患者的行为。该框架具有构建临床基础但灵活的虚拟患者场景的流程，以及一个模块化系统，用于实时评估受训者的沟通能力并调整虚拟患者的回应，同时确保学习者的安全。我们通过模拟具有挑战性的患者对话来…
wos	10.3390/nu16070914	Generative Artificial Intelligence as a Tool for Teaching Communication in Nutrition and Dietetics Education-A Novel Education Innovation	1											尽管有效的沟通是营养与饮食学实践的基础，为初学者提供有效的培训仍然是一个挑战。传统上，在卫生职业培训中使用人类模拟患者，然而它们的使用和开发可能会造成成本和时间上的限制。作者在此介绍了一个平台，允许学生与虚拟模拟患者互动，以练习和发展他们的沟通技巧。利用大型语言模型的结构化整合，该平台由教学内容专家设计，包括根据课程和学生需求的个别案例。它旨在针对建立融洽关系、提出困难问题、解释和犯错的练习，这些都对学习至关重要。学生赞赏基于经过验证的沟通工具的个性化和即时反馈，鼓励自我反思和进步。初步试验表明学生对这个平台感到热情，然而需要进一步研究以确定它作为沟通技巧体验工具的影响。该平台利用人工智能的力量将理论与实践在沟通技能培训中进行桥接，与传统的模拟患者接触相比，需要的成本和资源大幅减少。
wos	10.2196/58753	Enhancing Medical Interview Skills Through AI-Simulated PatientInteractions:Nonrandomized Controlled Trial	0	重复	重复									背景：医务面谈是临床实践中一项重要技能，但日本医学院提供的实训机会有限，因此亟需采取措施。随着人工智能（Artificial Intelligence, AI）技术的进步，其在医疗领域的应用正在扩展。然而，目前关于AI在医学教育中医疗面谈应用的报告较为稀少。目的：本研究旨在探讨是否通过与使用大型语言模型的AI模拟患者进行交互，可以提升医学生的面谈技能，包括提供反馈。方法：本非随机对照试验针对日本的四年级医学生进行。2023年，对干预组的35名学生提供了使用大型语言模型的模拟程序，而2022年未参与干预的110名学生被选为对照组。主要结果为医学面谈的预临床见习客观结构化临床考试（Pre-Clinical Clerkship Objective Structured Clinical Examination, pre-CC OSCE）得分，这是一个国家标准化的临床技能考试。次要结果包括在研究…
wos	10.1001/jamanetworkopen.2024.22399	Large Language Model-Based Responses to Patients' In-Basket Messages	0	非病史采集	研究内容更侧重于EHR中患者消息的答复自动化，而非病史采集的完整流程或策略。									重要性 自2020年以来，虚拟患者与医生之间的沟通增加，对初级保健医师（PCP）的福祉产生了负面影响。生成式人工智能（GenAI）的患者消息草稿有可能减轻卫生保健专业人员（HCP）的工作量，提高沟通质量，但前提是这些草稿被认为是有用的。目的 评估PCPs对于GenAI草稿的看法，并研究与公平和被感知的同理心相关的语言特征。设计、设置和参与者 这项横断性质量改进研究测试了一个假设，即PCPs对于GenAI草稿的评分（使用电子健康记录[EHR]标准提示创建）在3个方面等同于HCP生成的回应。该研究在NYU Langone Health进行，使用了3家内科诊所试行GenAI的私人患者-HCP通信。暴露随机分配的患者消息分别配以HCP消息或GenAI草稿回应。主要结果和测量指标 PCPs评分回应的信息内容质量（例如相关性），使用李克特量表，沟通质量（例如啰嗦度），使用李克特量表，以及他们是否会使…
Arxiv		Training Medical Communication Skills with Virtual Patients: Literature Review and Directions for Future Research	1											有效的沟通是医疗卫生提供者的一项关键技能，因为它能够促进患者健康、提升满意度并避免医疗事故索赔。在传统医学教育中，学生的沟通技能通过角色扮演和标准化患者（Standardized Patients, SPs）进行培训，即由演员扮演。然而，标准化患者难以统一，并且资源消耗较大。虚拟患者（Virtual Patients, VPs）是基于计算机的互动系统，代表了一种有价值的替代方法。虚拟患者能够在真实的临床场景中呈现患者，并与学习者进行真实的对话。过去十年来，以虚拟患者进行医学沟通技能培训已经成为一个活跃的研究领域。因此，该领域的研究作品数量显著增加。本工作的目的是调查近期文献，评估该技术的最新动态，特别关注虚拟患者模拟的教学和技术设计。在对我们研究中选择的虚拟患者进行分类和分析后，我们确定了几个需要进一步研究的领域，并为虚拟患者开发者制定了实际建议，涵盖了基于我们研究发现的设计方面，这些设…
Arxiv		Leveraging large language model as simulated patients for clinical education	1											模拟患者（SPs）在临床医学教育中发挥关键作用，为学生提供真实场景进行实践。然而，培训和聘用合格的模拟患者成本高，而且面对持续扮演真实患者所面临的沉重工作量和潜在风险，限制了学生接触这种类型的临床培训。因此，基于计算机程序的模拟患者的整合作为一种有价值的教育工具近年来应运而生。随着大型语言模型（LLMs）的快速发展，它们在会话人工智能和角色扮演方面的非凡能力已得到证明，使其成为实现虚拟模拟患者（VSP）的可行选择。本文展示了一种称为CureFun的综合的模型无关框架，利用LLMs在临床医学教育中的潜力。该框架促进了学生与模拟患者之间的自然对话，评估他们的对话，并提供建议，以增强学生的临床询问技能。通过全面评估，我们的方法展示了与其他基于LLM的聊天机器人相比，更真实和专业的SP-场景对话流，从而证明了模拟患者的熟练能力。此外，利用CureFun的评估能力，我们评估了几种医学LLMs，并从…
Arxiv		PATIENT-𝜓: Using large language models to simulate patients for training mental health professionals	1											精神疾病仍然是最为严重的公共卫生问题之一。尽管其重要性，许多心理健康专业人员强调他们的培训与实际临床实践之间存在脱节。为了弥合这一差距，我们提出了PATIENT-Ψ，这是一个新颖的认知行为疗法（CBT）培训患者仿真框架。为构建PATIENT-Ψ，我们基于CBT原则构建多样化的患者认知模型，并利用大型语言模型（LLMs）根据这些认知模型编程，使其充当模拟治疗患者。我们提出了一个互动式培训方案，PATIENT-Ψ-TRAINER，供心理健康培训者通过与PATIENT-Ψ进行角色扮演治疗会话来实践CBT的关键技能之一——制定患者认知模型。为了评估PATIENT-Ψ，我们对13名心理健康培训者和20名专家进行了全面的用户研究。研究结果表明，使用PATIENT-Ψ-TRAINER练习可以提高培训者的技能习得和信心感，超越了书籍、视频和与非患者进行角色扮演等现有培训形式。根据专家的看法，PATIEN…
Arxiv		AIPatient: Simulating patients with EHRs and LLM powered agentic workflow	1											模拟病人系统在现代医学教育和研究中发挥着关键作用，提供安全、综合的学习环境，并能够进行临床决策模拟。大型语言模型（Large Language Models, LLM）可以通过高保真度和低成本地复制医疗状况和医患互动，推动模拟病人系统的发展。然而，确保这些系统的有效性和可信度仍然是一个挑战，因为它们需要一个庞大、丰富且精确的病人知识库，以及一个向用户提供稳健和稳定知识扩散的机制。在此，我们开发了AIPatient，这是一个先进的模拟病人系统，以AIPatient知识图谱（AIPatient Knowledge Graph, AIPatient KG）作为输入，以推理检索增强生成（Reasoning Retrieval-Augmented Generation, Reasoning RAG）代理工作流程作为生成的支撑。AIPatient KG从重症监护医学信息库（Medical Infor…
Arxiv		Adaptive-VP: A framework for LLM-based virtual patients that adapts to trainees’ dialogue to facilitate nurse communication training	0	非病史采集	护理人沟通非传统病史采集									有效的沟通培训对于培养护士提供高质量的患者护理至关重要。虽然标准化患者（SP）模拟提供宝贵的体验学习，但往往昂贵且不灵活。虚拟患者（VP）系统提供了一种可扩展的替代方案，但大多数系统无法适应受训者不同的沟通技能。特别是当受训者反应不佳时，VP应该升级为敌对或变得不合作——然而这种自适应交互水平仍然得不到广泛支持。为填补这一空白，我们引入了自适应虚拟患者（Adaptive-VP），这是一种利用大语言模型（LLMs）动态调整VP行为以基于受训者输入的VP对话生成框架。该框架具有一个用于构建临床基础且灵活的VP场景的流水线和一个模块化系统，用于实时评估受训者的沟通并调整VP的响应，同时确保学习者的安全。我们通过模拟挑战性患者对话来验证了自适应VP。使用实践护士的语料库进行自动评估表明，我们的沟通技能评估机制反映了现实世界的熟练水平。专业护士进一步证实，自适应VP比现有方法产生了更自然和现实的互…
Arxiv		AI agents for conversational patient triage: Preliminary simulation-based evaluation with real-world EHR data	1											背景：我们提出了一种患者模拟器，利用真实世界的患者接诊情况，涵盖广泛的疾病和症状，为发展和测试医疗辅助模型提供合成测试对象。该模拟器提供了一种真实的患者表现和与症状检查代理的多轮对话的方法。目标：（1）构建和实例化一个患者模拟器，用于训练和测试基于真实电子病历数据衍生的患者简介的人工智能健康代理。 （2）测试患者模拟器提供的模拟接触的有效性和与专业人类临床医疗提供者的一致性。 （3）说明这种基于实际数据生成的逼真模拟的LLM系统的评估框架-产生我们提出的系统的初步评估。方法：我们首先通过从真实世界的电子病历接诊中衍生患者简介构建了逼真的临床场景。这些简介涵盖了各种不同的症状和潜在疾病。然后，我们评估了患者模拟器在超过500个不同患者简介中作为真实患者接触的模拟效果。我们利用一个独立的人工智能代理提供多轮问题以获取现病史。两名专家临床医生评估了结果中的多轮对话。结果：临床医生在这些同样的9…
springer		Real-Time Hybrid Language Model for&#xa0;Virtual Patient Conversations	0	重复
springer		Implementation of Design Principles for Virtual Patient Simulation in Interprofessional Education	0	非LLM
springer		Virtual Patient Education Scenarios: Exploratory Step in the Study of Obesity Prevention Through Telemedicine	0	非病史采集
springer		Chatbots in Healthcare Curricula: The Case of a Conversational Virtual Patient	0	非LLM
