# Supplementary material for: Large Language Model–Based Virtual Patient Systems for History-Taking in Medical Education: Comprehensive Systematic Review
Source: JMIR Med Inform. 2026 Jan 2;14:e79039. doi: 10.2196/79039 (PMC12811743; doi:10.2196/79039)
Supplement: Multimedia Appendix 8 [file medinform_v14i1e79039_app8.zip › 4. Date collection.xlsx]

## Sheet: Sheet1
index	old	public	Title	Unnamed: 3
ACL	4	18	{LLM}s Can Simulate Standardized Patients via Agent Coevolution	@article{du2024llms, title={LLMs Can Simulate Standardized Patients via Agent Coevolution}, author={Du, Zhuoyun and Zheng, Lujie and Hu, Renjun and Xu, Yuyang and Li, Xiaowei and Sun, Ying and Chen, Wei and Wu, Jian and Cai, Haolei and Ying, Haohao}, journal={arXiv preprint arXiv:2412.11716}, year={2024} }
IEEE	29	28	Development of a virtual patient model for kampo medical interview: New approach for enhancing empathy and understanding of kampo medicine pathological concepts	@inproceedings{takata2024development, title={Development of a Virtual Patient Model for Kampo Medical Interview: New Approach for Enhancing Empathy and Understanding of Kampo Medicine Pathoological Concepts}, author={Takata, Tomoki and Yamada, Rie and Ren{\'e}, Ant{\'o}nio Oliveira Nzinga and Xu, Kuangzhe and Fujimoto, Makoto}, booktitle={2024 Joint 13th International Conference on Soft Computing…
Medpub	14	8	A language model–powered simulated patient with automated feedback for history taking: Prospective study	@article{holderried2024language, title={A language model--powered simulated patient with automated feedback for history taking: Prospective study}, author={Holderried, Friederike and Stegemann-Philipps, Christian and Herrmann-Werner, Anne and Festl-Wietek, Teresa and Holderried, Martin and Eickhoff, Carsten and Mahling, Moritz and others}, journal={JMIR Medical Education}, volume={10}, number={1}…
Medpub	22	21	Towards conversational diagnostic artistic intelligence	@article{tu2025towards, title={Towards conversational diagnostic artistic intelligence}, author={Tu, Tao and Schaekermann, Mike and Palepu, Anil and Saab, Khaled and Freyberg, Jan and Tanno, Ryutaro and Wang, Amy and Li, Brenna and Amin, Mohamed and Cheng, Yong and others}, journal={Nature}, pages={1--9}, year={2025}, Publisher={Nature Publishing Group UK London} }
Medpub	21	20	Enhancing medical interview skills through AI-simulated patient interactions: Nonrandomized controlled trial	@article{yamamoto2024enhancing, title={Enhancing medical interview skills through AI-Simulated patient interactions: nonrandomized controlled trial}, author={Yamamoto, Akira and Koda, Masahide and Ogawa, Hiroko and Miyoshi, Tomoko and Maeda, Yoshinobu and Otsuka, Fumio and Ino, Hideo and others}, journal={JMIR medical education}, volume={10}, number={1}, pages={e58753}, year={2024}, publisher={JM…
Medpub	51	50	Virtual patients using large language models: Scalable, contextualized simulation of clinician-patient dialog with feedback	@article{cook2025virtual, title={Virtual Patients Using Large Language Models: Scalable, Contextualized Simulation of Clinician-Patient Dialogue With Feedback}, author={Cook, David A and Overgaard, Joshua and Pankratz, V Shane and Del Fiol, Guilherme and Aakre, Chris A}, journal={Journal of Medical Internet Research}, volume={27}, pages={e68486}, year={2025}, publisher={JMIR Publications Toronto,…
Medpub	2	16	Synthetic patient–physician conversations simulated by large language models: A multi-dimensional evaluation	@article{haider2025synthetic, title={Synthetic patient--physician conversations simulated by large language models: A multi-dimensional evaluation}, author={Haider, Syed Ali and Prabha, Srinivasagam and Gomez-Cabello, Cesar Abraham and Borna, Sahar and Genovese, Ariana and Trabilsy, ​​​​Maissa and Collaco, Bernardo G and Wood, Nadia G and Bagaria, Sanjay and Tao, Cui and others}, journal={Sensors…
Medpub	40	39	Large language models improve clinical decision making of medical students through patient simulation and structured feedback: A randomized controlled trial	@article{brugge2024large, title={Large language models improve clinical decision making of medical students through patient simulation and structured feedback: a randomized controlled trial}, author={Br{\"u}gge, Emilia and Ricchizzi, Sarah and Arenbeck, Malin and Keller, Marius Niklas and Schur, Lina and Stummer, Walter and Holling, Markus and Lu, Max Hao and Darici, Dogus}, journal={BMC Medical …
Medpub	23	22	A generative pretrained transformer (GPT)–powered chatbot as a simulated patient to practice history taking: Prospective, mixed methods study	@article{holderried2024generative, title={A generalized pretrained transformer (GPT)--powered chatbot as a simulated patient to practice history taking: prospective, mixed methods study}, author={Holderried, Friederike and Stegemann--Philipps, Christian and Herschbach, Lea and Moldt, Julia-Astrid and Nevins, Andrew and Griewatz, Jan and Holderried, Martin and Herrmann-Werner, Anne and Festl-Wiete…
Medpub	39	38	Artificial intelligence-powered hand surgery consultation: GPT-4 as an assistant in a hand surgery outpatient clinic	@article{leypold2024artificial, title={Artificial intelligence-powered hand surgery consultation: GPT-4 as an assistant in a hand surgery outpatient clinic}, author={Leypold, Tim and Sch{\"a}fer, Benedikt and Boos, Anja M and Beier, Justus P}, journal={The Journal of Hand Surgery}, volume={49}, number={11}, pages={1078--1088}, year={2024}, publisher={Elsevier} }
Medpub	41	40	Virtual patient simulations using social robotics combined with large language models for clinical rational training in medical education: Mixed methods study	@article{borg2025virtual, title={Virtual patient simulations using social robotics combined with large language models for clinical rational training in medical education: mixed methods study}, author={Borg, Alexander and Georg, Carina and Jobs, Benjamin and Huss, Viking and Waldenlind, Kristin and Ruiz, Mini and Edelbring, Samuel and Skantze, Gabriel and Parodis, Ioannis}, journal={Journal of Me…
Medpub	37	36	Teaching opportunities for anamnesis interviews through AI based teaching role plays: A survey with online learning students from health study programs	@article{radel2025teaching, title={Teaching opportunities for anamnesis interviews through AI based teaching role plays: a survey with online learning students from health study programs}, author={R{\"a}del-Ablass, Katharina and Schliz, Klaus and Schlick, Cornelia and Meindl, Benjamin and Pahr-Hosbach, Sandra and Schwendemann, Hanna and Rupp, Stephanie and Roddewig, Marion and Miersch, Claudia}, …
scopus	43	42	A large language model digital patient system enhances ophthalmology history taking skills	@article{luo2025large, title={A large language model digital patient system enhances ophthalmology history taking skills}, author={Luo, Ming-Jie and Bi, Shaowei and Pang, Jianyu and Liu, Lixue and Tsui, Ching-Kit and Lai, Yunxi and Chen, Wenben and Yang, Yahan and Xu, Kezheng and Zhao, Lanqin and others}, journal={npj Digital Medicine}, volume={8}, number={1}, pages={502}, year={2025}, Publisher=…
scopus	1	15	Gen-SynDi: leveraging knowledge-guided generalized AI for dual education of syndrome differentiation and disease diagnosis	@article{lee2025gen, title={Gen-SynDi: Leveraging Knowledge-Guided Generative AI for Dual Education of Syndrome Differentiation and Disease Diagnosis}, author={Lee, Won-Yung and Han, Sang-Yun and Kim, Ji-Hwan and Lee, Byung-Wook and Han, Yejin and Lee, Seungho}, journal={Applied Sciences}, volume={15}, number={9}, pages={4862}, year={2025}, publisher={MDPI} }
scopus	52	51	Generative AI as the first patient: practice, feedback, and confidence	@article{thesen2025generative, title={Generated AI as the First Patient: Practice, Feedback, and Confidence}, author={Thesen, Thomas and O’Brien, Wade N and Stone, Simon and Pinto-Powell, Roshini}, journal={Medical Science Educator}, pages={1--6}, year={2025}, publisher={Springer} }
scopus	47	46	Project caladrius: the design of a virtual patient for philippine medical education	@inproceedings{rodrigo2025project, title={Project Caladrius: The Design of a Virtual Patient for Philippine Medical Education}, author={Rodrigo, Maria Mercedes T and Casta{\~n}eda, Samantha and Hernandez, Reynan B and Alaan, James Alvir Maclin V and Caoile, Paolo Santino P and Chidrome, Kirsten Daena and Dayupay, Alec Isaiah and Lim, Jayson and Redoble, Almira Princess and Vidal, Eric Cesar}, boo…
scopus	25	24	Integrating large language model-based agents into a virtual patient chatbot for clinical anamnesis training	@article{laverde2025integrating, title={Integrating large language model-based agents into a virtual patient chatbot for clinical anamnesis training}, author={Laverde, Nicolas and Gr{\'e}visse, Christian and Jaramillo, Sandra and Manrique, Ruben}, journal={Computational and Structural Biotechnology Journal}, year={2025}, publisher={Elsevier} }
scopus	30	29	Assessing the efficiency of ChatGPT as a virtual patient in nursesessing simulation training: a study on nursesessing students' experience	@article{benfatah2024assessing, title={Assessing the efficiency of ChatGPT as a virtual patient in nursesessing simulation training: A study on nursesessing students' experience}, author={Benfatah, Mohamed and Marfak, Abdelghafour and Saad, Elmadani and Hilali, Abderraouf and Nejjari, Chakib and Youlyouz-Marfak, Ibtissam}, journal={Teaching and learning in nursesing}, volume={19}, number={3}, pag…
scopus	32	31	Virtual standardized LLM-AI patients for clinical practice	@article{geer2024virtual, title={Virtual Standardized LLM-AI Patients for Clinical Practice}, author={Geer, AI}, journal={Annual Review of Cybertherapy And Telemedicine 2024}, pages={177} }
scopus	42	41	Creating virtual patients using robots and large language models: a preliminary study with medical students	@inproceedings{borg2024creating, title={Creating virtual patients using robots and large language models: a preliminary study with medical students}, author={Borg, Alexander and Parodis, Ioannis and Skantze, Gabriel}, booktitle={Companion of the 2024 ACM/IEEE International Conference on Human-Robot Interaction}, pages={273--277}, year={2024} }
scopus	50	49	Real-time hybrid language model for virtual patient conversations	@inproceedings{ng2023real, title={Real-time hybrid language model for virtual patient conversations}, author={Ng, Han Wei and Koh, Aiden and Foong, Anthea and Ong, Jeremy}, booktitle={International Conference on Artificial Intelligence in Education}, pages={780--785}, year={2023}, organization={Springer} }
wos	28	27	LLM-Based Clinical History Taking System: A Persona-Driven Approach.	@article{choi2025llm, title={LLM-Based Clinical History Taking System: A Persona-Driven Approach}, author={Choi, Dasol and Jung, Yujoon and Kim, Joonyoung and Oh, Namkee and Oh, Herin and Lee, Seunghyup and Seo, Junhyuk and Kim, Taerim}, journal={Studies in health technology and information}, volume={329}, pages={1866--1867}, year={2025} }
wos	48	47	MedDiT: A Knowledge-Controlled Diffusion Transformer Framework for Dynamic Medical Image Generation in Virtual Simulated Patient	@article{li2024meddit, title={MedDiT: A Knowledge-Controlled Diffusion Transformer Framework for Dynamic Medical Image Generation in Virtual Simulated Patient}, author={Li, Yanzeng and Zeng, Cheng and Zhang, Jinchao and Zhou, Jie and Zou, Lei}, journal={arXiv preprint arXiv:2408.12236}, year={2024} }
wos	49	48	LLM-as-a-Fuzzy-Judge: Fine-Tuning Large Language Models as a Clinical Evaluation Judge with Fuzzy Logic	@article{zheng2025llm, title={LLM-as-a-Fuzzy-Judge: Fine-Tuning Large Language Models as a Clinical Evaluation Judge with Fuzzy Logic}, author={Zheng, Weibing and Turner, Laurah and Kropczynski, Jess and Ozer, Murat and Nguyen, Tri and Halse, Shane}, journal={arXiv preprint arXiv:2506.11221}, year={2025} }
wos	36	35	Development and Application of a ChatGPT-Based Simulation Training Platform for Korean Medicine	@article{ryu2024development, title={Development and application of a ChatGPT-based simulation training platform for Korean medicine}, author={Ryu, Jin-Woo and Kwon, Chan-Young and Park, Jea-Seong and Lim, Seong-Ryong and Jeon, Hye-Li and Kim, Hui-Jun and Kim, Sung-Hee}, journal={Journal of Oriental Neuropsychiatry}, volume={35}, number={4}, pages={413--427}, year={2024}, publisher={The Korean Soc…
Arxiv	24	23	Leveraging large language model as simulated patients for clinical education	@article{li2024leveraging, title={Leveraging large language model as simulated patients for clinical education}, author={Li, Yanzeng and Zeng, Cheng and Zhong, Jianun and Zhang, Ruoyu and Zhang, Minhao and Zou, Lei}, journal={arXiv preprint arXiv:2404.13066}, year={2024} }
Arxiv	33	32	PATIENT-𝜓: Using large language models to simulate patients for training mental health professionals	@article{wang2024patient, title={Patient-$\{$$\backslash$Psi$\}$: Using large language models to simulate patients for training mental health professionals}, author={Wang, Ruiyi and Milani, Stephanie and Chiu, Jamie C and Zhi, Jiayin and Eack, Shaun M and Labrum, Travis and Murphy, Samuel M and Jones, Nev and Hardy, Kate and Shen, Hong and others}, journal={arXiv preprint arXiv:2405.19660}, year=…
Arxiv	6	10	AIPatient: Simulating patients with EHRs and LLM powered agent workflow	@article{yu2024aipatient, title={Aipatient: Simulating patients with ehrs and llm powered agent workflow}, author={Yu, Huizi and Zhou, Jiayan and Li, Lingyao and Chen, Shan and Gallifant, Jack and Shi, Anye and Li, Xiang and Hua, Wenyue and Jin, Mingyu and Chen, Guang and others}, journal={arXiv preprint arXiv:2409.18924}, year={2024} }
Arxiv	31	30	AI agents for conversational patient trial: Previous simulation-based evaluation with real-world EHR data	@article{rashidian2025ai, title={AI Agents for Conversational Patient Triage: Previous Simulation-Based Evaluation with Real-World EHR Data}, author={Rashidian, Sina and Li, Nan and Amar, Jonathan and Lee, Jong Ha and Pugh, Sam and Yang, Eric and Masterson, Geoff and Cha, Myoung and Jia, Yugang and Vaid, Akhil}, journal={arXiv preprint arXiv:2506.04032}, year={2025} }
Roll back	38	37	Modeling Challenging Patient Interactions: LLMs for Medical Communication Training	@misc{bodonhelyi2025modelingchallengingpatientinteractions, title={Modeling Challenging Patient Interactions: LLMs for Medical Communication Training}, author={Anna Bodonhelyi and Christian Stegemann-Philipps and Alessandra Sonanini and Lea Herschbach and Márton Szép and Anne Herrmann-Werner and Teresa Festl-Wietek and Enkelejda Kasneci and Friederike Holderried}, year={2025}, eprint={2503.22250}…
Roll back	22	21	Towards Conversational Diagnostic AI	@article{tu2024towards, title={Towards conversational diagnostic AI}, author={Tu, Tao and Palepu, Anil and Schaekermann, Mike and Saab, Khaled and Freyberg, Jan and Tanno, Ryutaro and Wang, Amy and Li, Brenna and Amin, Mohamed and Tomasev, Nenad and others}, journal={arXiv preprint arXiv:2401.05654}, year={2024} }
Roll back	5	19	Advancing Conversational Diagnostic AI with Multimodal Reasoning	@article{saab2025advancing, title={Advancing Conversational Diagnostic AI with Multimodal Reasoning}, author={Saab, Khaled and Freyberg, Jan and Park, Chunjong and Strother, Tim and Cheng, Yong and Weng, Wei-Hung and Barrett, David GT and Stutz, David and Tomasev, Nenad and Palepu, Anil and others}, journal={arXiv preprint arXiv:2505.04653}, year={2025} }
Roll back	34	33	LLM-empowered Chatbots for Psychiatrist and Patient Simulation: Application and Evaluation	@article{chen2023llm, title={LLM-empowered chatbots for psychiatrist and patient simulation: application and evaluation}, author={Chen, Siyuan and Wu, Mengyue and Zhu, Kenny Q and Lan, Kunyao and Zhang, Zhiling and Cui, Lyuchun}, journal={arXiv preprint arXiv:2305.13614}, year={2023} }
Roll back	44	43	Automatic Interactive Evaluation for Large Language Models with State Aware Patient Simulator	@article{liao2024automatic, title={Automatic interactive evaluation for large language models with state aware patient simulator}, author={Liao, Yusheng and Meng, Yutong and Wang, Yuhao and Liu, Hongcheng and Wang, Yanfeng and Wang, Yu}, journal={arXiv preprint arXiv:2403.08495}, year={2024} }
Roll back	45	44	CRAFT-MD: A Conversational Evaluation Framework for Comprehensive Assessment of Clinical LLMs	@inproceedings{johri2024craft, title={Craft-md: A conversational evaluation framework for comprehensive assessment of clinical llms}, author={Johri, Shreya and Jeong, Jaehwan and Tran, Benjamin A and Schlessinger, Daniel I and Wongvibulsin, Shannon and Cai, Zhuo Ran and Daneshjou, Roxana and Rajpurkar, Pranav}, booktitle={AAAI 2024 Spring Symposium on Clinical Foundation Models}, year={2024} }
Roll back	35	34	Building virtual patients for training mental health professionals	@article{staples2025building, title={Building virtual patients for training mental health professionals}, author={Staples, Patrick and Clarke, Patrick and Leininger, Carly and Principato, Cristiana and Shafiei, Mario and Goodwin, Guy and Ryslik, Gregory A and Dougherty, Robert F}, year={2025}, publisher={OSF} }
Roll back	26	25	MEDDxAgent: A Unified Modular Agent Framework for Explainable Automatic Differential Diagnosis	@article{rose2025meddxagent, title={Meddxagent: A unified modular agent framework for explainable automatic differential diagnosis}, author={Rose, Daniel and Hung, Chia-Chien and Lepri, Marco and Alqassem, Israel and Gashteovski, Kiril and Lawrence, Carolin}, journal={arXiv preprint arXiv:2502.19175}, year={2025} }
Roll back	3	17	Exploring the Inquiry-Diagnosis Relationship with Advanced Patient Simulators	@article{liu2025exploring, title={Exploring the Inquiry-Diagnosis Relationship with Advanced Patient Simulators}, author={Liu, Zhaocheng and Tu, Quan and Ye, Wen and Xiao, Yu and Zhang, Zhishou and Cui, Hengfu and Zhu, Yalun and Ju, Qiang and Li, Shizheng and Xie, Jian}, journal={arXiv preprint arXiv:2501.09484}, year={2025} }
Roll back	27	26	Enhancing Medical History Collection using LLMs	@incollection{kumar2024enhancing, title={Enhancing Medical History Collection using LLMs}, author={Kumar, Rohit and Gattani, Dr Ram Krishna and Singh, Kavita}, booktitle={Proceedings of the 2024 Australian Computer Science Week}, pages={140--143}, year={2024} }
